# Supplementary material for: Insights into the Structural and Proteomic Changes in Eimeria tenella Unsporulated Oocysts Treated with Sodium Hypochlorite
Source: Animals (Basel). 2025 Dec 25;16(1):67. doi: 10.3390/ani16010067 (PMC12784848; doi:10.3390/ani16010067)
Supplement: Supplementary file 1 [file animals-16-00067-s001.zip]

Archive with 6 entries (6 files):
- Figure S1.pdf
- Table S1.xlsx
- Table S2.xlsx
- Table S3.xlsx
- Table S4.xlsx
- Table S5.xls
