# Supplementary material for: Insights into the Structural and Proteomic Changes in Eimeria tenella Unsporulated Oocysts Treated with Sodium Hypochlorite
Source: Animals (Basel). 2025 Dec 25;16(1):67. doi: 10.3390/ani16010067 (PMC12784848; doi:10.3390/ani16010067)
Supplement: Supplementary file 1 [file animals-16-00067-s001.zip › Table S1.xlsx]

## Sheet: peptides
Sequence	Length	Missed cleavages	Mass	Proteins	Leading razor protein	Start position	End position	Unique (Groups)	Unique (Proteins)	Charges	PEP	Score	Experiment Et-C1	Experiment Et-C2	Experiment Et-C3	Experiment Et-T1	Experiment Et-T2	Experiment Et-T3	Intensity	Intensity Et-C1	Intensity Et-C2	Intensity Et-C3	Intensity Et-T1	Intensity Et-T2	Intensity Et-T3
AAAAAAAAAAAAAAHDDSDAAVNTPR	26	0	2291.09	ETH_00033440-t26_1-p1|transcript=ETH_00033440-t26_1|gene=ETH_00033440|organism=Eimeria_tenella_strain_Houghton|gene_product=hypotheticalprotein|transcript_product=hypotheticalprotein|location=HG675723:196034-197122(-)|protein_length=362|sequence_SO=supercontig|SO=protein_coding_gene|is_pseudo=false	ETH_00033440-t26_1-p1|transcript=ETH_00033440-t26_1|gene=ETH_00033440|organism=Eimeria_tenella_strain_Houghton|gene_product=hypotheticalprotein|transcript_product=hypotheticalprotein|location=HG675723:196034-197122(-)|protein_length=362|sequence_SO=supercontig|SO=protein_coding_gene|is_pseudo=false	202	227	yes	yes	3	0.0011493	32.113					1	1	10048	0	0	0	0	3465.6	6582.5
AAAAAAAAAAAAAAK	15	0	1140.63	ETH_00016650-t26_1-p1|transcript=ETH_00016650-t26_1|gene=ETH_00016650|organism=Eimeria_tenella_strain_Houghton|gene_product=hypotheticalprotein,conserved|transcript_product=hypotheticalprotein,conserved|location=HG673781:66532-68486(+)|protein_length=617|sequence_SO=supercontig|SO=protein_coding_gene|is_pseudo=false;ETH_00013330-t26_1-p1|transcript=ETH_00013330-t26_1|gene=ETH_00013330|organism=Ei…	ETH_00016650-t26_1-p1|transcript=ETH_00016650-t26_1|gene=ETH_00016650|organism=Eimeria_tenella_strain_Houghton|gene_product=hypotheticalprotein,conserved|transcript_product=hypotheticalprotein,conserved|location=HG673781:66532-68486(+)|protein_length=617|sequence_SO=supercontig|SO=protein_coding_gene|is_pseudo=false	526	540	yes	no	2	0.0014545	120.33	1			1	1	2	1387800	4342.5	0	0	194410	210710	978320
AAAAAAAAAAAAAK	14	0	1069.59	ETH_00024110-t26_1-p1|transcript=ETH_00024110-t26_1|gene=ETH_00024110|organism=Eimeria_tenella_strain_Houghton|gene_product=hypotheticalprotein,conserved|transcript_product=hypotheticalprotein,conserved|location=HG675525:238138-239268(+)|protein_length=376|sequence_SO=supercontig|SO=protein_coding_gene|is_pseudo=false	ETH_00024110-t26_1-p1|transcript=ETH_00024110-t26_1|gene=ETH_00024110|organism=Eimeria_tenella_strain_Houghton|gene_product=hypotheticalprotein,conserved|transcript_product=hypotheticalprotein,conserved|location=HG675525:238138-239268(+)|protein_length=376|sequence_SO=supercontig|SO=protein_coding_gene|is_pseudo=false	232	245	yes	yes	2	0.003006	100.84				1	1	1	38572	0	0	0	12116	12390	14065
AAAAAAAAAAAAGEEEAAHSEEEGEEEEDETEK	33	0	3243.34	ETH_00035080-t26_1-p1|transcript=ETH_00035080-t26_1|gene=ETH_00035080|organism=Eimeria_tenella_strain_Houghton|gene_product=CMCGkinase(incompletecatalytictriad),putative|transcript_product=CMCGkinase(incompletecatalytictriad),putative|location=HG675164:256981-263229(+)|protein_length=1290|sequence_SO=supercontig|SO=protein_coding_gene|is_pseudo=false	ETH_00035080-t26_1-p1|transcript=ETH_00035080-t26_1|gene=ETH_00035080|organism=Eimeria_tenella_strain_Houghton|gene_product=CMCGkinase(incompletecatalytictriad),putative|transcript_product=CMCGkinase(incompletecatalytictriad),putative|location=HG675164:256981-263229(+)|protein_length=1290|sequence_SO=supercontig|SO=protein_coding_gene|is_pseudo=false	420	452	yes	yes	3	0.002841	18.481				1	1	1	95669	0	0	0	17900	31265	46504
AAAAAAAAAAAAK	13	0	998.551	ETH_00012300-t26_1-p1|transcript=ETH_00012300-t26_1|gene=ETH_00012300|organism=Eimeria_tenella_strain_Houghton|gene_product=AMP-activatedproteinkinasesubunit,putative|transcript_product=AMP-activatedproteinkinasesubunit,putative|location=HG674968:188270-191972(+)|protein_length=742|sequence_SO=supercontig|SO=protein_coding_gene|is_pseudo=false;ETH_00020555-t26_1-p1|transcript=ETH_00020555-t26_1|g…	ETH_00012300-t26_1-p1|transcript=ETH_00012300-t26_1|gene=ETH_00012300|organism=Eimeria_tenella_strain_Houghton|gene_product=AMP-activatedproteinkinasesubunit,putative|transcript_product=AMP-activatedproteinkinasesubunit,putative|location=HG674968:188270-191972(+)|protein_length=742|sequence_SO=supercontig|SO=protein_coding_gene|is_pseudo=false	504	516	yes	no	2	0.0047125	52.591	1		1	1	1	1	41706	2860.9	0	3284.7	12141	12384	11036
AAAAAAAAAAAAR	13	0	1026.56	ETH_00011100-t26_1-p1|transcript=ETH_00011100-t26_1|gene=ETH_00011100|organism=Eimeria_tenella_strain_Houghton|gene_product=hypotheticalprotein,conserved|transcript_product=hypotheticalprotein,conserved|location=HG675688:379564-402529(-)|protein_length=5802|sequence_SO=supercontig|SO=protein_coding_gene|is_pseudo=false;ETH_00033450-t26_1-p1|transcript=ETH_00033450-t26_1|gene=ETH_00033450|organism…	ETH_00033450-t26_1-p1|transcript=ETH_00033450-t26_1|gene=ETH_00033450|organism=Eimeria_tenella_strain_Houghton|gene_product=copper-transportingATPase,putative|transcript_product=copper-transportingATPase,putative|location=HG675723:203835-211535(+)|protein_length=1225|sequence_SO=supercontig|SO=protein_coding_gene|is_pseudo=false	38	50	no	no	2	0.0018619	137.84	1	1	1	1	1	1	453920	9761.8	9170.1	11381	138870	148400	136340
AAAAAAAAAAAASAAEAQQQQEAATR	26	0	2340.14	ETH_00007750-t26_1-p1|transcript=ETH_00007750-t26_1|gene=ETH_00007750|organism=Eimeria_tenella_strain_Houghton|gene_product=hypotheticalprotein,conserved|transcript_product=hypotheticalprotein,conserved|location=HG674029:78868-81355(+)|protein_length=634|sequence_SO=supercontig|SO=protein_coding_gene|is_pseudo=false	ETH_00007750-t26_1-p1|transcript=ETH_00007750-t26_1|gene=ETH_00007750|organism=Eimeria_tenella_strain_Houghton|gene_product=hypotheticalprotein,conserved|transcript_product=hypotheticalprotein,conserved|location=HG674029:78868-81355(+)|protein_length=634|sequence_SO=supercontig|SO=protein_coding_gene|is_pseudo=false	480	505	yes	yes	2;3	0.00042368	108.41				2	2	2	197350	0	0	0	54203	69777	73369
AAAAAAAAAAAATDEK	16	0	1343.67	ETH_00026390-t26_1-p1|transcript=ETH_00026390-t26_1|gene=ETH_00026390|organism=Eimeria_tenella_strain_Houghton|gene_product=ladomain-containingprotein,putative|transcript_product=ladomain-containingprotein,putative|location=HG673835:48127-52022(-)|protein_length=605|sequence_SO=supercontig|SO=protein_coding_gene|is_pseudo=false	ETH_00026390-t26_1-p1|transcript=ETH_00026390-t26_1|gene=ETH_00026390|organism=Eimeria_tenella_strain_Houghton|gene_product=ladomain-containingprotein,putative|transcript_product=ladomain-containingprotein,putative|location=HG673835:48127-52022(-)|protein_length=605|sequence_SO=supercontig|SO=protein_coding_gene|is_pseudo=false	525	540	yes	yes	2	0.00043813	153.25	1	1	1	1	1	1	621400	25695	12669	16084	171750	211320	183870
AAAAAAAAAAAAVPSLGAPGGLQGPPGAFEGAPK	34	0	2855.49	ETH_00037520-t26_1-p1|transcript=ETH_00037520-t26_1|gene=ETH_00037520|organism=Eimeria_tenella_strain_Houghton|gene_product=hypotheticalprotein|transcript_product=hypotheticalprotein|location=HG675209:86-2356(+)|protein_length=348|sequence_SO=supercontig|SO=protein_coding_gene|is_pseudo=false	ETH_00037520-t26_1-p1|transcript=ETH_00037520-t26_1|gene=ETH_00037520|organism=Eimeria_tenella_strain_Houghton|gene_product=hypotheticalprotein|transcript_product=hypotheticalprotein|location=HG675209:86-2356(+)|protein_length=348|sequence_SO=supercontig|SO=protein_coding_gene|is_pseudo=false	37	70	yes	yes	3	4.3637e-07	33.691				1		1	285120	0	0	0	123560	0	161560
AAAAAAAAAAAEEPGR	16	0	1367.68	ETH_00012655-t26_1-p1|transcript=ETH_00012655-t26_1|gene=ETH_00012655|organism=Eimeria_tenella_strain_Houghton|gene_product=hypotheticalprotein,conserved|transcript_product=hypotheticalprotein,conserved|location=HG673751:26722-31365(-)|protein_length=718|sequence_SO=supercontig|SO=protein_coding_gene|is_pseudo=false	ETH_00012655-t26_1-p1|transcript=ETH_00012655-t26_1|gene=ETH_00012655|organism=Eimeria_tenella_strain_Houghton|gene_product=hypotheticalprotein,conserved|transcript_product=hypotheticalprotein,conserved|location=HG673751:26722-31365(-)|protein_length=718|sequence_SO=supercontig|SO=protein_coding_gene|is_pseudo=false	43	58	yes	yes	2	0.00066252	124.46		1	1	1	1	2	306470	0	5944	9275.4	89292	100910	101040
AAAAAAAAAAAEGTDSSR	18	0	1531.72	ETH_00001160-t26_1-p1|transcript=ETH_00001160-t26_1|gene=ETH_00001160|organism=Eimeria_tenella_strain_Houghton|gene_product=hypotheticalprotein|transcript_product=hypotheticalprotein|location=HG677968:63-944(-)|protein_length=293|sequence_SO=supercontig|SO=protein_coding_gene|is_pseudo=false	ETH_00001160-t26_1-p1|transcript=ETH_00001160-t26_1|gene=ETH_00001160|organism=Eimeria_tenella_strain_Houghton|gene_product=hypotheticalprotein|transcript_product=hypotheticalprotein|location=HG677968:63-944(-)|protein_length=293|sequence_SO=supercontig|SO=protein_coding_gene|is_pseudo=false	106	123	yes	yes	2	0.00028037	47.57	1			1	1	1	84066	2973.7	0	0	24277	27976	28839
AAAAAAAAAAAGEAPAQQADDDHELQR	27	0	2560.19	ETH_00041560-t26_1-p1|transcript=ETH_00041560-t26_1|gene=ETH_00041560|organism=Eimeria_tenella_strain_Houghton|gene_product=ABCtransporter,putative|transcript_product=ABCtransporter,putative|location=HG674192:1344-2062(-)|protein_length=174|sequence_SO=supercontig|SO=protein_coding_gene|is_pseudo=false	ETH_00041560-t26_1-p1|transcript=ETH_00041560-t26_1|gene=ETH_00041560|organism=Eimeria_tenella_strain_Houghton|gene_product=ABCtransporter,putative|transcript_product=ABCtransporter,putative|location=HG674192:1344-2062(-)|protein_length=174|sequence_SO=supercontig|SO=protein_coding_gene|is_pseudo=false	136	162	yes	yes	3	0.00024645	68.42				1	1	1	212990	0	0	0	50908	72778	89307
AAAAAAAAAAAGSTEEEAEEAIK	23	0	2072.99	ETH_00007155-t26_1-p1|transcript=ETH_00007155-t26_1|gene=ETH_00007155|organism=Eimeria_tenella_strain_Houghton|gene_product=RNApseudouridinesynthasedomaincontainingprotein,putative|transcript_product=RNApseudouridinesynthasedomaincontainingprotein,putative|location=HG675628:113750-131843(-)|protein_length=4847|sequence_SO=supercontig|SO=protein_coding_gene|is_pseudo=false	ETH_00007155-t26_1-p1|transcript=ETH_00007155-t26_1|gene=ETH_00007155|organism=Eimeria_tenella_strain_Houghton|gene_product=RNApseudouridinesynthasedomaincontainingprotein,putative|transcript_product=RNApseudouridinesynthasedomaincontainingprotein,putative|location=HG675628:113750-131843(-)|protein_length=4847|sequence_SO=supercontig|SO=protein_coding_gene|is_pseudo=false	1025	1047	yes	yes	2	0.0017048	63.947				1	1	2	111650	0	0	0	21509	33956	56181
AAAAAAAAAAAGVEDQGSITVYAEHAAR	28	0	2583.27	ETH_00021110-t26_1-p1|transcript=ETH_00021110-t26_1|gene=ETH_00021110|organism=Eimeria_tenella_strain_Houghton|gene_product=hypotheticalprotein,conserved|transcript_product=hypotheticalprotein,conserved|location=HG675067:218481-232010(-)|protein_length=3534|sequence_SO=supercontig|SO=protein_coding_gene|is_pseudo=false	ETH_00021110-t26_1-p1|transcript=ETH_00021110-t26_1|gene=ETH_00021110|organism=Eimeria_tenella_strain_Houghton|gene_product=hypotheticalprotein,conserved|transcript_product=hypotheticalprotein,conserved|location=HG675067:218481-232010(-)|protein_length=3534|sequence_SO=supercontig|SO=protein_coding_gene|is_pseudo=false	2111	2138	yes	yes	3	4.2832e-05	42.888				1	1	1	152500	0	0	0	46195	46891	59413
AAAAAAAAAAANQK	14	0	1169.62	ETH_00028700-t26_1-p1|transcript=ETH_00028700-t26_1|gene=ETH_00028700|organism=Eimeria_tenella_strain_Houghton|gene_product=valyl-tRNAsynthetase,putative|transcript_product=valyl-tRNAsynthetase,putative|location=HG674134:5288-17159(-)|protein_length=1123|sequence_SO=supercontig|SO=protein_coding_gene|is_pseudo=false	ETH_00028700-t26_1-p1|transcript=ETH_00028700-t26_1|gene=ETH_00028700|organism=Eimeria_tenella_strain_Houghton|gene_product=valyl-tRNAsynthetase,putative|transcript_product=valyl-tRNAsynthetase,putative|location=HG674134:5288-17159(-)|protein_length=1123|sequence_SO=supercontig|SO=protein_coding_gene|is_pseudo=false	101	114	yes	yes	2	1.0737e-07	235.65	1	1	1	1	1	2	2240600	65284	45075	47736	643500	699270	739730
AAAAAAAAAAAPAAAAAAADMSEHSR	26	0	2236.07	ETH_00005320-t26_1-p1|transcript=ETH_00005320-t26_1|gene=ETH_00005320|organism=Eimeria_tenella_strain_Houghton|gene_product=ATPase,AAAfamilydomain-containingprotein,putative|transcript_product=ATPase,AAAfamilydomain-containingprotein,putative|location=HG673746:940963-947607(-)|protein_length=576|sequence_SO=supercontig|SO=protein_coding_gene|is_pseudo=false	ETH_00005320-t26_1-p1|transcript=ETH_00005320-t26_1|gene=ETH_00005320|organism=Eimeria_tenella_strain_Houghton|gene_product=ATPase,AAAfamilydomain-containingprotein,putative|transcript_product=ATPase,AAAfamilydomain-containingprotein,putative|location=HG673746:940963-947607(-)|protein_length=576|sequence_SO=supercontig|SO=protein_coding_gene|is_pseudo=false	416	441	yes	yes	3	0.00019461	85.421	1	1	1	3	2	3	681700	29264	16766	24399	170360	192440	248480
AAAAAAAAAAAPPSR	15	0	1236.66	ETH_00027145-t26_1-p1|transcript=ETH_00027145-t26_1|gene=ETH_00027145|organism=Eimeria_tenella_strain_Houghton|gene_product=hypotheticalprotein,conserved|transcript_product=hypotheticalprotein,conserved|location=HG673774:457922-468248(+)|protein_length=1664|sequence_SO=supercontig|SO=protein_coding_gene|is_pseudo=false	ETH_00027145-t26_1-p1|transcript=ETH_00027145-t26_1|gene=ETH_00027145|organism=Eimeria_tenella_strain_Houghton|gene_product=hypotheticalprotein,conserved|transcript_product=hypotheticalprotein,conserved|location=HG673774:457922-468248(+)|protein_length=1664|sequence_SO=supercontig|SO=protein_coding_gene|is_pseudo=false	525	539	yes	yes	2	0.0025318	88.24				1	1	1	115780	0	0	0	35929	38202	41652
AAAAAAAAAAAVK	13	0	1026.58	ETH_00034330-t26_1-p1|transcript=ETH_00034330-t26_1|gene=ETH_00034330|organism=Eimeria_tenella_strain_Houghton|gene_product=hypotheticalprotein,conserved|transcript_product=hypotheticalprotein,conserved|location=HG677381:1637-2125(-)|protein_length=162|sequence_SO=supercontig|SO=protein_coding_gene|is_pseudo=false	ETH_00034330-t26_1-p1|transcript=ETH_00034330-t26_1|gene=ETH_00034330|organism=Eimeria_tenella_strain_Houghton|gene_product=hypotheticalprotein,conserved|transcript_product=hypotheticalprotein,conserved|location=HG677381:1637-2125(-)|protein_length=162|sequence_SO=supercontig|SO=protein_coding_gene|is_pseudo=false	17	29	yes	yes	2	0.0024165	111.39			1		1	1	849970	0	0	24752	0	407870	417350
AAAAAAAAAADAATGSR	17	0	1386.69	ETH_00042520-t26_1-p1|transcript=ETH_00042520-t26_1|gene=ETH_00042520|organism=Eimeria_tenella_strain_Houghton|gene_product=hypotheticalprotein,conserved|transcript_product=hypotheticalprotein,conserved|location=HG674465:1-1398(-)|protein_length=339|sequence_SO=supercontig|SO=protein_coding_gene|is_pseudo=false	ETH_00042520-t26_1-p1|transcript=ETH_00042520-t26_1|gene=ETH_00042520|organism=Eimeria_tenella_strain_Houghton|gene_product=hypotheticalprotein,conserved|transcript_product=hypotheticalprotein,conserved|location=HG674465:1-1398(-)|protein_length=339|sequence_SO=supercontig|SO=protein_coding_gene|is_pseudo=false	83	99	yes	yes	2	0.0005516	112.7		1	1	1	1	1	133760	0	14363	5181.9	33935	36035	44245
AAAAAAAAAAGEGAAAATAEAPASR	25	0	2039	ETH_00018645-t26_1-p1|transcript=ETH_00018645-t26_1|gene=ETH_00018645|organism=Eimeria_tenella_strain_Houghton|gene_product=hypotheticalprotein,conserved|transcript_product=hypotheticalprotein,conserved|location=HG675711:78213-84510(+)|protein_length=1535|sequence_SO=supercontig|SO=protein_coding_gene|is_pseudo=false	ETH_00018645-t26_1-p1|transcript=ETH_00018645-t26_1|gene=ETH_00018645|organism=Eimeria_tenella_strain_Houghton|gene_product=hypotheticalprotein,conserved|transcript_product=hypotheticalprotein,conserved|location=HG675711:78213-84510(+)|protein_length=1535|sequence_SO=supercontig|SO=protein_coding_gene|is_pseudo=false	1393	1417	yes	yes	2;3	0.00032025	64.56				2	2	1	49857	0	0	0	19897	22528	7432
AAAAAAAAAAGSNEIVPR	18	0	1580.83	ETH_00040940-t26_1-p1|transcript=ETH_00040940-t26_1|gene=ETH_00040940|organism=Eimeria_tenella_strain_Houghton|gene_product=hypotheticalprotein|transcript_product=hypotheticalprotein|location=HG675292:1333-1536(+)|protein_length=68|sequence_SO=supercontig|SO=protein_coding_gene|is_pseudo=false	ETH_00040940-t26_1-p1|transcript=ETH_00040940-t26_1|gene=ETH_00040940|organism=Eimeria_tenella_strain_Houghton|gene_product=hypotheticalprotein|transcript_product=hypotheticalprotein|location=HG675292:1333-1536(+)|protein_length=68|sequence_SO=supercontig|SO=protein_coding_gene|is_pseudo=false	36	53	yes	yes	2	2.9127e-07	142.08	1	1	1	1	1	1	435940	30381	26045	25539	112260	114430	127280
AAAAAAAAAAK	11	0	856.477	ETH_00001955-t26_1-p1|transcript=ETH_00001955-t26_1|gene=ETH_00001955|organism=Eimeria_tenella_strain_Houghton|gene_product=TPRdomain-containingprotein,putative|transcript_product=TPRdomain-containingprotein,putative|location=HG675584:4568-7602(+)|protein_length=529|sequence_SO=supercontig|SO=protein_coding_gene|is_pseudo=false;ETH_00027830-t26_1-p1|transcript=ETH_00027830-t26_1|gene=ETH_00027830…	ETH_00001955-t26_1-p1|transcript=ETH_00001955-t26_1|gene=ETH_00001955|organism=Eimeria_tenella_strain_Houghton|gene_product=TPRdomain-containingprotein,putative|transcript_product=TPRdomain-containingprotein,putative|location=HG675584:4568-7602(+)|protein_length=529|sequence_SO=supercontig|SO=protein_coding_gene|is_pseudo=false	333	343	no	no	2	0.0062624	69.905		1	1	1	1	1	260050	0	2901.2	1803.1	74241	91357	89751
AAAAAAAAAANITAGAAGGAPPAGDRPGR	29	1	2415.24	ETH_00022875-t26_1-p1|transcript=ETH_00022875-t26_1|gene=ETH_00022875|organism=Eimeria_tenella_strain_Houghton|gene_product=E3ubiquitin-proteinligaseHUWE1,related|transcript_product=E3ubiquitin-proteinligaseHUWE1,related|location=HG675773:35-4410(-)|protein_length=1412|sequence_SO=supercontig|SO=protein_coding_gene|is_pseudo=false	ETH_00022875-t26_1-p1|transcript=ETH_00022875-t26_1|gene=ETH_00022875|organism=Eimeria_tenella_strain_Houghton|gene_product=E3ubiquitin-proteinligaseHUWE1,related|transcript_product=E3ubiquitin-proteinligaseHUWE1,related|location=HG675773:35-4410(-)|protein_length=1412|sequence_SO=supercontig|SO=protein_coding_gene|is_pseudo=false	113	141	yes	yes	3	5.9698e-05	30.668				1	1	1	172900	0	0	0	55801	59538	57561
AAAAAAAAAAPAAEK	15	0	1224.65	ETH_00006040-t26_1-p1|transcript=ETH_00006040-t26_1|gene=ETH_00006040|organism=Eimeria_tenella_strain_Houghton|gene_product=hypotheticalprotein|transcript_product=hypotheticalprotein|location=HG675342:55456-68347(+)|protein_length=3068|sequence_SO=supercontig|SO=protein_coding_gene|is_pseudo=false	ETH_00006040-t26_1-p1|transcript=ETH_00006040-t26_1|gene=ETH_00006040|organism=Eimeria_tenella_strain_Houghton|gene_product=hypotheticalprotein|transcript_product=hypotheticalprotein|location=HG675342:55456-68347(+)|protein_length=3068|sequence_SO=supercontig|SO=protein_coding_gene|is_pseudo=false	2155	2169	yes	yes	2	0.01484	57.003	1			1	1	1	72486	12997	0	0	16563	21943	20982
AAAAAAAAAAPADAPAR	17	0	1406.73	ETH_00013340-t26_1-p1|transcript=ETH_00013340-t26_1|gene=ETH_00013340|organism=Eimeria_tenella_strain_Houghton|gene_product=DEAD/DEAHboxhelicase,putative|transcript_product=DEAD/DEAHboxhelicase,putative|location=HG673747:542866-549882(+)|protein_length=1577|sequence_SO=supercontig|SO=protein_coding_gene|is_pseudo=false	ETH_00013340-t26_1-p1|transcript=ETH_00013340-t26_1|gene=ETH_00013340|organism=Eimeria_tenella_strain_Houghton|gene_product=DEAD/DEAHboxhelicase,putative|transcript_product=DEAD/DEAHboxhelicase,putative|location=HG673747:542866-549882(+)|protein_length=1577|sequence_SO=supercontig|SO=protein_coding_gene|is_pseudo=false	862	878	yes	yes	2	0.00059474	72.846				1	1	1	29817	0	0	0	8804.3	10727	10286
AAAAAAAAAASAAATAAAAAAAK	23	0	1754.93	ETH_00026660-t26_1-p1|transcript=ETH_00026660-t26_1|gene=ETH_00026660|organism=Eimeria_tenella_strain_Houghton|gene_product=hypotheticalprotein,conserved|transcript_product=hypotheticalprotein,conserved|location=HG673835:355622-357071(-)|protein_length=335|sequence_SO=supercontig|SO=protein_coding_gene|is_pseudo=false	ETH_00026660-t26_1-p1|transcript=ETH_00026660-t26_1|gene=ETH_00026660|organism=Eimeria_tenella_strain_Houghton|gene_product=hypotheticalprotein,conserved|transcript_product=hypotheticalprotein,conserved|location=HG673835:355622-357071(-)|protein_length=335|sequence_SO=supercontig|SO=protein_coding_gene|is_pseudo=false	46	68	yes	yes	2;3	0.00023397	137.4				2	2	1	300070	0	0	0	110570	91984	97508
AAAAAAAAAASGSSSSSSANPAAAAAAAAR	30	0	2401.16	ETH_00014130-t26_1-p1|transcript=ETH_00014130-t26_1|gene=ETH_00014130|organism=Eimeria_tenella_strain_Houghton|gene_product=hypotheticalprotein,conserved|transcript_product=hypotheticalprotein,conserved|location=HG678105:41-847(+)|protein_length=128|sequence_SO=supercontig|SO=protein_coding_gene|is_pseudo=false	ETH_00014130-t26_1-p1|transcript=ETH_00014130-t26_1|gene=ETH_00014130|organism=Eimeria_tenella_strain_Houghton|gene_product=hypotheticalprotein,conserved|transcript_product=hypotheticalprotein,conserved|location=HG678105:41-847(+)|protein_length=128|sequence_SO=supercontig|SO=protein_coding_gene|is_pseudo=false	59	88	yes	yes	2;3	3.9634e-05	68.42				2	2	2	248270	0	0	0	67010	88074	93182
AAAAAAAAAASR	12	0	971.515	ETH_00012490-t26_1-p1|transcript=ETH_00012490-t26_1|gene=ETH_00012490|organism=Eimeria_tenella_strain_Houghton|gene_product=hypotheticalprotein,conserved|transcript_product=hypotheticalprotein,conserved|location=HG673773:376-9757(-)|protein_length=2802|sequence_SO=supercontig|SO=protein_coding_gene|is_pseudo=false	ETH_00012490-t26_1-p1|transcript=ETH_00012490-t26_1|gene=ETH_00012490|organism=Eimeria_tenella_strain_Houghton|gene_product=hypotheticalprotein,conserved|transcript_product=hypotheticalprotein,conserved|location=HG673773:376-9757(-)|protein_length=2802|sequence_SO=supercontig|SO=protein_coding_gene|is_pseudo=false	1200	1211	yes	yes	2	0.0018175	132.39	1	1	1	1	1	1	373860	8021.6	7110.3	6846	108890	120890	122100
AAAAAAAAADAAAGK	15	0	1170.6	ETH_00039280-t26_1-p1|transcript=ETH_00039280-t26_1|gene=ETH_00039280|organism=Eimeria_tenella_strain_Houghton|gene_product=hypotheticalprotein,conserved|transcript_product=hypotheticalprotein,conserved|location=HG677345:2377-3099(-)|protein_length=240|sequence_SO=supercontig|SO=protein_coding_gene|is_pseudo=false	ETH_00039280-t26_1-p1|transcript=ETH_00039280-t26_1|gene=ETH_00039280|organism=Eimeria_tenella_strain_Houghton|gene_product=hypotheticalprotein,conserved|transcript_product=hypotheticalprotein,conserved|location=HG677345:2377-3099(-)|protein_length=240|sequence_SO=supercontig|SO=protein_coding_gene|is_pseudo=false	130	144	yes	yes	2	0.0026793	76.85				2	2	2	162190	0	0	0	42081	53365	66741
AAAAAAAAADASTQAPIHGGVGQQDK	26	0	2347.15	ETH_00020140-t26_1-p1|transcript=ETH_00020140-t26_1|gene=ETH_00020140|organism=Eimeria_tenella_strain_Houghton|gene_product=hypotheticalprotein,conserved|transcript_product=hypotheticalprotein,conserved|location=HG674470:2367-9803(-)|protein_length=1659|sequence_SO=supercontig|SO=protein_coding_gene|is_pseudo=false	ETH_00020140-t26_1-p1|transcript=ETH_00020140-t26_1|gene=ETH_00020140|organism=Eimeria_tenella_strain_Houghton|gene_product=hypotheticalprotein,conserved|transcript_product=hypotheticalprotein,conserved|location=HG674470:2367-9803(-)|protein_length=1659|sequence_SO=supercontig|SO=protein_coding_gene|is_pseudo=false	1059	1084	yes	yes	3	0.00018403	46.528				1	2	1	202490	0	0	0	60247	69752	72488
AAAAAAAAADDEASNK	16	0	1416.65	ETH_00000595-t26_1-p1|transcript=ETH_00000595-t26_1|gene=ETH_00000595|organism=Eimeria_tenella_strain_Houghton|gene_product=hypotheticalprotein|transcript_product=hypotheticalprotein|location=HG677966:438-1115(+)|protein_length=189|sequence_SO=supercontig|SO=protein_coding_gene|is_pseudo=false	ETH_00000595-t26_1-p1|transcript=ETH_00000595-t26_1|gene=ETH_00000595|organism=Eimeria_tenella_strain_Houghton|gene_product=hypotheticalprotein|transcript_product=hypotheticalprotein|location=HG677966:438-1115(+)|protein_length=189|sequence_SO=supercontig|SO=protein_coding_gene|is_pseudo=false	57	72	yes	yes	2	0.0014007	106.11	1		2	3	3	2	479120	6111.2	0	5155.4	152330	160170	155350
AAAAAAAAADLVR	13	0	1140.63	ETH_00021820-t26_1-p1|transcript=ETH_00021820-t26_1|gene=ETH_00021820|organism=Eimeria_tenella_strain_Houghton|gene_product=proteasomesubunitalphatype3,putative|transcript_product=proteasomesubunitalphatype3,putative|location=HG673761:70837-73684(-)|protein_length=259|sequence_SO=supercontig|SO=protein_coding_gene|is_pseudo=false	ETH_00021820-t26_1-p1|transcript=ETH_00021820-t26_1|gene=ETH_00021820|organism=Eimeria_tenella_strain_Houghton|gene_product=proteasomesubunitalphatype3,putative|transcript_product=proteasomesubunitalphatype3,putative|location=HG673761:70837-73684(-)|protein_length=259|sequence_SO=supercontig|SO=protein_coding_gene|is_pseudo=false	191	203	yes	yes	2	0.0033929	147.78			1	1	2		1854600	0	0	93917	930360	830350	0
AAAAAAAAAEDDGSK	15	0	1288.59	ETH_00007750-t26_1-p1|transcript=ETH_00007750-t26_1|gene=ETH_00007750|organism=Eimeria_tenella_strain_Houghton|gene_product=hypotheticalprotein,conserved|transcript_product=hypotheticalprotein,conserved|location=HG674029:78868-81355(+)|protein_length=634|sequence_SO=supercontig|SO=protein_coding_gene|is_pseudo=false	ETH_00007750-t26_1-p1|transcript=ETH_00007750-t26_1|gene=ETH_00007750|organism=Eimeria_tenella_strain_Houghton|gene_product=hypotheticalprotein,conserved|transcript_product=hypotheticalprotein,conserved|location=HG674029:78868-81355(+)|protein_length=634|sequence_SO=supercontig|SO=protein_coding_gene|is_pseudo=false	305	319	yes	yes	2	0.028106	58.476			1	1	1	1	88386	0	0	2054.5	26762	33013	26557
AAAAAAAAAETAAAAEDK	18	0	1543.75	ETH_00040340-t26_1-p1|transcript=ETH_00040340-t26_1|gene=ETH_00040340|organism=Eimeria_tenella_strain_Houghton|gene_product=protamineP1,putative|transcript_product=protamineP1,putative|location=HG675023:2038-2442(+)|protein_length=134|sequence_SO=supercontig|SO=protein_coding_gene|is_pseudo=false	ETH_00040340-t26_1-p1|transcript=ETH_00040340-t26_1|gene=ETH_00040340|organism=Eimeria_tenella_strain_Houghton|gene_product=protamineP1,putative|transcript_product=protamineP1,putative|location=HG675023:2038-2442(+)|protein_length=134|sequence_SO=supercontig|SO=protein_coding_gene|is_pseudo=false	18	35	yes	yes	2	2.1929e-05	117.21	1	1	1	1	1	1	472160	18164	4614.9	7447.5	144600	152480	144850
AAAAAAAAAETGNLEETQQK	20	0	1914.93	ETH_00033950-t26_1-p1|transcript=ETH_00033950-t26_1|gene=ETH_00033950|organism=Eimeria_tenella_strain_Houghton|gene_product=hypotheticalprotein,conserved|transcript_product=hypotheticalprotein,conserved|location=HG675396:744-2306(-)|protein_length=504|sequence_SO=supercontig|SO=protein_coding_gene|is_pseudo=false	ETH_00033950-t26_1-p1|transcript=ETH_00033950-t26_1|gene=ETH_00033950|organism=Eimeria_tenella_strain_Houghton|gene_product=hypotheticalprotein,conserved|transcript_product=hypotheticalprotein,conserved|location=HG675396:744-2306(-)|protein_length=504|sequence_SO=supercontig|SO=protein_coding_gene|is_pseudo=false	322	341	yes	yes	2	0.00011147	105.08				2	2	1	146960	0	0	0	44513	46151	56298
AAAAAAAAAGDAETAEDGR	19	0	1658.75	ETH_00035595-t26_1-p1|transcript=ETH_00035595-t26_1|gene=ETH_00035595|organism=Eimeria_tenella_strain_Houghton|gene_product=DNAreplicationlicensingfactor,putative|transcript_product=DNAreplicationlicensingfactor,putative|location=HG674565:184-5462(+)|protein_length=493|sequence_SO=supercontig|SO=protein_coding_gene|is_pseudo=false	ETH_00035595-t26_1-p1|transcript=ETH_00035595-t26_1|gene=ETH_00035595|organism=Eimeria_tenella_strain_Houghton|gene_product=DNAreplicationlicensingfactor,putative|transcript_product=DNAreplicationlicensingfactor,putative|location=HG674565:184-5462(+)|protein_length=493|sequence_SO=supercontig|SO=protein_coding_gene|is_pseudo=false	390	408	yes	yes	2	2.125e-07	109.47	1	1	1	1	2	2	312850	9537.5	4478.1	8359.9	27348	226540	36592
AAAAAAAAAGDAR	13	0	1056.53	ETH_00033235-t26_1-p1|transcript=ETH_00033235-t26_1|gene=ETH_00033235|organism=Eimeria_tenella_strain_Houghton|gene_product=HECTtypeubiquitinligase,putative|transcript_product=HECTtypeubiquitinligase,putative|location=HG675730:48588-76980(-)|protein_length=7333|sequence_SO=supercontig|SO=protein_coding_gene|is_pseudo=false	ETH_00033235-t26_1-p1|transcript=ETH_00033235-t26_1|gene=ETH_00033235|organism=Eimeria_tenella_strain_Houghton|gene_product=HECTtypeubiquitinligase,putative|transcript_product=HECTtypeubiquitinligase,putative|location=HG675730:48588-76980(-)|protein_length=7333|sequence_SO=supercontig|SO=protein_coding_gene|is_pseudo=false	2045	2057	yes	yes	2	0.0046931	74.424				2	2	2	144340	0	0	0	42066	49545	52727
AAAAAAAAAGEPGSFVGR	18	0	1543.77	ETH_00028085-t26_1-p1|transcript=ETH_00028085-t26_1|gene=ETH_00028085|organism=Eimeria_tenella_strain_Houghton|gene_product=hypotheticalprotein,conserved|transcript_product=hypotheticalprotein,conserved|location=HG675717:188570-189967(-)|protein_length=465|sequence_SO=supercontig|SO=protein_coding_gene|is_pseudo=false	ETH_00028085-t26_1-p1|transcript=ETH_00028085-t26_1|gene=ETH_00028085|organism=Eimeria_tenella_strain_Houghton|gene_product=hypotheticalprotein,conserved|transcript_product=hypotheticalprotein,conserved|location=HG675717:188570-189967(-)|protein_length=465|sequence_SO=supercontig|SO=protein_coding_gene|is_pseudo=false	260	277	yes	yes	2	0.00038742	48.822				1	2	1	71067	0	0	0	22220	23592	25255
AAAAAAAAAGGAAAAAAAAK	20	0	1467.78	ETH_00007560-t26_1-p1|transcript=ETH_00007560-t26_1|gene=ETH_00007560|organism=Eimeria_tenella_strain_Houghton|gene_product=hypotheticalprotein,conserved|transcript_product=hypotheticalprotein,conserved|location=HG676581:2492-3865(-)|protein_length=215|sequence_SO=supercontig|SO=protein_coding_gene|is_pseudo=false	ETH_00007560-t26_1-p1|transcript=ETH_00007560-t26_1|gene=ETH_00007560|organism=Eimeria_tenella_strain_Houghton|gene_product=hypotheticalprotein,conserved|transcript_product=hypotheticalprotein,conserved|location=HG676581:2492-3865(-)|protein_length=215|sequence_SO=supercontig|SO=protein_coding_gene|is_pseudo=false	145	164	yes	yes	3	0.0029058	34.779				1	1	1	123480	0	0	0	31397	40279	51806
AAAAAAAAAGGLPPLLATAAAR	22	0	1846.04	ETH_00029680-t26_1-p1|transcript=ETH_00029680-t26_1|gene=ETH_00029680|organism=Eimeria_tenella_strain_Houghton|gene_product=hypotheticalprotein,conserved|transcript_product=hypotheticalprotein,conserved|location=HG674134:1022647-1024700(-)|protein_length=636|sequence_SO=supercontig|SO=protein_coding_gene|is_pseudo=false	ETH_00029680-t26_1-p1|transcript=ETH_00029680-t26_1|gene=ETH_00029680|organism=Eimeria_tenella_strain_Houghton|gene_product=hypotheticalprotein,conserved|transcript_product=hypotheticalprotein,conserved|location=HG674134:1022647-1024700(-)|protein_length=636|sequence_SO=supercontig|SO=protein_coding_gene|is_pseudo=false	277	298	yes	yes	2;3	0.0013089	66.619				2	2	2	353880	0	0	0	118400	113080	122400
AAAAAAAAAGTATAAAAAEELEPAALGR	28	0	2408.23	ETH_00001620-t26_1-p1|transcript=ETH_00001620-t26_1|gene=ETH_00001620|organism=Eimeria_tenella_strain_Houghton|gene_product=rab2gtpase,putative|transcript_product=rab2gtpase,putative|location=HG673769:96777-104736(-)|protein_length=1577|sequence_SO=supercontig|SO=protein_coding_gene|is_pseudo=false	ETH_00001620-t26_1-p1|transcript=ETH_00001620-t26_1|gene=ETH_00001620|organism=Eimeria_tenella_strain_Houghton|gene_product=rab2gtpase,putative|transcript_product=rab2gtpase,putative|location=HG673769:96777-104736(-)|protein_length=1577|sequence_SO=supercontig|SO=protein_coding_gene|is_pseudo=false	792	819	yes	yes	3	2.9787e-05	60.734				1	1	1	52472	0	0	0	16207	17118	19147
AAAAAAAAAIVK	12	0	997.592	ETH_00031560-t26_1-p1|transcript=ETH_00031560-t26_1|gene=ETH_00031560|organism=Eimeria_tenella_strain_Houghton|gene_product=structuralmaintenanceofchromosomedomain-containingprotein,putative|transcript_product=structuralmaintenanceofchromosomedomain-containingprotein,putative|location=HG675748:478114-485924(-)|protein_length=849|sequence_SO=supercontig|SO=protein_coding_gene|is_pseudo=false	ETH_00031560-t26_1-p1|transcript=ETH_00031560-t26_1|gene=ETH_00031560|organism=Eimeria_tenella_strain_Houghton|gene_product=structuralmaintenanceofchromosomedomain-containingprotein,putative|transcript_product=structuralmaintenanceofchromosomedomain-containingprotein,putative|location=HG675748:478114-485924(-)|protein_length=849|sequence_SO=supercontig|SO=protein_coding_gene|is_pseudo=false	436	447	yes	yes	2	0.0058495	74.486				1	1	1	160420	0	0	0	55773	54404	50246
AAAAAAAAAPAAAAAATSAESSAGPPHLQQWLR	33	0	3026.53	ETH_00040155-t26_1-p1|transcript=ETH_00040155-t26_1|gene=ETH_00040155|organism=Eimeria_tenella_strain_Houghton|gene_product=hypotheticalprotein,conserved|transcript_product=hypotheticalprotein,conserved|location=HG677026:258-1958(-)|protein_length=228|sequence_SO=supercontig|SO=protein_coding_gene|is_pseudo=false	ETH_00040155-t26_1-p1|transcript=ETH_00040155-t26_1|gene=ETH_00040155|organism=Eimeria_tenella_strain_Houghton|gene_product=hypotheticalprotein,conserved|transcript_product=hypotheticalprotein,conserved|location=HG677026:258-1958(-)|protein_length=228|sequence_SO=supercontig|SO=protein_coding_gene|is_pseudo=false	148	180	yes	yes	3	0.002491	14.646				1	1	1	121520	0	0	0	39441	42456	39622
AAAAAAAAAPAAPAAAAAAAASHR	24	0	1942.01	ETH_00000135-t26_1-p1|transcript=ETH_00000135-t26_1|gene=ETH_00000135|organism=Eimeria_tenella_strain_Houghton|gene_product=hypotheticalprotein,conserved|transcript_product=hypotheticalprotein,conserved|location=HG675721:141798-157232(-)|protein_length=4598|sequence_SO=supercontig|SO=protein_coding_gene|is_pseudo=false	ETH_00000135-t26_1-p1|transcript=ETH_00000135-t26_1|gene=ETH_00000135|organism=Eimeria_tenella_strain_Houghton|gene_product=hypotheticalprotein,conserved|transcript_product=hypotheticalprotein,conserved|location=HG675721:141798-157232(-)|protein_length=4598|sequence_SO=supercontig|SO=protein_coding_gene|is_pseudo=false	3358	3381	yes	yes	3	0.00037493	49.485				1	1	1	43692	0	0	0	12263	16707	14722
AAAAAAAAAPATATAAAPK	19	0	1536.83	ETH_00016480-t26_1-p1|transcript=ETH_00016480-t26_1|gene=ETH_00016480|organism=Eimeria_tenella_strain_Houghton|gene_product=hypotheticalprotein,conserved|transcript_product=hypotheticalprotein,conserved|location=HG676799:484-2799(-)|protein_length=352|sequence_SO=supercontig|SO=protein_coding_gene|is_pseudo=false	ETH_00016480-t26_1-p1|transcript=ETH_00016480-t26_1|gene=ETH_00016480|organism=Eimeria_tenella_strain_Houghton|gene_product=hypotheticalprotein,conserved|transcript_product=hypotheticalprotein,conserved|location=HG676799:484-2799(-)|protein_length=352|sequence_SO=supercontig|SO=protein_coding_gene|is_pseudo=false	142	160	yes	yes	2	0.0001215	70.806	1			1	1	1	520610	2366.9	0	0	178730	180030	159480
AAAAAAAAAQR	11	0	941.504	ETH_00012855-t26_1-p1|transcript=ETH_00012855-t26_1|gene=ETH_00012855|organism=Eimeria_tenella_strain_Houghton|gene_product=Condensinsubunit,related|transcript_product=Condensinsubunit,related|location=HG673747:11047-18314(+)|protein_length=1602|sequence_SO=supercontig|SO=protein_coding_gene|is_pseudo=false	ETH_00012855-t26_1-p1|transcript=ETH_00012855-t26_1|gene=ETH_00012855|organism=Eimeria_tenella_strain_Houghton|gene_product=Condensinsubunit,related|transcript_product=Condensinsubunit,related|location=HG673747:11047-18314(+)|protein_length=1602|sequence_SO=supercontig|SO=protein_coding_gene|is_pseudo=false	298	308	yes	yes	2	0.0061705	90.308	1	1	1	1	1	1	92018	41796	1781.2	1292.8	13881	16922	16345
AAAAAAAAAR	10	0	813.446	ETH_00001055-t26_1-p1|transcript=ETH_00001055-t26_1|gene=ETH_00001055|organism=Eimeria_tenella_strain_Houghton|gene_product=hypotheticalprotein,conserved|transcript_product=hypotheticalprotein,conserved|location=HG673792:42239-49280(+)|protein_length=1882|sequence_SO=supercontig|SO=protein_coding_gene|is_pseudo=false;ETH_00032075-t26_1-p1|transcript=ETH_00032075-t26_1|gene=ETH_00032075|organism=E…	ETH_00001055-t26_1-p1|transcript=ETH_00001055-t26_1|gene=ETH_00001055|organism=Eimeria_tenella_strain_Houghton|gene_product=hypotheticalprotein,conserved|transcript_product=hypotheticalprotein,conserved|location=HG673792:42239-49280(+)|protein_length=1882|sequence_SO=supercontig|SO=protein_coding_gene|is_pseudo=false	281	290	no	no	2	0.0098438	97.033				1	1		614010	0	0	0	306840	307170	0
AAAAAAAAASASEAR	15	0	1258.63	ETH_00022745-t26_1-p1|transcript=ETH_00022745-t26_1|gene=ETH_00022745|organism=Eimeria_tenella_strain_Houghton|gene_product=hypotheticalprotein|transcript_product=hypotheticalprotein|location=HG676304:225-2893(-)|protein_length=809|sequence_SO=supercontig|SO=protein_coding_gene|is_pseudo=false	ETH_00022745-t26_1-p1|transcript=ETH_00022745-t26_1|gene=ETH_00022745|organism=Eimeria_tenella_strain_Houghton|gene_product=hypotheticalprotein|transcript_product=hypotheticalprotein|location=HG676304:225-2893(-)|protein_length=809|sequence_SO=supercontig|SO=protein_coding_gene|is_pseudo=false	19	33	yes	yes	2	0.0027969	63.212				1	1	1	49904	0	0	0	16746	15964	17195
AAAAAAAADAAAAVAPEAAAAAR	23	0	1892.97	ETH_00024130-t26_1-p1|transcript=ETH_00024130-t26_1|gene=ETH_00024130|organism=Eimeria_tenella_strain_Houghton|gene_product=hypotheticalprotein,conserved|transcript_product=hypotheticalprotein,conserved|location=HG675525:254406-261549(+)|protein_length=1592|sequence_SO=supercontig|SO=protein_coding_gene|is_pseudo=false	ETH_00024130-t26_1-p1|transcript=ETH_00024130-t26_1|gene=ETH_00024130|organism=Eimeria_tenella_strain_Houghton|gene_product=hypotheticalprotein,conserved|transcript_product=hypotheticalprotein,conserved|location=HG675525:254406-261549(+)|protein_length=1592|sequence_SO=supercontig|SO=protein_coding_gene|is_pseudo=false	683	705	yes	yes	2	0.00096187	45.17					1		27573	0	0	0	0	27573	0
AAAAAAAADAGEGSEAAAAAAATTAAEAAPAAEAGR	36	0	2996.41	ETH_00014535-t26_1-p1|transcript=ETH_00014535-t26_1|gene=ETH_00014535|organism=Eimeria_tenella_strain_Houghton|gene_product=endonuclease/exonuclease/phosphatasedomain-containingprotein,putative|transcript_product=endonuclease/exonuclease/phosphatasedomain-containingprotein,putative|location=HG677525:1202-7905(+)|protein_length=920|sequence_SO=supercontig|SO=protein_coding_gene|is_pseudo=false	ETH_00014535-t26_1-p1|transcript=ETH_00014535-t26_1|gene=ETH_00014535|organism=Eimeria_tenella_strain_Houghton|gene_product=endonuclease/exonuclease/phosphatasedomain-containingprotein,putative|transcript_product=endonuclease/exonuclease/phosphatasedomain-containingprotein,putative|location=HG677525:1202-7905(+)|protein_length=920|sequence_SO=supercontig|SO=protein_coding_gene|is_pseudo=false	168	203	yes	yes	3	1.9198e-12	96.738				1	1	1	1061900	0	0	0	300740	363820	397370
AAAAAAAADHGTAAAAATSNNSQQQQEVR	29	0	2751.29	ETH_00019225-t26_1-p1|transcript=ETH_00019225-t26_1|gene=ETH_00019225|organism=Eimeria_tenella_strain_Houghton|gene_product=hypotheticalprotein,conserved|transcript_product=hypotheticalprotein,conserved|location=HG675163:50752-59817(-)|protein_length=1962|sequence_SO=supercontig|SO=protein_coding_gene|is_pseudo=false	ETH_00019225-t26_1-p1|transcript=ETH_00019225-t26_1|gene=ETH_00019225|organism=Eimeria_tenella_strain_Houghton|gene_product=hypotheticalprotein,conserved|transcript_product=hypotheticalprotein,conserved|location=HG675163:50752-59817(-)|protein_length=1962|sequence_SO=supercontig|SO=protein_coding_gene|is_pseudo=false	1785	1813	yes	yes	3	2.4298e-06	38.769				1	1	1	52310	0	0	0	18822	13959	19529
AAAAAAAADPVAAATPAK	18	0	1507.8	ETH_00019635-t26_1-p1|transcript=ETH_00019635-t26_1|gene=ETH_00019635|organism=Eimeria_tenella_strain_Houghton|gene_product=Galactosyltransferase,related,related|transcript_product=Galactosyltransferase,related,related|location=HG675163:524447-527649(+)|protein_length=709|sequence_SO=supercontig|SO=protein_coding_gene|is_pseudo=false	ETH_00019635-t26_1-p1|transcript=ETH_00019635-t26_1|gene=ETH_00019635|organism=Eimeria_tenella_strain_Houghton|gene_product=Galactosyltransferase,related,related|transcript_product=Galactosyltransferase,related,related|location=HG675163:524447-527649(+)|protein_length=709|sequence_SO=supercontig|SO=protein_coding_gene|is_pseudo=false	446	463	yes	yes	2	1.6358e-05	163.09	1	1	1	2	2	2	4873900	135940	57652	83186	1374400	1613100	1609600
AAAAAAAADR	10	0	857.436	ETH_00007535-t26_1-p1|transcript=ETH_00007535-t26_1|gene=ETH_00007535|organism=Eimeria_tenella_strain_Houghton|gene_product=transportproteinSec24,putative|transcript_product=transportproteinSec24,putative|location=HG675597:474-6220(-)|protein_length=706|sequence_SO=supercontig|SO=protein_coding_gene|is_pseudo=false;ETH_00016765-t26_1-p1|transcript=ETH_00016765-t26_1|gene=ETH_00016765|organism=Eim…	ETH_00007535-t26_1-p1|transcript=ETH_00007535-t26_1|gene=ETH_00007535|organism=Eimeria_tenella_strain_Houghton|gene_product=transportproteinSec24,putative|transcript_product=transportproteinSec24,putative|location=HG675597:474-6220(-)|protein_length=706|sequence_SO=supercontig|SO=protein_coding_gene|is_pseudo=false	364	373	yes	no	2	0.0040209	110.22			1	1	1	1	296530	0	0	4314.4	102270	90494	99450
AAAAAAAADSSSSLGSGSDSEQSLEDFQDAELHPAAK	37	0	3561.6	ETH_00040025-t26_1-p1|transcript=ETH_00040025-t26_1|gene=ETH_00040025|organism=Eimeria_tenella_strain_Houghton|gene_product=hypotheticalprotein|transcript_product=hypotheticalprotein|location=HG674840:218-916(-)|protein_length=99|sequence_SO=supercontig|SO=protein_coding_gene|is_pseudo=false	ETH_00040025-t26_1-p1|transcript=ETH_00040025-t26_1|gene=ETH_00040025|organism=Eimeria_tenella_strain_Houghton|gene_product=hypotheticalprotein|transcript_product=hypotheticalprotein|location=HG674840:218-916(-)|protein_length=99|sequence_SO=supercontig|SO=protein_coding_gene|is_pseudo=false	5	41	yes	yes	3	0.0015696	21.249					1	1	50881	0	0	0	0	20762	30118
AAAAAAAAEAAAAAAAAAEATEGSHFINR	29	0	2596.26	ETH_00026765-t26_1-p1|transcript=ETH_00026765-t26_1|gene=ETH_00026765|organism=Eimeria_tenella_strain_Houghton|gene_product=hypotheticalprotein|transcript_product=hypotheticalprotein|location=HG676217:353-1622(+)|protein_length=283|sequence_SO=supercontig|SO=protein_coding_gene|is_pseudo=false	ETH_00026765-t26_1-p1|transcript=ETH_00026765-t26_1|gene=ETH_00026765|organism=Eimeria_tenella_strain_Houghton|gene_product=hypotheticalprotein|transcript_product=hypotheticalprotein|location=HG676217:353-1622(+)|protein_length=283|sequence_SO=supercontig|SO=protein_coding_gene|is_pseudo=false	87	115	yes	yes	3	5.9911e-06	75.312				1	1	1	36820	0	0	0	10325	12798	13697
AAAAAAAAEAR	11	0	942.488	ETH_00012945-t26_1-p1|transcript=ETH_00012945-t26_1|gene=ETH_00012945|organism=Eimeria_tenella_strain_Houghton|gene_product=STEkinase,putative|transcript_product=STEkinase,putative|location=HG673747:99625-110541(+)|protein_length=2614|sequence_SO=supercontig|SO=protein_coding_gene|is_pseudo=false	ETH_00012945-t26_1-p1|transcript=ETH_00012945-t26_1|gene=ETH_00012945|organism=Eimeria_tenella_strain_Houghton|gene_product=STEkinase,putative|transcript_product=STEkinase,putative|location=HG673747:99625-110541(+)|protein_length=2614|sequence_SO=supercontig|SO=protein_coding_gene|is_pseudo=false	1734	1744	yes	yes	2	0.0012723	119.07	1	1	1	1	1	1	289440	19309	3394.8	3430.5	126350	129250	7706.5
AAAAAAAAEEPAAAASAAAAADK	23	0	1910.93	ETH_00042155-t26_1-p1|transcript=ETH_00042155-t26_1|gene=ETH_00042155|organism=Eimeria_tenella_strain_Houghton|gene_product=hypotheticalprotein,conserved|transcript_product=hypotheticalprotein,conserved|location=HG675519:1748-2672(+)|protein_length=204|sequence_SO=supercontig|SO=protein_coding_gene|is_pseudo=false	ETH_00042155-t26_1-p1|transcript=ETH_00042155-t26_1|gene=ETH_00042155|organism=Eimeria_tenella_strain_Houghton|gene_product=hypotheticalprotein,conserved|transcript_product=hypotheticalprotein,conserved|location=HG675519:1748-2672(+)|protein_length=204|sequence_SO=supercontig|SO=protein_coding_gene|is_pseudo=false	82	104	yes	yes	2	0.00096902	145.18		1	1	1	1	1	495680	0	11546	11937	148390	153420	170380
AAAAAAAAEPAAAAAAGAAAGAGAAAAAAEPAAAAAAAAPAAAATAR	47	0	3623.84	ETH_00011990-t26_1-p1|transcript=ETH_00011990-t26_1|gene=ETH_00011990|organism=Eimeria_tenella_strain_Houghton|gene_product=myosinF(TgMyoF)protein,putative|transcript_product=myosinF(TgMyoF)protein,putative|location=HG674866:175126-186221(+)|protein_length=1470|sequence_SO=supercontig|SO=protein_coding_gene|is_pseudo=false	ETH_00011990-t26_1-p1|transcript=ETH_00011990-t26_1|gene=ETH_00011990|organism=Eimeria_tenella_strain_Houghton|gene_product=myosinF(TgMyoF)protein,putative|transcript_product=myosinF(TgMyoF)protein,putative|location=HG674866:175126-186221(+)|protein_length=1470|sequence_SO=supercontig|SO=protein_coding_gene|is_pseudo=false	47	93	yes	yes	3;4	9.0939e-09	41.399	1			1	1	1	742610	6705.3	0	0	313160	379910	42841
AAAAAAAAEVR	11	0	970.52	ETH_00002835-t26_1-p1|transcript=ETH_00002835-t26_1|gene=ETH_00002835|organism=Eimeria_tenella_strain_Houghton|gene_product=Wdrepeatprotein,putative|transcript_product=Wdrepeatprotein,putative|location=HG675649:112696-126289(+)|protein_length=1586|sequence_SO=supercontig|SO=protein_coding_gene|is_pseudo=false	ETH_00002835-t26_1-p1|transcript=ETH_00002835-t26_1|gene=ETH_00002835|organism=Eimeria_tenella_strain_Houghton|gene_product=Wdrepeatprotein,putative|transcript_product=Wdrepeatprotein,putative|location=HG675649:112696-126289(+)|protein_length=1586|sequence_SO=supercontig|SO=protein_coding_gene|is_pseudo=false	522	532	yes	yes	2	0.0086335	55.235	1	1	1	1	1	1	378990	151720	144950	920.17	27935	28629	24824
AAAAAAAAGAAETGAAEAAGGPAAAAK	27	0	2109.05	ETH_00026125-t26_1-p1|transcript=ETH_00026125-t26_1|gene=ETH_00026125|organism=Eimeria_tenella_strain_Houghton|gene_product=bifunctionaldihydrofolatereductase/thymidylatesynthase,putative|transcript_product=bifunctionaldihydrofolatereductase/thymidylatesynthase,putative|location=HG675660:219595-225289(-)|protein_length=854|sequence_SO=supercontig|SO=protein_coding_gene|is_pseudo=false	ETH_00026125-t26_1-p1|transcript=ETH_00026125-t26_1|gene=ETH_00026125|organism=Eimeria_tenella_strain_Houghton|gene_product=bifunctionaldihydrofolatereductase/thymidylatesynthase,putative|transcript_product=bifunctionaldihydrofolatereductase/thymidylatesynthase,putative|location=HG675660:219595-225289(-)|protein_length=854|sequence_SO=supercontig|SO=protein_coding_gene|is_pseudo=false	306	332	yes	yes	2	0.00046313	116.95	1			2	2	2	248950	2989.1	0	0	79799	76142	90023
AAAAAAAAPASR	12	0	997.53	ETH_00035395-t26_1-p1|transcript=ETH_00035395-t26_1|gene=ETH_00035395|organism=Eimeria_tenella_strain_Houghton|gene_product=hypotheticalprotein|transcript_product=hypotheticalprotein|location=HG675840:338-1864(+)|protein_length=508|sequence_SO=supercontig|SO=protein_coding_gene|is_pseudo=false	ETH_00035395-t26_1-p1|transcript=ETH_00035395-t26_1|gene=ETH_00035395|organism=Eimeria_tenella_strain_Houghton|gene_product=hypotheticalprotein|transcript_product=hypotheticalprotein|location=HG675840:338-1864(+)|protein_length=508|sequence_SO=supercontig|SO=protein_coding_gene|is_pseudo=false	442	453	yes	yes	2	0.013359	65.404	1	1	1	1	1	1	154240	12319	4387.5	577.71	52344	49841	34767
AAAAAAAAPDGSSSSSSR	18	0	1533.7	ETH_00011100-t26_1-p1|transcript=ETH_00011100-t26_1|gene=ETH_00011100|organism=Eimeria_tenella_strain_Houghton|gene_product=hypotheticalprotein,conserved|transcript_product=hypotheticalprotein,conserved|location=HG675688:379564-402529(-)|protein_length=5802|sequence_SO=supercontig|SO=protein_coding_gene|is_pseudo=false	ETH_00011100-t26_1-p1|transcript=ETH_00011100-t26_1|gene=ETH_00011100|organism=Eimeria_tenella_strain_Houghton|gene_product=hypotheticalprotein,conserved|transcript_product=hypotheticalprotein,conserved|location=HG675688:379564-402529(-)|protein_length=5802|sequence_SO=supercontig|SO=protein_coding_gene|is_pseudo=false	5760	5777	yes	yes	2	0.050465	21.361		1			1	1	9273.5	0	2013.9	0	0	3578.9	3680.7
AAAAAAAASPEAAASLFSR	19	0	1702.86	ETH_00021865-t26_1-p1|transcript=ETH_00021865-t26_1|gene=ETH_00021865|organism=Eimeria_tenella_strain_Houghton|gene_product=hypotheticalprotein|transcript_product=hypotheticalprotein|location=HG676145:59-2303(+)|protein_length=330|sequence_SO=supercontig|SO=protein_coding_gene|is_pseudo=false	ETH_00021865-t26_1-p1|transcript=ETH_00021865-t26_1|gene=ETH_00021865|organism=Eimeria_tenella_strain_Houghton|gene_product=hypotheticalprotein|transcript_product=hypotheticalprotein|location=HG676145:59-2303(+)|protein_length=330|sequence_SO=supercontig|SO=protein_coding_gene|is_pseudo=false	143	161	yes	yes	2	0.015844	26.517		1	1	1		1	168200	0	40720	48251	71432	0	7799.2
AAAAAAAATAASAATGSAEAAGSPAASALAR	31	0	2527.26	ETH_00004210-t26_1-p1|transcript=ETH_00004210-t26_1|gene=ETH_00004210|organism=Eimeria_tenella_strain_Houghton|gene_product=hypotheticalprotein,conserved|transcript_product=hypotheticalprotein,conserved|location=HG675689:191131-193083(-)|protein_length=650|sequence_SO=supercontig|SO=protein_coding_gene|is_pseudo=false	ETH_00004210-t26_1-p1|transcript=ETH_00004210-t26_1|gene=ETH_00004210|organism=Eimeria_tenella_strain_Houghton|gene_product=hypotheticalprotein,conserved|transcript_product=hypotheticalprotein,conserved|location=HG675689:191131-193083(-)|protein_length=650|sequence_SO=supercontig|SO=protein_coding_gene|is_pseudo=false	324	354	yes	yes	3	0.00022234	46.353				1	1	1	60970	0	0	0	16194	22581	22195
AAAAAAAAYK	10	0	877.466	ETH_00036775-t26_1-p1|transcript=ETH_00036775-t26_1|gene=ETH_00036775|organism=Eimeria_tenella_strain_Houghton|gene_product=hypotheticalprotein,conserved|transcript_product=hypotheticalprotein,conserved|location=HG675177:395-5354(+)|protein_length=1135|sequence_SO=supercontig|SO=protein_coding_gene|is_pseudo=false	ETH_00036775-t26_1-p1|transcript=ETH_00036775-t26_1|gene=ETH_00036775|organism=Eimeria_tenella_strain_Houghton|gene_product=hypotheticalprotein,conserved|transcript_product=hypotheticalprotein,conserved|location=HG675177:395-5354(+)|protein_length=1135|sequence_SO=supercontig|SO=protein_coding_gene|is_pseudo=false	507	516	yes	yes	2	0.0094425	56.014				1	1	1	57132	0	0	0	17985	22084	17063
AAAAAAADPATVASR	15	0	1312.67	ETH_00011255-t26_1-p1|transcript=ETH_00011255-t26_1|gene=ETH_00011255|organism=Eimeria_tenella_strain_Houghton|gene_product=Acyl-proteinthioesterase1,related|transcript_product=Acyl-proteinthioesterase1,related|location=HG675688:593926-594681(+)|protein_length=251|sequence_SO=supercontig|SO=protein_coding_gene|is_pseudo=false	ETH_00011255-t26_1-p1|transcript=ETH_00011255-t26_1|gene=ETH_00011255|organism=Eimeria_tenella_strain_Houghton|gene_product=Acyl-proteinthioesterase1,related|transcript_product=Acyl-proteinthioesterase1,related|location=HG675688:593926-594681(+)|protein_length=251|sequence_SO=supercontig|SO=protein_coding_gene|is_pseudo=false	204	218	yes	yes	2	0.0022015	83.214	1	1	1	1	1	1	1087600	40747	27022	36749	364180	330760	288140
AAAAAAAEAAADAAK	15	0	1242.62	ETH_00015150-t26_1-p1|transcript=ETH_00015150-t26_1|gene=ETH_00015150|organism=Eimeria_tenella_strain_Houghton|gene_product=AROMpolypeptide/shikimate-quinate5-dehydrogenase,putative|transcript_product=AROMpolypeptide/shikimate-quinate5-dehydrogenase,putative|location=HG673809:32478-38915(-)|protein_length=1434|sequence_SO=supercontig|SO=protein_coding_gene|is_pseudo=false	ETH_00015150-t26_1-p1|transcript=ETH_00015150-t26_1|gene=ETH_00015150|organism=Eimeria_tenella_strain_Houghton|gene_product=AROMpolypeptide/shikimate-quinate5-dehydrogenase,putative|transcript_product=AROMpolypeptide/shikimate-quinate5-dehydrogenase,putative|location=HG673809:32478-38915(-)|protein_length=1434|sequence_SO=supercontig|SO=protein_coding_gene|is_pseudo=false	76	90	yes	yes	2	0.010788	32.051				1	1	1	85139	0	0	0	27504	28371	29264
AAAAAAAEMVR	11	0	1030.52	ETH_00033235-t26_1-p1|transcript=ETH_00033235-t26_1|gene=ETH_00033235|organism=Eimeria_tenella_strain_Houghton|gene_product=HECTtypeubiquitinligase,putative|transcript_product=HECTtypeubiquitinligase,putative|location=HG675730:48588-76980(-)|protein_length=7333|sequence_SO=supercontig|SO=protein_coding_gene|is_pseudo=false	ETH_00033235-t26_1-p1|transcript=ETH_00033235-t26_1|gene=ETH_00033235|organism=Eimeria_tenella_strain_Houghton|gene_product=HECTtypeubiquitinligase,putative|transcript_product=HECTtypeubiquitinligase,putative|location=HG675730:48588-76980(-)|protein_length=7333|sequence_SO=supercontig|SO=protein_coding_gene|is_pseudo=false	2236	2246	yes	yes	2	0.0012723	119.07					1	1	105690	0	0	0	0	54669	51017
AAAAAAAEPSVR	12	0	1083.57	ETH_00016190-t26_1-p1|transcript=ETH_00016190-t26_1|gene=ETH_00016190|organism=Eimeria_tenella_strain_Houghton|gene_product=hypotheticalprotein|transcript_product=hypotheticalprotein|location=HG675837:165-3179(+)|protein_length=467|sequence_SO=supercontig|SO=protein_coding_gene|is_pseudo=false	ETH_00016190-t26_1-p1|transcript=ETH_00016190-t26_1|gene=ETH_00016190|organism=Eimeria_tenella_strain_Houghton|gene_product=hypotheticalprotein|transcript_product=hypotheticalprotein|location=HG675837:165-3179(+)|protein_length=467|sequence_SO=supercontig|SO=protein_coding_gene|is_pseudo=false	435	446	yes	yes	2	0.019046	50.297				1	1	1	134380	0	0	0	51107	62364	20908
AAAAAAAETK	10	0	873.456	ETH_00012700-t26_1-p1|transcript=ETH_00012700-t26_1|gene=ETH_00012700|organism=Eimeria_tenella_strain_Houghton|gene_product=hypotheticalprotein,conserved|transcript_product=hypotheticalprotein,conserved|location=HG673751:64668-76499(+)|protein_length=2969|sequence_SO=supercontig|SO=protein_coding_gene|is_pseudo=false;ETH_00024955-t26_1-p1|transcript=ETH_00024955-t26_1|gene=ETH_00024955|organism=E…	ETH_00012700-t26_1-p1|transcript=ETH_00012700-t26_1|gene=ETH_00012700|organism=Eimeria_tenella_strain_Houghton|gene_product=hypotheticalprotein,conserved|transcript_product=hypotheticalprotein,conserved|location=HG673751:64668-76499(+)|protein_length=2969|sequence_SO=supercontig|SO=protein_coding_gene|is_pseudo=false	341	350	no	no	2	0.01292	79.059			1	1	1	1	96483	0	0	2288.7	22096	37866	34232
AAAAAAAGAAAAEK	14	0	1113.58	ETH_00010630-t26_1-p1|transcript=ETH_00010630-t26_1|gene=ETH_00010630|organism=Eimeria_tenella_strain_Houghton|gene_product=hypotheticalprotein,conserved|transcript_product=hypotheticalprotein,conserved|location=HG675655:237501-239640(-)|protein_length=695|sequence_SO=supercontig|SO=protein_coding_gene|is_pseudo=false	ETH_00010630-t26_1-p1|transcript=ETH_00010630-t26_1|gene=ETH_00010630|organism=Eimeria_tenella_strain_Houghton|gene_product=hypotheticalprotein,conserved|transcript_product=hypotheticalprotein,conserved|location=HG675655:237501-239640(-)|protein_length=695|sequence_SO=supercontig|SO=protein_coding_gene|is_pseudo=false	551	564	yes	yes	2	0.0027842	129.69				1	1	1	408680	0	0	0	137130	145920	125630
AAAAAAAGAAASPSAQATTCVAGTTGSGSSLK	32	0	2734.32	ETH_00024355-t26_1-p1|transcript=ETH_00024355-t26_1|gene=ETH_00024355|organism=Eimeria_tenella_strain_Houghton|gene_product=NOT2/NOT3/NOT5domain-containingprotein,putative|transcript_product=NOT2/NOT3/NOT5domain-containingprotein,putative|location=HG674763:114354-117977(+)|protein_length=731|sequence_SO=supercontig|SO=protein_coding_gene|is_pseudo=false	ETH_00024355-t26_1-p1|transcript=ETH_00024355-t26_1|gene=ETH_00024355|organism=Eimeria_tenella_strain_Houghton|gene_product=NOT2/NOT3/NOT5domain-containingprotein,putative|transcript_product=NOT2/NOT3/NOT5domain-containingprotein,putative|location=HG674763:114354-117977(+)|protein_length=731|sequence_SO=supercontig|SO=protein_coding_gene|is_pseudo=false	452	483	yes	yes	3	0.0080989	5.7883				1	1	1	109900	0	0	0	26717	32483	50696
AAAAAAAGEAAGDK	14	0	1143.55	ETH_00000595-t26_1-p1|transcript=ETH_00000595-t26_1|gene=ETH_00000595|organism=Eimeria_tenella_strain_Houghton|gene_product=hypotheticalprotein|transcript_product=hypotheticalprotein|location=HG677966:438-1115(+)|protein_length=189|sequence_SO=supercontig|SO=protein_coding_gene|is_pseudo=false	ETH_00000595-t26_1-p1|transcript=ETH_00000595-t26_1|gene=ETH_00000595|organism=Eimeria_tenella_strain_Houghton|gene_product=hypotheticalprotein|transcript_product=hypotheticalprotein|location=HG677966:438-1115(+)|protein_length=189|sequence_SO=supercontig|SO=protein_coding_gene|is_pseudo=false	33	46	yes	yes	2	0.0027063	87.942		1		2	2	2	441000	0	399.99	0	140940	166030	133630
AAAAAAAGGAAAAAAAAPESLSGR	24	0	1923.98	ETH_00032680-t26_1-p1|transcript=ETH_00032680-t26_1|gene=ETH_00032680|organism=Eimeria_tenella_strain_Houghton|gene_product=hypotheticalprotein,conserved|transcript_product=hypotheticalprotein,conserved|location=HG676492:12669-13272(-)|protein_length=111|sequence_SO=supercontig|SO=protein_coding_gene|is_pseudo=false	ETH_00032680-t26_1-p1|transcript=ETH_00032680-t26_1|gene=ETH_00032680|organism=Eimeria_tenella_strain_Houghton|gene_product=hypotheticalprotein,conserved|transcript_product=hypotheticalprotein,conserved|location=HG676492:12669-13272(-)|protein_length=111|sequence_SO=supercontig|SO=protein_coding_gene|is_pseudo=false	2	25	yes	yes	2	0.0013449	62.494				1	1	1	128250	0	0	0	49430	35273	43542
AAAAAAAPPPAAAPAALAAAGPAAAPEDPK	30	0	2518.32	ETH_00024535-t26_1-p1|transcript=ETH_00024535-t26_1|gene=ETH_00024535|organism=Eimeria_tenella_strain_Houghton|gene_product=mRNAdecappingenzyme,putative|transcript_product=mRNAdecappingenzyme,putative|location=HG674763:283340-286879(-)|protein_length=805|sequence_SO=supercontig|SO=protein_coding_gene|is_pseudo=false	ETH_00024535-t26_1-p1|transcript=ETH_00024535-t26_1|gene=ETH_00024535|organism=Eimeria_tenella_strain_Houghton|gene_product=mRNAdecappingenzyme,putative|transcript_product=mRNAdecappingenzyme,putative|location=HG674763:283340-286879(-)|protein_length=805|sequence_SO=supercontig|SO=protein_coding_gene|is_pseudo=false	23	52	yes	yes	3	0.0038433	18.396				1		1	61045	0	0	0	21503	0	39542
AAAAAAAQAASSSSSR	16	0	1376.66	ETH_00011120-t26_1-p1|transcript=ETH_00011120-t26_1|gene=ETH_00011120|organism=Eimeria_tenella_strain_Houghton|gene_product=Spc97/Spc98familydomain-containingprotein,putative|transcript_product=Spc97/Spc98familydomain-containingprotein,putative|location=HG675688:424154-426245(+)|protein_length=330|sequence_SO=supercontig|SO=protein_coding_gene|is_pseudo=false	ETH_00011120-t26_1-p1|transcript=ETH_00011120-t26_1|gene=ETH_00011120|organism=Eimeria_tenella_strain_Houghton|gene_product=Spc97/Spc98familydomain-containingprotein,putative|transcript_product=Spc97/Spc98familydomain-containingprotein,putative|location=HG675688:424154-426245(+)|protein_length=330|sequence_SO=supercontig|SO=protein_coding_gene|is_pseudo=false	161	176	yes	yes	2	0.001409	71.219		1	1	2	1	1	60868	0	7136.1	5957.7	22106	14745	10923
AAAAAAAQLPPLTPLFSSVEETAQLHAK	28	0	2802.49	ETH_00006240-t26_1-p1|transcript=ETH_00006240-t26_1|gene=ETH_00006240|organism=Eimeria_tenella_strain_Houghton|gene_product=hypotheticalprotein,conserved|transcript_product=hypotheticalprotein,conserved|location=HG675342:259016-260970(+)|protein_length=228|sequence_SO=supercontig|SO=protein_coding_gene|is_pseudo=false	ETH_00006240-t26_1-p1|transcript=ETH_00006240-t26_1|gene=ETH_00006240|organism=Eimeria_tenella_strain_Houghton|gene_product=hypotheticalprotein,conserved|transcript_product=hypotheticalprotein,conserved|location=HG675342:259016-260970(+)|protein_length=228|sequence_SO=supercontig|SO=protein_coding_gene|is_pseudo=false	82	109	yes	yes	3	1.8953e-05	161.33	1	1	1	1	1	1	4525800	206890	99601	122540	1303000	1304200	1489600
AAAAAAAQQQQLLR	14	0	1409.77	ETH_00023035-t26_1-p1|transcript=ETH_00023035-t26_1|gene=ETH_00023035|organism=Eimeria_tenella_strain_Houghton|gene_product=hypotheticalprotein,conserved|transcript_product=hypotheticalprotein,conserved|location=HG673748:118136-130017(+)|protein_length=3425|sequence_SO=supercontig|SO=protein_coding_gene|is_pseudo=false	ETH_00023035-t26_1-p1|transcript=ETH_00023035-t26_1|gene=ETH_00023035|organism=Eimeria_tenella_strain_Houghton|gene_product=hypotheticalprotein,conserved|transcript_product=hypotheticalprotein,conserved|location=HG673748:118136-130017(+)|protein_length=3425|sequence_SO=supercontig|SO=protein_coding_gene|is_pseudo=false	911	924	yes	yes	2	0.0027194	178.94	1		1	1	1	1	869580	2330.4	0	1544.4	289910	287900	287890
AAAAAAASAAAAAAAATSAAEAAAAAAR	28	0	2212.12	ETH_00034060-t26_1-p1|transcript=ETH_00034060-t26_1|gene=ETH_00034060|organism=Eimeria_tenella_strain_Houghton|gene_product=hypotheticalprotein,conserved|transcript_product=hypotheticalprotein,conserved|location=HG673978:763-5166(+)|protein_length=952|sequence_SO=supercontig|SO=protein_coding_gene|is_pseudo=false	ETH_00034060-t26_1-p1|transcript=ETH_00034060-t26_1|gene=ETH_00034060|organism=Eimeria_tenella_strain_Houghton|gene_product=hypotheticalprotein,conserved|transcript_product=hypotheticalprotein,conserved|location=HG673978:763-5166(+)|protein_length=952|sequence_SO=supercontig|SO=protein_coding_gene|is_pseudo=false	497	524	yes	yes	2;3	2.0899e-05	147.14	1			2	2	2	160380	3848.4	0	0	42015	51657	62859
AAAAAAASAAQLHR	14	0	1278.68	ETH_00006800-t26_1-p1|transcript=ETH_00006800-t26_1|gene=ETH_00006800|organism=Eimeria_tenella_strain_Houghton|gene_product=hypotheticalprotein,conserved|transcript_product=hypotheticalprotein,conserved|location=HG675727:40797-56351(-)|protein_length=4739|sequence_SO=supercontig|SO=protein_coding_gene|is_pseudo=false	ETH_00006800-t26_1-p1|transcript=ETH_00006800-t26_1|gene=ETH_00006800|organism=Eimeria_tenella_strain_Houghton|gene_product=hypotheticalprotein,conserved|transcript_product=hypotheticalprotein,conserved|location=HG675727:40797-56351(-)|protein_length=4739|sequence_SO=supercontig|SO=protein_coding_gene|is_pseudo=false	4139	4152	yes	yes	2	0.0043039	97.277				1	1	1	43971	0	0	0	12530	14259	17182
AAAAAAASPGAPALHAGPPAALDYHEER	28	0	2652.3	ETH_00004530-t26_1-p1|transcript=ETH_00004530-t26_1|gene=ETH_00004530|organism=Eimeria_tenella_strain_Houghton|gene_product=hypotheticalprotein,conserved|transcript_product=hypotheticalprotein,conserved|location=HG673776:65096-73946(+)|protein_length=1165|sequence_SO=supercontig|SO=protein_coding_gene|is_pseudo=false	ETH_00004530-t26_1-p1|transcript=ETH_00004530-t26_1|gene=ETH_00004530|organism=Eimeria_tenella_strain_Houghton|gene_product=hypotheticalprotein,conserved|transcript_product=hypotheticalprotein,conserved|location=HG673776:65096-73946(+)|protein_length=1165|sequence_SO=supercontig|SO=protein_coding_gene|is_pseudo=false	385	412	yes	yes	3	0.00010965	43.727				1	1	1	138410	0	0	0	41187	53886	43336
AAAAAAATAAEPAAPSSR	18	0	1553.78	ETH_00013365-t26_1-p1|transcript=ETH_00013365-t26_1|gene=ETH_00013365|organism=Eimeria_tenella_strain_Houghton|gene_product=hypotheticalprotein,conserved|transcript_product=hypotheticalprotein,conserved|location=HG673747:573399-574064(+)|protein_length=221|sequence_SO=supercontig|SO=protein_coding_gene|is_pseudo=false	ETH_00013365-t26_1-p1|transcript=ETH_00013365-t26_1|gene=ETH_00013365|organism=Eimeria_tenella_strain_Houghton|gene_product=hypotheticalprotein,conserved|transcript_product=hypotheticalprotein,conserved|location=HG673747:573399-574064(+)|protein_length=221|sequence_SO=supercontig|SO=protein_coding_gene|is_pseudo=false	128	145	yes	yes	2	2.1907e-05	81.48				1	2	2	113560	0	0	0	31173	45716	36670
AAAAAAATPAAAAAAATPAAAPAAAPAAAAAPAALSAGPPTQER	44	0	3659.9	ETH_00011075-t26_1-p1|transcript=ETH_00011075-t26_1|gene=ETH_00011075|organism=Eimeria_tenella_strain_Houghton|gene_product=hypotheticalprotein,conserved|transcript_product=hypotheticalprotein,conserved|location=HG675688:362518-364278(-)|protein_length=586|sequence_SO=supercontig|SO=protein_coding_gene|is_pseudo=false	ETH_00011075-t26_1-p1|transcript=ETH_00011075-t26_1|gene=ETH_00011075|organism=Eimeria_tenella_strain_Houghton|gene_product=hypotheticalprotein,conserved|transcript_product=hypotheticalprotein,conserved|location=HG675688:362518-364278(-)|protein_length=586|sequence_SO=supercontig|SO=protein_coding_gene|is_pseudo=false	411	454	yes	yes	4	7.2187e-05	43.057				1	1	1	155320	0	0	0	30766	61298	63260
AAAAAAATQVK	11	0	971.54	ETH_00033950-t26_1-p1|transcript=ETH_00033950-t26_1|gene=ETH_00033950|organism=Eimeria_tenella_strain_Houghton|gene_product=hypotheticalprotein,conserved|transcript_product=hypotheticalprotein,conserved|location=HG675396:744-2306(-)|protein_length=504|sequence_SO=supercontig|SO=protein_coding_gene|is_pseudo=false	ETH_00033950-t26_1-p1|transcript=ETH_00033950-t26_1|gene=ETH_00033950|organism=Eimeria_tenella_strain_Houghton|gene_product=hypotheticalprotein,conserved|transcript_product=hypotheticalprotein,conserved|location=HG675396:744-2306(-)|protein_length=504|sequence_SO=supercontig|SO=protein_coding_gene|is_pseudo=false	309	319	yes	yes	2	0.013709	50.834	1	1	1	1	1	1	80279	9564.6	1585.4	6557.3	19171	22985	20417
AAAAAAAVELLR	12	0	1125.65	ETH_00029810-t26_1-p1|transcript=ETH_00029810-t26_1|gene=ETH_00029810|organism=Eimeria_tenella_strain_Houghton|gene_product=hypotheticalprotein,conserved|transcript_product=hypotheticalprotein,conserved|location=HG674071:18-7842(+)|protein_length=913|sequence_SO=supercontig|SO=protein_coding_gene|is_pseudo=false	ETH_00029810-t26_1-p1|transcript=ETH_00029810-t26_1|gene=ETH_00029810|organism=Eimeria_tenella_strain_Houghton|gene_product=hypotheticalprotein,conserved|transcript_product=hypotheticalprotein,conserved|location=HG674071:18-7842(+)|protein_length=913|sequence_SO=supercontig|SO=protein_coding_gene|is_pseudo=false	402	413	yes	yes	2	0.0033773	102.55	1		1	1	1	1	591320	5282.4	0	14807	188500	182230	200500
AAAAAADISPWPPDAVK	17	0	1649.84	ETH_00038580-t26_1-p1|transcript=ETH_00038580-t26_1|gene=ETH_00038580|organism=Eimeria_tenella_strain_Houghton|gene_product=hypotheticalprotein|transcript_product=hypotheticalprotein|location=HG677337:52-940(-)|protein_length=191|sequence_SO=supercontig|SO=protein_coding_gene|is_pseudo=false	ETH_00038580-t26_1-p1|transcript=ETH_00038580-t26_1|gene=ETH_00038580|organism=Eimeria_tenella_strain_Houghton|gene_product=hypotheticalprotein|transcript_product=hypotheticalprotein|location=HG677337:52-940(-)|protein_length=191|sequence_SO=supercontig|SO=protein_coding_gene|is_pseudo=false	104	120	yes	yes	2	0.037324	22.142				1	1	1	1299200	0	0	0	355460	444810	498970
AAAAAADLDADAPAGR	16	0	1425.68	ETH_00032255-t26_1-p1|transcript=ETH_00032255-t26_1|gene=ETH_00032255|organism=Eimeria_tenella_strain_Houghton|gene_product=ChromosomeIII,completesequence,related|transcript_product=ChromosomeIII,completesequence,related|location=HG675733:177910-188843(+)|protein_length=804|sequence_SO=supercontig|SO=protein_coding_gene|is_pseudo=false	ETH_00032255-t26_1-p1|transcript=ETH_00032255-t26_1|gene=ETH_00032255|organism=Eimeria_tenella_strain_Houghton|gene_product=ChromosomeIII,completesequence,related|transcript_product=ChromosomeIII,completesequence,related|location=HG675733:177910-188843(+)|protein_length=804|sequence_SO=supercontig|SO=protein_coding_gene|is_pseudo=false	74	89	yes	yes	2	0.032302	29.131				1	1	1	28953	0	0	0	6652.7	11598	10702
AAAAAAEAAAAGTEK	15	0	1272.63	ETH_00006230-t26_1-p1|transcript=ETH_00006230-t26_1|gene=ETH_00006230|organism=Eimeria_tenella_strain_Houghton|gene_product=hypotheticalprotein,conserved|transcript_product=hypotheticalprotein,conserved|location=HG675342:248979-250649(-)|protein_length=441|sequence_SO=supercontig|SO=protein_coding_gene|is_pseudo=false	ETH_00006230-t26_1-p1|transcript=ETH_00006230-t26_1|gene=ETH_00006230|organism=Eimeria_tenella_strain_Houghton|gene_product=hypotheticalprotein,conserved|transcript_product=hypotheticalprotein,conserved|location=HG675342:248979-250649(-)|protein_length=441|sequence_SO=supercontig|SO=protein_coding_gene|is_pseudo=false	398	412	yes	yes	2	0.00072955	150.44	1	2	2	6	7	5	17826000	398620	265520	283960	5646700	6191200	5040200
AAAAAAEEAAAAEAEAAAR	19	0	1684.8	ETH_00025280-t26_1-p1|transcript=ETH_00025280-t26_1|gene=ETH_00025280|organism=Eimeria_tenella_strain_Houghton|gene_product=hypotheticalprotein,conserved|transcript_product=hypotheticalprotein,conserved|location=HG673771:97183-104973(+)|protein_length=1274|sequence_SO=supercontig|SO=protein_coding_gene|is_pseudo=false	ETH_00025280-t26_1-p1|transcript=ETH_00025280-t26_1|gene=ETH_00025280|organism=Eimeria_tenella_strain_Houghton|gene_product=hypotheticalprotein,conserved|transcript_product=hypotheticalprotein,conserved|location=HG673771:97183-104973(+)|protein_length=1274|sequence_SO=supercontig|SO=protein_coding_gene|is_pseudo=false	125	143	yes	yes	2	3.3333e-08	155.57	1	1		1	1	1	522420	10790	7727.3	0	114380	161590	227940
AAAAAAEPTER	11	0	1056.52	ETH_00006230-t26_1-p1|transcript=ETH_00006230-t26_1|gene=ETH_00006230|organism=Eimeria_tenella_strain_Houghton|gene_product=hypotheticalprotein,conserved|transcript_product=hypotheticalprotein,conserved|location=HG675342:248979-250649(-)|protein_length=441|sequence_SO=supercontig|SO=protein_coding_gene|is_pseudo=false	ETH_00006230-t26_1-p1|transcript=ETH_00006230-t26_1|gene=ETH_00006230|organism=Eimeria_tenella_strain_Houghton|gene_product=hypotheticalprotein,conserved|transcript_product=hypotheticalprotein,conserved|location=HG675342:248979-250649(-)|protein_length=441|sequence_SO=supercontig|SO=protein_coding_gene|is_pseudo=false	386	396	yes	yes	2	0.0014365	166.61	2	1	1	1	2	1	5863800	96167	38114	31429	2086000	2178600	1433600
AAAAAAGAAGAAATLPAPSK	20	0	1607.86	ETH_00016500-t26_1-p1|transcript=ETH_00016500-t26_1|gene=ETH_00016500|organism=Eimeria_tenella_strain_Houghton|gene_product=MIF4Gdomain-containingprotein,putative|transcript_product=MIF4Gdomain-containingprotein,putative|location=HG673976:15458-21217(-)|protein_length=1035|sequence_SO=supercontig|SO=protein_coding_gene|is_pseudo=false	ETH_00016500-t26_1-p1|transcript=ETH_00016500-t26_1|gene=ETH_00016500|organism=Eimeria_tenella_strain_Houghton|gene_product=MIF4Gdomain-containingprotein,putative|transcript_product=MIF4Gdomain-containingprotein,putative|location=HG673976:15458-21217(-)|protein_length=1035|sequence_SO=supercontig|SO=protein_coding_gene|is_pseudo=false	486	505	yes	yes	2	0.00010729	81.908				2	2	3	920870	0	0	0	298840	307140	314900
AAAAAAGAAVK	11	0	870.492	ETH_00038425-t26_1-p1|transcript=ETH_00038425-t26_1|gene=ETH_00038425|organism=Eimeria_tenella_strain_Houghton|gene_product=hypotheticalprotein|transcript_product=hypotheticalprotein|location=HG673894:2653-3996(+)|protein_length=448|sequence_SO=supercontig|SO=protein_coding_gene|is_pseudo=false	ETH_00038425-t26_1-p1|transcript=ETH_00038425-t26_1|gene=ETH_00038425|organism=Eimeria_tenella_strain_Houghton|gene_product=hypotheticalprotein|transcript_product=hypotheticalprotein|location=HG673894:2653-3996(+)|protein_length=448|sequence_SO=supercontig|SO=protein_coding_gene|is_pseudo=false	141	151	yes	yes	2	0.043335	43.734	1	1	1		1		215690	73214	58292	72854	0	11332	0
AAAAAAGDAAQQSSSSNSSSGEGLR	25	0	2250.01	ETH_00020095-t26_1-p1|transcript=ETH_00020095-t26_1|gene=ETH_00020095|organism=Eimeria_tenella_strain_Houghton|gene_product=26Sproteaseregulatorysubunit8,putative|transcript_product=26Sproteaseregulatorysubunit8,putative|location=HG675163:1029848-1039698(+)|protein_length=1099|sequence_SO=supercontig|SO=protein_coding_gene|is_pseudo=false	ETH_00020095-t26_1-p1|transcript=ETH_00020095-t26_1|gene=ETH_00020095|organism=Eimeria_tenella_strain_Houghton|gene_product=26Sproteaseregulatorysubunit8,putative|transcript_product=26Sproteaseregulatorysubunit8,putative|location=HG675163:1029848-1039698(+)|protein_length=1099|sequence_SO=supercontig|SO=protein_coding_gene|is_pseudo=false	19	43	yes	yes	2;3	0.00017907	184.83	1	1	1	4	3	3	1262600	35700	6712.8	8579.4	403060	409400	399170
AAAAAAGGQVTSAASAAAAAAAAAAAAAAGDGEPSSPR	38	0	3079.49	ETH_00006755-t26_1-p1|transcript=ETH_00006755-t26_1|gene=ETH_00006755|organism=Eimeria_tenella_strain_Houghton|gene_product=hypotheticalprotein|transcript_product=hypotheticalprotein|location=HG675727:6814-14808(+)|protein_length=1078|sequence_SO=supercontig|SO=protein_coding_gene|is_pseudo=false	ETH_00006755-t26_1-p1|transcript=ETH_00006755-t26_1|gene=ETH_00006755|organism=Eimeria_tenella_strain_Houghton|gene_product=hypotheticalprotein|transcript_product=hypotheticalprotein|location=HG675727:6814-14808(+)|protein_length=1078|sequence_SO=supercontig|SO=protein_coding_gene|is_pseudo=false	291	328	yes	yes	3	5.4244e-18	70.522				1	1	1	489730	0	0	0	109850	159020	220860
AAAAAAGSAAAAAAAAVSAAVADSR	25	0	2013.02	ETH_00014165-t26_1-p1|transcript=ETH_00014165-t26_1|gene=ETH_00014165|organism=Eimeria_tenella_strain_Houghton|gene_product=DNApolymerasealphasubunit,putative|transcript_product=DNApolymerasealphasubunit,putative|location=HG675722:6941-8998(+)|protein_length=469|sequence_SO=supercontig|SO=protein_coding_gene|is_pseudo=false	ETH_00014165-t26_1-p1|transcript=ETH_00014165-t26_1|gene=ETH_00014165|organism=Eimeria_tenella_strain_Houghton|gene_product=DNApolymerasealphasubunit,putative|transcript_product=DNApolymerasealphasubunit,putative|location=HG675722:6941-8998(+)|protein_length=469|sequence_SO=supercontig|SO=protein_coding_gene|is_pseudo=false	149	173	yes	yes	2;3	0.000563	69.369				2	2	2	193330	0	0	0	62107	74170	57052
AAAAAAIEER	10	0	971.504	ETH_00030675-t26_1-p1|transcript=ETH_00030675-t26_1|gene=ETH_00030675|organism=Eimeria_tenella_strain_Houghton|gene_product=hypotheticalprotein,conserved|transcript_product=hypotheticalprotein,conserved|location=HG673763:65-1192(+)|protein_length=375|sequence_SO=supercontig|SO=protein_coding_gene|is_pseudo=false	ETH_00030675-t26_1-p1|transcript=ETH_00030675-t26_1|gene=ETH_00030675|organism=Eimeria_tenella_strain_Houghton|gene_product=hypotheticalprotein,conserved|transcript_product=hypotheticalprotein,conserved|location=HG673763:65-1192(+)|protein_length=375|sequence_SO=supercontig|SO=protein_coding_gene|is_pseudo=false	216	225	yes	yes	2	0.018075	57.032		1		2	2	2	179540	0	13049	0	52534	51063	62889
AAAAAALSHFMAVGK	15	0	1414.74	ETH_00027635-t26_1-p1|transcript=ETH_00027635-t26_1|gene=ETH_00027635|organism=Eimeria_tenella_strain_Houghton|gene_product=hypotheticalprotein|transcript_product=hypotheticalprotein|location=HG673767:50505-60040(+)|protein_length=2021|sequence_SO=supercontig|SO=protein_coding_gene|is_pseudo=false	ETH_00027635-t26_1-p1|transcript=ETH_00027635-t26_1|gene=ETH_00027635|organism=Eimeria_tenella_strain_Houghton|gene_product=hypotheticalprotein|transcript_product=hypotheticalprotein|location=HG673767:50505-60040(+)|protein_length=2021|sequence_SO=supercontig|SO=protein_coding_gene|is_pseudo=false	1133	1147	yes	yes	2	0.024903	43.306	1	1	1	1	1	1	301140	85469	87332	85498	14609	12240	15989
AAAAAANESLEQLQQQHQEK	20	0	2164.05	ETH_00030855-t26_1-p1|transcript=ETH_00030855-t26_1|gene=ETH_00030855|organism=Eimeria_tenella_strain_Houghton|gene_product=hypotheticalprotein,conserved|transcript_product=hypotheticalprotein,conserved|location=HG673763:246680-251507(-)|protein_length=1102|sequence_SO=supercontig|SO=protein_coding_gene|is_pseudo=false	ETH_00030855-t26_1-p1|transcript=ETH_00030855-t26_1|gene=ETH_00030855|organism=Eimeria_tenella_strain_Houghton|gene_product=hypotheticalprotein,conserved|transcript_product=hypotheticalprotein,conserved|location=HG673763:246680-251507(-)|protein_length=1102|sequence_SO=supercontig|SO=protein_coding_gene|is_pseudo=false	910	929	yes	yes	3	0.00017229	48.363	1			1	1	1	84231	1947.8	0	0	23435	28494	30355
AAAAAAPAAAAAPPADADADAALQR	25	0	2188.09	ETH_00003435-t26_1-p1|transcript=ETH_00003435-t26_1|gene=ETH_00003435|organism=Eimeria_tenella_strain_Houghton|gene_product=WDdomain,G-betarepeat-containingprotein,putative|transcript_product=WDdomain,G-betarepeat-containingprotein,putative|location=HG678387:376-3585(+)|protein_length=932|sequence_SO=supercontig|SO=protein_coding_gene|is_pseudo=false	ETH_00003435-t26_1-p1|transcript=ETH_00003435-t26_1|gene=ETH_00003435|organism=Eimeria_tenella_strain_Houghton|gene_product=WDdomain,G-betarepeat-containingprotein,putative|transcript_product=WDdomain,G-betarepeat-containingprotein,putative|location=HG678387:376-3585(+)|protein_length=932|sequence_SO=supercontig|SO=protein_coding_gene|is_pseudo=false	467	491	yes	yes	2	0.0018278	80.026		1	1	1	1	1	92157	0	3908.6	7443.5	24285	28291	28228
AAAAAAPPPQQQQR	14	0	1403.73	ETH_00008540-t26_1-p1|transcript=ETH_00008540-t26_1|gene=ETH_00008540|organism=Eimeria_tenella_strain_Houghton|gene_product=hypotheticalprotein,conserved|transcript_product=hypotheticalprotein,conserved|location=HG675758:127327-129027(+)|protein_length=566|sequence_SO=supercontig|SO=protein_coding_gene|is_pseudo=false	ETH_00008540-t26_1-p1|transcript=ETH_00008540-t26_1|gene=ETH_00008540|organism=Eimeria_tenella_strain_Houghton|gene_product=hypotheticalprotein,conserved|transcript_product=hypotheticalprotein,conserved|location=HG675758:127327-129027(+)|protein_length=566|sequence_SO=supercontig|SO=protein_coding_gene|is_pseudo=false	16	29	yes	yes	2	0.026718	37.591	1		1	1	1		46279	1967.4	0	684.09	21640	21988	0
AAAAAASAAAAEAAGAGAAAAAR	23	0	1782.9	ETH_00008535-t26_1-p1|transcript=ETH_00008535-t26_1|gene=ETH_00008535|organism=Eimeria_tenella_strain_Houghton|gene_product=MSF1-likeconservedregiondomain-containingprotein,putative|transcript_product=MSF1-likeconservedregiondomain-containingprotein,putative|location=HG675758:121496-124107(+)|protein_length=464|sequence_SO=supercontig|SO=protein_coding_gene|is_pseudo=false	ETH_00008535-t26_1-p1|transcript=ETH_00008535-t26_1|gene=ETH_00008535|organism=Eimeria_tenella_strain_Houghton|gene_product=MSF1-likeconservedregiondomain-containingprotein,putative|transcript_product=MSF1-likeconservedregiondomain-containingprotein,putative|location=HG675758:121496-124107(+)|protein_length=464|sequence_SO=supercontig|SO=protein_coding_gene|is_pseudo=false	307	329	yes	yes	2	0.0024903	73.502				1			16302	0	0	0	16302	0	0
AAAAAATAAAGAAAAAGGGGAVAAPAADAEAAAAQK	36	0	2805.4	ETH_00032285-t26_1-p1|transcript=ETH_00032285-t26_1|gene=ETH_00032285|organism=Eimeria_tenella_strain_Houghton|gene_product=hypotheticalprotein,conserved|transcript_product=hypotheticalprotein,conserved|location=HG675728:22998-29610(-)|protein_length=795|sequence_SO=supercontig|SO=protein_coding_gene|is_pseudo=false	ETH_00032285-t26_1-p1|transcript=ETH_00032285-t26_1|gene=ETH_00032285|organism=Eimeria_tenella_strain_Houghton|gene_product=hypotheticalprotein,conserved|transcript_product=hypotheticalprotein,conserved|location=HG675728:22998-29610(-)|protein_length=795|sequence_SO=supercontig|SO=protein_coding_gene|is_pseudo=false	466	501	yes	yes	3	3.1039e-12	75.686				1	1	1	155450	0	0	0	45836	56594	53022
AAAAAATAGDPGSSSTSMTAEALEALK	27	0	2449.16	ETH_00016900-t26_1-p1|transcript=ETH_00016900-t26_1|gene=ETH_00016900|organism=Eimeria_tenella_strain_Houghton|gene_product=UBA/TS-Ndomain-containingprotein,putative|transcript_product=UBA/TS-Ndomain-containingprotein,putative|location=HG674448:48953-73362(-)|protein_length=5838|sequence_SO=supercontig|SO=protein_coding_gene|is_pseudo=false	ETH_00016900-t26_1-p1|transcript=ETH_00016900-t26_1|gene=ETH_00016900|organism=Eimeria_tenella_strain_Houghton|gene_product=UBA/TS-Ndomain-containingprotein,putative|transcript_product=UBA/TS-Ndomain-containingprotein,putative|location=HG674448:48953-73362(-)|protein_length=5838|sequence_SO=supercontig|SO=protein_coding_gene|is_pseudo=false	4117	4143	yes	yes	2	0.00052932	73.532				1	1	1	284550	0	0	0	91338	96030	97186
AAAAADSSFPIVAAVVK	17	0	1586.87	ETH_00040250-t26_1-p1|transcript=ETH_00040250-t26_1|gene=ETH_00040250|organism=Eimeria_tenella_strain_Houghton|gene_product=hypotheticalprotein|transcript_product=hypotheticalprotein|location=HG677841:423-1275(+)|protein_length=218|sequence_SO=supercontig|SO=protein_coding_gene|is_pseudo=false	ETH_00040250-t26_1-p1|transcript=ETH_00040250-t26_1|gene=ETH_00040250|organism=Eimeria_tenella_strain_Houghton|gene_product=hypotheticalprotein|transcript_product=hypotheticalprotein|location=HG677841:423-1275(+)|protein_length=218|sequence_SO=supercontig|SO=protein_coding_gene|is_pseudo=false	68	84	yes	yes	2	0.00010609	130.99	2	1	2	2	2	2	2296000	266140	154950	186910	537490	565770	584720
AAAAAEAAAATAADAAAAAAEK	22	0	1827.9	ETH_00017565-t26_1-p1|transcript=ETH_00017565-t26_1|gene=ETH_00017565|organism=Eimeria_tenella_strain_Houghton|gene_product=hypotheticalprotein,conserved|transcript_product=hypotheticalprotein,conserved|location=HG675312:1120-2565(+)|protein_length=481|sequence_SO=supercontig|SO=protein_coding_gene|is_pseudo=false	ETH_00017565-t26_1-p1|transcript=ETH_00017565-t26_1|gene=ETH_00017565|organism=Eimeria_tenella_strain_Houghton|gene_product=hypotheticalprotein,conserved|transcript_product=hypotheticalprotein,conserved|location=HG675312:1120-2565(+)|protein_length=481|sequence_SO=supercontig|SO=protein_coding_gene|is_pseudo=false	158	179	yes	yes	2	0.0007241	116.36				1	1	1	385580	0	0	0	118860	150040	116680
AAAAAEAAAER	11	0	1000.49	ETH_00030485-t26_1-p1|transcript=ETH_00030485-t26_1|gene=ETH_00030485|organism=Eimeria_tenella_strain_Houghton|gene_product=hypotheticalprotein,conserved|transcript_product=hypotheticalprotein,conserved|location=HG676022:1640-3325(+)|protein_length=562|sequence_SO=supercontig|SO=protein_coding_gene|is_pseudo=false	ETH_00030485-t26_1-p1|transcript=ETH_00030485-t26_1|gene=ETH_00030485|organism=Eimeria_tenella_strain_Houghton|gene_product=hypotheticalprotein,conserved|transcript_product=hypotheticalprotein,conserved|location=HG676022:1640-3325(+)|protein_length=562|sequence_SO=supercontig|SO=protein_coding_gene|is_pseudo=false	108	118	yes	yes	2	0.010395	74.424			1	2	1		121360	0	0	47084	58884	15387	0
AAAAAEAAEEDGAAAK	16	0	1415.65	ETH_00007155-t26_1-p1|transcript=ETH_00007155-t26_1|gene=ETH_00007155|organism=Eimeria_tenella_strain_Houghton|gene_product=RNApseudouridinesynthasedomaincontainingprotein,putative|transcript_product=RNApseudouridinesynthasedomaincontainingprotein,putative|location=HG675628:113750-131843(-)|protein_length=4847|sequence_SO=supercontig|SO=protein_coding_gene|is_pseudo=false	ETH_00007155-t26_1-p1|transcript=ETH_00007155-t26_1|gene=ETH_00007155|organism=Eimeria_tenella_strain_Houghton|gene_product=RNApseudouridinesynthasedomaincontainingprotein,putative|transcript_product=RNApseudouridinesynthasedomaincontainingprotein,putative|location=HG675628:113750-131843(-)|protein_length=4847|sequence_SO=supercontig|SO=protein_coding_gene|is_pseudo=false	2334	2349	yes	yes	2	0.058649	19.89				1	1	1	27187	0	0	0	7607.4	11227	8352.4
AAAAAEAAGEPLPPGAVLDQTK	22	0	2047.06	ETH_00012295-t26_1-p1|transcript=ETH_00012295-t26_1|gene=ETH_00012295|organism=Eimeria_tenella_strain_Houghton|gene_product=Calcium-dependentproteinkinase2|transcript_product=Calcium-dependentproteinkinase2|location=HG674968:174639-181568(-)|protein_length=1382|sequence_SO=supercontig|SO=protein_coding_gene|is_pseudo=false	ETH_00012295-t26_1-p1|transcript=ETH_00012295-t26_1|gene=ETH_00012295|organism=Eimeria_tenella_strain_Houghton|gene_product=Calcium-dependentproteinkinase2|transcript_product=Calcium-dependentproteinkinase2|location=HG674968:174639-181568(-)|protein_length=1382|sequence_SO=supercontig|SO=protein_coding_gene|is_pseudo=false	1299	1320	yes	yes	2	0.0037379	42.977				1	1	1	257960	0	0	0	73958	93165	90839
AAAAAEAEAIAK	12	0	1085.57	ETH_00028060-t26_1-p1|transcript=ETH_00028060-t26_1|gene=ETH_00028060|organism=Eimeria_tenella_strain_Houghton|gene_product=hypotheticalprotein,conserved|transcript_product=hypotheticalprotein,conserved|location=HG678065:285-5660(+)|protein_length=1791|sequence_SO=supercontig|SO=protein_coding_gene|is_pseudo=false	ETH_00028060-t26_1-p1|transcript=ETH_00028060-t26_1|gene=ETH_00028060|organism=Eimeria_tenella_strain_Houghton|gene_product=hypotheticalprotein,conserved|transcript_product=hypotheticalprotein,conserved|location=HG678065:285-5660(+)|protein_length=1791|sequence_SO=supercontig|SO=protein_coding_gene|is_pseudo=false	288	299	yes	yes	2	0.0037331	127.94	1	1	1	2	3	3	7072400	67992	112360	92532	2263000	2078000	2458600
AAAAAEPAAAAAAAEPEAAAAATEGEDFDLK	31	0	2841.33	ETH_00012490-t26_1-p1|transcript=ETH_00012490-t26_1|gene=ETH_00012490|organism=Eimeria_tenella_strain_Houghton|gene_product=hypotheticalprotein,conserved|transcript_product=hypotheticalprotein,conserved|location=HG673773:376-9757(-)|protein_length=2802|sequence_SO=supercontig|SO=protein_coding_gene|is_pseudo=false	ETH_00012490-t26_1-p1|transcript=ETH_00012490-t26_1|gene=ETH_00012490|organism=Eimeria_tenella_strain_Houghton|gene_product=hypotheticalprotein,conserved|transcript_product=hypotheticalprotein,conserved|location=HG673773:376-9757(-)|protein_length=2802|sequence_SO=supercontig|SO=protein_coding_gene|is_pseudo=false	2461	2491	yes	yes	3	0.0016302	29.662				1	1	1	165740	0	0	0	45127	59756	60853
AAAAAFQEIEGR	12	0	1232.61	ETH_00031005-t26_1-p1|transcript=ETH_00031005-t26_1|gene=ETH_00031005|organism=Eimeria_tenella_strain_Houghton|gene_product=beta-tubulincofactord,putative|transcript_product=beta-tubulincofactord,putative|location=HG673763:411947-417106(-)|protein_length=1271|sequence_SO=supercontig|SO=protein_coding_gene|is_pseudo=false	ETH_00031005-t26_1-p1|transcript=ETH_00031005-t26_1|gene=ETH_00031005|organism=Eimeria_tenella_strain_Houghton|gene_product=beta-tubulincofactord,putative|transcript_product=beta-tubulincofactord,putative|location=HG673763:411947-417106(-)|protein_length=1271|sequence_SO=supercontig|SO=protein_coding_gene|is_pseudo=false	317	328	yes	yes	2	0.049738	29.317	1	1	1	1	1		1383100	1045.8	601170	739270	22368	19244	0
AAAAAGAAAAAAR	13	0	1012.54	ETH_00038800-t26_1-p1|transcript=ETH_00038800-t26_1|gene=ETH_00038800|organism=Eimeria_tenella_strain_Houghton|gene_product=hypotheticalprotein|transcript_product=hypotheticalprotein|location=HG674057:1316-2364(+)|protein_length=217|sequence_SO=supercontig|SO=protein_coding_gene|is_pseudo=false	ETH_00038800-t26_1-p1|transcript=ETH_00038800-t26_1|gene=ETH_00038800|organism=Eimeria_tenella_strain_Houghton|gene_product=hypotheticalprotein|transcript_product=hypotheticalprotein|location=HG674057:1316-2364(+)|protein_length=217|sequence_SO=supercontig|SO=protein_coding_gene|is_pseudo=false	2	14	yes	yes	2	0.0045062	76.605			1	1	1	1	189100	0	0	951.97	59437	66026	62681
AAAAAGPLR	9	0	796.456	ETH_00016495-t26_1-p1|transcript=ETH_00016495-t26_1|gene=ETH_00016495|organism=Eimeria_tenella_strain_Houghton|gene_product=glyceraldehyde-3-phosphatedehydrogenase,putative|transcript_product=glyceraldehyde-3-phosphatedehydrogenase,putative|location=HG673976:9894-14090(-)|protein_length=660|sequence_SO=supercontig|SO=protein_coding_gene|is_pseudo=false	ETH_00016495-t26_1-p1|transcript=ETH_00016495-t26_1|gene=ETH_00016495|organism=Eimeria_tenella_strain_Houghton|gene_product=glyceraldehyde-3-phosphatedehydrogenase,putative|transcript_product=glyceraldehyde-3-phosphatedehydrogenase,putative|location=HG673976:9894-14090(-)|protein_length=660|sequence_SO=supercontig|SO=protein_coding_gene|is_pseudo=false	571	579	yes	yes	2	0.004643	84.699	1	1	1	1	1	1	2169100	80809	73322	79136	695740	645710	594340
AAAAAGVEDPADLVTR	16	0	1525.77	ETH_00021270-t26_1-p1|transcript=ETH_00021270-t26_1|gene=ETH_00021270|organism=Eimeria_tenella_strain_Houghton|gene_product=LargeproteinwithaUBR1-likeringfingerrelatedtrebleclef,related,related|transcript_product=LargeproteinwithaUBR1-likeringfingerrelatedtrebleclef,related,related|location=HG673998:2526-10873(+)|protein_length=1513|sequence_SO=supercontig|SO=protein_coding_gene|is_pseudo=false	ETH_00021270-t26_1-p1|transcript=ETH_00021270-t26_1|gene=ETH_00021270|organism=Eimeria_tenella_strain_Houghton|gene_product=LargeproteinwithaUBR1-likeringfingerrelatedtrebleclef,related,related|transcript_product=LargeproteinwithaUBR1-likeringfingerrelatedtrebleclef,related,related|location=HG673998:2526-10873(+)|protein_length=1513|sequence_SO=supercontig|SO=protein_coding_gene|is_pseudo=false	1309	1324	yes	yes	2	0.0018921	62.454	1				1	1	321970	5901.8	0	0	0	176850	139220
AAAAAGVSGQSK	12	0	1016.53	ETH_00020830-t26_1-p1|transcript=ETH_00020830-t26_1|gene=ETH_00020830|organism=Eimeria_tenella_strain_Houghton|gene_product=syntaxin,putative|transcript_product=syntaxin,putative|location=HG675716:674575-677698(-)|protein_length=276|sequence_SO=supercontig|SO=protein_coding_gene|is_pseudo=false	ETH_00020830-t26_1-p1|transcript=ETH_00020830-t26_1|gene=ETH_00020830|organism=Eimeria_tenella_strain_Houghton|gene_product=syntaxin,putative|transcript_product=syntaxin,putative|location=HG675716:674575-677698(-)|protein_length=276|sequence_SO=supercontig|SO=protein_coding_gene|is_pseudo=false	100	111	yes	yes	2	0.006467	74.424				1	1	1	69404	0	0	0	23570	20265	25569
AAAAAHAAAAAAK	13	0	1064.57	ETH_00018450-t26_1-p1|transcript=ETH_00018450-t26_1|gene=ETH_00018450|organism=Eimeria_tenella_strain_Houghton|gene_product=hypotheticalprotein,conserved|transcript_product=hypotheticalprotein,conserved|location=HG675718:11399-14738(+)|protein_length=493|sequence_SO=supercontig|SO=protein_coding_gene|is_pseudo=false	ETH_00018450-t26_1-p1|transcript=ETH_00018450-t26_1|gene=ETH_00018450|organism=Eimeria_tenella_strain_Houghton|gene_product=hypotheticalprotein,conserved|transcript_product=hypotheticalprotein,conserved|location=HG675718:11399-14738(+)|protein_length=493|sequence_SO=supercontig|SO=protein_coding_gene|is_pseudo=false	247	259	yes	yes	2	0.0027811	122.44	1	1	1	1	1		148870	4106.6	3169.5	3303.1	51014	87273	0
AAAAAHFVVLDSHVEVQR	18	0	1919	ETH_00005370-t26_1-p1|transcript=ETH_00005370-t26_1|gene=ETH_00005370|organism=Eimeria_tenella_strain_Houghton|gene_product=UDP-N-acetyl-D-galactosamine:polypeptideN-acetylgalactosaminyltransferaseT3,putative|transcript_product=UDP-N-acetyl-D-galactosamine:polypeptideN-acetylgalactosaminyltransferaseT3,putative|location=HG673746:994916-998663(+)|protein_length=655|sequence_SO=supercontig|SO=prote…	ETH_00005370-t26_1-p1|transcript=ETH_00005370-t26_1|gene=ETH_00005370|organism=Eimeria_tenella_strain_Houghton|gene_product=UDP-N-acetyl-D-galactosamine:polypeptideN-acetylgalactosaminyltransferaseT3,putative|transcript_product=UDP-N-acetyl-D-galactosamine:polypeptideN-acetylgalactosaminyltransferaseT3,putative|location=HG673746:994916-998663(+)|protein_length=655|sequence_SO=supercontig|SO=prote…	258	275	yes	yes	2;3	1.1742e-14	209.7	2	2	1	3	3	2	852420	35062	23758	23927	265390	248570	255710
AAAAAIAAAAPAAAQTPQQQQQHK	24	0	2312.2	ETH_00021270-t26_1-p1|transcript=ETH_00021270-t26_1|gene=ETH_00021270|organism=Eimeria_tenella_strain_Houghton|gene_product=LargeproteinwithaUBR1-likeringfingerrelatedtrebleclef,related,related|transcript_product=LargeproteinwithaUBR1-likeringfingerrelatedtrebleclef,related,related|location=HG673998:2526-10873(+)|protein_length=1513|sequence_SO=supercontig|SO=protein_coding_gene|is_pseudo=false	ETH_00021270-t26_1-p1|transcript=ETH_00021270-t26_1|gene=ETH_00021270|organism=Eimeria_tenella_strain_Houghton|gene_product=LargeproteinwithaUBR1-likeringfingerrelatedtrebleclef,related,related|transcript_product=LargeproteinwithaUBR1-likeringfingerrelatedtrebleclef,related,related|location=HG673998:2526-10873(+)|protein_length=1513|sequence_SO=supercontig|SO=protein_coding_gene|is_pseudo=false	1325	1348	yes	yes	3	0.00022215	82.822	1			1	1	1	484390	7275.7	0	0	153300	165380	158430
AAAAAIDAAIASAASSGIDEGLVR	24	0	2170.12	ETH_00012700-t26_1-p1|transcript=ETH_00012700-t26_1|gene=ETH_00012700|organism=Eimeria_tenella_strain_Houghton|gene_product=hypotheticalprotein,conserved|transcript_product=hypotheticalprotein,conserved|location=HG673751:64668-76499(+)|protein_length=2969|sequence_SO=supercontig|SO=protein_coding_gene|is_pseudo=false	ETH_00012700-t26_1-p1|transcript=ETH_00012700-t26_1|gene=ETH_00012700|organism=Eimeria_tenella_strain_Houghton|gene_product=hypotheticalprotein,conserved|transcript_product=hypotheticalprotein,conserved|location=HG673751:64668-76499(+)|protein_length=2969|sequence_SO=supercontig|SO=protein_coding_gene|is_pseudo=false	1636	1659	yes	yes	2	0.0018056	82.822				1	1	1	164930	0	0	0	70353	83787	10793
AAAAALQTQLQQQQQAIDDTQR	22	0	2396.2	ETH_00021620-t26_1-p1|transcript=ETH_00021620-t26_1|gene=ETH_00021620|organism=Eimeria_tenella_strain_Houghton|gene_product=hypotheticalprotein|transcript_product=hypotheticalprotein|location=HG676368:42-2033(-)|protein_length=400|sequence_SO=supercontig|SO=protein_coding_gene|is_pseudo=false	ETH_00021620-t26_1-p1|transcript=ETH_00021620-t26_1|gene=ETH_00021620|organism=Eimeria_tenella_strain_Houghton|gene_product=hypotheticalprotein|transcript_product=hypotheticalprotein|location=HG676368:42-2033(-)|protein_length=400|sequence_SO=supercontig|SO=protein_coding_gene|is_pseudo=false	173	194	yes	yes	2;3	1.6195e-09	103.63				2	2	1	94904	0	0	0	34935	37052	22917
AAAAANFLAAADLFDSDEFSK	21	0	2144.01	ETH_00004545-t26_1-p1|transcript=ETH_00004545-t26_1|gene=ETH_00004545|organism=Eimeria_tenella_strain_Houghton|gene_product=alpha-solubleNSFattachmentprotein,putative|transcript_product=alpha-solubleNSFattachmentprotein,putative|location=HG673776:87769-90301(-)|protein_length=458|sequence_SO=supercontig|SO=protein_coding_gene|is_pseudo=false	ETH_00004545-t26_1-p1|transcript=ETH_00004545-t26_1|gene=ETH_00004545|organism=Eimeria_tenella_strain_Houghton|gene_product=alpha-solubleNSFattachmentprotein,putative|transcript_product=alpha-solubleNSFattachmentprotein,putative|location=HG673776:87769-90301(-)|protein_length=458|sequence_SO=supercontig|SO=protein_coding_gene|is_pseudo=false	242	262	yes	yes	2	4.329e-05	99.668	1		1	1	2	1	125380	5982.5	0	7032	38334	38034	35997
AAAAANQQLDAALAAVYVQQPHLR	24	0	2489.31	ETH_00008660-t26_1-p1|transcript=ETH_00008660-t26_1|gene=ETH_00008660|organism=Eimeria_tenella_strain_Houghton|gene_product=hypotheticalprotein,conserved|transcript_product=hypotheticalprotein,conserved|location=HG675758:259768-260979(+)|protein_length=403|sequence_SO=supercontig|SO=protein_coding_gene|is_pseudo=false	ETH_00008660-t26_1-p1|transcript=ETH_00008660-t26_1|gene=ETH_00008660|organism=Eimeria_tenella_strain_Houghton|gene_product=hypotheticalprotein,conserved|transcript_product=hypotheticalprotein,conserved|location=HG675758:259768-260979(+)|protein_length=403|sequence_SO=supercontig|SO=protein_coding_gene|is_pseudo=false	280	303	yes	yes	3	0.00033254	96.78	1			1	1	1	227320	2634.4	0	0	73689	91296	59704
AAAAAPAAAAAAAAAAEQDPMPIGK	25	0	2176.09	ETH_00022050-t26_1-p1|transcript=ETH_00022050-t26_1|gene=ETH_00022050|organism=Eimeria_tenella_strain_Houghton|gene_product=proteinphosphatase2C,putative|transcript_product=proteinphosphatase2C,putative|location=HG675765:116091-120026(+)|protein_length=1238|sequence_SO=supercontig|SO=protein_coding_gene|is_pseudo=false	ETH_00022050-t26_1-p1|transcript=ETH_00022050-t26_1|gene=ETH_00022050|organism=Eimeria_tenella_strain_Houghton|gene_product=proteinphosphatase2C,putative|transcript_product=proteinphosphatase2C,putative|location=HG675765:116091-120026(+)|protein_length=1238|sequence_SO=supercontig|SO=protein_coding_gene|is_pseudo=false	384	408	yes	yes	2;3	0.00067364	62.494				2	2	2	140680	0	0	0	44114	47313	49254
AAAAAPAAAAAAAAGSSSSGLK	22	0	1741.9	ETH_00033235-t26_1-p1|transcript=ETH_00033235-t26_1|gene=ETH_00033235|organism=Eimeria_tenella_strain_Houghton|gene_product=HECTtypeubiquitinligase,putative|transcript_product=HECTtypeubiquitinligase,putative|location=HG675730:48588-76980(-)|protein_length=7333|sequence_SO=supercontig|SO=protein_coding_gene|is_pseudo=false	ETH_00033235-t26_1-p1|transcript=ETH_00033235-t26_1|gene=ETH_00033235|organism=Eimeria_tenella_strain_Houghton|gene_product=HECTtypeubiquitinligase,putative|transcript_product=HECTtypeubiquitinligase,putative|location=HG675730:48588-76980(-)|protein_length=7333|sequence_SO=supercontig|SO=protein_coding_gene|is_pseudo=false	6661	6682	yes	yes	2;3	0.00036996	72.031				2	2	2	354100	0	0	0	122480	127260	104370
AAAAAPAAAAAAAGAPGVAAAK	22	0	1689.92	ETH_00024875-t26_1-p1|transcript=ETH_00024875-t26_1|gene=ETH_00024875|organism=Eimeria_tenella_strain_Houghton|gene_product=hypotheticalprotein,conserved|transcript_product=hypotheticalprotein,conserved|location=HG676510:1655-3787(+)|protein_length=710|sequence_SO=supercontig|SO=protein_coding_gene|is_pseudo=false	ETH_00024875-t26_1-p1|transcript=ETH_00024875-t26_1|gene=ETH_00024875|organism=Eimeria_tenella_strain_Houghton|gene_product=hypotheticalprotein,conserved|transcript_product=hypotheticalprotein,conserved|location=HG676510:1655-3787(+)|protein_length=710|sequence_SO=supercontig|SO=protein_coding_gene|is_pseudo=false	205	226	yes	yes	2	0.00079031	59.731				1	1	1	171370	0	0	0	55588	48832	66946
AAAAAPAAAAAPAAAAAAPK	20	0	1573.86	ETH_00012535-t26_1-p1|transcript=ETH_00012535-t26_1|gene=ETH_00012535|organism=Eimeria_tenella_strain_Houghton|gene_product=hypotheticalprotein,conserved|transcript_product=hypotheticalprotein,conserved|location=HG673773:45475-46464(+)|protein_length=329|sequence_SO=supercontig|SO=protein_coding_gene|is_pseudo=false	ETH_00012535-t26_1-p1|transcript=ETH_00012535-t26_1|gene=ETH_00012535|organism=Eimeria_tenella_strain_Houghton|gene_product=hypotheticalprotein,conserved|transcript_product=hypotheticalprotein,conserved|location=HG673773:45475-46464(+)|protein_length=329|sequence_SO=supercontig|SO=protein_coding_gene|is_pseudo=false	233	252	yes	yes	2;3	1.4783e-05	124.46	2	1	2	3	3	2	18603000	436030	254510	267670	5266800	6116000	6261900
AAAAAPAAAPAAAPCGQTAESK	22	0	1951.94	ETH_00037225-t26_1-p1|transcript=ETH_00037225-t26_1|gene=ETH_00037225|organism=Eimeria_tenella_strain_Houghton|gene_product=hypotheticalprotein,conserved|transcript_product=hypotheticalprotein,conserved|location=HG675046:476-2109(-)|protein_length=415|sequence_SO=supercontig|SO=protein_coding_gene|is_pseudo=false	ETH_00037225-t26_1-p1|transcript=ETH_00037225-t26_1|gene=ETH_00037225|organism=Eimeria_tenella_strain_Houghton|gene_product=hypotheticalprotein,conserved|transcript_product=hypotheticalprotein,conserved|location=HG675046:476-2109(-)|protein_length=415|sequence_SO=supercontig|SO=protein_coding_gene|is_pseudo=false	183	204	yes	yes	2	0.0023666	66.619				1	1	1	39712	0	0	0	9711.7	15008	14992
AAAAAPAPATPATAPAAAAAAESPETDK	28	0	2460.21	ETH_00036445-t26_1-p1|transcript=ETH_00036445-t26_1|gene=ETH_00036445|organism=Eimeria_tenella_strain_Houghton|gene_product=hypotheticalprotein,conserved|transcript_product=hypotheticalprotein,conserved|location=HG673959:864-2071(-)|protein_length=281|sequence_SO=supercontig|SO=protein_coding_gene|is_pseudo=false	ETH_00036445-t26_1-p1|transcript=ETH_00036445-t26_1|gene=ETH_00036445|organism=Eimeria_tenella_strain_Houghton|gene_product=hypotheticalprotein,conserved|transcript_product=hypotheticalprotein,conserved|location=HG673959:864-2071(-)|protein_length=281|sequence_SO=supercontig|SO=protein_coding_gene|is_pseudo=false	149	176	yes	yes	3	1.4634e-05	37.061				1	1	1	16650	0	0	0	2607.3	5220.3	8822.3
AAAAAPPAAPK	11	0	934.524	ETH_00008665-t26_1-p1|transcript=ETH_00008665-t26_1|gene=ETH_00008665|organism=Eimeria_tenella_strain_Houghton|gene_product=hypotheticalprotein,conserved|transcript_product=hypotheticalprotein,conserved|location=HG675758:262252-263022(-)|protein_length=256|sequence_SO=supercontig|SO=protein_coding_gene|is_pseudo=false	ETH_00008665-t26_1-p1|transcript=ETH_00008665-t26_1|gene=ETH_00008665|organism=Eimeria_tenella_strain_Houghton|gene_product=hypotheticalprotein,conserved|transcript_product=hypotheticalprotein,conserved|location=HG675758:262252-263022(-)|protein_length=256|sequence_SO=supercontig|SO=protein_coding_gene|is_pseudo=false	91	101	yes	yes	2	0.013958	53.878	1	1	1	1	1	1	342650	60799	59633	55742	50608	54112	61755
AAAAAQQLLAAAAATAR	17	0	1538.85	ETH_00030340-t26_1-p1|transcript=ETH_00030340-t26_1|gene=ETH_00030340|organism=Eimeria_tenella_strain_Houghton|gene_product=ABCtransporter,putative|transcript_product=ABCtransporter,putative|location=HG673806:5756-12689(+)|protein_length=1410|sequence_SO=supercontig|SO=protein_coding_gene|is_pseudo=false	ETH_00030340-t26_1-p1|transcript=ETH_00030340-t26_1|gene=ETH_00030340|organism=Eimeria_tenella_strain_Houghton|gene_product=ABCtransporter,putative|transcript_product=ABCtransporter,putative|location=HG673806:5756-12689(+)|protein_length=1410|sequence_SO=supercontig|SO=protein_coding_gene|is_pseudo=false	951	967	yes	yes	2;3	0.00022021	119.52	1	1	1	2	2	2	618030	29507	18441	10454	240120	261420	58086
AAAAASAAAAAAK	13	0	1014.55	ETH_00035690-t26_1-p1|transcript=ETH_00035690-t26_1|gene=ETH_00035690|organism=Eimeria_tenella_strain_Houghton|gene_product=hypotheticalprotein|transcript_product=hypotheticalprotein|location=HG677626:71-3126(+)|protein_length=777|sequence_SO=supercontig|SO=protein_coding_gene|is_pseudo=false	ETH_00035690-t26_1-p1|transcript=ETH_00035690-t26_1|gene=ETH_00035690|organism=Eimeria_tenella_strain_Houghton|gene_product=hypotheticalprotein|transcript_product=hypotheticalprotein|location=HG677626:71-3126(+)|protein_length=777|sequence_SO=supercontig|SO=protein_coding_gene|is_pseudo=false	613	625	yes	yes	2	0.0038436	65.933	1	1		1	1	1	124170	18491	15777	0	30496	30090	29318
AAAAASGEATTATANSK	17	0	1491.72	ETH_00011725-t26_1-p1|transcript=ETH_00011725-t26_1|gene=ETH_00011725|organism=Eimeria_tenella_strain_Houghton|gene_product=hypotheticalprotein|transcript_product=hypotheticalprotein|location=HG675579:188988-195847(-)|protein_length=1182|sequence_SO=supercontig|SO=protein_coding_gene|is_pseudo=false	ETH_00011725-t26_1-p1|transcript=ETH_00011725-t26_1|gene=ETH_00011725|organism=Eimeria_tenella_strain_Houghton|gene_product=hypotheticalprotein|transcript_product=hypotheticalprotein|location=HG675579:188988-195847(-)|protein_length=1182|sequence_SO=supercontig|SO=protein_coding_gene|is_pseudo=false	908	924	yes	yes	2	0.00073936	70.806				1	1	1	13429	0	0	0	6257.6	3474.1	3697.1
AAAAATAAAAATTAAAAGGGAAK	23	0	1756.91	ETH_00001560-t26_1-p1|transcript=ETH_00001560-t26_1|gene=ETH_00001560|organism=Eimeria_tenella_strain_Houghton|gene_product=mitochondrialalternativeNADHdehydrogenase1,putative|transcript_product=mitochondrialalternativeNADHdehydrogenase1,putative|location=HG673769:58400-60938(+)|protein_length=686|sequence_SO=supercontig|SO=protein_coding_gene|is_pseudo=false	ETH_00001560-t26_1-p1|transcript=ETH_00001560-t26_1|gene=ETH_00001560|organism=Eimeria_tenella_strain_Houghton|gene_product=mitochondrialalternativeNADHdehydrogenase1,putative|transcript_product=mitochondrialalternativeNADHdehydrogenase1,putative|location=HG673769:58400-60938(+)|protein_length=686|sequence_SO=supercontig|SO=protein_coding_gene|is_pseudo=false	370	392	yes	yes	2;3	1.7192e-34	282.32	1	1	3	2	2	4	6408400	31505	70963	102600	1860900	2015600	2326800
AAAAATAGEAVAAAAAAAAATR	22	0	1797.93	ETH_00033450-t26_1-p1|transcript=ETH_00033450-t26_1|gene=ETH_00033450|organism=Eimeria_tenella_strain_Houghton|gene_product=copper-transportingATPase,putative|transcript_product=copper-transportingATPase,putative|location=HG675723:203835-211535(+)|protein_length=1225|sequence_SO=supercontig|SO=protein_coding_gene|is_pseudo=false	ETH_00033450-t26_1-p1|transcript=ETH_00033450-t26_1|gene=ETH_00033450|organism=Eimeria_tenella_strain_Houghton|gene_product=copper-transportingATPase,putative|transcript_product=copper-transportingATPase,putative|location=HG675723:203835-211535(+)|protein_length=1225|sequence_SO=supercontig|SO=protein_coding_gene|is_pseudo=false	132	153	yes	yes	2;3	0.00045014	84.266		1		2	2	1	164060	0	1579.2	0	63826	56588	42062
AAAAATPAAAAAATAETEK	19	0	1656.83	ETH_00016650-t26_1-p1|transcript=ETH_00016650-t26_1|gene=ETH_00016650|organism=Eimeria_tenella_strain_Houghton|gene_product=hypotheticalprotein,conserved|transcript_product=hypotheticalprotein,conserved|location=HG673781:66532-68486(+)|protein_length=617|sequence_SO=supercontig|SO=protein_coding_gene|is_pseudo=false	ETH_00016650-t26_1-p1|transcript=ETH_00016650-t26_1|gene=ETH_00016650|organism=Eimeria_tenella_strain_Houghton|gene_product=hypotheticalprotein,conserved|transcript_product=hypotheticalprotein,conserved|location=HG673781:66532-68486(+)|protein_length=617|sequence_SO=supercontig|SO=protein_coding_gene|is_pseudo=false	583	601	yes	yes	2	0.0027461	95.345				1	1	1	565440	0	0	0	198570	188610	178260
AAAAAVAAAAVR	12	0	1011.58	ETH_00037720-t26_1-p1|transcript=ETH_00037720-t26_1|gene=ETH_00037720|organism=Eimeria_tenella_strain_Houghton|gene_product=hypotheticalprotein,conserved|transcript_product=hypotheticalprotein,conserved|location=HG675439:250-3564(+)|protein_length=802|sequence_SO=supercontig|SO=protein_coding_gene|is_pseudo=false	ETH_00037720-t26_1-p1|transcript=ETH_00037720-t26_1|gene=ETH_00037720|organism=Eimeria_tenella_strain_Houghton|gene_product=hypotheticalprotein,conserved|transcript_product=hypotheticalprotein,conserved|location=HG675439:250-3564(+)|protein_length=802|sequence_SO=supercontig|SO=protein_coding_gene|is_pseudo=false	515	526	yes	yes	2	0.0055547	67.464				1	1	1	66388	0	0	0	22286	21714	22387
AAAAAVAAATVAR	13	0	1112.63	ETH_00010905-t26_1-p1|transcript=ETH_00010905-t26_1|gene=ETH_00010905|organism=Eimeria_tenella_strain_Houghton|gene_product=hypotheticalprotein,conserved|transcript_product=hypotheticalprotein,conserved|location=HG675688:192878-205372(-)|protein_length=3666|sequence_SO=supercontig|SO=protein_coding_gene|is_pseudo=false	ETH_00010905-t26_1-p1|transcript=ETH_00010905-t26_1|gene=ETH_00010905|organism=Eimeria_tenella_strain_Houghton|gene_product=hypotheticalprotein,conserved|transcript_product=hypotheticalprotein,conserved|location=HG675688:192878-205372(-)|protein_length=3666|sequence_SO=supercontig|SO=protein_coding_gene|is_pseudo=false	3576	3588	yes	yes	2	0.0022871	96.957				1	1	1	53288	0	0	0	16882	18036	18370
AAAAAVAALGSQVADSAAAEESER	24	0	2215.07	ETH_00025380-t26_1-p1|transcript=ETH_00025380-t26_1|gene=ETH_00025380|organism=Eimeria_tenella_strain_Houghton|gene_product=hypotheticalprotein,conserved|transcript_product=hypotheticalprotein,conserved|location=HG673749:86306-89179(-)|protein_length=957|sequence_SO=supercontig|SO=protein_coding_gene|is_pseudo=false	ETH_00025380-t26_1-p1|transcript=ETH_00025380-t26_1|gene=ETH_00025380|organism=Eimeria_tenella_strain_Houghton|gene_product=hypotheticalprotein,conserved|transcript_product=hypotheticalprotein,conserved|location=HG673749:86306-89179(-)|protein_length=957|sequence_SO=supercontig|SO=protein_coding_gene|is_pseudo=false	527	550	yes	yes	2	0.0014617	57.62					1	1	46025	0	0	0	0	24140	21885
AAAAAVLLLPDDESK	15	0	1482.79	ETH_00007670-t26_1-p1|transcript=ETH_00007670-t26_1|gene=ETH_00007670|organism=Eimeria_tenella_strain_Houghton|gene_product=hypotheticalprotein|transcript_product=hypotheticalprotein|location=HG674029:5-2838(-)|protein_length=865|sequence_SO=supercontig|SO=protein_coding_gene|is_pseudo=false	ETH_00007670-t26_1-p1|transcript=ETH_00007670-t26_1|gene=ETH_00007670|organism=Eimeria_tenella_strain_Houghton|gene_product=hypotheticalprotein|transcript_product=hypotheticalprotein|location=HG674029:5-2838(-)|protein_length=865|sequence_SO=supercontig|SO=protein_coding_gene|is_pseudo=false	537	551	yes	yes	2	0.0031933	63.212				2	2	2	184030	0	0	0	71467	66317	46248
AAAADAAAAAAVASAWGNLDAR	22	0	1983.98	ETH_00018440-t26_1-p1|transcript=ETH_00018440-t26_1|gene=ETH_00018440|organism=Eimeria_tenella_strain_Houghton|gene_product=hypotheticalprotein,conserved|transcript_product=hypotheticalprotein,conserved|location=HG675718:2376-5747(+)|protein_length=715|sequence_SO=supercontig|SO=protein_coding_gene|is_pseudo=false	ETH_00018440-t26_1-p1|transcript=ETH_00018440-t26_1|gene=ETH_00018440|organism=Eimeria_tenella_strain_Houghton|gene_product=hypotheticalprotein,conserved|transcript_product=hypotheticalprotein,conserved|location=HG675718:2376-5747(+)|protein_length=715|sequence_SO=supercontig|SO=protein_coding_gene|is_pseudo=false	225	246	yes	yes	3	0.044148	4.5975				1	1	1	89913	0	0	0	22641	29093	38179
AAAADAAEAAAGK	13	0	1086.53	ETH_00042095-t26_1-p1|transcript=ETH_00042095-t26_1|gene=ETH_00042095|organism=Eimeria_tenella_strain_Houghton|gene_product=hypotheticalprotein|transcript_product=hypotheticalprotein|location=HG677508:75-1571(+)|protein_length=315|sequence_SO=supercontig|SO=protein_coding_gene|is_pseudo=false	ETH_00042095-t26_1-p1|transcript=ETH_00042095-t26_1|gene=ETH_00042095|organism=Eimeria_tenella_strain_Houghton|gene_product=hypotheticalprotein|transcript_product=hypotheticalprotein|location=HG677508:75-1571(+)|protein_length=315|sequence_SO=supercontig|SO=protein_coding_gene|is_pseudo=false	200	212	yes	yes	2	0.0018693	120.65		1		1	2	2	782770	0	11493	0	217670	258790	294820
AAAADGEDAAAAAAAAGEK	19	0	1600.73	ETH_00021610-t26_1-p1|transcript=ETH_00021610-t26_1|gene=ETH_00021610|organism=Eimeria_tenella_strain_Houghton|gene_product=ubiquitin-activatingenzymee1,putative|transcript_product=ubiquitin-activatingenzymee1,putative|location=HG675959:166-3013(+)|protein_length=553|sequence_SO=supercontig|SO=protein_coding_gene|is_pseudo=false	ETH_00021610-t26_1-p1|transcript=ETH_00021610-t26_1|gene=ETH_00021610|organism=Eimeria_tenella_strain_Houghton|gene_product=ubiquitin-activatingenzymee1,putative|transcript_product=ubiquitin-activatingenzymee1,putative|location=HG675959:166-3013(+)|protein_length=553|sequence_SO=supercontig|SO=protein_coding_gene|is_pseudo=false	511	529	yes	yes	2;3	1.6625e-26	267.46	2	3	3	6	8	5	7314300	176690	33325	146350	2151400	2487400	2319100
AAAADLYDAVGTR	13	0	1292.64	ETH_00027005-t26_1-p1|transcript=ETH_00027005-t26_1|gene=ETH_00027005|organism=Eimeria_tenella_strain_Houghton|gene_product=KHdomain-containingprotein,putative|transcript_product=KHdomain-containingprotein,putative|location=HG673774:301603-303291(-)|protein_length=462|sequence_SO=supercontig|SO=protein_coding_gene|is_pseudo=false	ETH_00027005-t26_1-p1|transcript=ETH_00027005-t26_1|gene=ETH_00027005|organism=Eimeria_tenella_strain_Houghton|gene_product=KHdomain-containingprotein,putative|transcript_product=KHdomain-containingprotein,putative|location=HG673774:301603-303291(-)|protein_length=462|sequence_SO=supercontig|SO=protein_coding_gene|is_pseudo=false	287	299	yes	yes	2	0.0098626	78.043				1	2	1	271410	0	0	0	80939	100690	89788
AAAADMAQMPSVQTHER	17	0	1812.82	ETH_00027635-t26_1-p1|transcript=ETH_00027635-t26_1|gene=ETH_00027635|organism=Eimeria_tenella_strain_Houghton|gene_product=hypotheticalprotein|transcript_product=hypotheticalprotein|location=HG673767:50505-60040(+)|protein_length=2021|sequence_SO=supercontig|SO=protein_coding_gene|is_pseudo=false	ETH_00027635-t26_1-p1|transcript=ETH_00027635-t26_1|gene=ETH_00027635|organism=Eimeria_tenella_strain_Houghton|gene_product=hypotheticalprotein|transcript_product=hypotheticalprotein|location=HG673767:50505-60040(+)|protein_length=2021|sequence_SO=supercontig|SO=protein_coding_gene|is_pseudo=false	1232	1248	yes	yes	2;3	0.00070284	45.183				2	2	2	221500	0	0	0	70879	81133	69491
AAAAEAAAAAAAAAAEVAATAAAK	24	0	1954.01	ETH_00035900-t26_1-p1|transcript=ETH_00035900-t26_1|gene=ETH_00035900|organism=Eimeria_tenella_strain_Houghton|gene_product=hypotheticalprotein,conserved|transcript_product=hypotheticalprotein,conserved|location=HG674902:6-1367(+)|protein_length=443|sequence_SO=supercontig|SO=protein_coding_gene|is_pseudo=false	ETH_00035900-t26_1-p1|transcript=ETH_00035900-t26_1|gene=ETH_00035900|organism=Eimeria_tenella_strain_Houghton|gene_product=hypotheticalprotein,conserved|transcript_product=hypotheticalprotein,conserved|location=HG674902:6-1367(+)|protein_length=443|sequence_SO=supercontig|SO=protein_coding_gene|is_pseudo=false	254	277	yes	yes	2	0.0022896	51.128	1				1		51520	6040.3	0	0	0	45480	0
AAAAEAPAAALPPSSSIAAAAAAATAK	27	0	2291.21	ETH_00040840-t26_1-p1|transcript=ETH_00040840-t26_1|gene=ETH_00040840|organism=Eimeria_tenella_strain_Houghton|gene_product=CAMKinase,RADfamily,putative|transcript_product=CAMKinase,RADfamily,putative|location=HG674381:307-2153(-)|protein_length=324|sequence_SO=supercontig|SO=protein_coding_gene|is_pseudo=false	ETH_00040840-t26_1-p1|transcript=ETH_00040840-t26_1|gene=ETH_00040840|organism=Eimeria_tenella_strain_Houghton|gene_product=CAMKinase,RADfamily,putative|transcript_product=CAMKinase,RADfamily,putative|location=HG674381:307-2153(-)|protein_length=324|sequence_SO=supercontig|SO=protein_coding_gene|is_pseudo=false	71	97	yes	yes	2;3	0.0012626	43.767				2	2	2	186390	0	0	0	46804	71907	67682
AAAAEDGDDIDK	12	0	1189.51	ETH_00036625-t26_1-p1|transcript=ETH_00036625-t26_1|gene=ETH_00036625|organism=Eimeria_tenella_strain_Houghton|gene_product=hypotheticalprotein|transcript_product=hypotheticalprotein|location=HG675357:1785-3045(+)|protein_length=300|sequence_SO=supercontig|SO=protein_coding_gene|is_pseudo=false	ETH_00036625-t26_1-p1|transcript=ETH_00036625-t26_1|gene=ETH_00036625|organism=Eimeria_tenella_strain_Houghton|gene_product=hypotheticalprotein|transcript_product=hypotheticalprotein|location=HG675357:1785-3045(+)|protein_length=300|sequence_SO=supercontig|SO=protein_coding_gene|is_pseudo=false	199	210	yes	yes	2	0.042381	51.872		1		1	1	1	200140	0	2402.2	0	71062	71903	54775
AAAAEPNDQSVIGAK	15	0	1440.72	ETH_00010905-t26_1-p1|transcript=ETH_00010905-t26_1|gene=ETH_00010905|organism=Eimeria_tenella_strain_Houghton|gene_product=hypotheticalprotein,conserved|transcript_product=hypotheticalprotein,conserved|location=HG675688:192878-205372(-)|protein_length=3666|sequence_SO=supercontig|SO=protein_coding_gene|is_pseudo=false	ETH_00010905-t26_1-p1|transcript=ETH_00010905-t26_1|gene=ETH_00010905|organism=Eimeria_tenella_strain_Houghton|gene_product=hypotheticalprotein,conserved|transcript_product=hypotheticalprotein,conserved|location=HG675688:192878-205372(-)|protein_length=3666|sequence_SO=supercontig|SO=protein_coding_gene|is_pseudo=false	2723	2737	yes	yes	2	0.025433	62.705				1	1	1	114990	0	0	0	35928	42474	36592
AAAAEQEAER	10	0	1044.48	ETH_00032160-t26_1-p1|transcript=ETH_00032160-t26_1|gene=ETH_00032160|organism=Eimeria_tenella_strain_Houghton|gene_product=DUF1014domaincontainingprotein,related|transcript_product=DUF1014domaincontainingprotein,related|location=HG675733:74509-76012(+)|protein_length=221|sequence_SO=supercontig|SO=protein_coding_gene|is_pseudo=false	ETH_00032160-t26_1-p1|transcript=ETH_00032160-t26_1|gene=ETH_00032160|organism=Eimeria_tenella_strain_Houghton|gene_product=DUF1014domaincontainingprotein,related|transcript_product=DUF1014domaincontainingprotein,related|location=HG675733:74509-76012(+)|protein_length=221|sequence_SO=supercontig|SO=protein_coding_gene|is_pseudo=false	24	33	yes	yes	2	0.018438	45.489	1	1	1	1	1	1	51326	6656	27888	3936.3	5404	2062.6	5378.4
AAAAGAAYEATHAAR	15	0	1400.68	ETH_00027745-t26_1-p1|transcript=ETH_00027745-t26_1|gene=ETH_00027745|organism=Eimeria_tenella_strain_Houghton|gene_product=ProteinEMB-4,isoformd,related|transcript_product=ProteinEMB-4,isoformd,related|location=HG673752:80298-96963(+)|protein_length=3496|sequence_SO=supercontig|SO=protein_coding_gene|is_pseudo=false	ETH_00027745-t26_1-p1|transcript=ETH_00027745-t26_1|gene=ETH_00027745|organism=Eimeria_tenella_strain_Houghton|gene_product=ProteinEMB-4,isoformd,related|transcript_product=ProteinEMB-4,isoformd,related|location=HG673752:80298-96963(+)|protein_length=3496|sequence_SO=supercontig|SO=protein_coding_gene|is_pseudo=false	853	867	yes	yes	2	0.0026688	86.243				1	1	1	91186	0	0	0	28868	32098	30221
AAAAGATATAAGK	13	0	1030.54	ETH_00033400-t26_1-p1|transcript=ETH_00033400-t26_1|gene=ETH_00033400|organism=Eimeria_tenella_strain_Houghton|gene_product=hypotheticalprotein,conserved|transcript_product=hypotheticalprotein,conserved|location=HG675723:159786-162475(-)|protein_length=610|sequence_SO=supercontig|SO=protein_coding_gene|is_pseudo=false	ETH_00033400-t26_1-p1|transcript=ETH_00033400-t26_1|gene=ETH_00033400|organism=Eimeria_tenella_strain_Houghton|gene_product=hypotheticalprotein,conserved|transcript_product=hypotheticalprotein,conserved|location=HG675723:159786-162475(-)|protein_length=610|sequence_SO=supercontig|SO=protein_coding_gene|is_pseudo=false	185	197	yes	yes	2	0.015648	57.293	1		1	1	1	1	33108	3505.3	0	1122.7	9367.6	9699.6	9412.8
AAAAGDQPTAAAAAAAAAAAAVQNQER	27	0	2407.18	ETH_00000995-t26_1-p1|transcript=ETH_00000995-t26_1|gene=ETH_00000995|organism=Eimeria_tenella_strain_Houghton|gene_product=hypotheticalprotein,conserved|transcript_product=hypotheticalprotein,conserved|location=HG676998:3921-8661(+)|protein_length=1535|sequence_SO=supercontig|SO=protein_coding_gene|is_pseudo=false	ETH_00000995-t26_1-p1|transcript=ETH_00000995-t26_1|gene=ETH_00000995|organism=Eimeria_tenella_strain_Houghton|gene_product=hypotheticalprotein,conserved|transcript_product=hypotheticalprotein,conserved|location=HG676998:3921-8661(+)|protein_length=1535|sequence_SO=supercontig|SO=protein_coding_gene|is_pseudo=false	500	526	yes	yes	3	0.00018137	83.358				1	1	1	80495	0	0	0	26291	30996	23209
AAAAGYEDLQFR	12	0	1310.63	ETH_00013185-t26_1-p1|transcript=ETH_00013185-t26_1|gene=ETH_00013185|organism=Eimeria_tenella_strain_Houghton|gene_product=leucyl-tRNAsynthetase,putative|transcript_product=leucyl-tRNAsynthetase,putative|location=HG673747:390803-399283(+)|protein_length=1199|sequence_SO=supercontig|SO=protein_coding_gene|is_pseudo=false	ETH_00013185-t26_1-p1|transcript=ETH_00013185-t26_1|gene=ETH_00013185|organism=Eimeria_tenella_strain_Houghton|gene_product=leucyl-tRNAsynthetase,putative|transcript_product=leucyl-tRNAsynthetase,putative|location=HG673747:390803-399283(+)|protein_length=1199|sequence_SO=supercontig|SO=protein_coding_gene|is_pseudo=false	917	928	yes	yes	2	0.0039445	114.39	1	1		1	1	1	1306900	47648	27186	0	405300	362950	463800
AAAALFAAQR	10	0	988.545	ETH_00036700-t26_1-p1|transcript=ETH_00036700-t26_1|gene=ETH_00036700|organism=Eimeria_tenella_strain_Houghton|gene_product=hypotheticalprotein,conserved|transcript_product=hypotheticalprotein,conserved|location=HG674726:152-1336(-)|protein_length=377|sequence_SO=supercontig|SO=protein_coding_gene|is_pseudo=false	ETH_00036700-t26_1-p1|transcript=ETH_00036700-t26_1|gene=ETH_00036700|organism=Eimeria_tenella_strain_Houghton|gene_product=hypotheticalprotein,conserved|transcript_product=hypotheticalprotein,conserved|location=HG674726:152-1336(-)|protein_length=377|sequence_SO=supercontig|SO=protein_coding_gene|is_pseudo=false	93	102	yes	yes	2	0.0081932	58.286				1	1	1	174030	0	0	0	63182	49047	61805
AAAALLLVPQR	11	0	1121.69	ETH_00038905-t26_1-p1|transcript=ETH_00038905-t26_1|gene=ETH_00038905|organism=Eimeria_tenella_strain_Houghton|gene_product=hypotheticalprotein,conserved|transcript_product=hypotheticalprotein,conserved|location=HG674679:533-1521(+)|protein_length=317|sequence_SO=supercontig|SO=protein_coding_gene|is_pseudo=false	ETH_00038905-t26_1-p1|transcript=ETH_00038905-t26_1|gene=ETH_00038905|organism=Eimeria_tenella_strain_Houghton|gene_product=hypotheticalprotein,conserved|transcript_product=hypotheticalprotein,conserved|location=HG674679:533-1521(+)|protein_length=317|sequence_SO=supercontig|SO=protein_coding_gene|is_pseudo=false	178	188	yes	yes	2	0.0042981	90.308				1	1	1	119010	0	0	0	42882	41946	34180
AAAALLVECVDSGR	14	0	1430.72	ETH_00019635-t26_1-p1|transcript=ETH_00019635-t26_1|gene=ETH_00019635|organism=Eimeria_tenella_strain_Houghton|gene_product=Galactosyltransferase,related,related|transcript_product=Galactosyltransferase,related,related|location=HG675163:524447-527649(+)|protein_length=709|sequence_SO=supercontig|SO=protein_coding_gene|is_pseudo=false	ETH_00019635-t26_1-p1|transcript=ETH_00019635-t26_1|gene=ETH_00019635|organism=Eimeria_tenella_strain_Houghton|gene_product=Galactosyltransferase,related,related|transcript_product=Galactosyltransferase,related,related|location=HG675163:524447-527649(+)|protein_length=709|sequence_SO=supercontig|SO=protein_coding_gene|is_pseudo=false	526	539	yes	yes	2	0.014401	55.754				1	1	1	34663	0	0	0	11960	10238	12465
AAAAMDAATYPK	12	0	1179.56	ETH_00011075-t26_1-p1|transcript=ETH_00011075-t26_1|gene=ETH_00011075|organism=Eimeria_tenella_strain_Houghton|gene_product=hypotheticalprotein,conserved|transcript_product=hypotheticalprotein,conserved|location=HG675688:362518-364278(-)|protein_length=586|sequence_SO=supercontig|SO=protein_coding_gene|is_pseudo=false	ETH_00011075-t26_1-p1|transcript=ETH_00011075-t26_1|gene=ETH_00011075|organism=Eimeria_tenella_strain_Houghton|gene_product=hypotheticalprotein,conserved|transcript_product=hypotheticalprotein,conserved|location=HG675688:362518-364278(-)|protein_length=586|sequence_SO=supercontig|SO=protein_coding_gene|is_pseudo=false	140	151	yes	yes	2	0.051308	27.378				1	1		77157	0	0	0	40143	37014	0
AAAANAPLSEEEAELFESIK	20	0	2089.02	ETH_00027735-t26_1-p1|transcript=ETH_00027735-t26_1|gene=ETH_00027735|organism=Eimeria_tenella_strain_Houghton|gene_product=NifU-likedomain-containingprotein,putative|transcript_product=NifU-likedomain-containingprotein,putative|location=HG673752:61870-64447(+)|protein_length=262|sequence_SO=supercontig|SO=protein_coding_gene|is_pseudo=false	ETH_00027735-t26_1-p1|transcript=ETH_00027735-t26_1|gene=ETH_00027735|organism=Eimeria_tenella_strain_Houghton|gene_product=NifU-likedomain-containingprotein,putative|transcript_product=NifU-likedomain-containingprotein,putative|location=HG673752:61870-64447(+)|protein_length=262|sequence_SO=supercontig|SO=protein_coding_gene|is_pseudo=false	161	180	yes	yes	2;3	8.1828e-06	111.03	2	2	2	2	2	2	634850	72289	11275	124880	96731	130480	199190
AAAAPAAADAAAAAAAAAADEATR	24	0	2009.98	ETH_00033400-t26_1-p1|transcript=ETH_00033400-t26_1|gene=ETH_00033400|organism=Eimeria_tenella_strain_Houghton|gene_product=hypotheticalprotein,conserved|transcript_product=hypotheticalprotein,conserved|location=HG675723:159786-162475(-)|protein_length=610|sequence_SO=supercontig|SO=protein_coding_gene|is_pseudo=false	ETH_00033400-t26_1-p1|transcript=ETH_00033400-t26_1|gene=ETH_00033400|organism=Eimeria_tenella_strain_Houghton|gene_product=hypotheticalprotein,conserved|transcript_product=hypotheticalprotein,conserved|location=HG675723:159786-162475(-)|protein_length=610|sequence_SO=supercontig|SO=protein_coding_gene|is_pseudo=false	30	53	yes	yes	3	0.00034391	95.263				1	1	1	89176	0	0	0	33837	30912	24427
AAAAPAAAPPAAAAPAEAAPAAPTR	25	0	2123.11	ETH_00016500-t26_1-p1|transcript=ETH_00016500-t26_1|gene=ETH_00016500|organism=Eimeria_tenella_strain_Houghton|gene_product=MIF4Gdomain-containingprotein,putative|transcript_product=MIF4Gdomain-containingprotein,putative|location=HG673976:15458-21217(-)|protein_length=1035|sequence_SO=supercontig|SO=protein_coding_gene|is_pseudo=false	ETH_00016500-t26_1-p1|transcript=ETH_00016500-t26_1|gene=ETH_00016500|organism=Eimeria_tenella_strain_Houghton|gene_product=MIF4Gdomain-containingprotein,putative|transcript_product=MIF4Gdomain-containingprotein,putative|location=HG673976:15458-21217(-)|protein_length=1035|sequence_SO=supercontig|SO=protein_coding_gene|is_pseudo=false	202	226	yes	yes	2;3	0.00056698	117.03	2	1	2	2	2	2	2416900	34846	18419	25926	722950	780430	834290
AAAAPAAVADAAAAAPGAAEAAASDAAEAAAK	32	0	2634.29	ETH_00031130-t26_1-p1|transcript=ETH_00031130-t26_1|gene=ETH_00031130|organism=Eimeria_tenella_strain_Houghton|gene_product=cleftlipandpalateassociatedtransmembraneprotein1,putative|transcript_product=cleftlipandpalateassociatedtransmembraneprotein1,putative|location=HG675766:127545-129634(+)|protein_length=235|sequence_SO=supercontig|SO=protein_coding_gene|is_pseudo=false	ETH_00031130-t26_1-p1|transcript=ETH_00031130-t26_1|gene=ETH_00031130|organism=Eimeria_tenella_strain_Houghton|gene_product=cleftlipandpalateassociatedtransmembraneprotein1,putative|transcript_product=cleftlipandpalateassociatedtransmembraneprotein1,putative|location=HG675766:127545-129634(+)|protein_length=235|sequence_SO=supercontig|SO=protein_coding_gene|is_pseudo=false	150	181	yes	yes	2;3	1.0545e-08	83.358	1	1	1	2	2	2	2141400	26000	7260.3	11619	599480	724140	772950
AAAAPASAAAAAVPEGQGTSPK	22	0	1892.96	ETH_00036670-t26_1-p1|transcript=ETH_00036670-t26_1|gene=ETH_00036670|organism=Eimeria_tenella_strain_Houghton|gene_product=hypotheticalprotein,conserved|transcript_product=hypotheticalprotein,conserved|location=HG675623:46-2005(-)|protein_length=493|sequence_SO=supercontig|SO=protein_coding_gene|is_pseudo=false	ETH_00036670-t26_1-p1|transcript=ETH_00036670-t26_1|gene=ETH_00036670|organism=Eimeria_tenella_strain_Houghton|gene_product=hypotheticalprotein,conserved|transcript_product=hypotheticalprotein,conserved|location=HG675623:46-2005(-)|protein_length=493|sequence_SO=supercontig|SO=protein_coding_gene|is_pseudo=false	213	234	yes	yes	2;3	0.00031474	118.87				2	2	2	601200	0	0	0	189080	214160	197960
AAAAPVLPAAAVPLAAAASK	20	0	1730.01	ETH_00033600-t26_1-p1|transcript=ETH_00033600-t26_1|gene=ETH_00033600|organism=Eimeria_tenella_strain_Houghton|gene_product=GPItransamidasesubunitPIG-U,putative|transcript_product=GPItransamidasesubunitPIG-U,putative|location=HG677027:1838-3673(-)|protein_length=611|sequence_SO=supercontig|SO=protein_coding_gene|is_pseudo=false	ETH_00033600-t26_1-p1|transcript=ETH_00033600-t26_1|gene=ETH_00033600|organism=Eimeria_tenella_strain_Houghton|gene_product=GPItransamidasesubunitPIG-U,putative|transcript_product=GPItransamidasesubunitPIG-U,putative|location=HG677027:1838-3673(-)|protein_length=611|sequence_SO=supercontig|SO=protein_coding_gene|is_pseudo=false	557	576	yes	yes	2;3	0.0009964	99.668	2	2	2	2	1	2	3687400	695490	459430	450220	681170	706410	694680
AAAAQALDAMR	11	0	1087.54	ETH_00012565-t26_1-p1|transcript=ETH_00012565-t26_1|gene=ETH_00012565|organism=Eimeria_tenella_strain_Houghton|gene_product=Thioesterase,related|transcript_product=Thioesterase,related|location=HG673773:74978-77398(-)|protein_length=359|sequence_SO=supercontig|SO=protein_coding_gene|is_pseudo=false	ETH_00012565-t26_1-p1|transcript=ETH_00012565-t26_1|gene=ETH_00012565|organism=Eimeria_tenella_strain_Houghton|gene_product=Thioesterase,related|transcript_product=Thioesterase,related|location=HG673773:74978-77398(-)|protein_length=359|sequence_SO=supercontig|SO=protein_coding_gene|is_pseudo=false	87	97	yes	yes	2	0.0054458	109.88				1	1	1	512050	0	0	0	162650	178010	171390
AAAAQQPDERPR	12	1	1308.65	ETH_00041480-t26_1-p1|transcript=ETH_00041480-t26_1|gene=ETH_00041480|organism=Eimeria_tenella_strain_Houghton|gene_product=hypotheticalprotein|transcript_product=hypotheticalprotein|location=HG675140:419-3340(-)|protein_length=450|sequence_SO=supercontig|SO=protein_coding_gene|is_pseudo=false	ETH_00041480-t26_1-p1|transcript=ETH_00041480-t26_1|gene=ETH_00041480|organism=Eimeria_tenella_strain_Houghton|gene_product=hypotheticalprotein|transcript_product=hypotheticalprotein|location=HG675140:419-3340(-)|protein_length=450|sequence_SO=supercontig|SO=protein_coding_gene|is_pseudo=false	151	162	yes	yes	3	0.0096128	78.932				1	1	1	107770	0	0	0	35763	36777	35231
AAAAQQQQQQQLQPQPR	17	0	1917.98	ETH_00031135-t26_1-p1|transcript=ETH_00031135-t26_1|gene=ETH_00031135|organism=Eimeria_tenella_strain_Houghton|gene_product=eukaryotictranslationinitiationfactor2alphasubunit,putative|transcript_product=eukaryotictranslationinitiationfactor2alphasubunit,putative|location=HG675766:131695-135110(+)|protein_length=374|sequence_SO=supercontig|SO=protein_coding_gene|is_pseudo=false	ETH_00031135-t26_1-p1|transcript=ETH_00031135-t26_1|gene=ETH_00031135|organism=Eimeria_tenella_strain_Houghton|gene_product=eukaryotictranslationinitiationfactor2alphasubunit,putative|transcript_product=eukaryotictranslationinitiationfactor2alphasubunit,putative|location=HG675766:131695-135110(+)|protein_length=374|sequence_SO=supercontig|SO=protein_coding_gene|is_pseudo=false	2	18	yes	yes	2;3	1.2208e-12	349.81	2	1	2	2	3	2	3623200	84747	23314	29169	1065200	1190700	1230000
AAAASAAAAVGR	12	0	985.53	ETH_00018450-t26_1-p1|transcript=ETH_00018450-t26_1|gene=ETH_00018450|organism=Eimeria_tenella_strain_Houghton|gene_product=hypotheticalprotein,conserved|transcript_product=hypotheticalprotein,conserved|location=HG675718:11399-14738(+)|protein_length=493|sequence_SO=supercontig|SO=protein_coding_gene|is_pseudo=false	ETH_00018450-t26_1-p1|transcript=ETH_00018450-t26_1|gene=ETH_00018450|organism=Eimeria_tenella_strain_Houghton|gene_product=hypotheticalprotein,conserved|transcript_product=hypotheticalprotein,conserved|location=HG675718:11399-14738(+)|protein_length=493|sequence_SO=supercontig|SO=protein_coding_gene|is_pseudo=false	289	300	yes	yes	2	0.0057063	99.855				1	1	1	42677	0	0	0	10733	16942	15003
AAAASATEQQQEEAFR	16	0	1706.79	ETH_00002140-t26_1-p1|transcript=ETH_00002140-t26_1|gene=ETH_00002140|organism=Eimeria_tenella_strain_Houghton|gene_product=hypotheticalprotein|transcript_product=hypotheticalprotein|location=HG673768:99068-101834(-)|protein_length=809|sequence_SO=supercontig|SO=protein_coding_gene|is_pseudo=false	ETH_00002140-t26_1-p1|transcript=ETH_00002140-t26_1|gene=ETH_00002140|organism=Eimeria_tenella_strain_Houghton|gene_product=hypotheticalprotein|transcript_product=hypotheticalprotein|location=HG673768:99068-101834(-)|protein_length=809|sequence_SO=supercontig|SO=protein_coding_gene|is_pseudo=false	354	369	yes	yes	2	0.0049974	47.57				1	1	1	47008	0	0	0	13102	18069	15836
AAAATAAAAAATAAK	15	0	1200.65	ETH_00036225-t26_1-p1|transcript=ETH_00036225-t26_1|gene=ETH_00036225|organism=Eimeria_tenella_strain_Houghton|gene_product=hypotheticalprotein,conserved|transcript_product=hypotheticalprotein,conserved|location=HG674614:153-1139(+)|protein_length=259|sequence_SO=supercontig|SO=protein_coding_gene|is_pseudo=false	ETH_00036225-t26_1-p1|transcript=ETH_00036225-t26_1|gene=ETH_00036225|organism=Eimeria_tenella_strain_Houghton|gene_product=hypotheticalprotein,conserved|transcript_product=hypotheticalprotein,conserved|location=HG674614:153-1139(+)|protein_length=259|sequence_SO=supercontig|SO=protein_coding_gene|is_pseudo=false	128	142	yes	yes	2	0.0013348	141.44	1	1	2	1	1	1	548800	8584.8	7227.7	11624	291910	120000	109450
AAAATAAAAAPETPPSAR	18	0	1593.81	ETH_00020875-t26_1-p1|transcript=ETH_00020875-t26_1|gene=ETH_00020875|organism=Eimeria_tenella_strain_Houghton|gene_product=Granule-boundstarchsynthaseWX-TsBprotein|transcript_product=Granule-boundstarchsynthaseWX-TsBprotein|location=HG677536:205-4204(-)|protein_length=865|sequence_SO=supercontig|SO=protein_coding_gene|is_pseudo=false	ETH_00020875-t26_1-p1|transcript=ETH_00020875-t26_1|gene=ETH_00020875|organism=Eimeria_tenella_strain_Houghton|gene_product=Granule-boundstarchsynthaseWX-TsBprotein|transcript_product=Granule-boundstarchsynthaseWX-TsBprotein|location=HG677536:205-4204(-)|protein_length=865|sequence_SO=supercontig|SO=protein_coding_gene|is_pseudo=false	310	327	yes	yes	2	0.00016056	66.619				1	1	1	85415	0	0	0	28185	29344	27886
AAAATAAAEAAAAEAAR	17	0	1456.73	ETH_00006045-t26_1-p1|transcript=ETH_00006045-t26_1|gene=ETH_00006045|organism=Eimeria_tenella_strain_Houghton|gene_product=hypotheticalprotein|transcript_product=hypotheticalprotein|location=HG675342:68619-70539(-)|protein_length=517|sequence_SO=supercontig|SO=protein_coding_gene|is_pseudo=false	ETH_00006045-t26_1-p1|transcript=ETH_00006045-t26_1|gene=ETH_00006045|organism=Eimeria_tenella_strain_Houghton|gene_product=hypotheticalprotein|transcript_product=hypotheticalprotein|location=HG675342:68619-70539(-)|protein_length=517|sequence_SO=supercontig|SO=protein_coding_gene|is_pseudo=false	272	288	yes	yes	2	0.00050414	119.43	1	1	1	1	1	1	675130	19065	8385.5	10679	201740	222190	213080
AAAATAAASSGGFLPSR	17	0	1504.76	ETH_00041095-t26_1-p1|transcript=ETH_00041095-t26_1|gene=ETH_00041095|organism=Eimeria_tenella_strain_Houghton|gene_product=hypotheticalprotein,conserved|transcript_product=hypotheticalprotein,conserved|location=HG674433:2254-4377(+)|protein_length=418|sequence_SO=supercontig|SO=protein_coding_gene|is_pseudo=false	ETH_00041095-t26_1-p1|transcript=ETH_00041095-t26_1|gene=ETH_00041095|organism=Eimeria_tenella_strain_Houghton|gene_product=hypotheticalprotein,conserved|transcript_product=hypotheticalprotein,conserved|location=HG674433:2254-4377(+)|protein_length=418|sequence_SO=supercontig|SO=protein_coding_gene|is_pseudo=false	193	209	yes	yes	2	0.00033737	117.21				1	1	1	63133	0	0	0	16727	23445	22961
AAAATAAETASGR	13	0	1146.56	ETH_00009095-t26_1-p1|transcript=ETH_00009095-t26_1|gene=ETH_00009095|organism=Eimeria_tenella_strain_Houghton|gene_product=hypotheticalprotein,conserved|transcript_product=hypotheticalprotein,conserved|location=HG675750:99279-105786(-)|protein_length=1786|sequence_SO=supercontig|SO=protein_coding_gene|is_pseudo=false	ETH_00009095-t26_1-p1|transcript=ETH_00009095-t26_1|gene=ETH_00009095|organism=Eimeria_tenella_strain_Houghton|gene_product=hypotheticalprotein,conserved|transcript_product=hypotheticalprotein,conserved|location=HG675750:99279-105786(-)|protein_length=1786|sequence_SO=supercontig|SO=protein_coding_gene|is_pseudo=false	1656	1668	yes	yes	2	0.011875	67.548	1			1	1		31428	2504.3	0	0	6091.1	22832	0
AAAATAGWEAAAAELAAANLQQQAAESVR	29	0	2810.39	ETH_00002980-t26_1-p1|transcript=ETH_00002980-t26_1|gene=ETH_00002980|organism=Eimeria_tenella_strain_Houghton|gene_product=DEAD/DEAHboxhelicase,putative|transcript_product=DEAD/DEAHboxhelicase,putative|location=HG675649:262643-272047(+)|protein_length=995|sequence_SO=supercontig|SO=protein_coding_gene|is_pseudo=false	ETH_00002980-t26_1-p1|transcript=ETH_00002980-t26_1|gene=ETH_00002980|organism=Eimeria_tenella_strain_Houghton|gene_product=DEAD/DEAHboxhelicase,putative|transcript_product=DEAD/DEAHboxhelicase,putative|location=HG675649:262643-272047(+)|protein_length=995|sequence_SO=supercontig|SO=protein_coding_gene|is_pseudo=false	715	743	yes	yes	3	4.4125e-08	206.61		1		1	1	1	535550	0	1223.7	0	143160	167890	223290
AAAATDAAAAAAAEGAAAQAGIHK	24	0	2049.02	ETH_00031380-t26_1-p1|transcript=ETH_00031380-t26_1|gene=ETH_00031380|organism=Eimeria_tenella_strain_Houghton|gene_product=hypotheticalprotein,conserved|transcript_product=hypotheticalprotein,conserved|location=HG675748:299300-300595(-)|protein_length=431|sequence_SO=supercontig|SO=protein_coding_gene|is_pseudo=false	ETH_00031380-t26_1-p1|transcript=ETH_00031380-t26_1|gene=ETH_00031380|organism=Eimeria_tenella_strain_Houghton|gene_product=hypotheticalprotein,conserved|transcript_product=hypotheticalprotein,conserved|location=HG675748:299300-300595(-)|protein_length=431|sequence_SO=supercontig|SO=protein_coding_gene|is_pseudo=false	374	397	yes	yes	2;3	1.813e-37	205.45	1	1		2	2	2	1276400	7007.7	9111.6	0	378140	425820	456350
AAAATDADPDNLDGFIER	18	0	1860.85	ETH_00025535-t26_1-p1|transcript=ETH_00025535-t26_1|gene=ETH_00025535|organism=Eimeria_tenella_strain_Houghton|gene_product=hypotheticalprotein,conserved|transcript_product=hypotheticalprotein,conserved|location=HG673790:18458-22315(-)|protein_length=407|sequence_SO=supercontig|SO=protein_coding_gene|is_pseudo=false	ETH_00025535-t26_1-p1|transcript=ETH_00025535-t26_1|gene=ETH_00025535|organism=Eimeria_tenella_strain_Houghton|gene_product=hypotheticalprotein,conserved|transcript_product=hypotheticalprotein,conserved|location=HG673790:18458-22315(-)|protein_length=407|sequence_SO=supercontig|SO=protein_coding_gene|is_pseudo=false	126	143	yes	yes	2	0.056026	25.705						1	12924	0	0	0	0	0	12924
AAAATEAAAADAAAAGK	17	0	1400.69	ETH_00012440-t26_1-p1|transcript=ETH_00012440-t26_1|gene=ETH_00012440|organism=Eimeria_tenella_strain_Houghton|gene_product=hypotheticalprotein|transcript_product=hypotheticalprotein|location=HG674968:322472-323357(+)|protein_length=153|sequence_SO=supercontig|SO=protein_coding_gene|is_pseudo=false	ETH_00012440-t26_1-p1|transcript=ETH_00012440-t26_1|gene=ETH_00012440|organism=Eimeria_tenella_strain_Houghton|gene_product=hypotheticalprotein|transcript_product=hypotheticalprotein|location=HG674968:322472-323357(+)|protein_length=153|sequence_SO=supercontig|SO=protein_coding_gene|is_pseudo=false	47	63	yes	yes	2	7.3668e-06	202.72	1	1	1	1	2	1	2503000	7679.3	19667	22769	795280	860830	796720
AAAATGAAAAAAPAAAAAAAAPQTLSAPR	29	0	2402.27	ETH_00038800-t26_1-p1|transcript=ETH_00038800-t26_1|gene=ETH_00038800|organism=Eimeria_tenella_strain_Houghton|gene_product=hypotheticalprotein|transcript_product=hypotheticalprotein|location=HG674057:1316-2364(+)|protein_length=217|sequence_SO=supercontig|SO=protein_coding_gene|is_pseudo=false	ETH_00038800-t26_1-p1|transcript=ETH_00038800-t26_1|gene=ETH_00038800|organism=Eimeria_tenella_strain_Houghton|gene_product=hypotheticalprotein|transcript_product=hypotheticalprotein|location=HG674057:1316-2364(+)|protein_length=217|sequence_SO=supercontig|SO=protein_coding_gene|is_pseudo=false	78	106	yes	yes	3	0.0013367	49.872				1	1	1	78246	0	0	0	24780	28917	24549
AAAATLATPEPVEASPR	17	0	1650.86	ETH_00016500-t26_1-p1|transcript=ETH_00016500-t26_1|gene=ETH_00016500|organism=Eimeria_tenella_strain_Houghton|gene_product=MIF4Gdomain-containingprotein,putative|transcript_product=MIF4Gdomain-containingprotein,putative|location=HG673976:15458-21217(-)|protein_length=1035|sequence_SO=supercontig|SO=protein_coding_gene|is_pseudo=false	ETH_00016500-t26_1-p1|transcript=ETH_00016500-t26_1|gene=ETH_00016500|organism=Eimeria_tenella_strain_Houghton|gene_product=MIF4Gdomain-containingprotein,putative|transcript_product=MIF4Gdomain-containingprotein,putative|location=HG673976:15458-21217(-)|protein_length=1035|sequence_SO=supercontig|SO=protein_coding_gene|is_pseudo=false	247	263	yes	yes	2	0.00049828	91.245	1	1	1	2	2	2	724030	50499	34154	38313	197020	202080	201970
AAAAVAAAVDPR	12	0	1081.59	ETH_00022875-t26_1-p1|transcript=ETH_00022875-t26_1|gene=ETH_00022875|organism=Eimeria_tenella_strain_Houghton|gene_product=E3ubiquitin-proteinligaseHUWE1,related|transcript_product=E3ubiquitin-proteinligaseHUWE1,related|location=HG675773:35-4410(-)|protein_length=1412|sequence_SO=supercontig|SO=protein_coding_gene|is_pseudo=false	ETH_00022875-t26_1-p1|transcript=ETH_00022875-t26_1|gene=ETH_00022875|organism=Eimeria_tenella_strain_Houghton|gene_product=E3ubiquitin-proteinligaseHUWE1,related|transcript_product=E3ubiquitin-proteinligaseHUWE1,related|location=HG675773:35-4410(-)|protein_length=1412|sequence_SO=supercontig|SO=protein_coding_gene|is_pseudo=false	1275	1286	yes	yes	2	0.0056959	81.099				1	1	1	297800	0	0	0	97224	96977	103600
AAAAVAATPTTDAAAADASTK	21	0	1844.91	ETH_00012220-t26_1-p1|transcript=ETH_00012220-t26_1|gene=ETH_00012220|organism=Eimeria_tenella_strain_Houghton|gene_product=trypsin,putative|transcript_product=trypsin,putative|location=HG674968:64684-75648(-)|protein_length=3526|sequence_SO=supercontig|SO=protein_coding_gene|is_pseudo=false	ETH_00012220-t26_1-p1|transcript=ETH_00012220-t26_1|gene=ETH_00012220|organism=Eimeria_tenella_strain_Houghton|gene_product=trypsin,putative|transcript_product=trypsin,putative|location=HG674968:64684-75648(-)|protein_length=3526|sequence_SO=supercontig|SO=protein_coding_gene|is_pseudo=false	1650	1670	yes	yes	2	0.0017957	47.27				1	1	1	212960	0	0	0	66286	73540	73129
AAADAAAADAAAAAAAAR	18	0	1469.72	ETH_00041435-t26_1-p1|transcript=ETH_00041435-t26_1|gene=ETH_00041435|organism=Eimeria_tenella_strain_Houghton|gene_product=hypotheticalprotein,conserved|transcript_product=hypotheticalprotein,conserved|location=HG674560:1892-2421(-)|protein_length=120|sequence_SO=supercontig|SO=protein_coding_gene|is_pseudo=false	ETH_00041435-t26_1-p1|transcript=ETH_00041435-t26_1|gene=ETH_00041435|organism=Eimeria_tenella_strain_Houghton|gene_product=hypotheticalprotein,conserved|transcript_product=hypotheticalprotein,conserved|location=HG674560:1892-2421(-)|protein_length=120|sequence_SO=supercontig|SO=protein_coding_gene|is_pseudo=false	97	114	yes	yes	2;3	4.0302e-05	97.594	1	1	1	2	2	2	2543100	101110	60195	72266	723700	799470	786390
AAADAAYAELLQQHK	15	0	1598.81	ETH_00002755-t26_1-p1|transcript=ETH_00002755-t26_1|gene=ETH_00002755|organism=Eimeria_tenella_strain_Houghton|gene_product=hypotheticalprotein|transcript_product=hypotheticalprotein|location=HG675649:28599-29200(+)|protein_length=127|sequence_SO=supercontig|SO=protein_coding_gene|is_pseudo=false	ETH_00002755-t26_1-p1|transcript=ETH_00002755-t26_1|gene=ETH_00002755|organism=Eimeria_tenella_strain_Houghton|gene_product=hypotheticalprotein|transcript_product=hypotheticalprotein|location=HG675649:28599-29200(+)|protein_length=127|sequence_SO=supercontig|SO=protein_coding_gene|is_pseudo=false	101	115	yes	yes	2	0.0024704	93.162	1	1	1	1	1	1	607590	193030	171500	180560	17981	21326	23185
AAADENNFSPAR	12	0	1261.57	ETH_00021755-t26_1-p1|transcript=ETH_00021755-t26_1|gene=ETH_00021755|organism=Eimeria_tenella_strain_Houghton|gene_product=hypotheticalprotein,conserved|transcript_product=hypotheticalprotein,conserved|location=HG673795:49698-65391(+)|protein_length=2816|sequence_SO=supercontig|SO=protein_coding_gene|is_pseudo=false	ETH_00021755-t26_1-p1|transcript=ETH_00021755-t26_1|gene=ETH_00021755|organism=Eimeria_tenella_strain_Houghton|gene_product=hypotheticalprotein,conserved|transcript_product=hypotheticalprotein,conserved|location=HG673795:49698-65391(+)|protein_length=2816|sequence_SO=supercontig|SO=protein_coding_gene|is_pseudo=false	946	957	yes	yes	2	0.056615	33.1	1	1		1		1	78974	30011	2444.8	0	22725	0	23793
AAADESATEQPLSHAGEVK	19	0	1909.9	ETH_00019475-t26_1-p1|transcript=ETH_00019475-t26_1|gene=ETH_00019475|organism=Eimeria_tenella_strain_Houghton|gene_product=farnesylpyrophosphatesynthetase,putative|transcript_product=farnesylpyrophosphatesynthetase,putative|location=HG675163:332068-335352(-)|protein_length=544|sequence_SO=supercontig|SO=protein_coding_gene|is_pseudo=false	ETH_00019475-t26_1-p1|transcript=ETH_00019475-t26_1|gene=ETH_00019475|organism=Eimeria_tenella_strain_Houghton|gene_product=farnesylpyrophosphatesynthetase,putative|transcript_product=farnesylpyrophosphatesynthetase,putative|location=HG675163:332068-335352(-)|protein_length=544|sequence_SO=supercontig|SO=protein_coding_gene|is_pseudo=false	101	119	yes	yes	2;3	5.451e-05	42.495				2	2	2	146860	0	0	0	49181	47503	50177
AAADFEAR	8	0	849.398	ETH_00042525-t26_1-p1|transcript=ETH_00042525-t26_1|gene=ETH_00042525|organism=Eimeria_tenella_strain_Houghton|gene_product=peroxiredoxin,putative|transcript_product=peroxiredoxin,putative|location=HG674466:1450-2040(+)|protein_length=196|sequence_SO=supercontig|SO=protein_coding_gene|is_pseudo=false	ETH_00042525-t26_1-p1|transcript=ETH_00042525-t26_1|gene=ETH_00042525|organism=Eimeria_tenella_strain_Houghton|gene_product=peroxiredoxin,putative|transcript_product=peroxiredoxin,putative|location=HG674466:1450-2040(+)|protein_length=196|sequence_SO=supercontig|SO=protein_coding_gene|is_pseudo=false	60	67	yes	yes	2	0.0067263	117.18	1	1	1	1	1	1	11601000	341610	333390	364010	3578100	3599800	3384400
AAADQLYGQQAQHR	14	0	1555.75	ETH_00021100-t26_1-p1|transcript=ETH_00021100-t26_1|gene=ETH_00021100|organism=Eimeria_tenella_strain_Houghton|gene_product=OTU-likecysteineproteasedomain-containingprotein,putative|transcript_product=OTU-likecysteineproteasedomain-containingprotein,putative|location=HG675067:209265-212048(-)|protein_length=850|sequence_SO=supercontig|SO=protein_coding_gene|is_pseudo=false	ETH_00021100-t26_1-p1|transcript=ETH_00021100-t26_1|gene=ETH_00021100|organism=Eimeria_tenella_strain_Houghton|gene_product=OTU-likecysteineproteasedomain-containingprotein,putative|transcript_product=OTU-likecysteineproteasedomain-containingprotein,putative|location=HG675067:209265-212048(-)|protein_length=850|sequence_SO=supercontig|SO=protein_coding_gene|is_pseudo=false	82	95	yes	yes	2	0.0099867	44.598				1	1	1	25261	0	0	0	7472.8	8886.4	8901.8
AAADSSEEDLAAAAQQDSSSSSSSEDELPAAK	32	0	3124.34	ETH_00036625-t26_1-p1|transcript=ETH_00036625-t26_1|gene=ETH_00036625|organism=Eimeria_tenella_strain_Houghton|gene_product=hypotheticalprotein|transcript_product=hypotheticalprotein|location=HG675357:1785-3045(+)|protein_length=300|sequence_SO=supercontig|SO=protein_coding_gene|is_pseudo=false	ETH_00036625-t26_1-p1|transcript=ETH_00036625-t26_1|gene=ETH_00036625|organism=Eimeria_tenella_strain_Houghton|gene_product=hypotheticalprotein|transcript_product=hypotheticalprotein|location=HG675357:1785-3045(+)|protein_length=300|sequence_SO=supercontig|SO=protein_coding_gene|is_pseudo=false	12	43	yes	yes	3	6.8255e-08	67.849				1	1	1	192970	0	0	0	57892	60888	74193
AAADTAAAAAAAELAAAAAADAESK	25	0	2143.04	ETH_00020380-t26_1-p1|transcript=ETH_00020380-t26_1|gene=ETH_00020380|organism=Eimeria_tenella_strain_Houghton|gene_product=TPRdomain-containingprotein,putative|transcript_product=TPRdomain-containingprotein,putative|location=HG678175:154524-159066(+)|protein_length=694|sequence_SO=supercontig|SO=protein_coding_gene|is_pseudo=false	ETH_00020380-t26_1-p1|transcript=ETH_00020380-t26_1|gene=ETH_00020380|organism=Eimeria_tenella_strain_Houghton|gene_product=TPRdomain-containingprotein,putative|transcript_product=TPRdomain-containingprotein,putative|location=HG678175:154524-159066(+)|protein_length=694|sequence_SO=supercontig|SO=protein_coding_gene|is_pseudo=false	637	661	yes	yes	2;3	5.7006e-16	199.96	2	1	1	3	3	3	2761900	17572	1475.7	9435.2	701330	958130	1074000
AAADTAAAAAPQR	13	0	1183.59	ETH_00016575-t26_1-p1|transcript=ETH_00016575-t26_1|gene=ETH_00016575|organism=Eimeria_tenella_strain_Houghton|gene_product=hypotheticalprotein,conserved|transcript_product=hypotheticalprotein,conserved|location=HG675859:75-1842(-)|protein_length=495|sequence_SO=supercontig|SO=protein_coding_gene|is_pseudo=false	ETH_00016575-t26_1-p1|transcript=ETH_00016575-t26_1|gene=ETH_00016575|organism=Eimeria_tenella_strain_Houghton|gene_product=hypotheticalprotein,conserved|transcript_product=hypotheticalprotein,conserved|location=HG675859:75-1842(-)|protein_length=495|sequence_SO=supercontig|SO=protein_coding_gene|is_pseudo=false	220	232	yes	yes	2	0.0018423	109.88	1	1		2	2	2	255080	4069.1	1876.5	0	96672	108210	44258
AAADTAAADAAASEQELR	18	0	1730.81	ETH_00000495-t26_1-p1|transcript=ETH_00000495-t26_1|gene=ETH_00000495|organism=Eimeria_tenella_strain_Houghton|gene_product=hypotheticalprotein|transcript_product=hypotheticalprotein|location=HG678126:3683-5654(+)|protein_length=341|sequence_SO=supercontig|SO=protein_coding_gene|is_pseudo=false	ETH_00000495-t26_1-p1|transcript=ETH_00000495-t26_1|gene=ETH_00000495|organism=Eimeria_tenella_strain_Houghton|gene_product=hypotheticalprotein|transcript_product=hypotheticalprotein|location=HG678126:3683-5654(+)|protein_length=341|sequence_SO=supercontig|SO=protein_coding_gene|is_pseudo=false	76	93	yes	yes	2	2.1537e-05	101.43	2	1		3	3	2	345610	40655	796.78	0	118560	133500	52105
AAADTPASTR	10	0	959.467	ETH_00010025-t26_1-p1|transcript=ETH_00010025-t26_1|gene=ETH_00010025|organism=Eimeria_tenella_strain_Houghton|gene_product=transketolase,putative|transcript_product=transketolase,putative|location=HG675668:258366-263219(-)|protein_length=699|sequence_SO=supercontig|SO=protein_coding_gene|is_pseudo=false	ETH_00010025-t26_1-p1|transcript=ETH_00010025-t26_1|gene=ETH_00010025|organism=Eimeria_tenella_strain_Houghton|gene_product=transketolase,putative|transcript_product=transketolase,putative|location=HG675668:258366-263219(-)|protein_length=699|sequence_SO=supercontig|SO=protein_coding_gene|is_pseudo=false	378	387	yes	yes	2	0.00019624	123.5	1	1		1	1	1	1588400	65914	50588	0	471260	532730	467880
AAADTSPLVR	10	0	999.535	ETH_00011740-t26_1-p1|transcript=ETH_00011740-t26_1|gene=ETH_00011740|organism=Eimeria_tenella_strain_Houghton|gene_product=adaptinNterminalregiondomain-containingprotein,putative|transcript_product=adaptinNterminalregiondomain-containingprotein,putative|location=HG675579:208229-210694(+)|protein_length=725|sequence_SO=supercontig|SO=protein_coding_gene|is_pseudo=false	ETH_00011740-t26_1-p1|transcript=ETH_00011740-t26_1|gene=ETH_00011740|organism=Eimeria_tenella_strain_Houghton|gene_product=adaptinNterminalregiondomain-containingprotein,putative|transcript_product=adaptinNterminalregiondomain-containingprotein,putative|location=HG675579:208229-210694(+)|protein_length=725|sequence_SO=supercontig|SO=protein_coding_gene|is_pseudo=false	199	208	yes	yes	2	0.031273	60.892	1	1	1	1	1	1	561830	37787	27014	39068	163600	153290	141070
AAAEAAAAAAAAAAANANEGAAIR	24	0	2038.02	ETH_00025460-t26_1-p1|transcript=ETH_00025460-t26_1|gene=ETH_00025460|organism=Eimeria_tenella_strain_Houghton|gene_product=proteinkinase(incompletecatalytictriad),putative|transcript_product=proteinkinase(incompletecatalytictriad),putative|location=HG673782:16421-23792(-)|protein_length=1332|sequence_SO=supercontig|SO=protein_coding_gene|is_pseudo=false	ETH_00025460-t26_1-p1|transcript=ETH_00025460-t26_1|gene=ETH_00025460|organism=Eimeria_tenella_strain_Houghton|gene_product=proteinkinase(incompletecatalytictriad),putative|transcript_product=proteinkinase(incompletecatalytictriad),putative|location=HG673782:16421-23792(-)|protein_length=1332|sequence_SO=supercontig|SO=protein_coding_gene|is_pseudo=false	871	894	yes	yes	2;3	3.3432e-20	205.45	2	1	1	2	3	3	1430900	42284	21388	9699.4	336470	524620	496460
AAAEAAAAAAAAQR	14	0	1212.62	ETH_00018190-t26_1-p1|transcript=ETH_00018190-t26_1|gene=ETH_00018190|organism=Eimeria_tenella_strain_Houghton|gene_product=hypotheticalprotein,conserved|transcript_product=hypotheticalprotein,conserved|location=HG678299:224-4189(+)|protein_length=449|sequence_SO=supercontig|SO=protein_coding_gene|is_pseudo=false	ETH_00018190-t26_1-p1|transcript=ETH_00018190-t26_1|gene=ETH_00018190|organism=Eimeria_tenella_strain_Houghton|gene_product=hypotheticalprotein,conserved|transcript_product=hypotheticalprotein,conserved|location=HG678299:224-4189(+)|protein_length=449|sequence_SO=supercontig|SO=protein_coding_gene|is_pseudo=false	416	429	yes	yes	2	0.003139	94.804				1	1	2	327550	0	0	0	29309	33752	264480
AAAEAAAAAEAEAAAAAAAAAAAAAAAPK	29	0	2335.18	ETH_00002960-t26_1-p1|transcript=ETH_00002960-t26_1|gene=ETH_00002960|organism=Eimeria_tenella_strain_Houghton|gene_product=hypotheticalprotein,conserved|transcript_product=hypotheticalprotein,conserved|location=HG675649:247680-249415(+)|protein_length=499|sequence_SO=supercontig|SO=protein_coding_gene|is_pseudo=false	ETH_00002960-t26_1-p1|transcript=ETH_00002960-t26_1|gene=ETH_00002960|organism=Eimeria_tenella_strain_Houghton|gene_product=hypotheticalprotein,conserved|transcript_product=hypotheticalprotein,conserved|location=HG675649:247680-249415(+)|protein_length=499|sequence_SO=supercontig|SO=protein_coding_gene|is_pseudo=false	33	61	yes	yes	3	2.2943e-05	90.89				1	1	1	102290	0	0	0	29814	33402	39072
AAAEAAAAAEK	11	0	972.488	ETH_00023035-t26_1-p1|transcript=ETH_00023035-t26_1|gene=ETH_00023035|organism=Eimeria_tenella_strain_Houghton|gene_product=hypotheticalprotein,conserved|transcript_product=hypotheticalprotein,conserved|location=HG673748:118136-130017(+)|protein_length=3425|sequence_SO=supercontig|SO=protein_coding_gene|is_pseudo=false	ETH_00023035-t26_1-p1|transcript=ETH_00023035-t26_1|gene=ETH_00023035|organism=Eimeria_tenella_strain_Houghton|gene_product=hypotheticalprotein,conserved|transcript_product=hypotheticalprotein,conserved|location=HG673748:118136-130017(+)|protein_length=3425|sequence_SO=supercontig|SO=protein_coding_gene|is_pseudo=false	2852	2862	yes	yes	2	0.0013947	118.91		1		1	1	1	203250	0	6346	0	92744	53540	50623
AAAEAAAAEEAAAAASR	17	0	1500.72	ETH_00016065-t26_1-p1|transcript=ETH_00016065-t26_1|gene=ETH_00016065|organism=Eimeria_tenella_strain_Houghton|gene_product=hypotheticalprotein,conserved|transcript_product=hypotheticalprotein,conserved|location=HG674806:10261-12570(-)|protein_length=570|sequence_SO=supercontig|SO=protein_coding_gene|is_pseudo=false	ETH_00016065-t26_1-p1|transcript=ETH_00016065-t26_1|gene=ETH_00016065|organism=Eimeria_tenella_strain_Houghton|gene_product=hypotheticalprotein,conserved|transcript_product=hypotheticalprotein,conserved|location=HG674806:10261-12570(-)|protein_length=570|sequence_SO=supercontig|SO=protein_coding_gene|is_pseudo=false	424	440	yes	yes	2	0.00049954	91.939	1		1	1	1	1	115600	4641.5	0	1476.7	30422	34149	44912
AAAEAAAAETADPTSSNR	18	0	1702.78	ETH_00029015-t26_1-p1|transcript=ETH_00029015-t26_1|gene=ETH_00029015|organism=Eimeria_tenella_strain_Houghton|gene_product=armadillo/beta-catenin-likerepeat-containingprotein,putative|transcript_product=armadillo/beta-catenin-likerepeat-containingprotein,putative|location=HG674134:332213-335522(+)|protein_length=973|sequence_SO=supercontig|SO=protein_coding_gene|is_pseudo=false	ETH_00029015-t26_1-p1|transcript=ETH_00029015-t26_1|gene=ETH_00029015|organism=Eimeria_tenella_strain_Houghton|gene_product=armadillo/beta-catenin-likerepeat-containingprotein,putative|transcript_product=armadillo/beta-catenin-likerepeat-containingprotein,putative|location=HG674134:332213-335522(+)|protein_length=973|sequence_SO=supercontig|SO=protein_coding_gene|is_pseudo=false	768	785	yes	yes	2	0.0004268	57.042				1	2	2	54995	0	0	0	4393.6	24308	26294
AAAEAAAEAAAAAAAGK	17	0	1384.69	ETH_00017665-t26_1-p1|transcript=ETH_00017665-t26_1|gene=ETH_00017665|organism=Eimeria_tenella_strain_Houghton|gene_product=hypotheticalprotein|transcript_product=hypotheticalprotein|location=HG674259:5-1451(-)|protein_length=246|sequence_SO=supercontig|SO=protein_coding_gene|is_pseudo=false	ETH_00017665-t26_1-p1|transcript=ETH_00017665-t26_1|gene=ETH_00017665|organism=Eimeria_tenella_strain_Houghton|gene_product=hypotheticalprotein|transcript_product=hypotheticalprotein|location=HG674259:5-1451(-)|protein_length=246|sequence_SO=supercontig|SO=protein_coding_gene|is_pseudo=false	54	70	yes	yes	2	0.0047707	55.578	1	1	1	1	1	1	2159600	96610	77598	99392	565850	630240	689920
AAAEAAQQQQQLLLR	15	0	1637.88	ETH_00020800-t26_1-p1|transcript=ETH_00020800-t26_1|gene=ETH_00020800|organism=Eimeria_tenella_strain_Houghton|gene_product=Zincfinger(C3HC4RINGfinger)protein,related|transcript_product=Zincfinger(C3HC4RINGfinger)protein,related|location=HG675716:369158-375792(+)|protein_length=1064|sequence_SO=supercontig|SO=protein_coding_gene|is_pseudo=false	ETH_00020800-t26_1-p1|transcript=ETH_00020800-t26_1|gene=ETH_00020800|organism=Eimeria_tenella_strain_Houghton|gene_product=Zincfinger(C3HC4RINGfinger)protein,related|transcript_product=Zincfinger(C3HC4RINGfinger)protein,related|location=HG675716:369158-375792(+)|protein_length=1064|sequence_SO=supercontig|SO=protein_coding_gene|is_pseudo=false	870	884	yes	yes	2	0.002457	101.45				1	1	1	79959	0	0	0	27461	27750	24748
AAAEAEEAAAAAAATEAAADAAAK	24	0	2085.98	ETH_00024545-t26_1-p1|transcript=ETH_00024545-t26_1|gene=ETH_00024545|organism=Eimeria_tenella_strain_Houghton|gene_product=hypotheticalprotein,conserved|transcript_product=hypotheticalprotein,conserved|location=HG674763:295987-310039(-)|protein_length=3901|sequence_SO=supercontig|SO=protein_coding_gene|is_pseudo=false	ETH_00024545-t26_1-p1|transcript=ETH_00024545-t26_1|gene=ETH_00024545|organism=Eimeria_tenella_strain_Houghton|gene_product=hypotheticalprotein,conserved|transcript_product=hypotheticalprotein,conserved|location=HG674763:295987-310039(-)|protein_length=3901|sequence_SO=supercontig|SO=protein_coding_gene|is_pseudo=false	867	890	yes	yes	2	0.0016619	113.48				1	1	1	131710	0	0	0	42582	46962	42164
AAAEAHSPTATAAAALSEDAAAAAADR	27	0	2451.16	ETH_00038425-t26_1-p1|transcript=ETH_00038425-t26_1|gene=ETH_00038425|organism=Eimeria_tenella_strain_Houghton|gene_product=hypotheticalprotein|transcript_product=hypotheticalprotein|location=HG673894:2653-3996(+)|protein_length=448|sequence_SO=supercontig|SO=protein_coding_gene|is_pseudo=false	ETH_00038425-t26_1-p1|transcript=ETH_00038425-t26_1|gene=ETH_00038425|organism=Eimeria_tenella_strain_Houghton|gene_product=hypotheticalprotein|transcript_product=hypotheticalprotein|location=HG673894:2653-3996(+)|protein_length=448|sequence_SO=supercontig|SO=protein_coding_gene|is_pseudo=false	362	388	yes	yes	3	0.0060856	31.381				1	1	1	72405	0	0	0	10985	21649	39772
AAAEATGPPQGEAGAVQAEK	20	0	1851.9	ETH_00016900-t26_1-p1|transcript=ETH_00016900-t26_1|gene=ETH_00016900|organism=Eimeria_tenella_strain_Houghton|gene_product=UBA/TS-Ndomain-containingprotein,putative|transcript_product=UBA/TS-Ndomain-containingprotein,putative|location=HG674448:48953-73362(-)|protein_length=5838|sequence_SO=supercontig|SO=protein_coding_gene|is_pseudo=false	ETH_00016900-t26_1-p1|transcript=ETH_00016900-t26_1|gene=ETH_00016900|organism=Eimeria_tenella_strain_Houghton|gene_product=UBA/TS-Ndomain-containingprotein,putative|transcript_product=UBA/TS-Ndomain-containingprotein,putative|location=HG674448:48953-73362(-)|protein_length=5838|sequence_SO=supercontig|SO=protein_coding_gene|is_pseudo=false	1234	1253	yes	yes	2	2.0759e-10	157.7	1	1	1	1	1	1	804220	9518.5	2907.7	6458.3	249330	267400	268600
AAAEDLATAPTADTSPAVPDASNSSSSSNSSR	32	0	3034.36	ETH_00002805-t26_1-p1|transcript=ETH_00002805-t26_1|gene=ETH_00002805|organism=Eimeria_tenella_strain_Houghton|gene_product=N-acetylglucosaminylphosphatidylinositoldeacetylase,putative|transcript_product=N-acetylglucosaminylphosphatidylinositoldeacetylase,putative|location=HG675649:74666-78114(-)|protein_length=554|sequence_SO=supercontig|SO=protein_coding_gene|is_pseudo=false	ETH_00002805-t26_1-p1|transcript=ETH_00002805-t26_1|gene=ETH_00002805|organism=Eimeria_tenella_strain_Houghton|gene_product=N-acetylglucosaminylphosphatidylinositoldeacetylase,putative|transcript_product=N-acetylglucosaminylphosphatidylinositoldeacetylase,putative|location=HG675649:74666-78114(-)|protein_length=554|sequence_SO=supercontig|SO=protein_coding_gene|is_pseudo=false	12	43	yes	yes	3	2.8385e-08	81.031			1	1	1	1	258440	0	0	10587	77953	83927	85968
AAAEGAAEAAAAAAR	15	0	1270.63	ETH_00030280-t26_1-p1|transcript=ETH_00030280-t26_1|gene=ETH_00030280|organism=Eimeria_tenella_strain_Houghton|gene_product=hypotheticalprotein,conserved|transcript_product=hypotheticalprotein,conserved|location=HG673812:389592-400428(-)|protein_length=3206|sequence_SO=supercontig|SO=protein_coding_gene|is_pseudo=false	ETH_00030280-t26_1-p1|transcript=ETH_00030280-t26_1|gene=ETH_00030280|organism=Eimeria_tenella_strain_Houghton|gene_product=hypotheticalprotein,conserved|transcript_product=hypotheticalprotein,conserved|location=HG673812:389592-400428(-)|protein_length=3206|sequence_SO=supercontig|SO=protein_coding_gene|is_pseudo=false	1248	1262	yes	yes	2	0.0028319	79.889				1	1	1	118950	0	0	0	38023	40475	40455
AAAEGELLQQR	11	0	1184.61	ETH_00043310-t26_1-p1|transcript=ETH_00043310-t26_1|gene=ETH_00043310|organism=Eimeria_tenella_strain_Houghton|gene_product=hypotheticalprotein,conserved|transcript_product=hypotheticalprotein,conserved|location=HG675495:113-954(-)|protein_length=139|sequence_SO=supercontig|SO=protein_coding_gene|is_pseudo=false	ETH_00043310-t26_1-p1|transcript=ETH_00043310-t26_1|gene=ETH_00043310|organism=Eimeria_tenella_strain_Houghton|gene_product=hypotheticalprotein,conserved|transcript_product=hypotheticalprotein,conserved|location=HG675495:113-954(-)|protein_length=139|sequence_SO=supercontig|SO=protein_coding_gene|is_pseudo=false	79	89	yes	yes	2	0.0012836	146.88	2	1	2	1	2	1	820880	112920	132940	136450	138240	143780	156560
AAAEHATAAAEEAAAAAAGASAAPTPR	27	0	2375.15	ETH_00010105-t26_1-p1|transcript=ETH_00010105-t26_1|gene=ETH_00010105|organism=Eimeria_tenella_strain_Houghton|gene_product=hypotheticalprotein|transcript_product=hypotheticalprotein|location=HG678224:543-2667(-)|protein_length=539|sequence_SO=supercontig|SO=protein_coding_gene|is_pseudo=false	ETH_00010105-t26_1-p1|transcript=ETH_00010105-t26_1|gene=ETH_00010105|organism=Eimeria_tenella_strain_Houghton|gene_product=hypotheticalprotein|transcript_product=hypotheticalprotein|location=HG678224:543-2667(-)|protein_length=539|sequence_SO=supercontig|SO=protein_coding_gene|is_pseudo=false	380	406	yes	yes	3	0.00019512	88.115				1	1	1	248980	0	0	0	65224	85220	98536
AAAEIANAALR	11	0	1069.59	ETH_00004260-t26_1-p1|transcript=ETH_00004260-t26_1|gene=ETH_00004260|organism=Eimeria_tenella_strain_Houghton|gene_product=proliferation-associatedprotein2g4,putative|transcript_product=proliferation-associatedprotein2g4,putative|location=HG675689:225150-227470(-)|protein_length=353|sequence_SO=supercontig|SO=protein_coding_gene|is_pseudo=false	ETH_00004260-t26_1-p1|transcript=ETH_00004260-t26_1|gene=ETH_00004260|organism=Eimeria_tenella_strain_Houghton|gene_product=proliferation-associatedprotein2g4,putative|transcript_product=proliferation-associatedprotein2g4,putative|location=HG675689:225150-227470(-)|protein_length=353|sequence_SO=supercontig|SO=protein_coding_gene|is_pseudo=false	136	146	yes	yes	2	0.0019625	142.56	1	1	1	1	1	2	2429800	57313	44877	72509	776070	858760	620240
AAAEIESVK	9	0	916.487	ETH_00009125-t26_1-p1|transcript=ETH_00009125-t26_1|gene=ETH_00009125|organism=Eimeria_tenella_strain_Houghton|gene_product=2-methylbutyryl-CoAdehydrogenase,putative|transcript_product=2-methylbutyryl-CoAdehydrogenase,putative|location=HG675750:143907-147747(+)|protein_length=368|sequence_SO=supercontig|SO=protein_coding_gene|is_pseudo=false	ETH_00009125-t26_1-p1|transcript=ETH_00009125-t26_1|gene=ETH_00009125|organism=Eimeria_tenella_strain_Houghton|gene_product=2-methylbutyryl-CoAdehydrogenase,putative|transcript_product=2-methylbutyryl-CoAdehydrogenase,putative|location=HG675750:143907-147747(+)|protein_length=368|sequence_SO=supercontig|SO=protein_coding_gene|is_pseudo=false	275	283	yes	yes	2	0.011753	62.969					1	1	107750	0	0	0	0	46728	61021
AAAELMADADSNAPVR	16	0	1600.75	ETH_00032255-t26_1-p1|transcript=ETH_00032255-t26_1|gene=ETH_00032255|organism=Eimeria_tenella_strain_Houghton|gene_product=ChromosomeIII,completesequence,related|transcript_product=ChromosomeIII,completesequence,related|location=HG675733:177910-188843(+)|protein_length=804|sequence_SO=supercontig|SO=protein_coding_gene|is_pseudo=false	ETH_00032255-t26_1-p1|transcript=ETH_00032255-t26_1|gene=ETH_00032255|organism=Eimeria_tenella_strain_Houghton|gene_product=ChromosomeIII,completesequence,related|transcript_product=ChromosomeIII,completesequence,related|location=HG675733:177910-188843(+)|protein_length=804|sequence_SO=supercontig|SO=protein_coding_gene|is_pseudo=false	351	366	yes	yes	2	0.0055807	70.806	1	1	1	1	1	1	253090	67356	42891	49318	25797	28664	39063
AAAELVGNLMTDSNSAAK	18	0	1761.86	ETH_00003915-t26_1-p1|transcript=ETH_00003915-t26_1|gene=ETH_00003915|organism=Eimeria_tenella_strain_Houghton|gene_product=phosphofructokinase,putative|transcript_product=phosphofructokinase,putative|location=HG675710:214955-222381(-)|protein_length=1147|sequence_SO=supercontig|SO=protein_coding_gene|is_pseudo=false	ETH_00003915-t26_1-p1|transcript=ETH_00003915-t26_1|gene=ETH_00003915|organism=Eimeria_tenella_strain_Houghton|gene_product=phosphofructokinase,putative|transcript_product=phosphofructokinase,putative|location=HG675710:214955-222381(-)|protein_length=1147|sequence_SO=supercontig|SO=protein_coding_gene|is_pseudo=false	849	866	yes	yes	2	5.5689e-15	252.02	4	7	7	9	10	9	22495000	655960	610010	642320	5812200	7472600	7301700
AAAEYFEGVLDVLK	14	0	1523.79	ETH_00015100-t26_1-p1|transcript=ETH_00015100-t26_1|gene=ETH_00015100|organism=Eimeria_tenella_strain_Houghton|gene_product=methyltransferasedomaincontainingprotein,putative|transcript_product=methyltransferasedomaincontainingprotein,putative|location=HG676467:5882-12273(-)|protein_length=836|sequence_SO=supercontig|SO=protein_coding_gene|is_pseudo=false	ETH_00015100-t26_1-p1|transcript=ETH_00015100-t26_1|gene=ETH_00015100|organism=Eimeria_tenella_strain_Houghton|gene_product=methyltransferasedomaincontainingprotein,putative|transcript_product=methyltransferasedomaincontainingprotein,putative|location=HG676467:5882-12273(-)|protein_length=836|sequence_SO=supercontig|SO=protein_coding_gene|is_pseudo=false	253	266	yes	yes	2	0.0028057	108.24		1	2	1	1	1	1039800	0	18710	27000	344250	244230	405660
AAAFQPSQEAAAAAAAATAQQLLLGK	26	0	2468.3	ETH_00012575-t26_1-p1|transcript=ETH_00012575-t26_1|gene=ETH_00012575|organism=Eimeria_tenella_strain_Houghton|gene_product=hypotheticalprotein,conserved|transcript_product=hypotheticalprotein,conserved|location=HG673773:80154-82325(+)|protein_length=440|sequence_SO=supercontig|SO=protein_coding_gene|is_pseudo=false	ETH_00012575-t26_1-p1|transcript=ETH_00012575-t26_1|gene=ETH_00012575|organism=Eimeria_tenella_strain_Houghton|gene_product=hypotheticalprotein,conserved|transcript_product=hypotheticalprotein,conserved|location=HG673773:80154-82325(+)|protein_length=440|sequence_SO=supercontig|SO=protein_coding_gene|is_pseudo=false	111	136	yes	yes	3	0.00017069	36.291				1	1	1	60869	0	0	0	14096	22229	24544
AAAGAQAAAPAPTAPSAAAAPAAAAPAAAATK	32	0	2597.36	ETH_00024955-t26_1-p1|transcript=ETH_00024955-t26_1|gene=ETH_00024955|organism=Eimeria_tenella_strain_Houghton|gene_product=hypotheticalprotein,conserved|transcript_product=hypotheticalprotein,conserved|location=HG673834:5287-7698(+)|protein_length=803|sequence_SO=supercontig|SO=protein_coding_gene|is_pseudo=false	ETH_00024955-t26_1-p1|transcript=ETH_00024955-t26_1|gene=ETH_00024955|organism=Eimeria_tenella_strain_Houghton|gene_product=hypotheticalprotein,conserved|transcript_product=hypotheticalprotein,conserved|location=HG673834:5287-7698(+)|protein_length=803|sequence_SO=supercontig|SO=protein_coding_gene|is_pseudo=false	400	431	yes	yes	3	0.024651	27.781				1	1	1	36617	0	0	0	23269	840.66	12507
AAAGDAEEEAER	12	0	1217.52	ETH_00016465-t26_1-p1|transcript=ETH_00016465-t26_1|gene=ETH_00016465|organism=Eimeria_tenella_strain_Houghton|gene_product=hypotheticalprotein,conserved|transcript_product=hypotheticalprotein,conserved|location=HG673772:94210-98585(+)|protein_length=547|sequence_SO=supercontig|SO=protein_coding_gene|is_pseudo=false	ETH_00016465-t26_1-p1|transcript=ETH_00016465-t26_1|gene=ETH_00016465|organism=Eimeria_tenella_strain_Houghton|gene_product=hypotheticalprotein,conserved|transcript_product=hypotheticalprotein,conserved|location=HG673772:94210-98585(+)|protein_length=547|sequence_SO=supercontig|SO=protein_coding_gene|is_pseudo=false	384	395	yes	yes	2	0.0033988	103.87				1	1	1	80230	0	0	0	22414	31816	25999
AAAGDSAAAAPAATPAEAAAAAK	23	0	1894.94	ETH_00038235-t26_1-p1|transcript=ETH_00038235-t26_1|gene=ETH_00038235|organism=Eimeria_tenella_strain_Houghton|gene_product=hypotheticalprotein,conserved|transcript_product=hypotheticalprotein,conserved|location=HG674171:1186-3743(+)|protein_length=763|sequence_SO=supercontig|SO=protein_coding_gene|is_pseudo=false	ETH_00038235-t26_1-p1|transcript=ETH_00038235-t26_1|gene=ETH_00038235|organism=Eimeria_tenella_strain_Houghton|gene_product=hypotheticalprotein,conserved|transcript_product=hypotheticalprotein,conserved|location=HG674171:1186-3743(+)|protein_length=763|sequence_SO=supercontig|SO=protein_coding_gene|is_pseudo=false	640	662	yes	yes	2	0.00089083	69.224	1	1	1	1	1	1	154960	2093.8	8080.5	894.18	43475	50299	50113
AAAGEGEEPR	10	0	985.446	ETH_00023355-t26_1-p1|transcript=ETH_00023355-t26_1|gene=ETH_00023355|organism=Eimeria_tenella_strain_Houghton|gene_product=hypotheticalprotein,conserved|transcript_product=hypotheticalprotein,conserved|location=HG678089:144014-147426(+)|protein_length=740|sequence_SO=supercontig|SO=protein_coding_gene|is_pseudo=false	ETH_00023355-t26_1-p1|transcript=ETH_00023355-t26_1|gene=ETH_00023355|organism=Eimeria_tenella_strain_Houghton|gene_product=hypotheticalprotein,conserved|transcript_product=hypotheticalprotein,conserved|location=HG678089:144014-147426(+)|protein_length=740|sequence_SO=supercontig|SO=protein_coding_gene|is_pseudo=false	301	310	yes	yes	2	0.0020153	103.8		1		1	1	1	1071700	0	15125	0	391020	330240	335280
AAAGFPLGPWGR	12	0	1198.62	ETH_00011325-t26_1-p1|transcript=ETH_00011325-t26_1|gene=ETH_00011325|organism=Eimeria_tenella_strain_Houghton|gene_product=hypotheticalprotein,conserved|transcript_product=hypotheticalprotein,conserved|location=HG675688:664997-669837(-)|protein_length=538|sequence_SO=supercontig|SO=protein_coding_gene|is_pseudo=false	ETH_00011325-t26_1-p1|transcript=ETH_00011325-t26_1|gene=ETH_00011325|organism=Eimeria_tenella_strain_Houghton|gene_product=hypotheticalprotein,conserved|transcript_product=hypotheticalprotein,conserved|location=HG675688:664997-669837(-)|protein_length=538|sequence_SO=supercontig|SO=protein_coding_gene|is_pseudo=false	13	24	yes	yes	2	0.0057032	88.921	1	1	1	1		1	1685800	70225	49063	61382	741270	0	763810
AAAGIGPETPMSK	13	0	1228.61	ETH_00030265-t26_1-p1|transcript=ETH_00030265-t26_1|gene=ETH_00030265|organism=Eimeria_tenella_strain_Houghton|gene_product=proteasomePCIdomain-containingprotein,putative|transcript_product=proteasomePCIdomain-containingprotein,putative|location=HG673812:376245-380623(+)|protein_length=665|sequence_SO=supercontig|SO=protein_coding_gene|is_pseudo=false	ETH_00030265-t26_1-p1|transcript=ETH_00030265-t26_1|gene=ETH_00030265|organism=Eimeria_tenella_strain_Houghton|gene_product=proteasomePCIdomain-containingprotein,putative|transcript_product=proteasomePCIdomain-containingprotein,putative|location=HG673812:376245-380623(+)|protein_length=665|sequence_SO=supercontig|SO=protein_coding_gene|is_pseudo=false	263	275	yes	yes	2	0.0037631	108.4	2	2	2	2	2	3	2295900	119100	74288	79630	735080	593770	694060
AAAGLAAGGIAAAFGNPADLSLIR	24	0	2167.18	ETH_00021115-t26_1-p1|transcript=ETH_00021115-t26_1|gene=ETH_00021115|organism=Eimeria_tenella_strain_Houghton|gene_product=mitochondrial2-oxoglutarate/malatecarrierprotein,putative|transcript_product=mitochondrial2-oxoglutarate/malatecarrierprotein,putative|location=HG675067:237035-238543(-)|protein_length=321|sequence_SO=supercontig|SO=protein_coding_gene|is_pseudo=false	ETH_00021115-t26_1-p1|transcript=ETH_00021115-t26_1|gene=ETH_00021115|organism=Eimeria_tenella_strain_Houghton|gene_product=mitochondrial2-oxoglutarate/malatecarrierprotein,putative|transcript_product=mitochondrial2-oxoglutarate/malatecarrierprotein,putative|location=HG675067:237035-238543(-)|protein_length=321|sequence_SO=supercontig|SO=protein_coding_gene|is_pseudo=false	133	156	yes	yes	2;3	0.00043346	113.48				2	3	2	565510	0	0	0	123140	181230	261140
AAAGTPAAANALGIALAAK	19	0	1621.92	ETH_00018210-t26_1-p1|transcript=ETH_00018210-t26_1|gene=ETH_00018210|organism=Eimeria_tenella_strain_Houghton|gene_product=26SproteasomesubunitRPN2a,related|transcript_product=26SproteasomesubunitRPN2a,related|location=HG678273:1306-4001(+)|protein_length=452|sequence_SO=supercontig|SO=protein_coding_gene|is_pseudo=false	ETH_00018210-t26_1-p1|transcript=ETH_00018210-t26_1|gene=ETH_00018210|organism=Eimeria_tenella_strain_Houghton|gene_product=26SproteasomesubunitRPN2a,related|transcript_product=26SproteasomesubunitRPN2a,related|location=HG678273:1306-4001(+)|protein_length=452|sequence_SO=supercontig|SO=protein_coding_gene|is_pseudo=false	96	114	yes	yes	2;3	1.744e-07	99.589	1	2	1	3	3	3	2336600	82725	55660	62480	682210	733750	719740
AAAGTPQTQPAPTGSALK	18	0	1665.87	ETH_00023920-t26_1-p1|transcript=ETH_00023920-t26_1|gene=ETH_00023920|organism=Eimeria_tenella_strain_Houghton|gene_product=hypotheticalprotein,conserved|transcript_product=hypotheticalprotein,conserved|location=HG675525:9794-18622(+)|protein_length=2129|sequence_SO=supercontig|SO=protein_coding_gene|is_pseudo=false	ETH_00023920-t26_1-p1|transcript=ETH_00023920-t26_1|gene=ETH_00023920|organism=Eimeria_tenella_strain_Houghton|gene_product=hypotheticalprotein,conserved|transcript_product=hypotheticalprotein,conserved|location=HG675525:9794-18622(+)|protein_length=2129|sequence_SO=supercontig|SO=protein_coding_gene|is_pseudo=false	1430	1447	yes	yes	2	0.0025902	54.556				1	1	1	134850	0	0	0	27965	48147	58741
AAAHEDFFNGR	11	0	1233.55	ETH_00028865-t26_1-p1|transcript=ETH_00028865-t26_1|gene=ETH_00028865|organism=Eimeria_tenella_strain_Houghton|gene_product=hypotheticalprotein,conserved|transcript_product=hypotheticalprotein,conserved|location=HG674134:186823-187910(-)|protein_length=300|sequence_SO=supercontig|SO=protein_coding_gene|is_pseudo=false	ETH_00028865-t26_1-p1|transcript=ETH_00028865-t26_1|gene=ETH_00028865|organism=Eimeria_tenella_strain_Houghton|gene_product=hypotheticalprotein,conserved|transcript_product=hypotheticalprotein,conserved|location=HG674134:186823-187910(-)|protein_length=300|sequence_SO=supercontig|SO=protein_coding_gene|is_pseudo=false	2	12	yes	yes	2	0.0091216	49.16	1				1	1	229600	14770	0	0	0	101370	113460
AAAHYLCQR	9	0	1088.52	ETH_00007540-t26_1-p1|transcript=ETH_00007540-t26_1|gene=ETH_00007540|organism=Eimeria_tenella_strain_Houghton|gene_product=mannitol-1-phosphatedehydrogenase|transcript_product=mannitol-1-phosphatedehydrogenase|location=HG675089:153-4765(+)|protein_length=425|sequence_SO=supercontig|SO=protein_coding_gene|is_pseudo=false	ETH_00007540-t26_1-p1|transcript=ETH_00007540-t26_1|gene=ETH_00007540|organism=Eimeria_tenella_strain_Houghton|gene_product=mannitol-1-phosphatedehydrogenase|transcript_product=mannitol-1-phosphatedehydrogenase|location=HG675089:153-4765(+)|protein_length=425|sequence_SO=supercontig|SO=protein_coding_gene|is_pseudo=false	205	213	yes	yes	2	0.031178	66.087					1	1	30041	0	0	0	0	14722	15320
AAAIAAAAAR	10	0	855.493	ETH_00031320-t26_1-p1|transcript=ETH_00031320-t26_1|gene=ETH_00031320|organism=Eimeria_tenella_strain_Houghton|gene_product=3-demethylubiquinone-93-methyltransferase,putative|transcript_product=3-demethylubiquinone-93-methyltransferase,putative|location=HG675748:225331-227305(+)|protein_length=389|sequence_SO=supercontig|SO=protein_coding_gene|is_pseudo=false	ETH_00031320-t26_1-p1|transcript=ETH_00031320-t26_1|gene=ETH_00031320|organism=Eimeria_tenella_strain_Houghton|gene_product=3-demethylubiquinone-93-methyltransferase,putative|transcript_product=3-demethylubiquinone-93-methyltransferase,putative|location=HG675748:225331-227305(+)|protein_length=389|sequence_SO=supercontig|SO=protein_coding_gene|is_pseudo=false	288	297	yes	yes	2	0.0051228	89.123				1	1		214310	0	0	0	126670	87635	0
AAAKAVRSDFHFVWLDTDSFR	21	2	2438.21	ETH_00006210-t26_1-p1|transcript=ETH_00006210-t26_1|gene=ETH_00006210|organism=Eimeria_tenella_strain_Houghton|gene_product=proteindisulfideisomerase,putative|transcript_product=proteindisulfideisomerase,putative|location=HG675342:234889-237081(-)|protein_length=486|sequence_SO=supercontig|SO=protein_coding_gene|is_pseudo=false	ETH_00006210-t26_1-p1|transcript=ETH_00006210-t26_1|gene=ETH_00006210|organism=Eimeria_tenella_strain_Houghton|gene_product=proteindisulfideisomerase,putative|transcript_product=proteindisulfideisomerase,putative|location=HG675342:234889-237081(-)|protein_length=486|sequence_SO=supercontig|SO=protein_coding_gene|is_pseudo=false	279	299	yes	yes	4	0.011196	30.172				1	1	1	69985	0	0	0	11296	36915	21774
AAALAAAAGAQVTVMDTDLALLSR	24	0	2299.22	ETH_00015095-t26_1-p1|transcript=ETH_00015095-t26_1|gene=ETH_00015095|organism=Eimeria_tenella_strain_Houghton|gene_product=alaninedehydrogenase,putative|transcript_product=alaninedehydrogenase,putative|location=HG676467:1878-3558(-)|protein_length=425|sequence_SO=supercontig|SO=protein_coding_gene|is_pseudo=false	ETH_00015095-t26_1-p1|transcript=ETH_00015095-t26_1|gene=ETH_00015095|organism=Eimeria_tenella_strain_Houghton|gene_product=alaninedehydrogenase,putative|transcript_product=alaninedehydrogenase,putative|location=HG676467:1878-3558(-)|protein_length=425|sequence_SO=supercontig|SO=protein_coding_gene|is_pseudo=false	197	220	yes	yes	2;3	1.2343e-22	227.34	11	7	8	30	31	33	76100000	2287400	1292900	1901700	23302000	19846000	27470000
AAALAESDIDDGSNLLGSGAHTLNAAGDQER	31	0	3038.42	ETH_00018980-t26_1-p1|transcript=ETH_00018980-t26_1|gene=ETH_00018980|organism=Eimeria_tenella_strain_Houghton|gene_product=DnaJdomain-containingprotein,putative|transcript_product=DnaJdomain-containingprotein,putative|location=HG675479:133209-136961(+)|protein_length=599|sequence_SO=supercontig|SO=protein_coding_gene|is_pseudo=false	ETH_00018980-t26_1-p1|transcript=ETH_00018980-t26_1|gene=ETH_00018980|organism=Eimeria_tenella_strain_Houghton|gene_product=DnaJdomain-containingprotein,putative|transcript_product=DnaJdomain-containingprotein,putative|location=HG675479:133209-136961(+)|protein_length=599|sequence_SO=supercontig|SO=protein_coding_gene|is_pseudo=false	81	111	yes	yes	3	7.9503e-08	105.63				1	1	1	559570	0	0	0	176160	182880	200530
AAALAQQQEQQQGSFPELEVR	21	0	2327.15	ETH_00009995-t26_1-p1|transcript=ETH_00009995-t26_1|gene=ETH_00009995|organism=Eimeria_tenella_strain_Houghton|gene_product=hypotheticalprotein,conserved|transcript_product=hypotheticalprotein,conserved|location=HG675668:234267-236225(-)|protein_length=652|sequence_SO=supercontig|SO=protein_coding_gene|is_pseudo=false	ETH_00009995-t26_1-p1|transcript=ETH_00009995-t26_1|gene=ETH_00009995|organism=Eimeria_tenella_strain_Houghton|gene_product=hypotheticalprotein,conserved|transcript_product=hypotheticalprotein,conserved|location=HG675668:234267-236225(-)|protein_length=652|sequence_SO=supercontig|SO=protein_coding_gene|is_pseudo=false	185	205	yes	yes	2	0.0039746	75.969	1	1	1	1	1	1	200480	25318	17552	17593	44825	45933	49254
AAALDPEEVFGGLDVSEEVK	20	0	2074.01	ETH_00031135-t26_1-p1|transcript=ETH_00031135-t26_1|gene=ETH_00031135|organism=Eimeria_tenella_strain_Houghton|gene_product=eukaryotictranslationinitiationfactor2alphasubunit,putative|transcript_product=eukaryotictranslationinitiationfactor2alphasubunit,putative|location=HG675766:131695-135110(+)|protein_length=374|sequence_SO=supercontig|SO=protein_coding_gene|is_pseudo=false	ETH_00031135-t26_1-p1|transcript=ETH_00031135-t26_1|gene=ETH_00031135|organism=Eimeria_tenella_strain_Houghton|gene_product=eukaryotictranslationinitiationfactor2alphasubunit,putative|transcript_product=eukaryotictranslationinitiationfactor2alphasubunit,putative|location=HG675766:131695-135110(+)|protein_length=374|sequence_SO=supercontig|SO=protein_coding_gene|is_pseudo=false	166	185	yes	yes	2;3	3.8873e-06	153.08	2	1		2	3	3	1719300	155040	88993	0	411360	503950	559990
AAALGHFGSGWVWLALGR	18	0	1867.98	ETH_00042900-t26_1-p1|transcript=ETH_00042900-t26_1|gene=ETH_00042900|organism=Eimeria_tenella_strain_Houghton|gene_product=superoxidedismutase,putative|transcript_product=superoxidedismutase,putative|location=HG676733:409-2728(+)|protein_length=351|sequence_SO=supercontig|SO=protein_coding_gene|is_pseudo=false	ETH_00042900-t26_1-p1|transcript=ETH_00042900-t26_1|gene=ETH_00042900|organism=Eimeria_tenella_strain_Houghton|gene_product=superoxidedismutase,putative|transcript_product=superoxidedismutase,putative|location=HG676733:409-2728(+)|protein_length=351|sequence_SO=supercontig|SO=protein_coding_gene|is_pseudo=false	262	279	yes	yes	3	0.027829	17.415				2	2	1	41902	0	0	0	14764	15362	11776
AAALLFEQWK	10	0	1175.63	ETH_00002975-t26_1-p1|transcript=ETH_00002975-t26_1|gene=ETH_00002975|organism=Eimeria_tenella_strain_Houghton|gene_product=hypotheticalprotein,conserved|transcript_product=hypotheticalprotein,conserved|location=HG675649:255576-262052(+)|protein_length=1274|sequence_SO=supercontig|SO=protein_coding_gene|is_pseudo=false	ETH_00002975-t26_1-p1|transcript=ETH_00002975-t26_1|gene=ETH_00002975|organism=Eimeria_tenella_strain_Houghton|gene_product=hypotheticalprotein,conserved|transcript_product=hypotheticalprotein,conserved|location=HG675649:255576-262052(+)|protein_length=1274|sequence_SO=supercontig|SO=protein_coding_gene|is_pseudo=false	1057	1066	yes	yes	2	0.001511	122.44		1	1	1	1	1	1220600	0	25802	25034	391720	376220	401790
AAALNAAAAAAAAAAAGAGAADR	23	0	1837.94	ETH_00009390-t26_1-p1|transcript=ETH_00009390-t26_1|gene=ETH_00009390|organism=Eimeria_tenella_strain_Houghton|gene_product=zincfinger(C3HC4RINGfinger)protein,putative|transcript_product=zincfinger(C3HC4RINGfinger)protein,putative|location=HG673821:39020-49540(-)|protein_length=2805|sequence_SO=supercontig|SO=protein_coding_gene|is_pseudo=false	ETH_00009390-t26_1-p1|transcript=ETH_00009390-t26_1|gene=ETH_00009390|organism=Eimeria_tenella_strain_Houghton|gene_product=zincfinger(C3HC4RINGfinger)protein,putative|transcript_product=zincfinger(C3HC4RINGfinger)protein,putative|location=HG673821:39020-49540(-)|protein_length=2805|sequence_SO=supercontig|SO=protein_coding_gene|is_pseudo=false	2107	2129	yes	yes	3	0.00023315	117.03				1	1	1	71260	0	0	0	22334	26568	22358
AAALQQPGDSSK	12	0	1171.58	ETH_00021755-t26_1-p1|transcript=ETH_00021755-t26_1|gene=ETH_00021755|organism=Eimeria_tenella_strain_Houghton|gene_product=hypotheticalprotein,conserved|transcript_product=hypotheticalprotein,conserved|location=HG673795:49698-65391(+)|protein_length=2816|sequence_SO=supercontig|SO=protein_coding_gene|is_pseudo=false	ETH_00021755-t26_1-p1|transcript=ETH_00021755-t26_1|gene=ETH_00021755|organism=Eimeria_tenella_strain_Houghton|gene_product=hypotheticalprotein,conserved|transcript_product=hypotheticalprotein,conserved|location=HG673795:49698-65391(+)|protein_length=2816|sequence_SO=supercontig|SO=protein_coding_gene|is_pseudo=false	2158	2169	yes	yes	2	0.041713	43.168				1	1	1	37114	0	0	0	12743	15556	8815.3
AAALQQQQQR	10	0	1140.6	ETH_00009040-t26_1-p1|transcript=ETH_00009040-t26_1|gene=ETH_00009040|organism=Eimeria_tenella_strain_Houghton|gene_product=signalrecognitionparticle,putative|transcript_product=signalrecognitionparticle,putative|location=HG675750:45779-50315(+)|protein_length=648|sequence_SO=supercontig|SO=protein_coding_gene|is_pseudo=false	ETH_00009040-t26_1-p1|transcript=ETH_00009040-t26_1|gene=ETH_00009040|organism=Eimeria_tenella_strain_Houghton|gene_product=signalrecognitionparticle,putative|transcript_product=signalrecognitionparticle,putative|location=HG675750:45779-50315(+)|protein_length=648|sequence_SO=supercontig|SO=protein_coding_gene|is_pseudo=false	273	282	yes	yes	2	0.00040468	142.36			1	1	1	1	151790	0	0	1115	50658	50997	49017
AAAMISHLHAAANQNK	16	0	1646.83	ETH_00027865-t26_1-p1|transcript=ETH_00027865-t26_1|gene=ETH_00027865|organism=Eimeria_tenella_strain_Houghton|gene_product=Zgc:110343,related|transcript_product=Zgc:110343,related|location=HG675746:5138-6502(+)|protein_length=275|sequence_SO=supercontig|SO=protein_coding_gene|is_pseudo=false	ETH_00027865-t26_1-p1|transcript=ETH_00027865-t26_1|gene=ETH_00027865|organism=Eimeria_tenella_strain_Houghton|gene_product=Zgc:110343,related|transcript_product=Zgc:110343,related|location=HG675746:5138-6502(+)|protein_length=275|sequence_SO=supercontig|SO=protein_coding_gene|is_pseudo=false	222	237	yes	yes	2;3	7.0008e-05	196.44	3	2	2	5	4	5	5897100	246100	178540	177720	1773700	1688500	1832600
AAANFQGPCPAFER	14	0	1534.7	ETH_00026970-t26_1-p1|transcript=ETH_00026970-t26_1|gene=ETH_00026970|organism=Eimeria_tenella_strain_Houghton|gene_product=hypotheticalprotein,conserved|transcript_product=hypotheticalprotein,conserved|location=HG673774:213452-221762(-)|protein_length=1431|sequence_SO=supercontig|SO=protein_coding_gene|is_pseudo=false	ETH_00026970-t26_1-p1|transcript=ETH_00026970-t26_1|gene=ETH_00026970|organism=Eimeria_tenella_strain_Houghton|gene_product=hypotheticalprotein,conserved|transcript_product=hypotheticalprotein,conserved|location=HG673774:213452-221762(-)|protein_length=1431|sequence_SO=supercontig|SO=protein_coding_gene|is_pseudo=false	927	940	yes	yes	2	0.010493	62.705				1	1	1	230310	0	0	0	67443	76837	86031
AAANLLLFPAMNVNDCVTK	19	0	2061.04	ETH_00027110-t26_1-p1|transcript=ETH_00027110-t26_1|gene=ETH_00027110|organism=Eimeria_tenella_strain_Houghton|gene_product=adenosylhomocysteinase,putative|transcript_product=adenosylhomocysteinase,putative|location=HG673774:420304-422105(-)|protein_length=488|sequence_SO=supercontig|SO=protein_coding_gene|is_pseudo=false	ETH_00027110-t26_1-p1|transcript=ETH_00027110-t26_1|gene=ETH_00027110|organism=Eimeria_tenella_strain_Houghton|gene_product=adenosylhomocysteinase,putative|transcript_product=adenosylhomocysteinase,putative|location=HG673774:420304-422105(-)|protein_length=488|sequence_SO=supercontig|SO=protein_coding_gene|is_pseudo=false	221	239	yes	yes	2;3	1.4797e-06	141.87	1		1	4	6	4	3246900	1670.3	0	7071.4	953670	1105300	1179200
AAANLQLQQQQQQR	14	0	1623.84	ETH_00011115-t26_1-p1|transcript=ETH_00011115-t26_1|gene=ETH_00011115|organism=Eimeria_tenella_strain_Houghton|gene_product=hypotheticalprotein|transcript_product=hypotheticalprotein|location=HG675688:414972-423352(+)|protein_length=864|sequence_SO=supercontig|SO=protein_coding_gene|is_pseudo=false	ETH_00011115-t26_1-p1|transcript=ETH_00011115-t26_1|gene=ETH_00011115|organism=Eimeria_tenella_strain_Houghton|gene_product=hypotheticalprotein|transcript_product=hypotheticalprotein|location=HG675688:414972-423352(+)|protein_length=864|sequence_SO=supercontig|SO=protein_coding_gene|is_pseudo=false	544	557	yes	yes	2	0.0027015	111.61				1	1	1	54038	0	0	0	17178	16989	19871
AAANQLLLQDPQQQQFFR	18	0	2115.09	ETH_00010700-t26_1-p1|transcript=ETH_00010700-t26_1|gene=ETH_00010700|organism=Eimeria_tenella_strain_Houghton|gene_product=hypotheticalprotein,conserved|transcript_product=hypotheticalprotein,conserved|location=HG675688:21477-30042(-)|protein_length=1749|sequence_SO=supercontig|SO=protein_coding_gene|is_pseudo=false	ETH_00010700-t26_1-p1|transcript=ETH_00010700-t26_1|gene=ETH_00010700|organism=Eimeria_tenella_strain_Houghton|gene_product=hypotheticalprotein,conserved|transcript_product=hypotheticalprotein,conserved|location=HG675688:21477-30042(-)|protein_length=1749|sequence_SO=supercontig|SO=protein_coding_gene|is_pseudo=false	1257	1274	yes	yes	2	0.0025795	50.314				1	1	1	139880	0	0	0	37032	45163	57681
AAAPAAAAPAAAAAAAK	17	0	1334.73	ETH_00002590-t26_1-p1|transcript=ETH_00002590-t26_1|gene=ETH_00002590|organism=Eimeria_tenella_strain_Houghton|gene_product=phosphoglucomutase,putative|transcript_product=phosphoglucomutase,putative|location=HG673764:93382-95489(-)|protein_length=329|sequence_SO=supercontig|SO=protein_coding_gene|is_pseudo=false	ETH_00002590-t26_1-p1|transcript=ETH_00002590-t26_1|gene=ETH_00002590|organism=Eimeria_tenella_strain_Houghton|gene_product=phosphoglucomutase,putative|transcript_product=phosphoglucomutase,putative|location=HG673764:93382-95489(-)|protein_length=329|sequence_SO=supercontig|SO=protein_coding_gene|is_pseudo=false	247	263	yes	yes	2;3	6.8686e-05	123.42	1	1	1	2	2	2	8048900	170400	89810	89219	2379800	2662500	2657200
AAAPAGAAAVAASR	14	0	1153.62	ETH_00006800-t26_1-p1|transcript=ETH_00006800-t26_1|gene=ETH_00006800|organism=Eimeria_tenella_strain_Houghton|gene_product=hypotheticalprotein,conserved|transcript_product=hypotheticalprotein,conserved|location=HG675727:40797-56351(-)|protein_length=4739|sequence_SO=supercontig|SO=protein_coding_gene|is_pseudo=false	ETH_00006800-t26_1-p1|transcript=ETH_00006800-t26_1|gene=ETH_00006800|organism=Eimeria_tenella_strain_Houghton|gene_product=hypotheticalprotein,conserved|transcript_product=hypotheticalprotein,conserved|location=HG675727:40797-56351(-)|protein_length=4739|sequence_SO=supercontig|SO=protein_coding_gene|is_pseudo=false	1858	1871	yes	yes	2	0.011073	51.531				1	1	1	26600	0	0	0	6817.4	9801.9	9980.4
AAAPAGGPPGGGGPPGAPR	19	0	1510.76	ETH_00000805-t26_1-p1|transcript=ETH_00000805-t26_1|gene=ETH_00000805|organism=Eimeria_tenella_strain_Houghton|gene_product=mRNA(2'-O-methyladenosine-N(6)-)-methyltransferase,putative|transcript_product=mRNA(2'-O-methyladenosine-N(6)-)-methyltransferase,putative|location=HG678327:1882-4267(+)|protein_length=430|sequence_SO=supercontig|SO=protein_coding_gene|is_pseudo=false	ETH_00000805-t26_1-p1|transcript=ETH_00000805-t26_1|gene=ETH_00000805|organism=Eimeria_tenella_strain_Houghton|gene_product=mRNA(2'-O-methyladenosine-N(6)-)-methyltransferase,putative|transcript_product=mRNA(2'-O-methyladenosine-N(6)-)-methyltransferase,putative|location=HG678327:1882-4267(+)|protein_length=430|sequence_SO=supercontig|SO=protein_coding_gene|is_pseudo=false	143	161	yes	yes	2	0.010773	39.702				1	1		22415	0	0	0	8166.2	14249	0
AAAPDSAAAAAAAASDK	17	0	1428.68	ETH_00023350-t26_1-p1|transcript=ETH_00023350-t26_1|gene=ETH_00023350|organism=Eimeria_tenella_strain_Houghton|gene_product=hypotheticalprotein,conserved|transcript_product=hypotheticalprotein,conserved|location=HG678089:125880-142460(+)|protein_length=5075|sequence_SO=supercontig|SO=protein_coding_gene|is_pseudo=false	ETH_00023350-t26_1-p1|transcript=ETH_00023350-t26_1|gene=ETH_00023350|organism=Eimeria_tenella_strain_Houghton|gene_product=hypotheticalprotein,conserved|transcript_product=hypotheticalprotein,conserved|location=HG678089:125880-142460(+)|protein_length=5075|sequence_SO=supercontig|SO=protein_coding_gene|is_pseudo=false	4329	4345	yes	yes	2	0.008562	27.467					1	1	47115	0	0	0	0	29203	17911
AAAPDTVGAAPGGSQNESSK	20	0	1813.84	ETH_00001610-t26_1-p1|transcript=ETH_00001610-t26_1|gene=ETH_00001610|organism=Eimeria_tenella_strain_Houghton|gene_product=hypotheticalprotein,conserved|transcript_product=hypotheticalprotein,conserved|location=HG673769:86692-88366(+)|protein_length=369|sequence_SO=supercontig|SO=protein_coding_gene|is_pseudo=false	ETH_00001610-t26_1-p1|transcript=ETH_00001610-t26_1|gene=ETH_00001610|organism=Eimeria_tenella_strain_Houghton|gene_product=hypotheticalprotein,conserved|transcript_product=hypotheticalprotein,conserved|location=HG673769:86692-88366(+)|protein_length=369|sequence_SO=supercontig|SO=protein_coding_gene|is_pseudo=false	85	104	yes	yes	2	0.0046018	37.146				1	1	1	24539	0	0	0	7143	7767.8	9628.4
AAAPLQQQQQQQDLAVR	17	0	1891.99	ETH_00004395-t26_1-p1|transcript=ETH_00004395-t26_1|gene=ETH_00004395|organism=Eimeria_tenella_strain_Houghton|gene_product=hypotheticalprotein|transcript_product=hypotheticalprotein|location=HG677557:239-8060(-)|protein_length=962|sequence_SO=supercontig|SO=protein_coding_gene|is_pseudo=false	ETH_00004395-t26_1-p1|transcript=ETH_00004395-t26_1|gene=ETH_00004395|organism=Eimeria_tenella_strain_Houghton|gene_product=hypotheticalprotein|transcript_product=hypotheticalprotein|location=HG677557:239-8060(-)|protein_length=962|sequence_SO=supercontig|SO=protein_coding_gene|is_pseudo=false	28	44	yes	yes	2	0.00026535	130.65	1	1	1	1	1	1	324810	7953.4	8657.6	9715	99169	95676	103640
AAAPNIELPLQALEPPQQQQQQQQQHEEEDI	31	0	3547.72	ETH_00010190-t26_1-p1|transcript=ETH_00010190-t26_1|gene=ETH_00010190|organism=Eimeria_tenella_strain_Houghton|gene_product=tubulin-specificchaperonea,putative|transcript_product=tubulin-specificchaperonea,putative|location=HG677361:5006-5723(-)|protein_length=162|sequence_SO=supercontig|SO=protein_coding_gene|is_pseudo=false	ETH_00010190-t26_1-p1|transcript=ETH_00010190-t26_1|gene=ETH_00010190|organism=Eimeria_tenella_strain_Houghton|gene_product=tubulin-specificchaperonea,putative|transcript_product=tubulin-specificchaperonea,putative|location=HG677361:5006-5723(-)|protein_length=162|sequence_SO=supercontig|SO=protein_coding_gene|is_pseudo=false	132	162	yes	yes	3	1.6037e-08	39.893				1	1	1	955170	0	0	0	246830	310930	397410
AAAPPPQQQQQQQQQAK	17	0	1873.94	ETH_00001190-t26_1-p1|transcript=ETH_00001190-t26_1|gene=ETH_00001190|organism=Eimeria_tenella_strain_Houghton|gene_product=hypotheticalprotein,conserved|transcript_product=hypotheticalprotein,conserved|location=HG675518:5432-9282(+)|protein_length=525|sequence_SO=supercontig|SO=protein_coding_gene|is_pseudo=false	ETH_00001190-t26_1-p1|transcript=ETH_00001190-t26_1|gene=ETH_00001190|organism=Eimeria_tenella_strain_Houghton|gene_product=hypotheticalprotein,conserved|transcript_product=hypotheticalprotein,conserved|location=HG675518:5432-9282(+)|protein_length=525|sequence_SO=supercontig|SO=protein_coding_gene|is_pseudo=false	231	247	yes	yes	2;3	0.00016169	203.52	1		1	3	3	3	1559500	26720	0	7471.8	531210	492430	501720
AAAPPTRPSPGQQSR	15	1	1519.79	ETH_00006230-t26_1-p1|transcript=ETH_00006230-t26_1|gene=ETH_00006230|organism=Eimeria_tenella_strain_Houghton|gene_product=hypotheticalprotein,conserved|transcript_product=hypotheticalprotein,conserved|location=HG675342:248979-250649(-)|protein_length=441|sequence_SO=supercontig|SO=protein_coding_gene|is_pseudo=false	ETH_00006230-t26_1-p1|transcript=ETH_00006230-t26_1|gene=ETH_00006230|organism=Eimeria_tenella_strain_Houghton|gene_product=hypotheticalprotein,conserved|transcript_product=hypotheticalprotein,conserved|location=HG675342:248979-250649(-)|protein_length=441|sequence_SO=supercontig|SO=protein_coding_gene|is_pseudo=false	65	79	yes	yes	3	0.0051264	101.64	1	1	1	1	1	1	7446800	239810	130130	144430	2593300	2443700	1895500
AAAPQGLVTDHSTQGLVAGPK	21	0	2017.06	ETH_00026205-t26_1-p1|transcript=ETH_00026205-t26_1|gene=ETH_00026205|organism=Eimeria_tenella_strain_Houghton|gene_product=PANdomain-containingprotein,related|transcript_product=PANdomain-containingprotein,related|location=HG677007:7704-9256(+)|protein_length=368|sequence_SO=supercontig|SO=protein_coding_gene|is_pseudo=false	ETH_00026205-t26_1-p1|transcript=ETH_00026205-t26_1|gene=ETH_00026205|organism=Eimeria_tenella_strain_Houghton|gene_product=PANdomain-containingprotein,related|transcript_product=PANdomain-containingprotein,related|location=HG677007:7704-9256(+)|protein_length=368|sequence_SO=supercontig|SO=protein_coding_gene|is_pseudo=false	259	279	yes	yes	2;3	9.8089e-05	173.54	2	2	2	2	2	2	2248600	879260	612180	641940	41775	33173	40225
AAAPQQQQQQQQQLAPTAGQAAAAK	25	0	2531.28	ETH_00002920-t26_1-p1|transcript=ETH_00002920-t26_1|gene=ETH_00002920|organism=Eimeria_tenella_strain_Houghton|gene_product=hypotheticalprotein|transcript_product=hypotheticalprotein|location=HG675649:213185-216368(+)|protein_length=924|sequence_SO=supercontig|SO=protein_coding_gene|is_pseudo=false	ETH_00002920-t26_1-p1|transcript=ETH_00002920-t26_1|gene=ETH_00002920|organism=Eimeria_tenella_strain_Houghton|gene_product=hypotheticalprotein|transcript_product=hypotheticalprotein|location=HG675649:213185-216368(+)|protein_length=924|sequence_SO=supercontig|SO=protein_coding_gene|is_pseudo=false	274	298	yes	yes	2;3	0.00031214	136.39				2	2	2	718800	0	0	0	218900	229120	270780
AAAQAIHTVPEAAFQER	17	0	1808.92	ETH_00010905-t26_1-p1|transcript=ETH_00010905-t26_1|gene=ETH_00010905|organism=Eimeria_tenella_strain_Houghton|gene_product=hypotheticalprotein,conserved|transcript_product=hypotheticalprotein,conserved|location=HG675688:192878-205372(-)|protein_length=3666|sequence_SO=supercontig|SO=protein_coding_gene|is_pseudo=false	ETH_00010905-t26_1-p1|transcript=ETH_00010905-t26_1|gene=ETH_00010905|organism=Eimeria_tenella_strain_Houghton|gene_product=hypotheticalprotein,conserved|transcript_product=hypotheticalprotein,conserved|location=HG675688:192878-205372(-)|protein_length=3666|sequence_SO=supercontig|SO=protein_coding_gene|is_pseudo=false	1304	1320	yes	yes	2	0.0088767	33.526					1	1	28917	0	0	0	0	15615	13302
AAAQQQQDEDVAEEK	15	0	1658.74	ETH_00000595-t26_1-p1|transcript=ETH_00000595-t26_1|gene=ETH_00000595|organism=Eimeria_tenella_strain_Houghton|gene_product=hypotheticalprotein|transcript_product=hypotheticalprotein|location=HG677966:438-1115(+)|protein_length=189|sequence_SO=supercontig|SO=protein_coding_gene|is_pseudo=false	ETH_00000595-t26_1-p1|transcript=ETH_00000595-t26_1|gene=ETH_00000595|organism=Eimeria_tenella_strain_Houghton|gene_product=hypotheticalprotein|transcript_product=hypotheticalprotein|location=HG677966:438-1115(+)|protein_length=189|sequence_SO=supercontig|SO=protein_coding_gene|is_pseudo=false	73	87	yes	yes	2	0.0013015	123.99				1	2	1	220880	0	0	0	71632	75715	73537
AAASAASAAAPAAADGSK	18	0	1457.71	ETH_00002565-t26_1-p1|transcript=ETH_00002565-t26_1|gene=ETH_00002565|organism=Eimeria_tenella_strain_Houghton|gene_product=hypotheticalprotein,conserved|transcript_product=hypotheticalprotein,conserved|location=HG673764:64240-66972(-)|protein_length=323|sequence_SO=supercontig|SO=protein_coding_gene|is_pseudo=false	ETH_00002565-t26_1-p1|transcript=ETH_00002565-t26_1|gene=ETH_00002565|organism=Eimeria_tenella_strain_Houghton|gene_product=hypotheticalprotein,conserved|transcript_product=hypotheticalprotein,conserved|location=HG673764:64240-66972(-)|protein_length=323|sequence_SO=supercontig|SO=protein_coding_gene|is_pseudo=false	258	275	yes	yes	2	0.00017989	108.5	1	1	1	3	3	3	430960	7814.3	6562.7	7903.6	137570	146070	125050
AAASGEEGAAAPAPAAAAAAGSCSK	25	0	2113.97	ETH_00027740-t26_1-p1|transcript=ETH_00027740-t26_1|gene=ETH_00027740|organism=Eimeria_tenella_strain_Houghton|gene_product=peroxisomalmultifunctionalenzymetype2,putative|transcript_product=peroxisomalmultifunctionalenzymetype2,putative|location=HG673752:68581-76195(-)|protein_length=708|sequence_SO=supercontig|SO=protein_coding_gene|is_pseudo=false	ETH_00027740-t26_1-p1|transcript=ETH_00027740-t26_1|gene=ETH_00027740|organism=Eimeria_tenella_strain_Houghton|gene_product=peroxisomalmultifunctionalenzymetype2,putative|transcript_product=peroxisomalmultifunctionalenzymetype2,putative|location=HG673752:68581-76195(-)|protein_length=708|sequence_SO=supercontig|SO=protein_coding_gene|is_pseudo=false	330	354	yes	yes	2;3	0.00091577	136.39	2		2	2	2	2	1097200	14679	0	6379.3	338340	373260	364560
AAASGVVGAQQTPGGPPK	18	0	1591.83	ETH_00001050-t26_1-p1|transcript=ETH_00001050-t26_1|gene=ETH_00001050|organism=Eimeria_tenella_strain_Houghton|gene_product=hypotheticalprotein,conserved|transcript_product=hypotheticalprotein,conserved|location=HG673792:37830-40493(+)|protein_length=605|sequence_SO=supercontig|SO=protein_coding_gene|is_pseudo=false	ETH_00001050-t26_1-p1|transcript=ETH_00001050-t26_1|gene=ETH_00001050|organism=Eimeria_tenella_strain_Houghton|gene_product=hypotheticalprotein,conserved|transcript_product=hypotheticalprotein,conserved|location=HG673792:37830-40493(+)|protein_length=605|sequence_SO=supercontig|SO=protein_coding_gene|is_pseudo=false	443	460	yes	yes	2	0.00015506	119.43	1			1	1	1	292710	1687.8	0	0	84516	101940	104560
AAASLPYLAGLNQYVHVQEEK	21	0	2300.18	ETH_00021610-t26_1-p1|transcript=ETH_00021610-t26_1|gene=ETH_00021610|organism=Eimeria_tenella_strain_Houghton|gene_product=ubiquitin-activatingenzymee1,putative|transcript_product=ubiquitin-activatingenzymee1,putative|location=HG675959:166-3013(+)|protein_length=553|sequence_SO=supercontig|SO=protein_coding_gene|is_pseudo=false	ETH_00021610-t26_1-p1|transcript=ETH_00021610-t26_1|gene=ETH_00021610|organism=Eimeria_tenella_strain_Houghton|gene_product=ubiquitin-activatingenzymee1,putative|transcript_product=ubiquitin-activatingenzymee1,putative|location=HG675959:166-3013(+)|protein_length=553|sequence_SO=supercontig|SO=protein_coding_gene|is_pseudo=false	32	52	yes	yes	2;3	0.00023504	71.912	1	1	1	2	2	2	591780	25162	74285	15540	161790	138090	176910
AAASTAAAAAIK	12	0	1015.57	ETH_00036445-t26_1-p1|transcript=ETH_00036445-t26_1|gene=ETH_00036445|organism=Eimeria_tenella_strain_Houghton|gene_product=hypotheticalprotein,conserved|transcript_product=hypotheticalprotein,conserved|location=HG673959:864-2071(-)|protein_length=281|sequence_SO=supercontig|SO=protein_coding_gene|is_pseudo=false	ETH_00036445-t26_1-p1|transcript=ETH_00036445-t26_1|gene=ETH_00036445|organism=Eimeria_tenella_strain_Houghton|gene_product=hypotheticalprotein,conserved|transcript_product=hypotheticalprotein,conserved|location=HG673959:864-2071(-)|protein_length=281|sequence_SO=supercontig|SO=protein_coding_gene|is_pseudo=false	134	145	yes	yes	2	0.017818	61.48				1	1	1	37908	0	0	0	14825	12689	10393
AAATAAAAAAAWGQVVEPLSR	21	0	1981.04	ETH_00021095-t26_1-p1|transcript=ETH_00021095-t26_1|gene=ETH_00021095|organism=Eimeria_tenella_strain_Houghton|gene_product=thiFfamilydomain-containingprotein,putative|transcript_product=thiFfamilydomain-containingprotein,putative|location=HG675067:201039-207306(+)|protein_length=1202|sequence_SO=supercontig|SO=protein_coding_gene|is_pseudo=false	ETH_00021095-t26_1-p1|transcript=ETH_00021095-t26_1|gene=ETH_00021095|organism=Eimeria_tenella_strain_Houghton|gene_product=thiFfamilydomain-containingprotein,putative|transcript_product=thiFfamilydomain-containingprotein,putative|location=HG675067:201039-207306(+)|protein_length=1202|sequence_SO=supercontig|SO=protein_coding_gene|is_pseudo=false	743	763	yes	yes	2	0.0001496	69.224				1	1	1	51922	0	0	0	7877.3	12385	31660
AAATAAAAGAAAALAADAGR	20	0	1611.83	ETH_00022270-t26_1-p1|transcript=ETH_00022270-t26_1|gene=ETH_00022270|organism=Eimeria_tenella_strain_Houghton|gene_product=hypotheticalprotein|transcript_product=hypotheticalprotein|location=HG675676:5863-12183(-)|protein_length=814|sequence_SO=supercontig|SO=protein_coding_gene|is_pseudo=false	ETH_00022270-t26_1-p1|transcript=ETH_00022270-t26_1|gene=ETH_00022270|organism=Eimeria_tenella_strain_Houghton|gene_product=hypotheticalprotein|transcript_product=hypotheticalprotein|location=HG675676:5863-12183(-)|protein_length=814|sequence_SO=supercontig|SO=protein_coding_gene|is_pseudo=false	745	764	yes	yes	3	0.00018183	43.518				1	1	1	109610	0	0	0	34204	36012	39390
AAATAAAATATATAAAAAGDAGTDDR	26	0	2204.03	ETH_00000995-t26_1-p1|transcript=ETH_00000995-t26_1|gene=ETH_00000995|organism=Eimeria_tenella_strain_Houghton|gene_product=hypotheticalprotein,conserved|transcript_product=hypotheticalprotein,conserved|location=HG676998:3921-8661(+)|protein_length=1535|sequence_SO=supercontig|SO=protein_coding_gene|is_pseudo=false	ETH_00000995-t26_1-p1|transcript=ETH_00000995-t26_1|gene=ETH_00000995|organism=Eimeria_tenella_strain_Houghton|gene_product=hypotheticalprotein,conserved|transcript_product=hypotheticalprotein,conserved|location=HG676998:3921-8661(+)|protein_length=1535|sequence_SO=supercontig|SO=protein_coding_gene|is_pseudo=false	1320	1345	yes	yes	2;3	0.00079643	140.78				2	2	2	120670	0	0	0	39646	43019	38002
AAATAAAVSSK	11	0	946.508	ETH_00009125-t26_1-p1|transcript=ETH_00009125-t26_1|gene=ETH_00009125|organism=Eimeria_tenella_strain_Houghton|gene_product=2-methylbutyryl-CoAdehydrogenase,putative|transcript_product=2-methylbutyryl-CoAdehydrogenase,putative|location=HG675750:143907-147747(+)|protein_length=368|sequence_SO=supercontig|SO=protein_coding_gene|is_pseudo=false	ETH_00009125-t26_1-p1|transcript=ETH_00009125-t26_1|gene=ETH_00009125|organism=Eimeria_tenella_strain_Houghton|gene_product=2-methylbutyryl-CoAdehydrogenase,putative|transcript_product=2-methylbutyryl-CoAdehydrogenase,putative|location=HG675750:143907-147747(+)|protein_length=368|sequence_SO=supercontig|SO=protein_coding_gene|is_pseudo=false	311	321	yes	yes	2	0.0072017	78.932	1		1	1		1	225060	18237	0	15992	91725	0	99106
AAATAATAANPTLDEAAPEK	20	0	1882.93	ETH_00023295-t26_1-p1|transcript=ETH_00023295-t26_1|gene=ETH_00023295|organism=Eimeria_tenella_strain_Houghton|gene_product=alpha-glucosidaseII,putative|transcript_product=alpha-glucosidaseII,putative|location=HG678089:69871-77956(-)|protein_length=1555|sequence_SO=supercontig|SO=protein_coding_gene|is_pseudo=false	ETH_00023295-t26_1-p1|transcript=ETH_00023295-t26_1|gene=ETH_00023295|organism=Eimeria_tenella_strain_Houghton|gene_product=alpha-glucosidaseII,putative|transcript_product=alpha-glucosidaseII,putative|location=HG678089:69871-77956(-)|protein_length=1555|sequence_SO=supercontig|SO=protein_coding_gene|is_pseudo=false	411	430	yes	yes	2	1.1581e-08	196.47	1	1	1	2	2	1	1575800	37958	12946	15773	439120	504330	565630
AAATAAVSAVAGVLPAAEIPR	21	0	1905.07	ETH_00023410-t26_1-p1|transcript=ETH_00023410-t26_1|gene=ETH_00023410|organism=Eimeria_tenella_strain_Houghton|gene_product=vacuolarproton-translocatingATPasesubunit,putative|transcript_product=vacuolarproton-translocatingATPasesubunit,putative|location=HG678089:195520-197171(-)|protein_length=484|sequence_SO=supercontig|SO=protein_coding_gene|is_pseudo=false	ETH_00023410-t26_1-p1|transcript=ETH_00023410-t26_1|gene=ETH_00023410|organism=Eimeria_tenella_strain_Houghton|gene_product=vacuolarproton-translocatingATPasesubunit,putative|transcript_product=vacuolarproton-translocatingATPasesubunit,putative|location=HG678089:195520-197171(-)|protein_length=484|sequence_SO=supercontig|SO=protein_coding_gene|is_pseudo=false	312	332	yes	yes	2;3	2.1051e-05	120.21	1			2	2	2	842750	6249	0	0	220510	269890	346110
AAATDVDVDAVISK	14	0	1373.7	ETH_00018005-t26_1-p1|transcript=ETH_00018005-t26_1|gene=ETH_00018005|organism=Eimeria_tenella_strain_Houghton|gene_product=serine/threonineproteinphosphatase,putative|transcript_product=serine/threonineproteinphosphatase,putative|location=HG673815:8143-10588(+)|protein_length=307|sequence_SO=supercontig|SO=protein_coding_gene|is_pseudo=false	ETH_00018005-t26_1-p1|transcript=ETH_00018005-t26_1|gene=ETH_00018005|organism=Eimeria_tenella_strain_Houghton|gene_product=serine/threonineproteinphosphatase,putative|transcript_product=serine/threonineproteinphosphatase,putative|location=HG673815:8143-10588(+)|protein_length=307|sequence_SO=supercontig|SO=protein_coding_gene|is_pseudo=false	2	15	yes	yes	2	0.0013304	58.476				2	2	2	517990	0	0	0	194240	196870	126880
AAATGAHASEASAVSTAAAAGGR	23	0	1954.95	ETH_00008535-t26_1-p1|transcript=ETH_00008535-t26_1|gene=ETH_00008535|organism=Eimeria_tenella_strain_Houghton|gene_product=MSF1-likeconservedregiondomain-containingprotein,putative|transcript_product=MSF1-likeconservedregiondomain-containingprotein,putative|location=HG675758:121496-124107(+)|protein_length=464|sequence_SO=supercontig|SO=protein_coding_gene|is_pseudo=false	ETH_00008535-t26_1-p1|transcript=ETH_00008535-t26_1|gene=ETH_00008535|organism=Eimeria_tenella_strain_Houghton|gene_product=MSF1-likeconservedregiondomain-containingprotein,putative|transcript_product=MSF1-likeconservedregiondomain-containingprotein,putative|location=HG675758:121496-124107(+)|protein_length=464|sequence_SO=supercontig|SO=protein_coding_gene|is_pseudo=false	371	393	yes	yes	3	0.0048223	30.959				1	1	1	35372	0	0	0	10243	12242	12886
AAATGATAETAAAADHEGTSEATIK	25	0	2315.09	ETH_00042100-t26_1-p1|transcript=ETH_00042100-t26_1|gene=ETH_00042100|organism=Eimeria_tenella_strain_Houghton|gene_product=hypotheticalprotein|transcript_product=hypotheticalprotein|location=HG674941:210-1412(+)|protein_length=359|sequence_SO=supercontig|SO=protein_coding_gene|is_pseudo=false	ETH_00042100-t26_1-p1|transcript=ETH_00042100-t26_1|gene=ETH_00042100|organism=Eimeria_tenella_strain_Houghton|gene_product=hypotheticalprotein|transcript_product=hypotheticalprotein|location=HG674941:210-1412(+)|protein_length=359|sequence_SO=supercontig|SO=protein_coding_gene|is_pseudo=false	196	220	yes	yes	3	0.00028358	50.131				1	1	1	105600	0	0	0	37833	31761	36002
AAATLQWEQIR	11	0	1285.68	ETH_00009390-t26_1-p1|transcript=ETH_00009390-t26_1|gene=ETH_00009390|organism=Eimeria_tenella_strain_Houghton|gene_product=zincfinger(C3HC4RINGfinger)protein,putative|transcript_product=zincfinger(C3HC4RINGfinger)protein,putative|location=HG673821:39020-49540(-)|protein_length=2805|sequence_SO=supercontig|SO=protein_coding_gene|is_pseudo=false	ETH_00009390-t26_1-p1|transcript=ETH_00009390-t26_1|gene=ETH_00009390|organism=Eimeria_tenella_strain_Houghton|gene_product=zincfinger(C3HC4RINGfinger)protein,putative|transcript_product=zincfinger(C3HC4RINGfinger)protein,putative|location=HG673821:39020-49540(-)|protein_length=2805|sequence_SO=supercontig|SO=protein_coding_gene|is_pseudo=false	1338	1348	yes	yes	2	0.027964	70.389				1	1		97284	0	0	0	49143	48141	0
AAATTAEATAADATAEATR	19	0	1762.83	ETH_00021100-t26_1-p1|transcript=ETH_00021100-t26_1|gene=ETH_00021100|organism=Eimeria_tenella_strain_Houghton|gene_product=OTU-likecysteineproteasedomain-containingprotein,putative|transcript_product=OTU-likecysteineproteasedomain-containingprotein,putative|location=HG675067:209265-212048(-)|protein_length=850|sequence_SO=supercontig|SO=protein_coding_gene|is_pseudo=false	ETH_00021100-t26_1-p1|transcript=ETH_00021100-t26_1|gene=ETH_00021100|organism=Eimeria_tenella_strain_Houghton|gene_product=OTU-likecysteineproteasedomain-containingprotein,putative|transcript_product=OTU-likecysteineproteasedomain-containingprotein,putative|location=HG675067:209265-212048(-)|protein_length=850|sequence_SO=supercontig|SO=protein_coding_gene|is_pseudo=false	599	617	yes	yes	2	1.524e-07	87.727					1	1	68965	0	0	0	0	66075	2889.4
AAATTVIVATDQVK	14	0	1386.77	ETH_00012220-t26_1-p1|transcript=ETH_00012220-t26_1|gene=ETH_00012220|organism=Eimeria_tenella_strain_Houghton|gene_product=trypsin,putative|transcript_product=trypsin,putative|location=HG674968:64684-75648(-)|protein_length=3526|sequence_SO=supercontig|SO=protein_coding_gene|is_pseudo=false	ETH_00012220-t26_1-p1|transcript=ETH_00012220-t26_1|gene=ETH_00012220|organism=Eimeria_tenella_strain_Houghton|gene_product=trypsin,putative|transcript_product=trypsin,putative|location=HG674968:64684-75648(-)|protein_length=3526|sequence_SO=supercontig|SO=protein_coding_gene|is_pseudo=false	2691	2704	yes	yes	2	0.0061036	57.003				1	1	1	157840	0	0	0	60835	56103	40898
AAATVPEQISR	11	0	1141.61	ETH_00001795-t26_1-p1|transcript=ETH_00001795-t26_1|gene=ETH_00001795|organism=Eimeria_tenella_strain_Houghton|gene_product=Phosphatidylinositoltransfer-likeproteinII,related|transcript_product=Phosphatidylinositoltransfer-likeproteinII,related|location=HG675705:129141-132480(-)|protein_length=570|sequence_SO=supercontig|SO=protein_coding_gene|is_pseudo=false	ETH_00001795-t26_1-p1|transcript=ETH_00001795-t26_1|gene=ETH_00001795|organism=Eimeria_tenella_strain_Houghton|gene_product=Phosphatidylinositoltransfer-likeproteinII,related|transcript_product=Phosphatidylinositoltransfer-likeproteinII,related|location=HG675705:129141-132480(-)|protein_length=570|sequence_SO=supercontig|SO=protein_coding_gene|is_pseudo=false	129	139	yes	yes	2	0.035657	28.647					1		30025	0	0	0	0	30025	0
AAAVAAPSSAAEMEVDSGVSSNSSSSSK	28	0	2583.16	ETH_00016900-t26_1-p1|transcript=ETH_00016900-t26_1|gene=ETH_00016900|organism=Eimeria_tenella_strain_Houghton|gene_product=UBA/TS-Ndomain-containingprotein,putative|transcript_product=UBA/TS-Ndomain-containingprotein,putative|location=HG674448:48953-73362(-)|protein_length=5838|sequence_SO=supercontig|SO=protein_coding_gene|is_pseudo=false	ETH_00016900-t26_1-p1|transcript=ETH_00016900-t26_1|gene=ETH_00016900|organism=Eimeria_tenella_strain_Houghton|gene_product=UBA/TS-Ndomain-containingprotein,putative|transcript_product=UBA/TS-Ndomain-containingprotein,putative|location=HG674448:48953-73362(-)|protein_length=5838|sequence_SO=supercontig|SO=protein_coding_gene|is_pseudo=false	1870	1897	yes	yes	3	0.00025415	33.093				1	1	1	56568	0	0	0	18060	19363	19145
AAAVAAQGLLHR	12	0	1176.67	ETH_00028195-t26_1-p1|transcript=ETH_00028195-t26_1|gene=ETH_00028195|organism=Eimeria_tenella_strain_Houghton|gene_product=hypotheticalprotein,conserved|transcript_product=hypotheticalprotein,conserved|location=HG677946:148438-149844(+)|protein_length=279|sequence_SO=supercontig|SO=protein_coding_gene|is_pseudo=false	ETH_00028195-t26_1-p1|transcript=ETH_00028195-t26_1|gene=ETH_00028195|organism=Eimeria_tenella_strain_Houghton|gene_product=hypotheticalprotein,conserved|transcript_product=hypotheticalprotein,conserved|location=HG677946:148438-149844(+)|protein_length=279|sequence_SO=supercontig|SO=protein_coding_gene|is_pseudo=false	165	176	yes	yes	2	0.00186	99.305	1			1	1	1	150220	6085.4	0	0	46553	49944	47638
AAAVDGLVLQLLQQQQK	17	0	1822.03	ETH_00008630-t26_1-p1|transcript=ETH_00008630-t26_1|gene=ETH_00008630|organism=Eimeria_tenella_strain_Houghton|gene_product=adaptinNterminalregiondomain-containingprotein,putative|transcript_product=adaptinNterminalregiondomain-containingprotein,putative|location=HG675758:229516-236054(-)|protein_length=1024|sequence_SO=supercontig|SO=protein_coding_gene|is_pseudo=false	ETH_00008630-t26_1-p1|transcript=ETH_00008630-t26_1|gene=ETH_00008630|organism=Eimeria_tenella_strain_Houghton|gene_product=adaptinNterminalregiondomain-containingprotein,putative|transcript_product=adaptinNterminalregiondomain-containingprotein,putative|location=HG675758:229516-236054(-)|protein_length=1024|sequence_SO=supercontig|SO=protein_coding_gene|is_pseudo=false	605	621	yes	yes	2;3	0.00021969	177.47	1		1	2	2	1	304410	7221.8	0	7399.1	88761	96962	104070
AAAVDHLLPQDLSK	14	0	1476.79	ETH_00027445-t26_1-p1|transcript=ETH_00027445-t26_1|gene=ETH_00027445|organism=Eimeria_tenella_strain_Houghton|gene_product=hypotheticalprotein|transcript_product=hypotheticalprotein|location=HG676259:1317-2244(+)|protein_length=121|sequence_SO=supercontig|SO=protein_coding_gene|is_pseudo=false	ETH_00027445-t26_1-p1|transcript=ETH_00027445-t26_1|gene=ETH_00027445|organism=Eimeria_tenella_strain_Houghton|gene_product=hypotheticalprotein|transcript_product=hypotheticalprotein|location=HG676259:1317-2244(+)|protein_length=121|sequence_SO=supercontig|SO=protein_coding_gene|is_pseudo=false	2	15	yes	yes	2	0.00035187	201.66	1		2	2	3	2	5971100	32983	0	208650	1793800	2002500	1933200
AAAVEGTLPADSGAR	15	0	1384.69	ETH_00009100-t26_1-p1|transcript=ETH_00009100-t26_1|gene=ETH_00009100|organism=Eimeria_tenella_strain_Houghton|gene_product=DNApolymerasealphacatalyticsubunit,putative|transcript_product=DNApolymerasealphacatalyticsubunit,putative|location=HG675750:107305-115270(-)|protein_length=1881|sequence_SO=supercontig|SO=protein_coding_gene|is_pseudo=false	ETH_00009100-t26_1-p1|transcript=ETH_00009100-t26_1|gene=ETH_00009100|organism=Eimeria_tenella_strain_Houghton|gene_product=DNApolymerasealphacatalyticsubunit,putative|transcript_product=DNApolymerasealphacatalyticsubunit,putative|location=HG675750:107305-115270(-)|protein_length=1881|sequence_SO=supercontig|SO=protein_coding_gene|is_pseudo=false	1831	1845	yes	yes	2	0.010397	38.584			1	1	1	1	67319	0	0	953.29	27229	26062	13075
AAAYGVGDTVGVLLNAK	17	0	1617.87	ETH_00033235-t26_1-p1|transcript=ETH_00033235-t26_1|gene=ETH_00033235|organism=Eimeria_tenella_strain_Houghton|gene_product=HECTtypeubiquitinligase,putative|transcript_product=HECTtypeubiquitinligase,putative|location=HG675730:48588-76980(-)|protein_length=7333|sequence_SO=supercontig|SO=protein_coding_gene|is_pseudo=false	ETH_00033235-t26_1-p1|transcript=ETH_00033235-t26_1|gene=ETH_00033235|organism=Eimeria_tenella_strain_Houghton|gene_product=HECTtypeubiquitinligase,putative|transcript_product=HECTtypeubiquitinligase,putative|location=HG675730:48588-76980(-)|protein_length=7333|sequence_SO=supercontig|SO=protein_coding_gene|is_pseudo=false	3869	3885	yes	yes	2	0.00054094	66.953				1	1		71587	0	0	0	36856	34731	0
AACIFDHMQTK	11	0	1320.6	ETH_00034715-t26_1-p1|transcript=ETH_00034715-t26_1|gene=ETH_00034715|organism=Eimeria_tenella_strain_Houghton|gene_product=TCP-1/cpn60familychaperonin,putative|transcript_product=TCP-1/cpn60familychaperonin,putative|location=HG675627:603505-608238(+)|protein_length=583|sequence_SO=supercontig|SO=protein_coding_gene|is_pseudo=false	ETH_00034715-t26_1-p1|transcript=ETH_00034715-t26_1|gene=ETH_00034715|organism=Eimeria_tenella_strain_Houghton|gene_product=TCP-1/cpn60familychaperonin,putative|transcript_product=TCP-1/cpn60familychaperonin,putative|location=HG675627:603505-608238(+)|protein_length=583|sequence_SO=supercontig|SO=protein_coding_gene|is_pseudo=false	533	543	yes	yes	2	0.0063029	104.39				2	2	2	253390	0	0	0	76869	88608	87916
AADAAAAAAAAAVHSSAAAADPR	23	0	1976.97	ETH_00008780-t26_1-p1|transcript=ETH_00008780-t26_1|gene=ETH_00008780|organism=Eimeria_tenella_strain_Houghton|gene_product=vacuolarproton-translocatingATPasesubunit,putative|transcript_product=vacuolarproton-translocatingATPasesubunit,putative|location=HG675758:350799-357087(-)|protein_length=1040|sequence_SO=supercontig|SO=protein_coding_gene|is_pseudo=false	ETH_00008780-t26_1-p1|transcript=ETH_00008780-t26_1|gene=ETH_00008780|organism=Eimeria_tenella_strain_Houghton|gene_product=vacuolarproton-translocatingATPasesubunit,putative|transcript_product=vacuolarproton-translocatingATPasesubunit,putative|location=HG675758:350799-357087(-)|protein_length=1040|sequence_SO=supercontig|SO=protein_coding_gene|is_pseudo=false	82	104	yes	yes	2;3	0.0002208	105.79	1	1	1	2	2	2	930000	31144	15289	20390	289660	299530	273990
AADAADAANAAAAAAAQPSTGK	22	0	1883.9	ETH_00020415-t26_1-p1|transcript=ETH_00020415-t26_1|gene=ETH_00020415|organism=Eimeria_tenella_strain_Houghton|gene_product=hypotheticalprotein,conserved|transcript_product=hypotheticalprotein,conserved|location=HG678134:1051-2056(+)|protein_length=216|sequence_SO=supercontig|SO=protein_coding_gene|is_pseudo=false	ETH_00020415-t26_1-p1|transcript=ETH_00020415-t26_1|gene=ETH_00020415|organism=Eimeria_tenella_strain_Houghton|gene_product=hypotheticalprotein,conserved|transcript_product=hypotheticalprotein,conserved|location=HG678134:1051-2056(+)|protein_length=216|sequence_SO=supercontig|SO=protein_coding_gene|is_pseudo=false	191	212	yes	yes	2	0.00070543	182.1	1			1	1	1	604580	3791.7	0	0	180890	208380	211510
AADAAGSSPAATSAAAAAAPAANER	25	0	2140.01	ETH_00033395-t26_1-p1|transcript=ETH_00033395-t26_1|gene=ETH_00033395|organism=Eimeria_tenella_strain_Houghton|gene_product=hypotheticalprotein|transcript_product=hypotheticalprotein|location=HG675723:149156-158272(+)|protein_length=2240|sequence_SO=supercontig|SO=protein_coding_gene|is_pseudo=false	ETH_00033395-t26_1-p1|transcript=ETH_00033395-t26_1|gene=ETH_00033395|organism=Eimeria_tenella_strain_Houghton|gene_product=hypotheticalprotein|transcript_product=hypotheticalprotein|location=HG675723:149156-158272(+)|protein_length=2240|sequence_SO=supercontig|SO=protein_coding_gene|is_pseudo=false	941	965	yes	yes	3	0.05424	6.304				1	1	1	210430	0	0	0	66474	66489	77469
AADEAATAAAAAAAQGETR	19	0	1715.81	ETH_00021690-t26_1-p1|transcript=ETH_00021690-t26_1|gene=ETH_00021690|organism=Eimeria_tenella_strain_Houghton|gene_product=hypotheticalprotein|transcript_product=hypotheticalprotein|location=HG676137:299-1955(+)|protein_length=432|sequence_SO=supercontig|SO=protein_coding_gene|is_pseudo=false	ETH_00021690-t26_1-p1|transcript=ETH_00021690-t26_1|gene=ETH_00021690|organism=Eimeria_tenella_strain_Houghton|gene_product=hypotheticalprotein|transcript_product=hypotheticalprotein|location=HG676137:299-1955(+)|protein_length=432|sequence_SO=supercontig|SO=protein_coding_gene|is_pseudo=false	290	308	yes	yes	2	7.1268e-05	62.494				1	1		16780	0	0	0	11254	5525.9	0
AADFLAVSFYK	11	0	1230.63	ETH_00035125-t26_1-p1|transcript=ETH_00035125-t26_1|gene=ETH_00035125|organism=Eimeria_tenella_strain_Houghton|gene_product=molybdopterincofactorsulfurase,putative|transcript_product=molybdopterincofactorsulfurase,putative|location=HG675164:296162-300957(+)|protein_length=732|sequence_SO=supercontig|SO=protein_coding_gene|is_pseudo=false	ETH_00035125-t26_1-p1|transcript=ETH_00035125-t26_1|gene=ETH_00035125|organism=Eimeria_tenella_strain_Houghton|gene_product=molybdopterincofactorsulfurase,putative|transcript_product=molybdopterincofactorsulfurase,putative|location=HG675164:296162-300957(+)|protein_length=732|sequence_SO=supercontig|SO=protein_coding_gene|is_pseudo=false	482	492	yes	yes	2	0.0074862	66.664	1	1	1	2	1	1	352060	4903.6	3836	4568.7	121160	107150	110440
AADLEGQLVLALEK	14	0	1468.81	ETH_00021005-t26_1-p1|transcript=ETH_00021005-t26_1|gene=ETH_00021005|organism=Eimeria_tenella_strain_Houghton|gene_product=plectin,putative|transcript_product=plectin,putative|location=HG675067:125724-133843(+)|protein_length=1756|sequence_SO=supercontig|SO=protein_coding_gene|is_pseudo=false	ETH_00021005-t26_1-p1|transcript=ETH_00021005-t26_1|gene=ETH_00021005|organism=Eimeria_tenella_strain_Houghton|gene_product=plectin,putative|transcript_product=plectin,putative|location=HG675067:125724-133843(+)|protein_length=1756|sequence_SO=supercontig|SO=protein_coding_gene|is_pseudo=false	796	809	yes	yes	2	0.031403	62.705	1			1	1	1	181040	3640.7	0	0	77800	13546	86058
AADSQAGAPAEAVAAGVAAVTAAK	24	0	2067.06	ETH_00030035-t26_1-p1|transcript=ETH_00030035-t26_1|gene=ETH_00030035|organism=Eimeria_tenella_strain_Houghton|gene_product=phosphatidylinositol3-kinase,putative|transcript_product=phosphatidylinositol3-kinase,putative|location=HG673812:141156-149511(+)|protein_length=2080|sequence_SO=supercontig|SO=protein_coding_gene|is_pseudo=false	ETH_00030035-t26_1-p1|transcript=ETH_00030035-t26_1|gene=ETH_00030035|organism=Eimeria_tenella_strain_Houghton|gene_product=phosphatidylinositol3-kinase,putative|transcript_product=phosphatidylinositol3-kinase,putative|location=HG673812:141156-149511(+)|protein_length=2080|sequence_SO=supercontig|SO=protein_coding_gene|is_pseudo=false	770	793	yes	yes	3	0.00044965	40.363				1		1	35766	0	0	0	20108	0	15658
AADSSAAEAQEESRPEEQAAAAAAAAAAAAAEEK	34	1	3213.47	ETH_00023355-t26_1-p1|transcript=ETH_00023355-t26_1|gene=ETH_00023355|organism=Eimeria_tenella_strain_Houghton|gene_product=hypotheticalprotein,conserved|transcript_product=hypotheticalprotein,conserved|location=HG678089:144014-147426(+)|protein_length=740|sequence_SO=supercontig|SO=protein_coding_gene|is_pseudo=false	ETH_00023355-t26_1-p1|transcript=ETH_00023355-t26_1|gene=ETH_00023355|organism=Eimeria_tenella_strain_Houghton|gene_product=hypotheticalprotein,conserved|transcript_product=hypotheticalprotein,conserved|location=HG678089:144014-147426(+)|protein_length=740|sequence_SO=supercontig|SO=protein_coding_gene|is_pseudo=false	704	737	yes	yes	3;4	3.4563e-111	322.2	1	1	1	3	4	5	14149000	81630	16856	49879	4127000	4751800	5121900
AADTAATEPAAEGAAAPAAAPAAAAAAPAAAAVADAR	37	0	3113.54	ETH_00024150-t26_1-p1|transcript=ETH_00024150-t26_1|gene=ETH_00024150|organism=Eimeria_tenella_strain_Houghton|gene_product=hypotheticalprotein,conserved|transcript_product=hypotheticalprotein,conserved|location=HG675525:272769-279797(+)|protein_length=1538|sequence_SO=supercontig|SO=protein_coding_gene|is_pseudo=false	ETH_00024150-t26_1-p1|transcript=ETH_00024150-t26_1|gene=ETH_00024150|organism=Eimeria_tenella_strain_Houghton|gene_product=hypotheticalprotein,conserved|transcript_product=hypotheticalprotein,conserved|location=HG675525:272769-279797(+)|protein_length=1538|sequence_SO=supercontig|SO=protein_coding_gene|is_pseudo=false	147	183	yes	yes	3	2.3433e-07	75.669				1	1	1	421460	0	0	0	108860	147200	165400
AADTLEHIMTR	11	0	1256.62	ETH_00013185-t26_1-p1|transcript=ETH_00013185-t26_1|gene=ETH_00013185|organism=Eimeria_tenella_strain_Houghton|gene_product=leucyl-tRNAsynthetase,putative|transcript_product=leucyl-tRNAsynthetase,putative|location=HG673747:390803-399283(+)|protein_length=1199|sequence_SO=supercontig|SO=protein_coding_gene|is_pseudo=false	ETH_00013185-t26_1-p1|transcript=ETH_00013185-t26_1|gene=ETH_00013185|organism=Eimeria_tenella_strain_Houghton|gene_product=leucyl-tRNAsynthetase,putative|transcript_product=leucyl-tRNAsynthetase,putative|location=HG673747:390803-399283(+)|protein_length=1199|sequence_SO=supercontig|SO=protein_coding_gene|is_pseudo=false	403	413	yes	yes	2	0.00081189	101.82	1	1	1	2	2	3	6171800	48022	38538	26586	1582200	2143200	2333200
AADVDMEVDGSSK	13	0	1322.57	ETH_00011635-t26_1-p1|transcript=ETH_00011635-t26_1|gene=ETH_00011635|organism=Eimeria_tenella_strain_Houghton|gene_product=nucleolarphosphoproteinnucleolin,putative|transcript_product=nucleolarphosphoproteinnucleolin,putative|location=HG675579:95343-98837(-)|protein_length=767|sequence_SO=supercontig|SO=protein_coding_gene|is_pseudo=false	ETH_00011635-t26_1-p1|transcript=ETH_00011635-t26_1|gene=ETH_00011635|organism=Eimeria_tenella_strain_Houghton|gene_product=nucleolarphosphoproteinnucleolin,putative|transcript_product=nucleolarphosphoproteinnucleolin,putative|location=HG675579:95343-98837(-)|protein_length=767|sequence_SO=supercontig|SO=protein_coding_gene|is_pseudo=false	482	494	yes	yes	2	0.001251	71.896			1	2	2	3	317300	0	0	1455.2	126070	127200	62578
AADVESHTLIK	11	0	1182.62	ETH_00032045-t26_1-p1|transcript=ETH_00032045-t26_1|gene=ETH_00032045|organism=Eimeria_tenella_strain_Houghton|gene_product=acyl-coenzymeAoxidase,putative|transcript_product=acyl-coenzymeAoxidase,putative|location=HG675735:142841-147537(-)|protein_length=677|sequence_SO=supercontig|SO=protein_coding_gene|is_pseudo=false	ETH_00032045-t26_1-p1|transcript=ETH_00032045-t26_1|gene=ETH_00032045|organism=Eimeria_tenella_strain_Houghton|gene_product=acyl-coenzymeAoxidase,putative|transcript_product=acyl-coenzymeAoxidase,putative|location=HG675735:142841-147537(-)|protein_length=677|sequence_SO=supercontig|SO=protein_coding_gene|is_pseudo=false	587	597	yes	yes	2	0.0013393	162.8				1	1	1	595470	0	0	0	194140	207630	193690
AAEAAASAASQAEK	14	0	1274.61	ETH_00030475-t26_1-p1|transcript=ETH_00030475-t26_1|gene=ETH_00030475|organism=Eimeria_tenella_strain_Houghton|gene_product=Immunemappedprotein1|transcript_product=Immunemappedprotein1|location=HG673787:75643-78033(-)|protein_length=387|sequence_SO=supercontig|SO=protein_coding_gene|is_pseudo=false	ETH_00030475-t26_1-p1|transcript=ETH_00030475-t26_1|gene=ETH_00030475|organism=Eimeria_tenella_strain_Houghton|gene_product=Immunemappedprotein1|transcript_product=Immunemappedprotein1|location=HG673787:75643-78033(-)|protein_length=387|sequence_SO=supercontig|SO=protein_coding_gene|is_pseudo=false	25	38	yes	yes	2	0.0033025	88.734	1		1	1	1	1	134090	1782.9	0	2422.5	40165	45013	44710
AAEAAGTGPPAPAASAASR	19	0	1622.8	ETH_00009270-t26_1-p1|transcript=ETH_00009270-t26_1|gene=ETH_00009270|organism=Eimeria_tenella_strain_Houghton|gene_product=subtilasefamilyserineprotease,putative|transcript_product=subtilasefamilyserineprotease,putative|location=HG675744:161411-167557(+)|protein_length=1122|sequence_SO=supercontig|SO=protein_coding_gene|is_pseudo=false	ETH_00009270-t26_1-p1|transcript=ETH_00009270-t26_1|gene=ETH_00009270|organism=Eimeria_tenella_strain_Houghton|gene_product=subtilasefamilyserineprotease,putative|transcript_product=subtilasefamilyserineprotease,putative|location=HG675744:161411-167557(+)|protein_length=1122|sequence_SO=supercontig|SO=protein_coding_gene|is_pseudo=false	120	138	yes	yes	2	0.016163	63.79					1		24263	0	0	0	0	24263	0
AAEAAPTATTPAAAAADAAAAAADPAEK	28	0	2436.18	ETH_00026005-t26_1-p1|transcript=ETH_00026005-t26_1|gene=ETH_00026005|organism=Eimeria_tenella_strain_Houghton|gene_product=WD-40repeat-containingprotein,putative|transcript_product=WD-40repeat-containingprotein,putative|location=HG678229:245-2422(-)|protein_length=725|sequence_SO=supercontig|SO=protein_coding_gene|is_pseudo=false	ETH_00026005-t26_1-p1|transcript=ETH_00026005-t26_1|gene=ETH_00026005|organism=Eimeria_tenella_strain_Houghton|gene_product=WD-40repeat-containingprotein,putative|transcript_product=WD-40repeat-containingprotein,putative|location=HG678229:245-2422(-)|protein_length=725|sequence_SO=supercontig|SO=protein_coding_gene|is_pseudo=false	224	251	yes	yes	3	0.0010012	23.876				1	1	1	49687	0	0	0	11999	19070	18619
AAEAAVVSSDSNVHHR	16	0	1648.79	ETH_00019790-t26_1-p1|transcript=ETH_00019790-t26_1|gene=ETH_00019790|organism=Eimeria_tenella_strain_Houghton|gene_product=UDP-N-acetylglucosaminetransporter,putative|transcript_product=UDP-N-acetylglucosaminetransporter,putative|location=HG675163:709577-710692(-)|protein_length=371|sequence_SO=supercontig|SO=protein_coding_gene|is_pseudo=false	ETH_00019790-t26_1-p1|transcript=ETH_00019790-t26_1|gene=ETH_00019790|organism=Eimeria_tenella_strain_Houghton|gene_product=UDP-N-acetylglucosaminetransporter,putative|transcript_product=UDP-N-acetylglucosaminetransporter,putative|location=HG675163:709577-710692(-)|protein_length=371|sequence_SO=supercontig|SO=protein_coding_gene|is_pseudo=false	350	365	yes	yes	2;3	0.00016674	140.01	1	1	1	2	2	2	373370	11057	5671.5	6894.2	102700	123410	123640
AAEADDDATALGGGSHGAPGGHVGPSSQAAQR	32	0	2914.32	ETH_00021190-t26_1-p1|transcript=ETH_00021190-t26_1|gene=ETH_00021190|organism=Eimeria_tenella_strain_Houghton|gene_product=sec63domain-containingDEAD/DEAHboxhelicase,putative|transcript_product=sec63domain-containingDEAD/DEAHboxhelicase,putative|location=HG675067:309474-327179(+)|protein_length=2191|sequence_SO=supercontig|SO=protein_coding_gene|is_pseudo=false	ETH_00021190-t26_1-p1|transcript=ETH_00021190-t26_1|gene=ETH_00021190|organism=Eimeria_tenella_strain_Houghton|gene_product=sec63domain-containingDEAD/DEAHboxhelicase,putative|transcript_product=sec63domain-containingDEAD/DEAHboxhelicase,putative|location=HG675067:309474-327179(+)|protein_length=2191|sequence_SO=supercontig|SO=protein_coding_gene|is_pseudo=false	408	439	yes	yes	3;4	0.033281	9.981	1		1	2	2	2	150640	10659	0	3310.5	49879	45065	41723
AAEAFEAIPR	10	0	1073.55	ETH_00034715-t26_1-p1|transcript=ETH_00034715-t26_1|gene=ETH_00034715|organism=Eimeria_tenella_strain_Houghton|gene_product=TCP-1/cpn60familychaperonin,putative|transcript_product=TCP-1/cpn60familychaperonin,putative|location=HG675627:603505-608238(+)|protein_length=583|sequence_SO=supercontig|SO=protein_coding_gene|is_pseudo=false	ETH_00034715-t26_1-p1|transcript=ETH_00034715-t26_1|gene=ETH_00034715|organism=Eimeria_tenella_strain_Houghton|gene_product=TCP-1/cpn60familychaperonin,putative|transcript_product=TCP-1/cpn60familychaperonin,putative|location=HG675627:603505-608238(+)|protein_length=583|sequence_SO=supercontig|SO=protein_coding_gene|is_pseudo=false	465	474	yes	yes	2	0.0018342	122.44	1	1	1	1	1	1	2461500	53256	77621	57669	741680	748110	783200
AAEAGAAAALHEK	13	0	1208.61	ETH_00011925-t26_1-p1|transcript=ETH_00011925-t26_1|gene=ETH_00011925|organism=Eimeria_tenella_strain_Houghton|gene_product=jmjCdomain-containingprotein,putative|transcript_product=jmjCdomain-containingprotein,putative|location=HG674866:87849-93062(-)|protein_length=1417|sequence_SO=supercontig|SO=protein_coding_gene|is_pseudo=false	ETH_00011925-t26_1-p1|transcript=ETH_00011925-t26_1|gene=ETH_00011925|organism=Eimeria_tenella_strain_Houghton|gene_product=jmjCdomain-containingprotein,putative|transcript_product=jmjCdomain-containingprotein,putative|location=HG674866:87849-93062(-)|protein_length=1417|sequence_SO=supercontig|SO=protein_coding_gene|is_pseudo=false	1021	1033	yes	yes	2	0.012182	50.09				1	1	1	27306	0	0	0	7150.8	9034.1	11121
AAEALHPFSYQEWIFEQR	18	0	2221.06	ETH_00010215-t26_1-p1|transcript=ETH_00010215-t26_1|gene=ETH_00010215|organism=Eimeria_tenella_strain_Houghton|gene_product=acyltransferase,putative|transcript_product=acyltransferase,putative|location=HG673827:159-11925(+)|protein_length=1394|sequence_SO=supercontig|SO=protein_coding_gene|is_pseudo=false	ETH_00010215-t26_1-p1|transcript=ETH_00010215-t26_1|gene=ETH_00010215|organism=Eimeria_tenella_strain_Houghton|gene_product=acyltransferase,putative|transcript_product=acyltransferase,putative|location=HG673827:159-11925(+)|protein_length=1394|sequence_SO=supercontig|SO=protein_coding_gene|is_pseudo=false	632	649	yes	yes	3	6.3072e-05	79.235	1	1	1	1	1	1	130790	5589.1	7174	8509.1	44753	29452	35308
AAEALHPFSYQEWIFEQRSAVYIHR	25	1	3047.5	ETH_00010215-t26_1-p1|transcript=ETH_00010215-t26_1|gene=ETH_00010215|organism=Eimeria_tenella_strain_Houghton|gene_product=acyltransferase,putative|transcript_product=acyltransferase,putative|location=HG673827:159-11925(+)|protein_length=1394|sequence_SO=supercontig|SO=protein_coding_gene|is_pseudo=false	ETH_00010215-t26_1-p1|transcript=ETH_00010215-t26_1|gene=ETH_00010215|organism=Eimeria_tenella_strain_Houghton|gene_product=acyltransferase,putative|transcript_product=acyltransferase,putative|location=HG673827:159-11925(+)|protein_length=1394|sequence_SO=supercontig|SO=protein_coding_gene|is_pseudo=false	632	656	yes	yes	4	0.0004421	45.459				1	1	1	24497	0	0	0	3924.4	12517	8055.9
AAEAQFVGGGR	11	0	1061.53	ETH_00036900-t26_1-p1|transcript=ETH_00036900-t26_1|gene=ETH_00036900|organism=Eimeria_tenella_strain_Houghton|gene_product=hypotheticalprotein,conserved|transcript_product=hypotheticalprotein,conserved|location=HG674091:10-788(-)|protein_length=97|sequence_SO=supercontig|SO=protein_coding_gene|is_pseudo=false	ETH_00036900-t26_1-p1|transcript=ETH_00036900-t26_1|gene=ETH_00036900|organism=Eimeria_tenella_strain_Houghton|gene_product=hypotheticalprotein,conserved|transcript_product=hypotheticalprotein,conserved|location=HG674091:10-788(-)|protein_length=97|sequence_SO=supercontig|SO=protein_coding_gene|is_pseudo=false	6	16	yes	yes	2	0.0014365	158.57		1	1	1	1	1	2618900	0	3415	230840	784370	801480	798840
AAEAQLSAPISR	12	0	1212.65	ETH_00023035-t26_1-p1|transcript=ETH_00023035-t26_1|gene=ETH_00023035|organism=Eimeria_tenella_strain_Houghton|gene_product=hypotheticalprotein,conserved|transcript_product=hypotheticalprotein,conserved|location=HG673748:118136-130017(+)|protein_length=3425|sequence_SO=supercontig|SO=protein_coding_gene|is_pseudo=false	ETH_00023035-t26_1-p1|transcript=ETH_00023035-t26_1|gene=ETH_00023035|organism=Eimeria_tenella_strain_Houghton|gene_product=hypotheticalprotein,conserved|transcript_product=hypotheticalprotein,conserved|location=HG673748:118136-130017(+)|protein_length=3425|sequence_SO=supercontig|SO=protein_coding_gene|is_pseudo=false	127	138	yes	yes	2	0.0036617	133.76				1	1	1	295790	0	0	0	106190	83228	106370
AAEDCGAGAAASGVR	15	0	1361.6	ETH_00042750-t26_1-p1|transcript=ETH_00042750-t26_1|gene=ETH_00042750|organism=Eimeria_tenella_strain_Houghton|gene_product=hypotheticalprotein,conserved|transcript_product=hypotheticalprotein,conserved|location=HG674388:6676-7332(+)|protein_length=218|sequence_SO=supercontig|SO=protein_coding_gene|is_pseudo=false	ETH_00042750-t26_1-p1|transcript=ETH_00042750-t26_1|gene=ETH_00042750|organism=Eimeria_tenella_strain_Houghton|gene_product=hypotheticalprotein,conserved|transcript_product=hypotheticalprotein,conserved|location=HG674388:6676-7332(+)|protein_length=218|sequence_SO=supercontig|SO=protein_coding_gene|is_pseudo=false	174	188	yes	yes	2	0.0023713	81.48	2	1	2	1	2	1	211630	38595	19985	30480	33340	52674	36557
AAEDLQYPGELAAQEK	16	0	1731.83	ETH_00007755-t26_1-p1|transcript=ETH_00007755-t26_1|gene=ETH_00007755|organism=Eimeria_tenella_strain_Houghton|gene_product=transcriptionelongationfactorFACT140kDa,putative|transcript_product=transcriptionelongationfactorFACT140kDa,putative|location=HG674029:86092-97281(-)|protein_length=1345|sequence_SO=supercontig|SO=protein_coding_gene|is_pseudo=false	ETH_00007755-t26_1-p1|transcript=ETH_00007755-t26_1|gene=ETH_00007755|organism=Eimeria_tenella_strain_Houghton|gene_product=transcriptionelongationfactorFACT140kDa,putative|transcript_product=transcriptionelongationfactorFACT140kDa,putative|location=HG674029:86092-97281(-)|protein_length=1345|sequence_SO=supercontig|SO=protein_coding_gene|is_pseudo=false	941	956	yes	yes	2	0.0029047	59.67				1		1	251210	0	0	0	197360	0	53850
AAEDSPALEGLR	12	0	1227.61	ETH_00009775-t26_1-p1|transcript=ETH_00009775-t26_1|gene=ETH_00009775|organism=Eimeria_tenella_strain_Houghton|gene_product=heatshockprotein90,putative|transcript_product=heatshockprotein90,putative|location=HG675703:590-6962(-)|protein_length=887|sequence_SO=supercontig|SO=protein_coding_gene|is_pseudo=false	ETH_00009775-t26_1-p1|transcript=ETH_00009775-t26_1|gene=ETH_00009775|organism=Eimeria_tenella_strain_Houghton|gene_product=heatshockprotein90,putative|transcript_product=heatshockprotein90,putative|location=HG675703:590-6962(-)|protein_length=887|sequence_SO=supercontig|SO=protein_coding_gene|is_pseudo=false	698	709	yes	yes	2	0.0072636	64.906				1	1	1	219860	0	0	0	79183	73025	67647
AAEEAEVAAVLQSIPFK	17	0	1771.94	ETH_00023690-t26_1-p1|transcript=ETH_00023690-t26_1|gene=ETH_00023690|organism=Eimeria_tenella_strain_Houghton|gene_product=hypotheticalprotein|transcript_product=hypotheticalprotein|location=HG675686:187172-201453(-)|protein_length=1799|sequence_SO=supercontig|SO=protein_coding_gene|is_pseudo=false	ETH_00023690-t26_1-p1|transcript=ETH_00023690-t26_1|gene=ETH_00023690|organism=Eimeria_tenella_strain_Houghton|gene_product=hypotheticalprotein|transcript_product=hypotheticalprotein|location=HG675686:187172-201453(-)|protein_length=1799|sequence_SO=supercontig|SO=protein_coding_gene|is_pseudo=false	1663	1679	yes	yes	2	0.022679	36.181				1	1	1	51765	0	0	0	10820	17912	23033
AAEEAEVAAVLQSIPFKPSVPTK	23	1	2381.28	ETH_00023690-t26_1-p1|transcript=ETH_00023690-t26_1|gene=ETH_00023690|organism=Eimeria_tenella_strain_Houghton|gene_product=hypotheticalprotein|transcript_product=hypotheticalprotein|location=HG675686:187172-201453(-)|protein_length=1799|sequence_SO=supercontig|SO=protein_coding_gene|is_pseudo=false	ETH_00023690-t26_1-p1|transcript=ETH_00023690-t26_1|gene=ETH_00023690|organism=Eimeria_tenella_strain_Houghton|gene_product=hypotheticalprotein|transcript_product=hypotheticalprotein|location=HG675686:187172-201453(-)|protein_length=1799|sequence_SO=supercontig|SO=protein_coding_gene|is_pseudo=false	1663	1685	yes	yes	3	0.0016476	45.587				1	1	1	150030	0	0	0	43458	44600	61968
AAEEALQTTQLLLQQR	16	0	1811.97	ETH_00000255-t26_1-p1|transcript=ETH_00000255-t26_1|gene=ETH_00000255|organism=Eimeria_tenella_strain_Houghton|gene_product=hypotheticalprotein,conserved|transcript_product=hypotheticalprotein,conserved|location=HG678095:1-4836(-)|protein_length=1115|sequence_SO=supercontig|SO=protein_coding_gene|is_pseudo=false	ETH_00000255-t26_1-p1|transcript=ETH_00000255-t26_1|gene=ETH_00000255|organism=Eimeria_tenella_strain_Houghton|gene_product=hypotheticalprotein,conserved|transcript_product=hypotheticalprotein,conserved|location=HG678095:1-4836(-)|protein_length=1115|sequence_SO=supercontig|SO=protein_coding_gene|is_pseudo=false	1055	1070	yes	yes	2;3	0.0010398	163.93	1			2	2	2	293870	5213.3	0	0	88777	97444	102440
AAEEEAAAAAAAAAAGDPQK	20	0	1782.84	ETH_00017500-t26_1-p1|transcript=ETH_00017500-t26_1|gene=ETH_00017500|organism=Eimeria_tenella_strain_Houghton|gene_product=hypotheticalprotein|transcript_product=hypotheticalprotein|location=HG677818:158-8378(-)|protein_length=2214|sequence_SO=supercontig|SO=protein_coding_gene|is_pseudo=false	ETH_00017500-t26_1-p1|transcript=ETH_00017500-t26_1|gene=ETH_00017500|organism=Eimeria_tenella_strain_Houghton|gene_product=hypotheticalprotein|transcript_product=hypotheticalprotein|location=HG677818:158-8378(-)|protein_length=2214|sequence_SO=supercontig|SO=protein_coding_gene|is_pseudo=false	1639	1658	yes	yes	2	4.1068e-06	85.742				1	1	1	125780	0	0	0	31350	43307	51124
AAEEFLAR	8	0	905.461	ETH_00007315-t26_1-p1|transcript=ETH_00007315-t26_1|gene=ETH_00007315|organism=Eimeria_tenella_strain_Houghton|gene_product=hypotheticalprotein,conserved|transcript_product=hypotheticalprotein,conserved|location=HG675628:279554-281197(+)|protein_length=547|sequence_SO=supercontig|SO=protein_coding_gene|is_pseudo=false	ETH_00007315-t26_1-p1|transcript=ETH_00007315-t26_1|gene=ETH_00007315|organism=Eimeria_tenella_strain_Houghton|gene_product=hypotheticalprotein,conserved|transcript_product=hypotheticalprotein,conserved|location=HG675628:279554-281197(+)|protein_length=547|sequence_SO=supercontig|SO=protein_coding_gene|is_pseudo=false	193	200	yes	yes	2	0.01477	78.178	1	1	1	1	2	2	9062600	75001	183570	178420	2828600	2829700	2967200
AAEEFMHR	8	0	989.439	ETH_00007320-t26_1-p1|transcript=ETH_00007320-t26_1|gene=ETH_00007320|organism=Eimeria_tenella_strain_Houghton|gene_product=56kDagametocyteantigen,related|transcript_product=56kDagametocyteantigen,related|location=HG675628:283519-284943(+)|protein_length=474|sequence_SO=supercontig|SO=protein_coding_gene|is_pseudo=false	ETH_00007320-t26_1-p1|transcript=ETH_00007320-t26_1|gene=ETH_00007320|organism=Eimeria_tenella_strain_Houghton|gene_product=56kDagametocyteantigen,related|transcript_product=56kDagametocyteantigen,related|location=HG675628:283519-284943(+)|protein_length=474|sequence_SO=supercontig|SO=protein_coding_gene|is_pseudo=false	199	206	yes	yes	2	0.006495	105.04	3	2	2	6	8	7	35316000	5815300	4347900	5104600	6672300	6525300	6850700
AAEEQAEAAADEAAAAAAAAADLDK	25	0	2314.06	ETH_00014410-t26_1-p1|transcript=ETH_00014410-t26_1|gene=ETH_00014410|organism=Eimeria_tenella_strain_Houghton|gene_product=arginyl-tRNAsynthetase,putative|transcript_product=arginyl-tRNAsynthetase,putative|location=HG675701:133782-141398(-)|protein_length=643|sequence_SO=supercontig|SO=protein_coding_gene|is_pseudo=false	ETH_00014410-t26_1-p1|transcript=ETH_00014410-t26_1|gene=ETH_00014410|organism=Eimeria_tenella_strain_Houghton|gene_product=arginyl-tRNAsynthetase,putative|transcript_product=arginyl-tRNAsynthetase,putative|location=HG675701:133782-141398(-)|protein_length=643|sequence_SO=supercontig|SO=protein_coding_gene|is_pseudo=false	417	441	yes	yes	2;3	0.00065219	154.72	2		1	2	2	2	1362700	16100	0	2968.7	340490	443010	560100
AAEESAAAAAAK	12	0	1059.52	ETH_00023920-t26_1-p1|transcript=ETH_00023920-t26_1|gene=ETH_00023920|organism=Eimeria_tenella_strain_Houghton|gene_product=hypotheticalprotein,conserved|transcript_product=hypotheticalprotein,conserved|location=HG675525:9794-18622(+)|protein_length=2129|sequence_SO=supercontig|SO=protein_coding_gene|is_pseudo=false	ETH_00023920-t26_1-p1|transcript=ETH_00023920-t26_1|gene=ETH_00023920|organism=Eimeria_tenella_strain_Houghton|gene_product=hypotheticalprotein,conserved|transcript_product=hypotheticalprotein,conserved|location=HG675525:9794-18622(+)|protein_length=2129|sequence_SO=supercontig|SO=protein_coding_gene|is_pseudo=false	1679	1690	yes	yes	2	0.055438	29.755	1	1	1	1	1	1	356420	132540	56496	134710	12765	7995.4	11916
AAEFMALANAK	11	0	1135.57	ETH_00007920-t26_1-p1|transcript=ETH_00007920-t26_1|gene=ETH_00007920|organism=Eimeria_tenella_strain_Houghton|gene_product=hypotheticalprotein,conserved|transcript_product=hypotheticalprotein,conserved|location=HG674029:284426-286812(+)|protein_length=415|sequence_SO=supercontig|SO=protein_coding_gene|is_pseudo=false	ETH_00007920-t26_1-p1|transcript=ETH_00007920-t26_1|gene=ETH_00007920|organism=Eimeria_tenella_strain_Houghton|gene_product=hypotheticalprotein,conserved|transcript_product=hypotheticalprotein,conserved|location=HG674029:284426-286812(+)|protein_length=415|sequence_SO=supercontig|SO=protein_coding_gene|is_pseudo=false	391	401	yes	yes	2	0.022235	58.916	1	1	1	1	1	1	124820	3387.6	17177	23113	35087	25598	20453
AAEGEEEAEETEEAAEATEHR	21	0	2286.94	ETH_00009390-t26_1-p1|transcript=ETH_00009390-t26_1|gene=ETH_00009390|organism=Eimeria_tenella_strain_Houghton|gene_product=zincfinger(C3HC4RINGfinger)protein,putative|transcript_product=zincfinger(C3HC4RINGfinger)protein,putative|location=HG673821:39020-49540(-)|protein_length=2805|sequence_SO=supercontig|SO=protein_coding_gene|is_pseudo=false	ETH_00009390-t26_1-p1|transcript=ETH_00009390-t26_1|gene=ETH_00009390|organism=Eimeria_tenella_strain_Houghton|gene_product=zincfinger(C3HC4RINGfinger)protein,putative|transcript_product=zincfinger(C3HC4RINGfinger)protein,putative|location=HG673821:39020-49540(-)|protein_length=2805|sequence_SO=supercontig|SO=protein_coding_gene|is_pseudo=false	2158	2178	yes	yes	3	7.2443e-11	134.49			1	1	1	1	247980	0	0	3957.7	70581	80026	93414
AAELLAALQR	10	0	1054.61	ETH_00012505-t26_1-p1|transcript=ETH_00012505-t26_1|gene=ETH_00012505|organism=Eimeria_tenella_strain_Houghton|gene_product=hypotheticalprotein,conserved|transcript_product=hypotheticalprotein,conserved|location=HG673773:19940-22394(+)|protein_length=415|sequence_SO=supercontig|SO=protein_coding_gene|is_pseudo=false	ETH_00012505-t26_1-p1|transcript=ETH_00012505-t26_1|gene=ETH_00012505|organism=Eimeria_tenella_strain_Houghton|gene_product=hypotheticalprotein,conserved|transcript_product=hypotheticalprotein,conserved|location=HG673773:19940-22394(+)|protein_length=415|sequence_SO=supercontig|SO=protein_coding_gene|is_pseudo=false	73	82	yes	yes	2	0.00046979	141.93	1	1	1	1	1	1	1725500	14606	16345	17081	555520	556910	565060
AAELLNDHR	9	0	1037.53	ETH_00003660-t26_1-p1|transcript=ETH_00003660-t26_1|gene=ETH_00003660|organism=Eimeria_tenella_strain_Houghton|gene_product=hypotheticalprotein,conserved|transcript_product=hypotheticalprotein,conserved|location=HG674553:125244-132866(-)|protein_length=850|sequence_SO=supercontig|SO=protein_coding_gene|is_pseudo=false	ETH_00003660-t26_1-p1|transcript=ETH_00003660-t26_1|gene=ETH_00003660|organism=Eimeria_tenella_strain_Houghton|gene_product=hypotheticalprotein,conserved|transcript_product=hypotheticalprotein,conserved|location=HG674553:125244-132866(-)|protein_length=850|sequence_SO=supercontig|SO=protein_coding_gene|is_pseudo=false	736	744	yes	yes	2	0.010242	88.921			1	1	1	1	160400	0	0	8007.4	48085	48366	55939
AAENAHGVDPTDFR	14	0	1498.68	ETH_00014655-t26_1-p1|transcript=ETH_00014655-t26_1|gene=ETH_00014655|organism=Eimeria_tenella_strain_Houghton|gene_product=translin,putative|transcript_product=translin,putative|location=HG675595:42879-44637(-)|protein_length=240|sequence_SO=supercontig|SO=protein_coding_gene|is_pseudo=false	ETH_00014655-t26_1-p1|transcript=ETH_00014655-t26_1|gene=ETH_00014655|organism=Eimeria_tenella_strain_Houghton|gene_product=translin,putative|transcript_product=translin,putative|location=HG675595:42879-44637(-)|protein_length=240|sequence_SO=supercontig|SO=protein_coding_gene|is_pseudo=false	2	15	yes	yes	2	0.00030623	181.44	1	1	1	2	2	2	3562600	81318	75708	79441	1071800	1165600	1088700
AAENAVGLLR	10	0	1012.57	ETH_00025075-t26_1-p1|transcript=ETH_00025075-t26_1|gene=ETH_00025075|organism=Eimeria_tenella_strain_Houghton|gene_product=hypotheticalprotein|transcript_product=hypotheticalprotein|location=HG676351:324-1383(+)|protein_length=120|sequence_SO=supercontig|SO=protein_coding_gene|is_pseudo=false	ETH_00025075-t26_1-p1|transcript=ETH_00025075-t26_1|gene=ETH_00025075|organism=Eimeria_tenella_strain_Houghton|gene_product=hypotheticalprotein|transcript_product=hypotheticalprotein|location=HG676351:324-1383(+)|protein_length=120|sequence_SO=supercontig|SO=protein_coding_gene|is_pseudo=false	56	65	yes	yes	2	0.010703	81.163			1	1	1	1	472370	0	0	14050	143150	151820	163350
AAEPAAAAAAAAAAAAAAATLQQK	24	0	2050.08	ETH_00037850-t26_1-p1|transcript=ETH_00037850-t26_1|gene=ETH_00037850|organism=Eimeria_tenella_strain_Houghton|gene_product=hypotheticalprotein,conserved|transcript_product=hypotheticalprotein,conserved|location=HG673990:121-2255(-)|protein_length=579|sequence_SO=supercontig|SO=protein_coding_gene|is_pseudo=false	ETH_00037850-t26_1-p1|transcript=ETH_00037850-t26_1|gene=ETH_00037850|organism=Eimeria_tenella_strain_Houghton|gene_product=hypotheticalprotein,conserved|transcript_product=hypotheticalprotein,conserved|location=HG673990:121-2255(-)|protein_length=579|sequence_SO=supercontig|SO=protein_coding_gene|is_pseudo=false	493	516	yes	yes	2;3	0.0018603	129.82	2	1		2	2	2	959140	21529	18793	0	243480	313160	362180
AAEPAAAAAAAAAAAAAAATLQQKPLGR	28	1	2473.34	ETH_00037850-t26_1-p1|transcript=ETH_00037850-t26_1|gene=ETH_00037850|organism=Eimeria_tenella_strain_Houghton|gene_product=hypotheticalprotein,conserved|transcript_product=hypotheticalprotein,conserved|location=HG673990:121-2255(-)|protein_length=579|sequence_SO=supercontig|SO=protein_coding_gene|is_pseudo=false	ETH_00037850-t26_1-p1|transcript=ETH_00037850-t26_1|gene=ETH_00037850|organism=Eimeria_tenella_strain_Houghton|gene_product=hypotheticalprotein,conserved|transcript_product=hypotheticalprotein,conserved|location=HG673990:121-2255(-)|protein_length=579|sequence_SO=supercontig|SO=protein_coding_gene|is_pseudo=false	493	520	yes	yes	3	0.00019692	217.82				1	1	1	409370	0	0	0	131310	130230	147830
AAEPYGPEALQFSR	14	0	1534.74	ETH_00008315-t26_1-p1|transcript=ETH_00008315-t26_1|gene=ETH_00008315|organism=Eimeria_tenella_strain_Houghton|gene_product=tudor/staphylococcalnucleasedomain-containingprotein,putative|transcript_product=tudor/staphylococcalnucleasedomain-containingprotein,putative|location=HG675762:72702-78480(+)|protein_length=939|sequence_SO=supercontig|SO=protein_coding_gene|is_pseudo=false	ETH_00008315-t26_1-p1|transcript=ETH_00008315-t26_1|gene=ETH_00008315|organism=Eimeria_tenella_strain_Houghton|gene_product=tudor/staphylococcalnucleasedomain-containingprotein,putative|transcript_product=tudor/staphylococcalnucleasedomain-containingprotein,putative|location=HG675762:72702-78480(+)|protein_length=939|sequence_SO=supercontig|SO=protein_coding_gene|is_pseudo=false	510	523	yes	yes	2	0.003715	97.175				1		1	1302600	0	0	0	658330	0	644300
AAEQQQQQQQQQQQEAAAGR	20	0	2253.05	ETH_00002975-t26_1-p1|transcript=ETH_00002975-t26_1|gene=ETH_00002975|organism=Eimeria_tenella_strain_Houghton|gene_product=hypotheticalprotein,conserved|transcript_product=hypotheticalprotein,conserved|location=HG675649:255576-262052(+)|protein_length=1274|sequence_SO=supercontig|SO=protein_coding_gene|is_pseudo=false	ETH_00002975-t26_1-p1|transcript=ETH_00002975-t26_1|gene=ETH_00002975|organism=Eimeria_tenella_strain_Houghton|gene_product=hypotheticalprotein,conserved|transcript_product=hypotheticalprotein,conserved|location=HG675649:255576-262052(+)|protein_length=1274|sequence_SO=supercontig|SO=protein_coding_gene|is_pseudo=false	833	852	yes	yes	2;3	6.5371e-06	85.742	1			2	2	2	136810	1806.9	0	0	43228	44765	47011
AAEQTEHPLESSALK	15	0	1609.79	ETH_00024390-t26_1-p1|transcript=ETH_00024390-t26_1|gene=ETH_00024390|organism=Eimeria_tenella_strain_Houghton|gene_product=Dyneinheavychainprotein,related|transcript_product=Dyneinheavychainprotein,related|location=HG674763:158939-177746(+)|protein_length=4913|sequence_SO=supercontig|SO=protein_coding_gene|is_pseudo=false	ETH_00024390-t26_1-p1|transcript=ETH_00024390-t26_1|gene=ETH_00024390|organism=Eimeria_tenella_strain_Houghton|gene_product=Dyneinheavychainprotein,related|transcript_product=Dyneinheavychainprotein,related|location=HG674763:158939-177746(+)|protein_length=4913|sequence_SO=supercontig|SO=protein_coding_gene|is_pseudo=false	1853	1867	yes	yes	2	0.0024155	139.7				1	1	1	478310	0	0	0	154730	161590	161990
AAESLAAEFGLECK	14	0	1494.7	ETH_00012380-t26_1-p1|transcript=ETH_00012380-t26_1|gene=ETH_00012380|organism=Eimeria_tenella_strain_Houghton|gene_product=cytosolaminopeptidase,putative|transcript_product=cytosolaminopeptidase,putative|location=HG674968:259273-263675(-)|protein_length=532|sequence_SO=supercontig|SO=protein_coding_gene|is_pseudo=false	ETH_00012380-t26_1-p1|transcript=ETH_00012380-t26_1|gene=ETH_00012380|organism=Eimeria_tenella_strain_Houghton|gene_product=cytosolaminopeptidase,putative|transcript_product=cytosolaminopeptidase,putative|location=HG674968:259273-263675(-)|protein_length=532|sequence_SO=supercontig|SO=protein_coding_gene|is_pseudo=false	233	246	yes	yes	2	0.0036054	121.96	1	1		1	1	1	666920	7301.6	4712.9	0	170410	232310	252190
AAESLASNSDYLAAESLK	18	0	1838.89	ETH_00009950-t26_1-p1|transcript=ETH_00009950-t26_1|gene=ETH_00009950|organism=Eimeria_tenella_strain_Houghton|gene_product=hypotheticalprotein,conserved|transcript_product=hypotheticalprotein,conserved|location=HG675668:186059-188848(+)|protein_length=777|sequence_SO=supercontig|SO=protein_coding_gene|is_pseudo=false	ETH_00009950-t26_1-p1|transcript=ETH_00009950-t26_1|gene=ETH_00009950|organism=Eimeria_tenella_strain_Houghton|gene_product=hypotheticalprotein,conserved|transcript_product=hypotheticalprotein,conserved|location=HG675668:186059-188848(+)|protein_length=777|sequence_SO=supercontig|SO=protein_coding_gene|is_pseudo=false	82	99	yes	yes	2	0.00047468	80.128			1	1	1	1	129490	0	0	3386.5	43862	81729	516.69
AAEVAAAAAAAAAAAAAEVAIGGPQDSSAQQR	32	0	2835.41	ETH_00010415-t26_1-p1|transcript=ETH_00010415-t26_1|gene=ETH_00010415|organism=Eimeria_tenella_strain_Houghton|gene_product=zincfinger(C3HC4RINGfinger)protein,putative|transcript_product=zincfinger(C3HC4RINGfinger)protein,putative|location=HG674449:8006-10497(-)|protein_length=558|sequence_SO=supercontig|SO=protein_coding_gene|is_pseudo=false	ETH_00010415-t26_1-p1|transcript=ETH_00010415-t26_1|gene=ETH_00010415|organism=Eimeria_tenella_strain_Houghton|gene_product=zincfinger(C3HC4RINGfinger)protein,putative|transcript_product=zincfinger(C3HC4RINGfinger)protein,putative|location=HG674449:8006-10497(-)|protein_length=558|sequence_SO=supercontig|SO=protein_coding_gene|is_pseudo=false	146	177	yes	yes	3	0.002027	26.019				1	1	1	28292	0	0	0	8226.4	6876.2	13190
AAEVEVLNEYQFLTAK	16	0	1823.93	ETH_00021985-t26_1-p1|transcript=ETH_00021985-t26_1|gene=ETH_00021985|organism=Eimeria_tenella_strain_Houghton|gene_product=GTPbindingprotein,putative|transcript_product=GTPbindingprotein,putative|location=HG675765:27334-30932(+)|protein_length=372|sequence_SO=supercontig|SO=protein_coding_gene|is_pseudo=false	ETH_00021985-t26_1-p1|transcript=ETH_00021985-t26_1|gene=ETH_00021985|organism=Eimeria_tenella_strain_Houghton|gene_product=GTPbindingprotein,putative|transcript_product=GTPbindingprotein,putative|location=HG675765:27334-30932(+)|protein_length=372|sequence_SO=supercontig|SO=protein_coding_gene|is_pseudo=false	184	199	yes	yes	2	5.5941e-05	148.69	1	1	1	2	2	2	2094400	89760	50508	58079	586330	625770	683970
AAEVWPLSAAGAPLQQLHPK	20	0	2083.12	ETH_00027555-t26_1-p1|transcript=ETH_00027555-t26_1|gene=ETH_00027555|organism=Eimeria_tenella_strain_Houghton|gene_product=hypotheticalprotein,conserved|transcript_product=hypotheticalprotein,conserved|location=HG676041:39-1056(-)|protein_length=322|sequence_SO=supercontig|SO=protein_coding_gene|is_pseudo=false	ETH_00027555-t26_1-p1|transcript=ETH_00027555-t26_1|gene=ETH_00027555|organism=Eimeria_tenella_strain_Houghton|gene_product=hypotheticalprotein,conserved|transcript_product=hypotheticalprotein,conserved|location=HG676041:39-1056(-)|protein_length=322|sequence_SO=supercontig|SO=protein_coding_gene|is_pseudo=false	223	242	yes	yes	3	0.0023192	55.782	1			1	1	1	267410	6751.7	0	0	86072	82075	92513
AAFAAVAALEGK	12	0	1117.61	ETH_00008190-t26_1-p1|transcript=ETH_00008190-t26_1|gene=ETH_00008190|organism=Eimeria_tenella_strain_Houghton|gene_product=phosphoglucan,waterdikinaseprotein,putative|transcript_product=phosphoglucan,waterdikinaseprotein,putative|location=HG673825:22295-29922(-)|protein_length=807|sequence_SO=supercontig|SO=protein_coding_gene|is_pseudo=false	ETH_00008190-t26_1-p1|transcript=ETH_00008190-t26_1|gene=ETH_00008190|organism=Eimeria_tenella_strain_Houghton|gene_product=phosphoglucan,waterdikinaseprotein,putative|transcript_product=phosphoglucan,waterdikinaseprotein,putative|location=HG673825:22295-29922(-)|protein_length=807|sequence_SO=supercontig|SO=protein_coding_gene|is_pseudo=false	382	393	yes	yes	2	0.0072268	65.933	1	1		1	1	1	305650	1774.2	3358	0	104610	98740	97164
AAFALGGLGSGFAEDETSLR	20	0	1967.96	ETH_00030005-t26_1-p1|transcript=ETH_00030005-t26_1|gene=ETH_00030005|organism=Eimeria_tenella_strain_Houghton|gene_product=carbamoylphosphatesynthetaseII,putative|transcript_product=carbamoylphosphatesynthetaseII,putative|location=HG673812:64487-80383(-)|protein_length=1852|sequence_SO=supercontig|SO=protein_coding_gene|is_pseudo=false	ETH_00030005-t26_1-p1|transcript=ETH_00030005-t26_1|gene=ETH_00030005|organism=Eimeria_tenella_strain_Houghton|gene_product=carbamoylphosphatesynthetaseII,putative|transcript_product=carbamoylphosphatesynthetaseII,putative|location=HG673812:64487-80383(-)|protein_length=1852|sequence_SO=supercontig|SO=protein_coding_gene|is_pseudo=false	672	691	yes	yes	2	0.0082646	39.166	1	1	1	1	1		138260	15188	20835	13530	48263	40449	0
AAFGLASQGLR	11	0	1089.59	ETH_00013335-t26_1-p1|transcript=ETH_00013335-t26_1|gene=ETH_00013335|organism=Eimeria_tenella_strain_Houghton|gene_product=succinatedehydrogenase(ubiquinone)flavoproteinsubunit,mitochondrial,putative|transcript_product=succinatedehydrogenase(ubiquinone)flavoproteinsubunit,mitochondrial,putative|location=HG673747:535418-542132(-)|protein_length=663|sequence_SO=supercontig|SO=protein_coding_gene|i…	ETH_00013335-t26_1-p1|transcript=ETH_00013335-t26_1|gene=ETH_00013335|organism=Eimeria_tenella_strain_Houghton|gene_product=succinatedehydrogenase(ubiquinone)flavoproteinsubunit,mitochondrial,putative|transcript_product=succinatedehydrogenase(ubiquinone)flavoproteinsubunit,mitochondrial,putative|location=HG673747:535418-542132(-)|protein_length=663|sequence_SO=supercontig|SO=protein_coding_gene|i…	76	86	yes	yes	2	0.0012493	129.72			1	1	1	1	812430	0	0	26167	268760	267010	250500
AAFGLLDEAR	10	0	1061.55	ETH_00036180-t26_1-p1|transcript=ETH_00036180-t26_1|gene=ETH_00036180|organism=Eimeria_tenella_strain_Houghton|gene_product=peptidyl-prolylisomerase,putative|transcript_product=peptidyl-prolylisomerase,putative|location=HG677475:206-4193(+)|protein_length=434|sequence_SO=supercontig|SO=protein_coding_gene|is_pseudo=false	ETH_00036180-t26_1-p1|transcript=ETH_00036180-t26_1|gene=ETH_00036180|organism=Eimeria_tenella_strain_Houghton|gene_product=peptidyl-prolylisomerase,putative|transcript_product=peptidyl-prolylisomerase,putative|location=HG677475:206-4193(+)|protein_length=434|sequence_SO=supercontig|SO=protein_coding_gene|is_pseudo=false	204	213	yes	yes	2	0.00054592	129.72	1	1	1	1	1	1	3654600	73422	75928	73526	1137100	1127400	1167200
AAFLPFGDIR	10	0	1105.59	ETH_00026185-t26_1-p1|transcript=ETH_00026185-t26_1|gene=ETH_00026185|organism=Eimeria_tenella_strain_Houghton|gene_product=peptidyl-prolylcis-transisomeraseE,putative|transcript_product=peptidyl-prolylcis-transisomeraseE,putative|location=HG677451:4729-6318(-)|protein_length=138|sequence_SO=supercontig|SO=protein_coding_gene|is_pseudo=false	ETH_00026185-t26_1-p1|transcript=ETH_00026185-t26_1|gene=ETH_00026185|organism=Eimeria_tenella_strain_Houghton|gene_product=peptidyl-prolylcis-transisomeraseE,putative|transcript_product=peptidyl-prolylcis-transisomeraseE,putative|location=HG677451:4729-6318(-)|protein_length=138|sequence_SO=supercontig|SO=protein_coding_gene|is_pseudo=false	30	39	yes	yes	2	0.058401	42.075	1	1	1	1	1	1	931450	286560	180200	234090	79280	74430	76893
AAFLPWLVQQR	11	0	1327.74	ETH_00002660-t26_1-p1|transcript=ETH_00002660-t26_1|gene=ETH_00002660|organism=Eimeria_tenella_strain_Houghton|gene_product=hypotheticalprotein,conserved|transcript_product=hypotheticalprotein,conserved|location=HG673797:34391-36949(+)|protein_length=852|sequence_SO=supercontig|SO=protein_coding_gene|is_pseudo=false	ETH_00002660-t26_1-p1|transcript=ETH_00002660-t26_1|gene=ETH_00002660|organism=Eimeria_tenella_strain_Houghton|gene_product=hypotheticalprotein,conserved|transcript_product=hypotheticalprotein,conserved|location=HG673797:34391-36949(+)|protein_length=852|sequence_SO=supercontig|SO=protein_coding_gene|is_pseudo=false	445	455	yes	yes	2	0.032496	39.324			1	1	1	1	76271	0	0	5093.7	42793	16504	11880
AAFNNPDR	8	0	903.42	ETH_00010185-t26_1-p1|transcript=ETH_00010185-t26_1|gene=ETH_00010185|organism=Eimeria_tenella_strain_Houghton|gene_product=UVexcisionrepairproteinrhp23,putative|transcript_product=UVexcisionrepairproteinrhp23,putative|location=HG677361:263-2880(-)|protein_length=300|sequence_SO=supercontig|SO=protein_coding_gene|is_pseudo=false	ETH_00010185-t26_1-p1|transcript=ETH_00010185-t26_1|gene=ETH_00010185|organism=Eimeria_tenella_strain_Houghton|gene_product=UVexcisionrepairproteinrhp23,putative|transcript_product=UVexcisionrepairproteinrhp23,putative|location=HG677361:263-2880(-)|protein_length=300|sequence_SO=supercontig|SO=protein_coding_gene|is_pseudo=false	182	189	yes	yes	2	0.031063	65.313		1	1	1	1	1	682800	0	44302	34174	202440	208240	193640
AAFTDDQLDALDTYK	15	0	1685.78	ETH_00039000-t26_1-p1|transcript=ETH_00039000-t26_1|gene=ETH_00039000|organism=Eimeria_tenella_strain_Houghton|gene_product=hypotheticalprotein|transcript_product=hypotheticalprotein|location=HG677725:271-1020(+)|protein_length=127|sequence_SO=supercontig|SO=protein_coding_gene|is_pseudo=false	ETH_00039000-t26_1-p1|transcript=ETH_00039000-t26_1|gene=ETH_00039000|organism=Eimeria_tenella_strain_Houghton|gene_product=hypotheticalprotein|transcript_product=hypotheticalprotein|location=HG677725:271-1020(+)|protein_length=127|sequence_SO=supercontig|SO=protein_coding_gene|is_pseudo=false	106	120	yes	yes	2	0.0010912	156.02	1	1	1	2	2	2	1461400	31844	22361	23075	452380	433920	497770
AAGAAAAAEQPLLLEPALAR	20	0	1903.05	ETH_00020140-t26_1-p1|transcript=ETH_00020140-t26_1|gene=ETH_00020140|organism=Eimeria_tenella_strain_Houghton|gene_product=hypotheticalprotein,conserved|transcript_product=hypotheticalprotein,conserved|location=HG674470:2367-9803(-)|protein_length=1659|sequence_SO=supercontig|SO=protein_coding_gene|is_pseudo=false	ETH_00020140-t26_1-p1|transcript=ETH_00020140-t26_1|gene=ETH_00020140|organism=Eimeria_tenella_strain_Houghton|gene_product=hypotheticalprotein,conserved|transcript_product=hypotheticalprotein,conserved|location=HG674470:2367-9803(-)|protein_length=1659|sequence_SO=supercontig|SO=protein_coding_gene|is_pseudo=false	689	708	yes	yes	2	0.00076802	67.838				1	1	1	260660	0	0	0	87719	84161	88780
AAGAAVAGAAAAGAAAEGAAAGPAAAR	27	0	2063.05	ETH_00033015-t26_1-p1|transcript=ETH_00033015-t26_1|gene=ETH_00033015|organism=Eimeria_tenella_strain_Houghton|gene_product=TBCdomain-containingprotein,putative|transcript_product=TBCdomain-containingprotein,putative|location=HG673755:123955-124569(-)|protein_length=204|sequence_SO=supercontig|SO=protein_coding_gene|is_pseudo=false	ETH_00033015-t26_1-p1|transcript=ETH_00033015-t26_1|gene=ETH_00033015|organism=Eimeria_tenella_strain_Houghton|gene_product=TBCdomain-containingprotein,putative|transcript_product=TBCdomain-containingprotein,putative|location=HG673755:123955-124569(-)|protein_length=204|sequence_SO=supercontig|SO=protein_coding_gene|is_pseudo=false	41	67	yes	yes	2;3	5.3941e-05	48.363				2	2	1	89083	0	0	0	36194	44530	8359.7
AAGADSCAAAAGAPAR	16	0	1386.63	ETH_00015415-t26_1-p1|transcript=ETH_00015415-t26_1|gene=ETH_00015415|organism=Eimeria_tenella_strain_Houghton|gene_product=hypotheticalprotein,conserved|transcript_product=hypotheticalprotein,conserved|location=HG675259:184509-189835(+)|protein_length=1191|sequence_SO=supercontig|SO=protein_coding_gene|is_pseudo=false	ETH_00015415-t26_1-p1|transcript=ETH_00015415-t26_1|gene=ETH_00015415|organism=Eimeria_tenella_strain_Houghton|gene_product=hypotheticalprotein,conserved|transcript_product=hypotheticalprotein,conserved|location=HG675259:184509-189835(+)|protein_length=1191|sequence_SO=supercontig|SO=protein_coding_gene|is_pseudo=false	174	189	yes	yes	2	0.0015158	94.791				1	2		25401	0	0	0	10853	14548	0
AAGALVPASFHALGDTVR	18	0	1751.93	ETH_00040515-t26_1-p1|transcript=ETH_00040515-t26_1|gene=ETH_00040515|organism=Eimeria_tenella_strain_Houghton|gene_product=ATP-citratesynthase,putative|transcript_product=ATP-citratesynthase,putative|location=HG673873:10672-13460(-)|protein_length=861|sequence_SO=supercontig|SO=protein_coding_gene|is_pseudo=false	ETH_00040515-t26_1-p1|transcript=ETH_00040515-t26_1|gene=ETH_00040515|organism=Eimeria_tenella_strain_Houghton|gene_product=ATP-citratesynthase,putative|transcript_product=ATP-citratesynthase,putative|location=HG673873:10672-13460(-)|protein_length=861|sequence_SO=supercontig|SO=protein_coding_gene|is_pseudo=false	540	557	yes	yes	2;3	2.2495e-05	115.79	2	2	2	2	2	3	5916800	284230	195730	225590	1891400	1738500	1581400
AAGETAALHAALEQR	15	0	1507.77	ETH_00028595-t26_1-p1|transcript=ETH_00028595-t26_1|gene=ETH_00028595|organism=Eimeria_tenella_strain_Houghton|gene_product=hypotheticalprotein|transcript_product=hypotheticalprotein|location=HG676679:26-2401(-)|protein_length=399|sequence_SO=supercontig|SO=protein_coding_gene|is_pseudo=false	ETH_00028595-t26_1-p1|transcript=ETH_00028595-t26_1|gene=ETH_00028595|organism=Eimeria_tenella_strain_Houghton|gene_product=hypotheticalprotein|transcript_product=hypotheticalprotein|location=HG676679:26-2401(-)|protein_length=399|sequence_SO=supercontig|SO=protein_coding_gene|is_pseudo=false	81	95	yes	yes	2	0.0011568	149.58	1	2	2	1	3	4	5155100	123920	95365	105340	1523200	1675800	1631500
AAGGAAAAEAEAAAAR	16	0	1327.65	ETH_00030540-t26_1-p1|transcript=ETH_00030540-t26_1|gene=ETH_00030540|organism=Eimeria_tenella_strain_Houghton|gene_product=proteinkinase(incompletecatalytictriad),putative|transcript_product=proteinkinase(incompletecatalytictriad),putative|location=HG673775:51504-63415(+)|protein_length=2911|sequence_SO=supercontig|SO=protein_coding_gene|is_pseudo=false	ETH_00030540-t26_1-p1|transcript=ETH_00030540-t26_1|gene=ETH_00030540|organism=Eimeria_tenella_strain_Houghton|gene_product=proteinkinase(incompletecatalytictriad),putative|transcript_product=proteinkinase(incompletecatalytictriad),putative|location=HG673775:51504-63415(+)|protein_length=2911|sequence_SO=supercontig|SO=protein_coding_gene|is_pseudo=false	611	626	yes	yes	2	0.0017143	67.548				1	1	1	55037	0	0	0	16312	19015	19709
AAGGLQGVAAR	11	0	969.536	ETH_00024755-t26_1-p1|transcript=ETH_00024755-t26_1|gene=ETH_00024755|organism=Eimeria_tenella_strain_Houghton|gene_product=sec1familydomain-containingprotein,putative|transcript_product=sec1familydomain-containingprotein,putative|location=HG674657:162178-165078(-)|protein_length=914|sequence_SO=supercontig|SO=protein_coding_gene|is_pseudo=false	ETH_00024755-t26_1-p1|transcript=ETH_00024755-t26_1|gene=ETH_00024755|organism=Eimeria_tenella_strain_Houghton|gene_product=sec1familydomain-containingprotein,putative|transcript_product=sec1familydomain-containingprotein,putative|location=HG674657:162178-165078(-)|protein_length=914|sequence_SO=supercontig|SO=protein_coding_gene|is_pseudo=false	159	169	yes	yes	2	0.01174	72.038	2	1	1	2	2	1	557520	137670	132510	133740	41532	56209	55850
AAGGPLGAPGGPPK	14	0	1145.62	ETH_00025460-t26_1-p1|transcript=ETH_00025460-t26_1|gene=ETH_00025460|organism=Eimeria_tenella_strain_Houghton|gene_product=proteinkinase(incompletecatalytictriad),putative|transcript_product=proteinkinase(incompletecatalytictriad),putative|location=HG673782:16421-23792(-)|protein_length=1332|sequence_SO=supercontig|SO=protein_coding_gene|is_pseudo=false	ETH_00025460-t26_1-p1|transcript=ETH_00025460-t26_1|gene=ETH_00025460|organism=Eimeria_tenella_strain_Houghton|gene_product=proteinkinase(incompletecatalytictriad),putative|transcript_product=proteinkinase(incompletecatalytictriad),putative|location=HG673782:16421-23792(-)|protein_length=1332|sequence_SO=supercontig|SO=protein_coding_gene|is_pseudo=false	236	249	yes	yes	2	0.0038621	102.55	1	2		2	2	2	1715000	34170	17919	0	472780	576310	613840
AAGINSVELGDIWAVR	16	0	1669.88	ETH_00020350-t26_1-p1|transcript=ETH_00020350-t26_1|gene=ETH_00020350|organism=Eimeria_tenella_strain_Houghton|gene_product=hypotheticalprotein,conserved|transcript_product=hypotheticalprotein,conserved|location=HG678175:124940-129323(+)|protein_length=577|sequence_SO=supercontig|SO=protein_coding_gene|is_pseudo=false	ETH_00020350-t26_1-p1|transcript=ETH_00020350-t26_1|gene=ETH_00020350|organism=Eimeria_tenella_strain_Houghton|gene_product=hypotheticalprotein,conserved|transcript_product=hypotheticalprotein,conserved|location=HG678175:124940-129323(+)|protein_length=577|sequence_SO=supercontig|SO=protein_coding_gene|is_pseudo=false	69	84	yes	yes	2	0.0010409	139.7			1	1	1	1	1051400	0	0	26489	320230	331970	372730
AAGLPAFEDAVGDTFVLPAYSHEESR	26	0	2748.3	ETH_00010835-t26_1-p1|transcript=ETH_00010835-t26_1|gene=ETH_00010835|organism=Eimeria_tenella_strain_Houghton|gene_product=SAGfamilymember|transcript_product=SAGfamilymember|location=HG675688:124853-125953(+)|protein_length=253|sequence_SO=supercontig|SO=protein_coding_gene|is_pseudo=false	ETH_00010835-t26_1-p1|transcript=ETH_00010835-t26_1|gene=ETH_00010835|organism=Eimeria_tenella_strain_Houghton|gene_product=SAGfamilymember|transcript_product=SAGfamilymember|location=HG675688:124853-125953(+)|protein_length=253|sequence_SO=supercontig|SO=protein_coding_gene|is_pseudo=false	44	69	yes	yes	3	2.0851e-15	191.11				1	1	1	3821000	0	0	0	1074800	1239800	1506400
AAGLQLTDPSLSPAPR	16	0	1592.85	ETH_00008540-t26_1-p1|transcript=ETH_00008540-t26_1|gene=ETH_00008540|organism=Eimeria_tenella_strain_Houghton|gene_product=hypotheticalprotein,conserved|transcript_product=hypotheticalprotein,conserved|location=HG675758:127327-129027(+)|protein_length=566|sequence_SO=supercontig|SO=protein_coding_gene|is_pseudo=false	ETH_00008540-t26_1-p1|transcript=ETH_00008540-t26_1|gene=ETH_00008540|organism=Eimeria_tenella_strain_Houghton|gene_product=hypotheticalprotein,conserved|transcript_product=hypotheticalprotein,conserved|location=HG675758:127327-129027(+)|protein_length=566|sequence_SO=supercontig|SO=protein_coding_gene|is_pseudo=false	547	562	yes	yes	2	0.001523	89.382				1	1	1	166990	0	0	0	46176	59146	61667
AAGLSPSEEK	10	0	987.487	ETH_00024760-t26_1-p1|transcript=ETH_00024760-t26_1|gene=ETH_00024760|organism=Eimeria_tenella_strain_Houghton|gene_product=hypotheticalprotein,conserved|transcript_product=hypotheticalprotein,conserved|location=HG674657:166345-169671(+)|protein_length=371|sequence_SO=supercontig|SO=protein_coding_gene|is_pseudo=false	ETH_00024760-t26_1-p1|transcript=ETH_00024760-t26_1|gene=ETH_00024760|organism=Eimeria_tenella_strain_Houghton|gene_product=hypotheticalprotein,conserved|transcript_product=hypotheticalprotein,conserved|location=HG674657:166345-169671(+)|protein_length=371|sequence_SO=supercontig|SO=protein_coding_gene|is_pseudo=false	15	24	yes	yes	2	0.011756	74.269				1	1	1	343380	0	0	0	119910	102960	120510
AAGMAEEDITR	11	0	1162.53	ETH_00007320-t26_1-p1|transcript=ETH_00007320-t26_1|gene=ETH_00007320|organism=Eimeria_tenella_strain_Houghton|gene_product=56kDagametocyteantigen,related|transcript_product=56kDagametocyteantigen,related|location=HG675628:283519-284943(+)|protein_length=474|sequence_SO=supercontig|SO=protein_coding_gene|is_pseudo=false	ETH_00007320-t26_1-p1|transcript=ETH_00007320-t26_1|gene=ETH_00007320|organism=Eimeria_tenella_strain_Houghton|gene_product=56kDagametocyteantigen,related|transcript_product=56kDagametocyteantigen,related|location=HG675628:283519-284943(+)|protein_length=474|sequence_SO=supercontig|SO=protein_coding_gene|is_pseudo=false	213	223	yes	yes	2	0.00063983	150.53	7	6	5	22	19	21	178370000	6409100	5715200	6488600	50517000	53410000	55825000
AAGNEGMDEDETNIK	15	0	1592.66	ETH_00012285-t26_1-p1|transcript=ETH_00012285-t26_1|gene=ETH_00012285|organism=Eimeria_tenella_strain_Houghton|gene_product=hypotheticalprotein|transcript_product=hypotheticalprotein|location=HG674968:160195-166013(-)|protein_length=822|sequence_SO=supercontig|SO=protein_coding_gene|is_pseudo=false	ETH_00012285-t26_1-p1|transcript=ETH_00012285-t26_1|gene=ETH_00012285|organism=Eimeria_tenella_strain_Houghton|gene_product=hypotheticalprotein|transcript_product=hypotheticalprotein|location=HG674968:160195-166013(-)|protein_length=822|sequence_SO=supercontig|SO=protein_coding_gene|is_pseudo=false	732	746	yes	yes	2	5.7755e-06	285.28	2	1	1	4	4	4	7987200	252530	149460	168800	2393900	2567700	2454700
AAGPLAQWVESSVK	14	0	1441.76	ETH_00024390-t26_1-p1|transcript=ETH_00024390-t26_1|gene=ETH_00024390|organism=Eimeria_tenella_strain_Houghton|gene_product=Dyneinheavychainprotein,related|transcript_product=Dyneinheavychainprotein,related|location=HG674763:158939-177746(+)|protein_length=4913|sequence_SO=supercontig|SO=protein_coding_gene|is_pseudo=false	ETH_00024390-t26_1-p1|transcript=ETH_00024390-t26_1|gene=ETH_00024390|organism=Eimeria_tenella_strain_Houghton|gene_product=Dyneinheavychainprotein,related|transcript_product=Dyneinheavychainprotein,related|location=HG674763:158939-177746(+)|protein_length=4913|sequence_SO=supercontig|SO=protein_coding_gene|is_pseudo=false	3564	3577	yes	yes	2	0.0058935	84.309	1		1	1	1	1	523890	16229	0	12206	165060	160800	169590
AAGTAAAATVDPK	13	0	1142.59	ETH_00012680-t26_1-p1|transcript=ETH_00012680-t26_1|gene=ETH_00012680|organism=Eimeria_tenella_strain_Houghton|gene_product=26Sproteasomenon-ATPaseregulatorysubunit,putative|transcript_product=26Sproteasomenon-ATPaseregulatorysubunit,putative|location=HG673751:49840-53316(-)|protein_length=581|sequence_SO=supercontig|SO=protein_coding_gene|is_pseudo=false	ETH_00012680-t26_1-p1|transcript=ETH_00012680-t26_1|gene=ETH_00012680|organism=Eimeria_tenella_strain_Houghton|gene_product=26Sproteasomenon-ATPaseregulatorysubunit,putative|transcript_product=26Sproteasomenon-ATPaseregulatorysubunit,putative|location=HG673751:49840-53316(-)|protein_length=581|sequence_SO=supercontig|SO=protein_coding_gene|is_pseudo=false	22	34	yes	yes	2	0.0014533	199.59			1	1	1	1	3060500	0	0	244320	887500	973350	955290
AAGVAAAADAAAVQGSAAAAR	21	0	1739.89	ETH_00008050-t26_1-p1|transcript=ETH_00008050-t26_1|gene=ETH_00008050|organism=Eimeria_tenella_strain_Houghton|gene_product=hypotheticalprotein,conserved|transcript_product=hypotheticalprotein,conserved|location=HG673836:1587-3889(-)|protein_length=435|sequence_SO=supercontig|SO=protein_coding_gene|is_pseudo=false	ETH_00008050-t26_1-p1|transcript=ETH_00008050-t26_1|gene=ETH_00008050|organism=Eimeria_tenella_strain_Houghton|gene_product=hypotheticalprotein,conserved|transcript_product=hypotheticalprotein,conserved|location=HG673836:1587-3889(-)|protein_length=435|sequence_SO=supercontig|SO=protein_coding_gene|is_pseudo=false	101	121	yes	yes	2	0.01442	67.838				1	1	1	54477	0	0	0	18826	18086	17565
AAGVAEEDIVK	11	0	1100.57	ETH_00007315-t26_1-p1|transcript=ETH_00007315-t26_1|gene=ETH_00007315|organism=Eimeria_tenella_strain_Houghton|gene_product=hypotheticalprotein,conserved|transcript_product=hypotheticalprotein,conserved|location=HG675628:279554-281197(+)|protein_length=547|sequence_SO=supercontig|SO=protein_coding_gene|is_pseudo=false	ETH_00007315-t26_1-p1|transcript=ETH_00007315-t26_1|gene=ETH_00007315|organism=Eimeria_tenella_strain_Houghton|gene_product=hypotheticalprotein,conserved|transcript_product=hypotheticalprotein,conserved|location=HG675628:279554-281197(+)|protein_length=547|sequence_SO=supercontig|SO=protein_coding_gene|is_pseudo=false	207	217	yes	yes	1;2	0.0014565	162.59	1	1		2	3	3	25932000	566490	2222	0	8302200	8388200	8672400
AAGVSAIEHSDFDGMER	17	0	1790.79	ETH_00011965-t26_1-p1|transcript=ETH_00011965-t26_1|gene=ETH_00011965|organism=Eimeria_tenella_strain_Houghton|gene_product=TCP-1/cpn60familychaperonin,putative|transcript_product=TCP-1/cpn60familychaperonin,putative|location=HG674866:154402-157801(-)|protein_length=474|sequence_SO=supercontig|SO=protein_coding_gene|is_pseudo=false	ETH_00011965-t26_1-p1|transcript=ETH_00011965-t26_1|gene=ETH_00011965|organism=Eimeria_tenella_strain_Houghton|gene_product=TCP-1/cpn60familychaperonin,putative|transcript_product=TCP-1/cpn60familychaperonin,putative|location=HG674866:154402-157801(-)|protein_length=474|sequence_SO=supercontig|SO=protein_coding_gene|is_pseudo=false	214	230	yes	yes	2;3	3.3098e-06	184.43	2	3	3	6	6	7	4496100	175900	131540	127410	1146800	1443100	1471400
AAGWIVGEYHK	11	0	1229.62	ETH_00033260-t26_1-p1|transcript=ETH_00033260-t26_1|gene=ETH_00033260|organism=Eimeria_tenella_strain_Houghton|gene_product=adaptin,putative|transcript_product=adaptin,putative|location=HG675723:78-4972(-)|protein_length=1062|sequence_SO=supercontig|SO=protein_coding_gene|is_pseudo=false	ETH_00033260-t26_1-p1|transcript=ETH_00033260-t26_1|gene=ETH_00033260|organism=Eimeria_tenella_strain_Houghton|gene_product=adaptin,putative|transcript_product=adaptin,putative|location=HG675723:78-4972(-)|protein_length=1062|sequence_SO=supercontig|SO=protein_coding_gene|is_pseudo=false	698	708	yes	yes	2	0.0098748	63.397		1	1	1	1	1	847650	0	188530	1324.7	228380	209800	219620
AAGYAENAPNPTSINSDAHPDFR	23	0	2414.09	ETH_00019585-t26_1-p1|transcript=ETH_00019585-t26_1|gene=ETH_00019585|organism=Eimeria_tenella_strain_Houghton|gene_product=ubiquinol-cytochromecreductasedomain-containingprotein,putative|transcript_product=ubiquinol-cytochromecreductasedomain-containingprotein,putative|location=HG675163:473726-475894(+)|protein_length=390|sequence_SO=supercontig|SO=protein_coding_gene|is_pseudo=false	ETH_00019585-t26_1-p1|transcript=ETH_00019585-t26_1|gene=ETH_00019585|organism=Eimeria_tenella_strain_Houghton|gene_product=ubiquinol-cytochromecreductasedomain-containingprotein,putative|transcript_product=ubiquinol-cytochromecreductasedomain-containingprotein,putative|location=HG675163:473726-475894(+)|protein_length=390|sequence_SO=supercontig|SO=protein_coding_gene|is_pseudo=false	192	214	yes	yes	2;3	1.9997e-14	177.79	1	1	1	3	3	2	2092200	83434	58453	57811	575430	650120	666950
AAHAELQQQLK	11	0	1235.66	ETH_00038860-t26_1-p1|transcript=ETH_00038860-t26_1|gene=ETH_00038860|organism=Eimeria_tenella_strain_Houghton|gene_product=kelchmotifdomain-containingprotein,putative|transcript_product=kelchmotifdomain-containingprotein,putative|location=HG674124:137-1311(-)|protein_length=177|sequence_SO=supercontig|SO=protein_coding_gene|is_pseudo=false	ETH_00038860-t26_1-p1|transcript=ETH_00038860-t26_1|gene=ETH_00038860|organism=Eimeria_tenella_strain_Houghton|gene_product=kelchmotifdomain-containingprotein,putative|transcript_product=kelchmotifdomain-containingprotein,putative|location=HG674124:137-1311(-)|protein_length=177|sequence_SO=supercontig|SO=protein_coding_gene|is_pseudo=false	37	47	yes	yes	2;3	0.0016623	135.63		1	1	2	2	2	669820	0	4417.9	1999.6	191870	220690	250840
AAHALSPTEAPPLQPR	16	0	1654.88	ETH_00026075-t26_1-p1|transcript=ETH_00026075-t26_1|gene=ETH_00026075|organism=Eimeria_tenella_strain_Houghton|gene_product=hypotheticalprotein|transcript_product=hypotheticalprotein|location=HG677962:242-6542(+)|protein_length=873|sequence_SO=supercontig|SO=protein_coding_gene|is_pseudo=false	ETH_00026075-t26_1-p1|transcript=ETH_00026075-t26_1|gene=ETH_00026075|organism=Eimeria_tenella_strain_Houghton|gene_product=hypotheticalprotein|transcript_product=hypotheticalprotein|location=HG677962:242-6542(+)|protein_length=873|sequence_SO=supercontig|SO=protein_coding_gene|is_pseudo=false	83	98	yes	yes	2	0.0019719	65.879				1			41040	0	0	0	41040	0	0
AAHAQQQSVGR	11	0	1151.58	ETH_00042415-t26_1-p1|transcript=ETH_00042415-t26_1|gene=ETH_00042415|organism=Eimeria_tenella_strain_Houghton|gene_product=T-complexprotein1subunitalpha|transcript_product=T-complexprotein1subunitalpha|location=HG675131:169-1752(+)|protein_length=280|sequence_SO=supercontig|SO=protein_coding_gene|is_pseudo=false	ETH_00042415-t26_1-p1|transcript=ETH_00042415-t26_1|gene=ETH_00042415|organism=Eimeria_tenella_strain_Houghton|gene_product=T-complexprotein1subunitalpha|transcript_product=T-complexprotein1subunitalpha|location=HG675131:169-1752(+)|protein_length=280|sequence_SO=supercontig|SO=protein_coding_gene|is_pseudo=false	197	207	yes	yes	2	0.0011913	155.57				1	1	1	318270	0	0	0	106160	116170	95944
AAHEQLSADAAAQNK	15	0	1523.73	ETH_00020140-t26_1-p1|transcript=ETH_00020140-t26_1|gene=ETH_00020140|organism=Eimeria_tenella_strain_Houghton|gene_product=hypotheticalprotein,conserved|transcript_product=hypotheticalprotein,conserved|location=HG674470:2367-9803(-)|protein_length=1659|sequence_SO=supercontig|SO=protein_coding_gene|is_pseudo=false	ETH_00020140-t26_1-p1|transcript=ETH_00020140-t26_1|gene=ETH_00020140|organism=Eimeria_tenella_strain_Houghton|gene_product=hypotheticalprotein,conserved|transcript_product=hypotheticalprotein,conserved|location=HG674470:2367-9803(-)|protein_length=1659|sequence_SO=supercontig|SO=protein_coding_gene|is_pseudo=false	1240	1254	yes	yes	2;3	0.0025331	103.23				1	2	2	98535	0	0	0	24358	39251	34927
AAHEVISAGLEK	12	0	1223.65	ETH_00022065-t26_1-p1|transcript=ETH_00022065-t26_1|gene=ETH_00022065|organism=Eimeria_tenella_strain_Houghton|gene_product=60SacidicribosomalproteinP2|transcript_product=60SacidicribosomalproteinP2|location=HG675765:136774-137419(-)|protein_length=106|sequence_SO=supercontig|SO=protein_coding_gene|is_pseudo=false	ETH_00022065-t26_1-p1|transcript=ETH_00022065-t26_1|gene=ETH_00022065|organism=Eimeria_tenella_strain_Houghton|gene_product=60SacidicribosomalproteinP2|transcript_product=60SacidicribosomalproteinP2|location=HG675765:136774-137419(-)|protein_length=106|sequence_SO=supercontig|SO=protein_coding_gene|is_pseudo=false	42	53	yes	yes	2;3	0.00043598	179.31	3	2	2	3	2	4	13704000	594190	496290	547220	4080100	3799500	4186900
AAHLVIPSKPSDQTTSSEPEQR	22	1	2377.19	ETH_00000320-t26_1-p1|transcript=ETH_00000320-t26_1|gene=ETH_00000320|organism=Eimeria_tenella_strain_Houghton|gene_product=FK506-bindingprotein1,putative|transcript_product=FK506-bindingprotein1,putative|location=HG674135:64149-65138(-)|protein_length=225|sequence_SO=supercontig|SO=protein_coding_gene|is_pseudo=false	ETH_00000320-t26_1-p1|transcript=ETH_00000320-t26_1|gene=ETH_00000320|organism=Eimeria_tenella_strain_Houghton|gene_product=FK506-bindingprotein1,putative|transcript_product=FK506-bindingprotein1,putative|location=HG674135:64149-65138(-)|protein_length=225|sequence_SO=supercontig|SO=protein_coding_gene|is_pseudo=false	86	107	yes	yes	3;4	0.00070181	78.673	1	1	1	3	3	3	1994400	29329	10240	10763	627780	638760	677560
AAHNYLDFPVVSR	13	0	1487.75	ETH_00023390-t26_1-p1|transcript=ETH_00023390-t26_1|gene=ETH_00023390|organism=Eimeria_tenella_strain_Houghton|gene_product=EPN3protein,putative|transcript_product=EPN3protein,putative|location=HG678089:177804-182686(-)|protein_length=617|sequence_SO=supercontig|SO=protein_coding_gene|is_pseudo=false	ETH_00023390-t26_1-p1|transcript=ETH_00023390-t26_1|gene=ETH_00023390|organism=Eimeria_tenella_strain_Houghton|gene_product=EPN3protein,putative|transcript_product=EPN3protein,putative|location=HG678089:177804-182686(-)|protein_length=617|sequence_SO=supercontig|SO=protein_coding_gene|is_pseudo=false	67	79	yes	yes	3	0.03313	43.306			1	1	1	1	324140	0	0	3152.7	99305	93722	127960
AAHSASSLTDDGLVAELK	18	0	1783.9	ETH_00012245-t26_1-p1|transcript=ETH_00012245-t26_1|gene=ETH_00012245|organism=Eimeria_tenella_strain_Houghton|gene_product=hypotheticalprotein,conserved|transcript_product=hypotheticalprotein,conserved|location=HG674968:103594-107757(+)|protein_length=1110|sequence_SO=supercontig|SO=protein_coding_gene|is_pseudo=false	ETH_00012245-t26_1-p1|transcript=ETH_00012245-t26_1|gene=ETH_00012245|organism=Eimeria_tenella_strain_Houghton|gene_product=hypotheticalprotein,conserved|transcript_product=hypotheticalprotein,conserved|location=HG674968:103594-107757(+)|protein_length=1110|sequence_SO=supercontig|SO=protein_coding_gene|is_pseudo=false	586	603	yes	yes	2;3	5.5753e-05	72.327			1	2	3	2	236040	0	0	719.46	88958	52748	93617
AAHYHLAYR	9	0	1100.55	ETH_00007160-t26_1-p1|transcript=ETH_00007160-t26_1|gene=ETH_00007160|organism=Eimeria_tenella_strain_Houghton|gene_product=N-terminalacetyltransferasecomplexsubunitNARG1,putative|transcript_product=N-terminalacetyltransferasecomplexsubunitNARG1,putative|location=HG675628:135015-142740(-)|protein_length=1000|sequence_SO=supercontig|SO=protein_coding_gene|is_pseudo=false	ETH_00007160-t26_1-p1|transcript=ETH_00007160-t26_1|gene=ETH_00007160|organism=Eimeria_tenella_strain_Houghton|gene_product=N-terminalacetyltransferasecomplexsubunitNARG1,putative|transcript_product=N-terminalacetyltransferasecomplexsubunitNARG1,putative|location=HG675628:135015-142740(-)|protein_length=1000|sequence_SO=supercontig|SO=protein_coding_gene|is_pseudo=false	805	813	yes	yes	2	0.027796	66.087	1			1	1		53993	461.88	0	0	27186	26346	0
AAIAVETVQQLPEPVQHLLHR	21	0	2348.3	ETH_00033450-t26_1-p1|transcript=ETH_00033450-t26_1|gene=ETH_00033450|organism=Eimeria_tenella_strain_Houghton|gene_product=copper-transportingATPase,putative|transcript_product=copper-transportingATPase,putative|location=HG675723:203835-211535(+)|protein_length=1225|sequence_SO=supercontig|SO=protein_coding_gene|is_pseudo=false	ETH_00033450-t26_1-p1|transcript=ETH_00033450-t26_1|gene=ETH_00033450|organism=Eimeria_tenella_strain_Houghton|gene_product=copper-transportingATPase,putative|transcript_product=copper-transportingATPase,putative|location=HG675723:203835-211535(+)|protein_length=1225|sequence_SO=supercontig|SO=protein_coding_gene|is_pseudo=false	838	858	yes	yes	3	0.00023299	58.508				1	1	1	200660	0	0	0	68388	66310	65964
AAIEEPSK	8	0	843.434	ETH_00002100-t26_1-p1|transcript=ETH_00002100-t26_1|gene=ETH_00002100|organism=Eimeria_tenella_strain_Houghton|gene_product=hypotheticalprotein,conserved|transcript_product=hypotheticalprotein,conserved|location=HG673768:38908-45869(+)|protein_length=495|sequence_SO=supercontig|SO=protein_coding_gene|is_pseudo=false	ETH_00002100-t26_1-p1|transcript=ETH_00002100-t26_1|gene=ETH_00002100|organism=Eimeria_tenella_strain_Houghton|gene_product=hypotheticalprotein,conserved|transcript_product=hypotheticalprotein,conserved|location=HG673768:38908-45869(+)|protein_length=495|sequence_SO=supercontig|SO=protein_coding_gene|is_pseudo=false	166	173	yes	yes	2	0.056628	47.349	1	1			1		485350	447560	6453.2	0	0	31333	0
AAIEGISGETPSVDPVGAHFR	21	0	2109.05	ETH_00007240-t26_1-p1|transcript=ETH_00007240-t26_1|gene=ETH_00007240|organism=Eimeria_tenella_strain_Houghton|gene_product=hypotheticalprotein,conserved|transcript_product=hypotheticalprotein,conserved|location=HG675628:208443-215033(-)|protein_length=911|sequence_SO=supercontig|SO=protein_coding_gene|is_pseudo=false	ETH_00007240-t26_1-p1|transcript=ETH_00007240-t26_1|gene=ETH_00007240|organism=Eimeria_tenella_strain_Houghton|gene_product=hypotheticalprotein,conserved|transcript_product=hypotheticalprotein,conserved|location=HG675628:208443-215033(-)|protein_length=911|sequence_SO=supercontig|SO=protein_coding_gene|is_pseudo=false	380	400	yes	yes	2;3	6.1649e-14	183	2	2	2	2	2	2	2592600	73891	51046	53560	745770	822760	845600
AAIETGYVPGGGVTYLALSTEQFR	24	0	2499.26	ETH_00008485-t26_1-p1|transcript=ETH_00008485-t26_1|gene=ETH_00008485|organism=Eimeria_tenella_strain_Houghton|gene_product=TCP-1/cpn60chaperoninfamilyprotein,putative|transcript_product=TCP-1/cpn60chaperoninfamilyprotein,putative|location=HG675758:68916-71921(-)|protein_length=652|sequence_SO=supercontig|SO=protein_coding_gene|is_pseudo=false	ETH_00008485-t26_1-p1|transcript=ETH_00008485-t26_1|gene=ETH_00008485|organism=Eimeria_tenella_strain_Houghton|gene_product=TCP-1/cpn60chaperoninfamilyprotein,putative|transcript_product=TCP-1/cpn60chaperoninfamilyprotein,putative|location=HG675758:68916-71921(-)|protein_length=652|sequence_SO=supercontig|SO=protein_coding_gene|is_pseudo=false	486	509	yes	yes	2;3	0.001112	113.66	1	1		1	2	2	980030	27496	2146	0	254480	290820	405080
AAIETPESALAALPEDQR	18	0	1880.95	ETH_00032675-t26_1-p1|transcript=ETH_00032675-t26_1|gene=ETH_00032675|organism=Eimeria_tenella_strain_Houghton|gene_product=hypotheticalprotein,conserved|transcript_product=hypotheticalprotein,conserved|location=HG676492:7412-9826(+)|protein_length=125|sequence_SO=supercontig|SO=protein_coding_gene|is_pseudo=false	ETH_00032675-t26_1-p1|transcript=ETH_00032675-t26_1|gene=ETH_00032675|organism=Eimeria_tenella_strain_Houghton|gene_product=hypotheticalprotein,conserved|transcript_product=hypotheticalprotein,conserved|location=HG676492:7412-9826(+)|protein_length=125|sequence_SO=supercontig|SO=protein_coding_gene|is_pseudo=false	74	91	yes	yes	2;3	0.0001173	93.649	1	1	2	2	1	1	705580	179100	135700	166860	124920	44750	54255
AAIFLLR	7	0	802.507	ETH_00001335-t26_1-p1|transcript=ETH_00001335-t26_1|gene=ETH_00001335|organism=Eimeria_tenella_strain_Houghton|gene_product=ATP-dependent(S)-NAD(P)H-hydratedehydratase,related|transcript_product=ATP-dependent(S)-NAD(P)H-hydratedehydratase,related|location=HG675681:50415-53651(+)|protein_length=605|sequence_SO=supercontig|SO=protein_coding_gene|is_pseudo=false	ETH_00001335-t26_1-p1|transcript=ETH_00001335-t26_1|gene=ETH_00001335|organism=Eimeria_tenella_strain_Houghton|gene_product=ATP-dependent(S)-NAD(P)H-hydratedehydratase,related|transcript_product=ATP-dependent(S)-NAD(P)H-hydratedehydratase,related|location=HG675681:50415-53651(+)|protein_length=605|sequence_SO=supercontig|SO=protein_coding_gene|is_pseudo=false	350	356	yes	yes	2	0.048177	60.001			1	1	1	1	728070	0	0	11443	262240	238780	215610
AAILAAANPK	10	0	938.555	ETH_00008545-t26_1-p1|transcript=ETH_00008545-t26_1|gene=ETH_00008545|organism=Eimeria_tenella_strain_Houghton|gene_product=DNAreplicationlicensingfactor,putative|transcript_product=DNAreplicationlicensingfactor,putative|location=HG675758:137720-142699(-)|protein_length=509|sequence_SO=supercontig|SO=protein_coding_gene|is_pseudo=false	ETH_00008545-t26_1-p1|transcript=ETH_00008545-t26_1|gene=ETH_00008545|organism=Eimeria_tenella_strain_Houghton|gene_product=DNAreplicationlicensingfactor,putative|transcript_product=DNAreplicationlicensingfactor,putative|location=HG675758:137720-142699(-)|protein_length=509|sequence_SO=supercontig|SO=protein_coding_gene|is_pseudo=false	237	246	yes	yes	2	0.0063561	85.813				1	1	1	83575	0	0	0	28358	30036	25181
AAINAEELQQQQLVGDVK	18	0	1953.02	ETH_00000180-t26_1-p1|transcript=ETH_00000180-t26_1|gene=ETH_00000180|organism=Eimeria_tenella_strain_Houghton|gene_product=hypotheticalprotein|transcript_product=hypotheticalprotein|location=HG675721:199101-204710(-)|protein_length=1521|sequence_SO=supercontig|SO=protein_coding_gene|is_pseudo=false	ETH_00000180-t26_1-p1|transcript=ETH_00000180-t26_1|gene=ETH_00000180|organism=Eimeria_tenella_strain_Houghton|gene_product=hypotheticalprotein|transcript_product=hypotheticalprotein|location=HG675721:199101-204710(-)|protein_length=1521|sequence_SO=supercontig|SO=protein_coding_gene|is_pseudo=false	519	536	yes	yes	2	2.3155e-05	104.86	1			1	1	1	423050	6267.1	0	0	125520	154960	136310
AAIPALQQQQLQEK	14	0	1564.86	ETH_00009255-t26_1-p1|transcript=ETH_00009255-t26_1|gene=ETH_00009255|organism=Eimeria_tenella_strain_Houghton|gene_product=Vacuolarproteinsorting-associatedprotein13Cisoform2B,related|transcript_product=Vacuolarproteinsorting-associatedprotein13Cisoform2B,related|location=HG675744:116596-135889(+)|protein_length=4445|sequence_SO=supercontig|SO=protein_coding_gene|is_pseudo=false	ETH_00009255-t26_1-p1|transcript=ETH_00009255-t26_1|gene=ETH_00009255|organism=Eimeria_tenella_strain_Houghton|gene_product=Vacuolarproteinsorting-associatedprotein13Cisoform2B,related|transcript_product=Vacuolarproteinsorting-associatedprotein13Cisoform2B,related|location=HG675744:116596-135889(+)|protein_length=4445|sequence_SO=supercontig|SO=protein_coding_gene|is_pseudo=false	1574	1587	yes	yes	2	0.0015092	122.51				1	1	1	465310	0	0	0	137040	148340	179930
AAIVSVLGALWR	12	0	1254.74	ETH_00011995-t26_1-p1|transcript=ETH_00011995-t26_1|gene=ETH_00011995|organism=Eimeria_tenella_strain_Houghton|gene_product=hypotheticalprotein,conserved|transcript_product=hypotheticalprotein,conserved|location=HG674866:187990-192462(+)|protein_length=1451|sequence_SO=supercontig|SO=protein_coding_gene|is_pseudo=false	ETH_00011995-t26_1-p1|transcript=ETH_00011995-t26_1|gene=ETH_00011995|organism=Eimeria_tenella_strain_Houghton|gene_product=hypotheticalprotein,conserved|transcript_product=hypotheticalprotein,conserved|location=HG674866:187990-192462(+)|protein_length=1451|sequence_SO=supercontig|SO=protein_coding_gene|is_pseudo=false	1217	1228	yes	yes	2	0.0055235	69.915				2	2	2	76644	0	0	0	27044	23711	25890
AAIWLYLAVPAYILLLVLLVYFARR	25	1	2919.75	ETH_00027715-t26_1-p1|transcript=ETH_00027715-t26_1|gene=ETH_00027715|organism=Eimeria_tenella_strain_Houghton|gene_product=glycosylphosphatidylinositolanchorattachment1protein,putative|transcript_product=glycosylphosphatidylinositolanchorattachment1protein,putative|location=HG673752:44000-50657(+)|protein_length=1192|sequence_SO=supercontig|SO=protein_coding_gene|is_pseudo=false	ETH_00027715-t26_1-p1|transcript=ETH_00027715-t26_1|gene=ETH_00027715|organism=Eimeria_tenella_strain_Houghton|gene_product=glycosylphosphatidylinositolanchorattachment1protein,putative|transcript_product=glycosylphosphatidylinositolanchorattachment1protein,putative|location=HG673752:44000-50657(+)|protein_length=1192|sequence_SO=supercontig|SO=protein_coding_gene|is_pseudo=false	759	783	yes	yes	3	0.0065643	26.682				1		1	21810	0	0	0	8842.2	0	12968
AALADALLLVQQQR	14	0	1508.87	ETH_00009720-t26_1-p1|transcript=ETH_00009720-t26_1|gene=ETH_00009720|organism=Eimeria_tenella_strain_Houghton|gene_product=translationalactivator,putative|transcript_product=translationalactivator,putative|location=HG675841:305-3524(+)|protein_length=1007|sequence_SO=supercontig|SO=protein_coding_gene|is_pseudo=false	ETH_00009720-t26_1-p1|transcript=ETH_00009720-t26_1|gene=ETH_00009720|organism=Eimeria_tenella_strain_Houghton|gene_product=translationalactivator,putative|transcript_product=translationalactivator,putative|location=HG675841:305-3524(+)|protein_length=1007|sequence_SO=supercontig|SO=protein_coding_gene|is_pseudo=false	32	45	yes	yes	2	0.0015818	163.43	1	1	1	1	1	1	1069400	30085	20763	21962	259850	336800	399940
AALALLQQEEAAAAAAPPSPR	21	0	2045.09	ETH_00000270-t26_1-p1|transcript=ETH_00000270-t26_1|gene=ETH_00000270|organism=Eimeria_tenella_strain_Houghton|gene_product=hypotheticalprotein,conserved|transcript_product=hypotheticalprotein,conserved|location=HG674135:20662-22031(-)|protein_length=329|sequence_SO=supercontig|SO=protein_coding_gene|is_pseudo=false	ETH_00000270-t26_1-p1|transcript=ETH_00000270-t26_1|gene=ETH_00000270|organism=Eimeria_tenella_strain_Houghton|gene_product=hypotheticalprotein,conserved|transcript_product=hypotheticalprotein,conserved|location=HG674135:20662-22031(-)|protein_length=329|sequence_SO=supercontig|SO=protein_coding_gene|is_pseudo=false	148	168	yes	yes	2;3	0.00042606	59.997				2	2	2	224440	0	0	0	75441	77608	71393
AALAPLAAGESSAAADR	17	0	1540.78	ETH_00041900-t26_1-p1|transcript=ETH_00041900-t26_1|gene=ETH_00041900|organism=Eimeria_tenella_strain_Houghton|gene_product=hypotheticalprotein,conserved|transcript_product=hypotheticalprotein,conserved|location=HG677423:79-1025(-)|protein_length=247|sequence_SO=supercontig|SO=protein_coding_gene|is_pseudo=false	ETH_00041900-t26_1-p1|transcript=ETH_00041900-t26_1|gene=ETH_00041900|organism=Eimeria_tenella_strain_Houghton|gene_product=hypotheticalprotein,conserved|transcript_product=hypotheticalprotein,conserved|location=HG677423:79-1025(-)|protein_length=247|sequence_SO=supercontig|SO=protein_coding_gene|is_pseudo=false	75	91	yes	yes	2	0.00036499	117.21	2	2	2	2	2	1	1009200	39482	26368	32508	357640	334200	219030
AALAQSNLLQVR	12	0	1282.74	ETH_00011140-t26_1-p1|transcript=ETH_00011140-t26_1|gene=ETH_00011140|organism=Eimeria_tenella_strain_Houghton|gene_product=coatomerdeltasubunit,putative|transcript_product=coatomerdeltasubunit,putative|location=HG675688:458114-461520(-)|protein_length=551|sequence_SO=supercontig|SO=protein_coding_gene|is_pseudo=false	ETH_00011140-t26_1-p1|transcript=ETH_00011140-t26_1|gene=ETH_00011140|organism=Eimeria_tenella_strain_Houghton|gene_product=coatomerdeltasubunit,putative|transcript_product=coatomerdeltasubunit,putative|location=HG675688:458114-461520(-)|protein_length=551|sequence_SO=supercontig|SO=protein_coding_gene|is_pseudo=false	378	389	yes	yes	2	0.0023503	127.94				1	1	1	412890	0	0	0	141720	139380	131790
AALDSAHTEAISTLQQR	17	0	1810.92	ETH_00031735-t26_1-p1|transcript=ETH_00031735-t26_1|gene=ETH_00031735|organism=Eimeria_tenella_strain_Houghton|gene_product=hypotheticalprotein,conserved|transcript_product=hypotheticalprotein,conserved|location=HG678167:485-4703(+)|protein_length=805|sequence_SO=supercontig|SO=protein_coding_gene|is_pseudo=false	ETH_00031735-t26_1-p1|transcript=ETH_00031735-t26_1|gene=ETH_00031735|organism=Eimeria_tenella_strain_Houghton|gene_product=hypotheticalprotein,conserved|transcript_product=hypotheticalprotein,conserved|location=HG678167:485-4703(+)|protein_length=805|sequence_SO=supercontig|SO=protein_coding_gene|is_pseudo=false	613	629	yes	yes	2;3	0.00010637	75.012	1		2	2	2	2	237740	6358.5	0	4922.4	79039	79047	68372
AALEAAQAAAR	11	0	1041.56	ETH_00027360-t26_1-p1|transcript=ETH_00027360-t26_1|gene=ETH_00027360|organism=Eimeria_tenella_strain_Houghton|gene_product=U2smallnuclearribonucleoproteinauxiliaryfactorU2AF,putative|transcript_product=U2smallnuclearribonucleoproteinauxiliaryfactorU2AF,putative|location=HG673803:27-3149(-)|protein_length=538|sequence_SO=supercontig|SO=protein_coding_gene|is_pseudo=false	ETH_00027360-t26_1-p1|transcript=ETH_00027360-t26_1|gene=ETH_00027360|organism=Eimeria_tenella_strain_Houghton|gene_product=U2smallnuclearribonucleoproteinauxiliaryfactorU2AF,putative|transcript_product=U2smallnuclearribonucleoproteinauxiliaryfactorU2AF,putative|location=HG673803:27-3149(-)|protein_length=538|sequence_SO=supercontig|SO=protein_coding_gene|is_pseudo=false	222	232	yes	yes	2	0.014808	83.623				1	1	1	189000	0	0	0	68976	51468	68553
AALEALSSK	9	0	888.492	ETH_00036225-t26_1-p1|transcript=ETH_00036225-t26_1|gene=ETH_00036225|organism=Eimeria_tenella_strain_Houghton|gene_product=hypotheticalprotein,conserved|transcript_product=hypotheticalprotein,conserved|location=HG674614:153-1139(+)|protein_length=259|sequence_SO=supercontig|SO=protein_coding_gene|is_pseudo=false	ETH_00036225-t26_1-p1|transcript=ETH_00036225-t26_1|gene=ETH_00036225|organism=Eimeria_tenella_strain_Houghton|gene_product=hypotheticalprotein,conserved|transcript_product=hypotheticalprotein,conserved|location=HG674614:153-1139(+)|protein_length=259|sequence_SO=supercontig|SO=protein_coding_gene|is_pseudo=false	91	99	yes	yes	2	0.034177	54.436				1	1	1	79312	0	0	0	24726	27997	26589
AALFESLAEEHAQALEK	17	0	1855.93	ETH_00025360-t26_1-p1|transcript=ETH_00025360-t26_1|gene=ETH_00025360|organism=Eimeria_tenella_strain_Houghton|gene_product=pre-mRNAsplicingfactorRNAhelicase,putative|transcript_product=pre-mRNAsplicingfactorRNAhelicase,putative|location=HG673749:54434-62784(-)|protein_length=1230|sequence_SO=supercontig|SO=protein_coding_gene|is_pseudo=false	ETH_00025360-t26_1-p1|transcript=ETH_00025360-t26_1|gene=ETH_00025360|organism=Eimeria_tenella_strain_Houghton|gene_product=pre-mRNAsplicingfactorRNAhelicase,putative|transcript_product=pre-mRNAsplicingfactorRNAhelicase,putative|location=HG673749:54434-62784(-)|protein_length=1230|sequence_SO=supercontig|SO=protein_coding_gene|is_pseudo=false	358	374	yes	yes	2	0.0005443	79.795				1	1	1	136960	0	0	0	45138	44878	46942
AALFLLSPLAR	11	0	1170.71	ETH_00000185-t26_1-p1|transcript=ETH_00000185-t26_1|gene=ETH_00000185|organism=Eimeria_tenella_strain_Houghton|gene_product=enoyl-acylcarrierreductase|transcript_product=enoyl-acylcarrierreductase|location=HG675721:206764-209592(-)|protein_length=406|sequence_SO=supercontig|SO=protein_coding_gene|is_pseudo=false	ETH_00000185-t26_1-p1|transcript=ETH_00000185-t26_1|gene=ETH_00000185|organism=Eimeria_tenella_strain_Houghton|gene_product=enoyl-acylcarrierreductase|transcript_product=enoyl-acylcarrierreductase|location=HG675721:206764-209592(-)|protein_length=406|sequence_SO=supercontig|SO=protein_coding_gene|is_pseudo=false	369	379	yes	yes	2	0.0014988	146.03	1	1	1	1	2	1	4025600	139730	116030	125460	1327000	1145900	1171400
AALGVEDTALSSGGETFSPSALAEEIADMK	30	0	2966.41	ETH_00024390-t26_1-p1|transcript=ETH_00024390-t26_1|gene=ETH_00024390|organism=Eimeria_tenella_strain_Houghton|gene_product=Dyneinheavychainprotein,related|transcript_product=Dyneinheavychainprotein,related|location=HG674763:158939-177746(+)|protein_length=4913|sequence_SO=supercontig|SO=protein_coding_gene|is_pseudo=false	ETH_00024390-t26_1-p1|transcript=ETH_00024390-t26_1|gene=ETH_00024390|organism=Eimeria_tenella_strain_Houghton|gene_product=Dyneinheavychainprotein,related|transcript_product=Dyneinheavychainprotein,related|location=HG674763:158939-177746(+)|protein_length=4913|sequence_SO=supercontig|SO=protein_coding_gene|is_pseudo=false	1368	1397	no	no	3	1	NaN				1			5741.1	0	0	0	5741.1	0	0
AALGYFAHR	9	0	1004.52	ETH_00017205-t26_1-p1|transcript=ETH_00017205-t26_1|gene=ETH_00017205|organism=Eimeria_tenella_strain_Houghton|gene_product=hypotheticalprotein,conserved|transcript_product=hypotheticalprotein,conserved|location=HG676059:1405-2809(+)|protein_length=225|sequence_SO=supercontig|SO=protein_coding_gene|is_pseudo=false	ETH_00017205-t26_1-p1|transcript=ETH_00017205-t26_1|gene=ETH_00017205|organism=Eimeria_tenella_strain_Houghton|gene_product=hypotheticalprotein,conserved|transcript_product=hypotheticalprotein,conserved|location=HG676059:1405-2809(+)|protein_length=225|sequence_SO=supercontig|SO=protein_coding_gene|is_pseudo=false	15	23	yes	yes	2	0.019306	53.679				1	1	1	157220	0	0	0	65105	43454	48655
AALHDAQVK	9	0	951.514	ETH_00005790-t26_1-p1|transcript=ETH_00005790-t26_1|gene=ETH_00005790|organism=Eimeria_tenella_strain_Houghton|gene_product=hypotheticalprotein|transcript_product=hypotheticalprotein|location=HG675415:248187-263528(+)|protein_length=4802|sequence_SO=supercontig|SO=protein_coding_gene|is_pseudo=false	ETH_00005790-t26_1-p1|transcript=ETH_00005790-t26_1|gene=ETH_00005790|organism=Eimeria_tenella_strain_Houghton|gene_product=hypotheticalprotein|transcript_product=hypotheticalprotein|location=HG675415:248187-263528(+)|protein_length=4802|sequence_SO=supercontig|SO=protein_coding_gene|is_pseudo=false	2637	2645	no	no	2	0.0011702	129.72	1	1	1	1	1	1	544270	42679	8111.3	10611	158260	164370	160240
AALLDEFDEIVAR	13	0	1460.75	ETH_00027675-t26_1-p1|transcript=ETH_00027675-t26_1|gene=ETH_00027675|organism=Eimeria_tenella_strain_Houghton|gene_product=Eukaryotictranslationinitiationfactor3subunit9,putative|transcript_product=Eukaryotictranslationinitiationfactor3subunit9,putative|location=HG673752:1-2641(-)|protein_length=364|sequence_SO=supercontig|SO=protein_coding_gene|is_pseudo=false	ETH_00027675-t26_1-p1|transcript=ETH_00027675-t26_1|gene=ETH_00027675|organism=Eimeria_tenella_strain_Houghton|gene_product=Eukaryotictranslationinitiationfactor3subunit9,putative|transcript_product=Eukaryotictranslationinitiationfactor3subunit9,putative|location=HG673752:1-2641(-)|protein_length=364|sequence_SO=supercontig|SO=protein_coding_gene|is_pseudo=false	145	157	yes	yes	2	0.00041721	220.17	1	2	1	1	1	1	3165000	100390	74632	79169	921380	930100	1059400
AALLEHWLALER	12	0	1420.78	ETH_00007840-t26_1-p1|transcript=ETH_00007840-t26_1|gene=ETH_00007840|organism=Eimeria_tenella_strain_Houghton|gene_product=CRN(Crookedneck)protein,related|transcript_product=CRN(Crookedneck)protein,related|location=HG674029:194680-202284(-)|protein_length=747|sequence_SO=supercontig|SO=protein_coding_gene|is_pseudo=false	ETH_00007840-t26_1-p1|transcript=ETH_00007840-t26_1|gene=ETH_00007840|organism=Eimeria_tenella_strain_Houghton|gene_product=CRN(Crookedneck)protein,related|transcript_product=CRN(Crookedneck)protein,related|location=HG674029:194680-202284(-)|protein_length=747|sequence_SO=supercontig|SO=protein_coding_gene|is_pseudo=false	665	676	yes	yes	2;3	0.0018335	83.775	1		1	1	1	2	346370	41009	0	47629	70123	62108	125500
AALLMPFPELQHR	13	0	1521.81	ETH_00029030-t26_1-p1|transcript=ETH_00029030-t26_1|gene=ETH_00029030|organism=Eimeria_tenella_strain_Houghton|gene_product=hypotheticalprotein,conserved|transcript_product=hypotheticalprotein,conserved|location=HG674134:343824-346016(+)|protein_length=730|sequence_SO=supercontig|SO=protein_coding_gene|is_pseudo=false	ETH_00029030-t26_1-p1|transcript=ETH_00029030-t26_1|gene=ETH_00029030|organism=Eimeria_tenella_strain_Houghton|gene_product=hypotheticalprotein,conserved|transcript_product=hypotheticalprotein,conserved|location=HG674134:343824-346016(+)|protein_length=730|sequence_SO=supercontig|SO=protein_coding_gene|is_pseudo=false	387	399	yes	yes	3	0.006067	25.613						1	15650	0	0	0	0	0	15650
AALLNDIAVLEEEHAAHPER	20	0	2197.11	ETH_00004715-t26_1-p1|transcript=ETH_00004715-t26_1|gene=ETH_00004715|organism=Eimeria_tenella_strain_Houghton|gene_product=hypotheticalprotein,conserved|transcript_product=hypotheticalprotein,conserved|location=HG673746:181177-183049(-)|protein_length=388|sequence_SO=supercontig|SO=protein_coding_gene|is_pseudo=false	ETH_00004715-t26_1-p1|transcript=ETH_00004715-t26_1|gene=ETH_00004715|organism=Eimeria_tenella_strain_Houghton|gene_product=hypotheticalprotein,conserved|transcript_product=hypotheticalprotein,conserved|location=HG673746:181177-183049(-)|protein_length=388|sequence_SO=supercontig|SO=protein_coding_gene|is_pseudo=false	90	109	yes	yes	3	1.0077e-06	50.519			1	1	1	2	132730	0	0	5701.3	38855	43812	44365
AALLNGYFAK	10	0	1066.58	ETH_00015940-t26_1-p1|transcript=ETH_00015940-t26_1|gene=ETH_00015940|organism=Eimeria_tenella_strain_Houghton|gene_product=glutamyl-tRNAsynthetase,putative|transcript_product=glutamyl-tRNAsynthetase,putative|location=HG674344:279242-283864(-)|protein_length=781|sequence_SO=supercontig|SO=protein_coding_gene|is_pseudo=false	ETH_00015940-t26_1-p1|transcript=ETH_00015940-t26_1|gene=ETH_00015940|organism=Eimeria_tenella_strain_Houghton|gene_product=glutamyl-tRNAsynthetase,putative|transcript_product=glutamyl-tRNAsynthetase,putative|location=HG674344:279242-283864(-)|protein_length=781|sequence_SO=supercontig|SO=protein_coding_gene|is_pseudo=false	267	276	yes	yes	2	0.01583	41.025				1	1	1	73207	0	0	0	23813	24973	24421
AALLNYFLYR	10	0	1242.68	ETH_00038210-t26_1-p1|transcript=ETH_00038210-t26_1|gene=ETH_00038210|organism=Eimeria_tenella_strain_Houghton|gene_product=asparaginesynthase,putative|transcript_product=asparaginesynthase,putative|location=HG675419:5-1038(-)|protein_length=344|sequence_SO=supercontig|SO=protein_coding_gene|is_pseudo=false	ETH_00038210-t26_1-p1|transcript=ETH_00038210-t26_1|gene=ETH_00038210|organism=Eimeria_tenella_strain_Houghton|gene_product=asparaginesynthase,putative|transcript_product=asparaginesynthase,putative|location=HG675419:5-1038(-)|protein_length=344|sequence_SO=supercontig|SO=protein_coding_gene|is_pseudo=false	131	140	yes	yes	2	0.00044071	130				1	1	1	495460	0	0	0	184960	145230	165270
AALLQHPER	9	0	1033.57	ETH_00004785-t26_1-p1|transcript=ETH_00004785-t26_1|gene=ETH_00004785|organism=Eimeria_tenella_strain_Houghton|gene_product=hypotheticalprotein,conserved|transcript_product=hypotheticalprotein,conserved|location=HG673746:274861-277402(-)|protein_length=482|sequence_SO=supercontig|SO=protein_coding_gene|is_pseudo=false	ETH_00004785-t26_1-p1|transcript=ETH_00004785-t26_1|gene=ETH_00004785|organism=Eimeria_tenella_strain_Houghton|gene_product=hypotheticalprotein,conserved|transcript_product=hypotheticalprotein,conserved|location=HG673746:274861-277402(-)|protein_length=482|sequence_SO=supercontig|SO=protein_coding_gene|is_pseudo=false	150	158	yes	yes	2	0.0099789	67.464				1	1	1	106610	0	0	0	32495	35523	38594
AALLQQQR	8	0	926.53	ETH_00022315-t26_1-p1|transcript=ETH_00022315-t26_1|gene=ETH_00022315|organism=Eimeria_tenella_strain_Houghton|gene_product=hypotheticalprotein|transcript_product=hypotheticalprotein|location=HG675676:45879-52021(-)|protein_length=535|sequence_SO=supercontig|SO=protein_coding_gene|is_pseudo=false	ETH_00022315-t26_1-p1|transcript=ETH_00022315-t26_1|gene=ETH_00022315|organism=Eimeria_tenella_strain_Houghton|gene_product=hypotheticalprotein|transcript_product=hypotheticalprotein|location=HG675676:45879-52021(-)|protein_length=535|sequence_SO=supercontig|SO=protein_coding_gene|is_pseudo=false	432	439	yes	yes	2	0.017454	61.494				1	1	1	196500	0	0	0	69330	66772	60393
AALNESEEATVK	12	0	1260.62	ETH_00012700-t26_1-p1|transcript=ETH_00012700-t26_1|gene=ETH_00012700|organism=Eimeria_tenella_strain_Houghton|gene_product=hypotheticalprotein,conserved|transcript_product=hypotheticalprotein,conserved|location=HG673751:64668-76499(+)|protein_length=2969|sequence_SO=supercontig|SO=protein_coding_gene|is_pseudo=false	ETH_00012700-t26_1-p1|transcript=ETH_00012700-t26_1|gene=ETH_00012700|organism=Eimeria_tenella_strain_Houghton|gene_product=hypotheticalprotein,conserved|transcript_product=hypotheticalprotein,conserved|location=HG673751:64668-76499(+)|protein_length=2969|sequence_SO=supercontig|SO=protein_coding_gene|is_pseudo=false	351	362	yes	yes	2	0.0057338	67.881		1		2	2	2	431680	0	9371.4	0	154870	140660	126780
AALPLWPQLLR	11	0	1276.77	ETH_00027000-t26_1-p1|transcript=ETH_00027000-t26_1|gene=ETH_00027000|organism=Eimeria_tenella_strain_Houghton|gene_product=hypotheticalprotein,conserved|transcript_product=hypotheticalprotein,conserved|location=HG673774:267241-299851(-)|protein_length=9860|sequence_SO=supercontig|SO=protein_coding_gene|is_pseudo=false	ETH_00027000-t26_1-p1|transcript=ETH_00027000-t26_1|gene=ETH_00027000|organism=Eimeria_tenella_strain_Houghton|gene_product=hypotheticalprotein,conserved|transcript_product=hypotheticalprotein,conserved|location=HG673774:267241-299851(-)|protein_length=9860|sequence_SO=supercontig|SO=protein_coding_gene|is_pseudo=false	6389	6399	yes	yes	2	0.010546	79.809				1	1	1	157690	0	0	0	55902	55006	46786
AALQEHPEALYFLGEIK	17	0	1928	ETH_00043670-t26_1-p1|transcript=ETH_00043670-t26_1|gene=ETH_00043670|organism=Eimeria_tenella_strain_Houghton|gene_product=hypotheticalprotein|transcript_product=hypotheticalprotein|location=HG677044:217-1059(+)|protein_length=147|sequence_SO=supercontig|SO=protein_coding_gene|is_pseudo=false	ETH_00043670-t26_1-p1|transcript=ETH_00043670-t26_1|gene=ETH_00043670|organism=Eimeria_tenella_strain_Houghton|gene_product=hypotheticalprotein|transcript_product=hypotheticalprotein|location=HG677044:217-1059(+)|protein_length=147|sequence_SO=supercontig|SO=protein_coding_gene|is_pseudo=false	37	53	yes	yes	3	0.00092446	30.862			1	2	2	3	259730	0	0	5763.4	70019	78099	105840
AALQHMQQQR	10	0	1209.6	ETH_00004785-t26_1-p1|transcript=ETH_00004785-t26_1|gene=ETH_00004785|organism=Eimeria_tenella_strain_Houghton|gene_product=hypotheticalprotein,conserved|transcript_product=hypotheticalprotein,conserved|location=HG673746:274861-277402(-)|protein_length=482|sequence_SO=supercontig|SO=protein_coding_gene|is_pseudo=false	ETH_00004785-t26_1-p1|transcript=ETH_00004785-t26_1|gene=ETH_00004785|organism=Eimeria_tenella_strain_Houghton|gene_product=hypotheticalprotein,conserved|transcript_product=hypotheticalprotein,conserved|location=HG673746:274861-277402(-)|protein_length=482|sequence_SO=supercontig|SO=protein_coding_gene|is_pseudo=false	224	233	yes	yes	2	0.018541	45.489				1			6576.5	0	0	0	6576.5	0	0
AALQLQQQQPHGEEESQQR	19	0	2204.06	ETH_00030165-t26_1-p1|transcript=ETH_00030165-t26_1|gene=ETH_00030165|organism=Eimeria_tenella_strain_Houghton|gene_product=hypotheticalprotein,conserved|transcript_product=hypotheticalprotein,conserved|location=HG673812:260524-264351(-)|protein_length=848|sequence_SO=supercontig|SO=protein_coding_gene|is_pseudo=false	ETH_00030165-t26_1-p1|transcript=ETH_00030165-t26_1|gene=ETH_00030165|organism=Eimeria_tenella_strain_Houghton|gene_product=hypotheticalprotein,conserved|transcript_product=hypotheticalprotein,conserved|location=HG673812:260524-264351(-)|protein_length=848|sequence_SO=supercontig|SO=protein_coding_gene|is_pseudo=false	148	166	yes	yes	3	0.0044764	29.98				1			50803	0	0	0	50803	0	0
AALQQEYFGMQQPDNSIPIFAFIGR	25	0	2840.4	ETH_00004395-t26_1-p1|transcript=ETH_00004395-t26_1|gene=ETH_00004395|organism=Eimeria_tenella_strain_Houghton|gene_product=hypotheticalprotein|transcript_product=hypotheticalprotein|location=HG677557:239-8060(-)|protein_length=962|sequence_SO=supercontig|SO=protein_coding_gene|is_pseudo=false	ETH_00004395-t26_1-p1|transcript=ETH_00004395-t26_1|gene=ETH_00004395|organism=Eimeria_tenella_strain_Houghton|gene_product=hypotheticalprotein|transcript_product=hypotheticalprotein|location=HG677557:239-8060(-)|protein_length=962|sequence_SO=supercontig|SO=protein_coding_gene|is_pseudo=false	521	545	yes	yes	3	0.010406	8.8157	1	1	1				1787400	622850	419330	745180	0	0	0
AALQSGQQQQQQQPISNR	18	0	2009	ETH_00030690-t26_1-p1|transcript=ETH_00030690-t26_1|gene=ETH_00030690|organism=Eimeria_tenella_strain_Houghton|gene_product=hypotheticalprotein,conserved|transcript_product=hypotheticalprotein,conserved|location=HG673763:16834-19580(+)|protein_length=443|sequence_SO=supercontig|SO=protein_coding_gene|is_pseudo=false	ETH_00030690-t26_1-p1|transcript=ETH_00030690-t26_1|gene=ETH_00030690|organism=Eimeria_tenella_strain_Houghton|gene_product=hypotheticalprotein,conserved|transcript_product=hypotheticalprotein,conserved|location=HG673763:16834-19580(+)|protein_length=443|sequence_SO=supercontig|SO=protein_coding_gene|is_pseudo=false	348	365	yes	yes	2	0.0053988	29.217	1	1		1	1	1	106310	1806.4	587.94	0	33129	34314	36473
AALSAASLQADSQR	14	0	1387.71	ETH_00025460-t26_1-p1|transcript=ETH_00025460-t26_1|gene=ETH_00025460|organism=Eimeria_tenella_strain_Houghton|gene_product=proteinkinase(incompletecatalytictriad),putative|transcript_product=proteinkinase(incompletecatalytictriad),putative|location=HG673782:16421-23792(-)|protein_length=1332|sequence_SO=supercontig|SO=protein_coding_gene|is_pseudo=false	ETH_00025460-t26_1-p1|transcript=ETH_00025460-t26_1|gene=ETH_00025460|organism=Eimeria_tenella_strain_Houghton|gene_product=proteinkinase(incompletecatalytictriad),putative|transcript_product=proteinkinase(incompletecatalytictriad),putative|location=HG673782:16421-23792(-)|protein_length=1332|sequence_SO=supercontig|SO=protein_coding_gene|is_pseudo=false	352	365	yes	yes	2	1.0327e-07	236.42	1	1	2	2	1	1	2926600	41366	13535	27863	898170	1020100	925500
AALTDFER	8	0	921.456	ETH_00015805-t26_1-p1|transcript=ETH_00015805-t26_1|gene=ETH_00015805|organism=Eimeria_tenella_strain_Houghton|gene_product=60SribosomalproteinL14,putative|transcript_product=60SribosomalproteinL14,putative|location=HG674344:130782-131946(-)|protein_length=138|sequence_SO=supercontig|SO=protein_coding_gene|is_pseudo=false	ETH_00015805-t26_1-p1|transcript=ETH_00015805-t26_1|gene=ETH_00015805|organism=Eimeria_tenella_strain_Houghton|gene_product=60SribosomalproteinL14,putative|transcript_product=60SribosomalproteinL14,putative|location=HG674344:130782-131946(-)|protein_length=138|sequence_SO=supercontig|SO=protein_coding_gene|is_pseudo=false	104	111	yes	yes	2	0.018054	75.243	1	1	1	1	1	1	2232600	66746	66120	68826	747290	680380	603190
AALTVIAQHMTDSDIDHLR	19	0	2106.05	ETH_00025085-t26_1-p1|transcript=ETH_00025085-t26_1|gene=ETH_00025085|organism=Eimeria_tenella_strain_Houghton|gene_product=calcium-dependentproteinkinase3|transcript_product=calcium-dependentproteinkinase3|location=HG673819:23034-28748(+)|protein_length=433|sequence_SO=supercontig|SO=protein_coding_gene|is_pseudo=false	ETH_00025085-t26_1-p1|transcript=ETH_00025085-t26_1|gene=ETH_00025085|organism=Eimeria_tenella_strain_Houghton|gene_product=calcium-dependentproteinkinase3|transcript_product=calcium-dependentproteinkinase3|location=HG673819:23034-28748(+)|protein_length=433|sequence_SO=supercontig|SO=protein_coding_gene|is_pseudo=false	263	281	yes	yes	3	0.0011089	38.839	1			1	1	1	230530	6141.3	0	0	70512	75408	78473
AALVYGQMNEPPGAR	15	0	1572.77	ETH_00026155-t26_1-p1|transcript=ETH_00026155-t26_1|gene=ETH_00026155|organism=Eimeria_tenella_strain_Houghton|gene_product=ATPsynthasebetachain,putative|transcript_product=ATPsynthasebetachain,putative|location=HG675660:256137-259273(+)|protein_length=574|sequence_SO=supercontig|SO=protein_coding_gene|is_pseudo=false	ETH_00026155-t26_1-p1|transcript=ETH_00026155-t26_1|gene=ETH_00026155|organism=Eimeria_tenella_strain_Houghton|gene_product=ATPsynthasebetachain,putative|transcript_product=ATPsynthasebetachain,putative|location=HG675660:256137-259273(+)|protein_length=574|sequence_SO=supercontig|SO=protein_coding_gene|is_pseudo=false	310	324	yes	yes	2	0.0014263	99.276	1	1		3	3	3	2627700	12427	111760	0	752150	943370	807950
AAMADSNGVNLDQMER	16	0	1720.75	ETH_00013105-t26_1-p1|transcript=ETH_00013105-t26_1|gene=ETH_00013105|organism=Eimeria_tenella_strain_Houghton|gene_product=aminopeptidaseN,putative|transcript_product=aminopeptidaseN,putative|location=HG673747:270511-276522(+)|protein_length=1010|sequence_SO=supercontig|SO=protein_coding_gene|is_pseudo=false	ETH_00013105-t26_1-p1|transcript=ETH_00013105-t26_1|gene=ETH_00013105|organism=Eimeria_tenella_strain_Houghton|gene_product=aminopeptidaseN,putative|transcript_product=aminopeptidaseN,putative|location=HG673747:270511-276522(+)|protein_length=1010|sequence_SO=supercontig|SO=protein_coding_gene|is_pseudo=false	553	568	yes	yes	2	0.00034155	169.52	1	1	1	3	3	3	371190	682.57	5537.1	5302.4	115690	120400	123580
AAMANPNVEVVALNDPFMDVQYMAYQLK	28	0	3141.5	ETH_00008865-t26_1-p1|transcript=ETH_00008865-t26_1|gene=ETH_00008865|organism=Eimeria_tenella_strain_Houghton|gene_product=glyceraldehyde-3-phosphatedehydrogenase|transcript_product=glyceraldehyde-3-phosphatedehydrogenase|location=HG675758:503655-504918(-)|protein_length=339|sequence_SO=supercontig|SO=protein_coding_gene|is_pseudo=false	ETH_00008865-t26_1-p1|transcript=ETH_00008865-t26_1|gene=ETH_00008865|organism=Eimeria_tenella_strain_Houghton|gene_product=glyceraldehyde-3-phosphatedehydrogenase|transcript_product=glyceraldehyde-3-phosphatedehydrogenase|location=HG675758:503655-504918(-)|protein_length=339|sequence_SO=supercontig|SO=protein_coding_gene|is_pseudo=false	20	47	yes	yes	3	1.5462e-05	62.327			1	3	1	1	406490	0	0	7541.6	256820	74777	67347
AAMGMGTTGGASTK	14	0	1239.56	ETH_00002840-t26_1-p1|transcript=ETH_00002840-t26_1|gene=ETH_00002840|organism=Eimeria_tenella_strain_Houghton|gene_product=phosphatecarrierprotein,putative|transcript_product=phosphatecarrierprotein,putative|location=HG675649:127796-130686(+)|protein_length=360|sequence_SO=supercontig|SO=protein_coding_gene|is_pseudo=false	ETH_00002840-t26_1-p1|transcript=ETH_00002840-t26_1|gene=ETH_00002840|organism=Eimeria_tenella_strain_Houghton|gene_product=phosphatecarrierprotein,putative|transcript_product=phosphatecarrierprotein,putative|location=HG675649:127796-130686(+)|protein_length=360|sequence_SO=supercontig|SO=protein_coding_gene|is_pseudo=false	345	358	yes	yes	2	0.0012796	166.65	3	1	4	4	3	4	2565400	96291	453.03	83370	847030	793480	744730
AANAGGVAVSGLEMSQNAMR	20	0	1932.91	ETH_00033375-t26_1-p1|transcript=ETH_00033375-t26_1|gene=ETH_00033375|organism=Eimeria_tenella_strain_Houghton|gene_product=NADP-specificglutamatedehydrogenase,putative|transcript_product=NADP-specificglutamatedehydrogenase,putative|location=HG675723:131266-133785(+)|protein_length=468|sequence_SO=supercontig|SO=protein_coding_gene|is_pseudo=false	ETH_00033375-t26_1-p1|transcript=ETH_00033375-t26_1|gene=ETH_00033375|organism=Eimeria_tenella_strain_Houghton|gene_product=NADP-specificglutamatedehydrogenase,putative|transcript_product=NADP-specificglutamatedehydrogenase,putative|location=HG675723:131266-133785(+)|protein_length=468|sequence_SO=supercontig|SO=protein_coding_gene|is_pseudo=false	390	409	yes	yes	2	2.5302e-06	122.66				1	1	1	194780	0	0	0	58410	62657	73717
AANAPGAAAAAAATADGGSEVQR	23	0	1996.96	ETH_00015750-t26_1-p1|transcript=ETH_00015750-t26_1|gene=ETH_00015750|organism=Eimeria_tenella_strain_Houghton|gene_product=DNA/pantothenatemetabolismflavoproteindomain-containingprotein,putative|transcript_product=DNA/pantothenatemetabolismflavoproteindomain-containingprotein,putative|location=HG674344:69465-71988(+)|protein_length=613|sequence_SO=supercontig|SO=protein_coding_gene|is_pseudo=fal…	ETH_00015750-t26_1-p1|transcript=ETH_00015750-t26_1|gene=ETH_00015750|organism=Eimeria_tenella_strain_Houghton|gene_product=DNA/pantothenatemetabolismflavoproteindomain-containingprotein,putative|transcript_product=DNA/pantothenatemetabolismflavoproteindomain-containingprotein,putative|location=HG674344:69465-71988(+)|protein_length=613|sequence_SO=supercontig|SO=protein_coding_gene|is_pseudo=fal…	417	439	yes	yes	2;3	0.00055618	147.64				4	4	4	1016900	0	0	0	316460	342900	357570
AANAVAAPFDSR	12	0	1188.59	ETH_00012215-t26_1-p1|transcript=ETH_00012215-t26_1|gene=ETH_00012215|organism=Eimeria_tenella_strain_Houghton|gene_product=hypotheticalprotein|transcript_product=hypotheticalprotein|location=HG674968:58609-63357(-)|protein_length=758|sequence_SO=supercontig|SO=protein_coding_gene|is_pseudo=false	ETH_00012215-t26_1-p1|transcript=ETH_00012215-t26_1|gene=ETH_00012215|organism=Eimeria_tenella_strain_Houghton|gene_product=hypotheticalprotein|transcript_product=hypotheticalprotein|location=HG674968:58609-63357(-)|protein_length=758|sequence_SO=supercontig|SO=protein_coding_gene|is_pseudo=false	459	470	yes	yes	2	0.030529	53.028	1		1	1	1	1	347930	53343	0	72763	81018	77031	63773
AANDAAVSSAEVTAAAAAAATGGR	24	0	2073.01	ETH_00010490-t26_1-p1|transcript=ETH_00010490-t26_1|gene=ETH_00010490|organism=Eimeria_tenella_strain_Houghton|gene_product=interferongamma-inducibleprotein30,putative|transcript_product=interferongamma-inducibleprotein30,putative|location=HG675655:66995-69065(-)|protein_length=342|sequence_SO=supercontig|SO=protein_coding_gene|is_pseudo=false	ETH_00010490-t26_1-p1|transcript=ETH_00010490-t26_1|gene=ETH_00010490|organism=Eimeria_tenella_strain_Houghton|gene_product=interferongamma-inducibleprotein30,putative|transcript_product=interferongamma-inducibleprotein30,putative|location=HG675655:66995-69065(-)|protein_length=342|sequence_SO=supercontig|SO=protein_coding_gene|is_pseudo=false	184	207	yes	yes	2;3	2.0135e-22	186.89	1	1	2	4	5	2	2234200	14952	42488	37360	695600	761580	682200
AANDPLLLDLR	11	0	1209.67	ETH_00014360-t26_1-p1|transcript=ETH_00014360-t26_1|gene=ETH_00014360|organism=Eimeria_tenella_strain_Houghton|gene_product=glycerol-3-phosphateacyltransferase,putative|transcript_product=glycerol-3-phosphateacyltransferase,putative|location=HG675701:35428-43755(+)|protein_length=951|sequence_SO=supercontig|SO=protein_coding_gene|is_pseudo=false	ETH_00014360-t26_1-p1|transcript=ETH_00014360-t26_1|gene=ETH_00014360|organism=Eimeria_tenella_strain_Houghton|gene_product=glycerol-3-phosphateacyltransferase,putative|transcript_product=glycerol-3-phosphateacyltransferase,putative|location=HG675701:35428-43755(+)|protein_length=951|sequence_SO=supercontig|SO=protein_coding_gene|is_pseudo=false	698	708	yes	yes	2	0.0014539	175.07			1	1	1	1	766450	0	0	35628	240240	255150	235440
AANEYLR	7	0	835.419	ETH_00024155-t26_1-p1|transcript=ETH_00024155-t26_1|gene=ETH_00024155|organism=Eimeria_tenella_strain_Houghton|gene_product=cystathioninebeta-lyase,putative|transcript_product=cystathioninebeta-lyase,putative|location=HG675525:289425-291120(+)|protein_length=422|sequence_SO=supercontig|SO=protein_coding_gene|is_pseudo=false	ETH_00024155-t26_1-p1|transcript=ETH_00024155-t26_1|gene=ETH_00024155|organism=Eimeria_tenella_strain_Houghton|gene_product=cystathioninebeta-lyase,putative|transcript_product=cystathioninebeta-lyase,putative|location=HG675525:289425-291120(+)|protein_length=422|sequence_SO=supercontig|SO=protein_coding_gene|is_pseudo=false	114	120	yes	yes	2	0.055881	61.494			1	1	1	1	392420	0	0	4130.3	136190	126420	125670
AANPEELEGFEGK	13	0	1389.64	ETH_00034840-t26_1-p1|transcript=ETH_00034840-t26_1|gene=ETH_00034840|organism=Eimeria_tenella_strain_Houghton|gene_product=hypotheticalprotein,conserved|transcript_product=hypotheticalprotein,conserved|location=HG676638:4065-8163(+)|protein_length=236|sequence_SO=supercontig|SO=protein_coding_gene|is_pseudo=false	ETH_00034840-t26_1-p1|transcript=ETH_00034840-t26_1|gene=ETH_00034840|organism=Eimeria_tenella_strain_Houghton|gene_product=hypotheticalprotein,conserved|transcript_product=hypotheticalprotein,conserved|location=HG676638:4065-8163(+)|protein_length=236|sequence_SO=supercontig|SO=protein_coding_gene|is_pseudo=false	32	44	yes	yes	2	0.0020421	130.99				1	1	1	841800	0	0	0	264810	286140	290860
AAPAAAAAAPPPAAAGPAQALR	22	0	1881.02	ETH_00014670-t26_1-p1|transcript=ETH_00014670-t26_1|gene=ETH_00014670|organism=Eimeria_tenella_strain_Houghton|gene_product=Single-strandedDNA-bindingprotein,related|transcript_product=Single-strandedDNA-bindingprotein,related|location=HG675595:54920-57794(+)|protein_length=294|sequence_SO=supercontig|SO=protein_coding_gene|is_pseudo=false	ETH_00014670-t26_1-p1|transcript=ETH_00014670-t26_1|gene=ETH_00014670|organism=Eimeria_tenella_strain_Houghton|gene_product=Single-strandedDNA-bindingprotein,related|transcript_product=Single-strandedDNA-bindingprotein,related|location=HG675595:54920-57794(+)|protein_length=294|sequence_SO=supercontig|SO=protein_coding_gene|is_pseudo=false	256	277	yes	yes	2	0.00079031	59.731				2	1	2	533660	0	0	0	172960	162330	198370
AAPAAAAAPAAAAAAAAAAAQER	23	0	1903.99	ETH_00012935-t26_1-p1|transcript=ETH_00012935-t26_1|gene=ETH_00012935|organism=Eimeria_tenella_strain_Houghton|gene_product=hypotheticalprotein,conserved|transcript_product=hypotheticalprotein,conserved|location=HG673747:88194-92113(-)|protein_length=1248|sequence_SO=supercontig|SO=protein_coding_gene|is_pseudo=false	ETH_00012935-t26_1-p1|transcript=ETH_00012935-t26_1|gene=ETH_00012935|organism=Eimeria_tenella_strain_Houghton|gene_product=hypotheticalprotein,conserved|transcript_product=hypotheticalprotein,conserved|location=HG673747:88194-92113(-)|protein_length=1248|sequence_SO=supercontig|SO=protein_coding_gene|is_pseudo=false	919	941	yes	yes	2;3	0.00070051	124.62	2	2	1	2	2	2	1100600	30239	22293	13161	335080	334190	365670
AAPAAEAAAGAAEEEEAQPQQQQPQQQQPR	30	0	3127.46	ETH_00019225-t26_1-p1|transcript=ETH_00019225-t26_1|gene=ETH_00019225|organism=Eimeria_tenella_strain_Houghton|gene_product=hypotheticalprotein,conserved|transcript_product=hypotheticalprotein,conserved|location=HG675163:50752-59817(-)|protein_length=1962|sequence_SO=supercontig|SO=protein_coding_gene|is_pseudo=false	ETH_00019225-t26_1-p1|transcript=ETH_00019225-t26_1|gene=ETH_00019225|organism=Eimeria_tenella_strain_Houghton|gene_product=hypotheticalprotein,conserved|transcript_product=hypotheticalprotein,conserved|location=HG675163:50752-59817(-)|protein_length=1962|sequence_SO=supercontig|SO=protein_coding_gene|is_pseudo=false	1568	1597	yes	yes	3	6.2074e-06	63.421				1	1	1	106750	0	0	0	30728	29656	46365
AAPAAESSSSSSSVNHSDNAAAGR	24	0	2229.98	ETH_00041165-t26_1-p1|transcript=ETH_00041165-t26_1|gene=ETH_00041165|organism=Eimeria_tenella_strain_Houghton|gene_product=hypotheticalprotein,conserved|transcript_product=hypotheticalprotein,conserved|location=HG675351:23-1647(-)|protein_length=275|sequence_SO=supercontig|SO=protein_coding_gene|is_pseudo=false	ETH_00041165-t26_1-p1|transcript=ETH_00041165-t26_1|gene=ETH_00041165|organism=Eimeria_tenella_strain_Houghton|gene_product=hypotheticalprotein,conserved|transcript_product=hypotheticalprotein,conserved|location=HG675351:23-1647(-)|protein_length=275|sequence_SO=supercontig|SO=protein_coding_gene|is_pseudo=false	103	126	yes	yes	3	0.003706	23.53				1	1	1	49269	0	0	0	24549	20920	3799.8
AAPAVAAAAAK	11	0	910.524	ETH_00002920-t26_1-p1|transcript=ETH_00002920-t26_1|gene=ETH_00002920|organism=Eimeria_tenella_strain_Houghton|gene_product=hypotheticalprotein|transcript_product=hypotheticalprotein|location=HG675649:213185-216368(+)|protein_length=924|sequence_SO=supercontig|SO=protein_coding_gene|is_pseudo=false	ETH_00002920-t26_1-p1|transcript=ETH_00002920-t26_1|gene=ETH_00002920|organism=Eimeria_tenella_strain_Houghton|gene_product=hypotheticalprotein|transcript_product=hypotheticalprotein|location=HG675649:213185-216368(+)|protein_length=924|sequence_SO=supercontig|SO=protein_coding_gene|is_pseudo=false	247	257	yes	yes	2	0.008578	90.308				1	1	1	584200	0	0	0	197170	200550	186480
AAPEHIEPQGR	11	0	1203.6	ETH_00028385-t26_1-p1|transcript=ETH_00028385-t26_1|gene=ETH_00028385|organism=Eimeria_tenella_strain_Houghton|gene_product=amiloride-sensitiveamineoxidase,copper-containing,putative|transcript_product=amiloride-sensitiveamineoxidase,copper-containing,putative|location=HG675673:93330-98674(+)|protein_length=1639|sequence_SO=supercontig|SO=protein_coding_gene|is_pseudo=false	ETH_00028385-t26_1-p1|transcript=ETH_00028385-t26_1|gene=ETH_00028385|organism=Eimeria_tenella_strain_Houghton|gene_product=amiloride-sensitiveamineoxidase,copper-containing,putative|transcript_product=amiloride-sensitiveamineoxidase,copper-containing,putative|location=HG675673:93330-98674(+)|protein_length=1639|sequence_SO=supercontig|SO=protein_coding_gene|is_pseudo=false	1174	1184	yes	yes	2;3	0.00049354	112.8	2	2	2	2	1	2	2727000	190370	37146	168050	241750	297040	1792700
AAPGAAAAAADR	12	0	1011.51	ETH_00016650-t26_1-p1|transcript=ETH_00016650-t26_1|gene=ETH_00016650|organism=Eimeria_tenella_strain_Houghton|gene_product=hypotheticalprotein,conserved|transcript_product=hypotheticalprotein,conserved|location=HG673781:66532-68486(+)|protein_length=617|sequence_SO=supercontig|SO=protein_coding_gene|is_pseudo=false	ETH_00016650-t26_1-p1|transcript=ETH_00016650-t26_1|gene=ETH_00016650|organism=Eimeria_tenella_strain_Houghton|gene_product=hypotheticalprotein,conserved|transcript_product=hypotheticalprotein,conserved|location=HG673781:66532-68486(+)|protein_length=617|sequence_SO=supercontig|SO=protein_coding_gene|is_pseudo=false	542	553	yes	yes	2	0.0057122	87.895				1	1	1	146800	0	0	0	43795	53880	49122
AAPGAIPAASTAAPAGTAAEVAAEAAAAAEADR	33	0	2861.42	ETH_00040840-t26_1-p1|transcript=ETH_00040840-t26_1|gene=ETH_00040840|organism=Eimeria_tenella_strain_Houghton|gene_product=CAMKinase,RADfamily,putative|transcript_product=CAMKinase,RADfamily,putative|location=HG674381:307-2153(-)|protein_length=324|sequence_SO=supercontig|SO=protein_coding_gene|is_pseudo=false	ETH_00040840-t26_1-p1|transcript=ETH_00040840-t26_1|gene=ETH_00040840|organism=Eimeria_tenella_strain_Houghton|gene_product=CAMKinase,RADfamily,putative|transcript_product=CAMKinase,RADfamily,putative|location=HG674381:307-2153(-)|protein_length=324|sequence_SO=supercontig|SO=protein_coding_gene|is_pseudo=false	164	196	yes	yes	3	3.0965e-08	97.59				1	1	1	335310	0	0	0	102010	114670	118640
AAPGCEAPAADHEALHLAR	19	0	1955.93	ETH_00026000-t26_1-p1|transcript=ETH_00026000-t26_1|gene=ETH_00026000|organism=Eimeria_tenella_strain_Houghton|gene_product=Mannitol-1-phosphatedehydrogenase,related|transcript_product=Mannitol-1-phosphatedehydrogenase,related|location=HG678232:3421-4681(+)|protein_length=229|sequence_SO=supercontig|SO=protein_coding_gene|is_pseudo=false	ETH_00026000-t26_1-p1|transcript=ETH_00026000-t26_1|gene=ETH_00026000|organism=Eimeria_tenella_strain_Houghton|gene_product=Mannitol-1-phosphatedehydrogenase,related|transcript_product=Mannitol-1-phosphatedehydrogenase,related|location=HG678232:3421-4681(+)|protein_length=229|sequence_SO=supercontig|SO=protein_coding_gene|is_pseudo=false	2	20	yes	yes	2;3	4.0006e-07	122.2	2	1	1	2	1	3	1413700	37544	18849	21201	405730	405960	524450
AAPHIAEPLAILMPIYK	17	0	1847.04	ETH_00022360-t26_1-p1|transcript=ETH_00022360-t26_1|gene=ETH_00022360|organism=Eimeria_tenella_strain_Houghton|gene_product=glycerol-3-phosphatedehydrogenase,putative|transcript_product=glycerol-3-phosphatedehydrogenase,putative|location=HG675676:114917-119415(+)|protein_length=653|sequence_SO=supercontig|SO=protein_coding_gene|is_pseudo=false	ETH_00022360-t26_1-p1|transcript=ETH_00022360-t26_1|gene=ETH_00022360|organism=Eimeria_tenella_strain_Houghton|gene_product=glycerol-3-phosphatedehydrogenase,putative|transcript_product=glycerol-3-phosphatedehydrogenase,putative|location=HG675676:114917-119415(+)|protein_length=653|sequence_SO=supercontig|SO=protein_coding_gene|is_pseudo=false	167	183	yes	yes	3	0.0023937	36.952	1		1	1	1	1	77786	11730	0	11688	15211	20056	19101
AAPLPAAQQLDAAR	14	0	1391.75	ETH_00005370-t26_1-p1|transcript=ETH_00005370-t26_1|gene=ETH_00005370|organism=Eimeria_tenella_strain_Houghton|gene_product=UDP-N-acetyl-D-galactosamine:polypeptideN-acetylgalactosaminyltransferaseT3,putative|transcript_product=UDP-N-acetyl-D-galactosamine:polypeptideN-acetylgalactosaminyltransferaseT3,putative|location=HG673746:994916-998663(+)|protein_length=655|sequence_SO=supercontig|SO=prote…	ETH_00005370-t26_1-p1|transcript=ETH_00005370-t26_1|gene=ETH_00005370|organism=Eimeria_tenella_strain_Houghton|gene_product=UDP-N-acetyl-D-galactosamine:polypeptideN-acetylgalactosaminyltransferaseT3,putative|transcript_product=UDP-N-acetyl-D-galactosamine:polypeptideN-acetylgalactosaminyltransferaseT3,putative|location=HG673746:994916-998663(+)|protein_length=655|sequence_SO=supercontig|SO=prote…	64	77	yes	yes	2	0.0012417	136.94		1	1	1	1	1	2249200	0	9290.7	14535	682760	759560	783070
AAPLQQQGAELAESAGAVAAK	21	0	1980.03	ETH_00027260-t26_1-p1|transcript=ETH_00027260-t26_1|gene=ETH_00027260|organism=Eimeria_tenella_strain_Houghton|gene_product=NADbindingdomainof6-phosphogluconatedehydrogenase,putative|transcript_product=NADbindingdomainof6-phosphogluconatedehydrogenase,putative|location=HG673759:57904-60700(-)|protein_length=312|sequence_SO=supercontig|SO=protein_coding_gene|is_pseudo=false	ETH_00027260-t26_1-p1|transcript=ETH_00027260-t26_1|gene=ETH_00027260|organism=Eimeria_tenella_strain_Houghton|gene_product=NADbindingdomainof6-phosphogluconatedehydrogenase,putative|transcript_product=NADbindingdomainof6-phosphogluconatedehydrogenase,putative|location=HG673759:57904-60700(-)|protein_length=312|sequence_SO=supercontig|SO=protein_coding_gene|is_pseudo=false	46	66	yes	yes	2	3.9218e-05	115.29			1	1	1	1	567240	0	0	4837.1	188250	184630	189520
AAPPFADMAGDPGMLVTGIK	20	0	1957.96	ETH_00026155-t26_1-p1|transcript=ETH_00026155-t26_1|gene=ETH_00026155|organism=Eimeria_tenella_strain_Houghton|gene_product=ATPsynthasebetachain,putative|transcript_product=ATPsynthasebetachain,putative|location=HG675660:256137-259273(+)|protein_length=574|sequence_SO=supercontig|SO=protein_coding_gene|is_pseudo=false	ETH_00026155-t26_1-p1|transcript=ETH_00026155-t26_1|gene=ETH_00026155|organism=Eimeria_tenella_strain_Houghton|gene_product=ATPsynthasebetachain,putative|transcript_product=ATPsynthasebetachain,putative|location=HG675660:256137-259273(+)|protein_length=574|sequence_SO=supercontig|SO=protein_coding_gene|is_pseudo=false	191	210	yes	yes	2;3	2.5655e-06	109.16	2	2	3	5	5	5	8927100	494410	320540	442430	2313500	2626000	2730200
AAPQFGNLK	9	0	944.508	ETH_00035815-t26_1-p1|transcript=ETH_00035815-t26_1|gene=ETH_00035815|organism=Eimeria_tenella_strain_Houghton|gene_product=hypotheticalprotein|transcript_product=hypotheticalprotein|location=HG675624:67-1279(-)|protein_length=236|sequence_SO=supercontig|SO=protein_coding_gene|is_pseudo=false	ETH_00035815-t26_1-p1|transcript=ETH_00035815-t26_1|gene=ETH_00035815|organism=Eimeria_tenella_strain_Houghton|gene_product=hypotheticalprotein|transcript_product=hypotheticalprotein|location=HG675624:67-1279(-)|protein_length=236|sequence_SO=supercontig|SO=protein_coding_gene|is_pseudo=false	2	10	yes	yes	1;2	0.0044584	63.301				2	2	2	3902800	0	0	0	1497400	1327900	1077500
AAPSIIWIDEIDSVGASR	18	0	1898.97	ETH_00010985-t26_1-p1|transcript=ETH_00010985-t26_1|gene=ETH_00010985|organism=Eimeria_tenella_strain_Houghton|gene_product=AFG3ATPasefamilyprotein,putative|transcript_product=AFG3ATPasefamilyprotein,putative|location=HG675688:279526-286502(+)|protein_length=1205|sequence_SO=supercontig|SO=protein_coding_gene|is_pseudo=false	ETH_00010985-t26_1-p1|transcript=ETH_00010985-t26_1|gene=ETH_00010985|organism=Eimeria_tenella_strain_Houghton|gene_product=AFG3ATPasefamilyprotein,putative|transcript_product=AFG3ATPasefamilyprotein,putative|location=HG675688:279526-286502(+)|protein_length=1205|sequence_SO=supercontig|SO=protein_coding_gene|is_pseudo=false	677	694	yes	yes	2	2.2694e-05	107.6		1		2	1	2	460450	0	12962	0	161860	129290	156330
AAPSSVLEGTLYYR	14	0	1525.78	ETH_00012295-t26_1-p1|transcript=ETH_00012295-t26_1|gene=ETH_00012295|organism=Eimeria_tenella_strain_Houghton|gene_product=Calcium-dependentproteinkinase2|transcript_product=Calcium-dependentproteinkinase2|location=HG674968:174639-181568(-)|protein_length=1382|sequence_SO=supercontig|SO=protein_coding_gene|is_pseudo=false	ETH_00012295-t26_1-p1|transcript=ETH_00012295-t26_1|gene=ETH_00012295|organism=Eimeria_tenella_strain_Houghton|gene_product=Calcium-dependentproteinkinase2|transcript_product=Calcium-dependentproteinkinase2|location=HG674968:174639-181568(-)|protein_length=1382|sequence_SO=supercontig|SO=protein_coding_gene|is_pseudo=false	486	499	yes	yes	2	0.025998	48.701	1					1	136900	111070	0	0	0	0	25832
AAQAADAGAAGAASR	15	0	1257.61	ETH_00008050-t26_1-p1|transcript=ETH_00008050-t26_1|gene=ETH_00008050|organism=Eimeria_tenella_strain_Houghton|gene_product=hypotheticalprotein,conserved|transcript_product=hypotheticalprotein,conserved|location=HG673836:1587-3889(-)|protein_length=435|sequence_SO=supercontig|SO=protein_coding_gene|is_pseudo=false	ETH_00008050-t26_1-p1|transcript=ETH_00008050-t26_1|gene=ETH_00008050|organism=Eimeria_tenella_strain_Houghton|gene_product=hypotheticalprotein,conserved|transcript_product=hypotheticalprotein,conserved|location=HG673836:1587-3889(-)|protein_length=435|sequence_SO=supercontig|SO=protein_coding_gene|is_pseudo=false	122	136	yes	yes	2	0.030534	25.705			1	1	1	1	31220	0	0	12034	1678.8	10437	7070.2
AAQAALGLSSSSSSSSSR	18	0	1652.8	ETH_00035640-t26_1-p1|transcript=ETH_00035640-t26_1|gene=ETH_00035640|organism=Eimeria_tenella_strain_Houghton|gene_product=hypotheticalprotein,conserved|transcript_product=hypotheticalprotein,conserved|location=HG674001:1857-3094(+)|protein_length=314|sequence_SO=supercontig|SO=protein_coding_gene|is_pseudo=false	ETH_00035640-t26_1-p1|transcript=ETH_00035640-t26_1|gene=ETH_00035640|organism=Eimeria_tenella_strain_Houghton|gene_product=hypotheticalprotein,conserved|transcript_product=hypotheticalprotein,conserved|location=HG674001:1857-3094(+)|protein_length=314|sequence_SO=supercontig|SO=protein_coding_gene|is_pseudo=false	207	224	yes	yes	2	0.000192	70.598					1	1	29211	0	0	0	0	11840	17371
AAQDLPAYQK	10	0	1103.56	ETH_00006865-t26_1-p1|transcript=ETH_00006865-t26_1|gene=ETH_00006865|organism=Eimeria_tenella_strain_Houghton|gene_product=sedoheptulose-1,7bisphosphatase,putative|transcript_product=sedoheptulose-1,7bisphosphatase,putative|location=HG675727:119801-121607(-)|protein_length=322|sequence_SO=supercontig|SO=protein_coding_gene|is_pseudo=false	ETH_00006865-t26_1-p1|transcript=ETH_00006865-t26_1|gene=ETH_00006865|organism=Eimeria_tenella_strain_Houghton|gene_product=sedoheptulose-1,7bisphosphatase,putative|transcript_product=sedoheptulose-1,7bisphosphatase,putative|location=HG675727:119801-121607(-)|protein_length=322|sequence_SO=supercontig|SO=protein_coding_gene|is_pseudo=false	210	219	yes	yes	2	0.014596	88.921	1	1	1	1	1	1	4041200	94392	80153	80996	1076700	1534300	1174700
AAQEQPEAAAGEEEEEHEDDDPHQHEVAAEIR	32	0	3565.51	ETH_00026425-t26_1-p1|transcript=ETH_00026425-t26_1|gene=ETH_00026425|organism=Eimeria_tenella_strain_Houghton|gene_product=GJ18811,related|transcript_product=GJ18811,related|location=HG673835:87461-100193(-)|protein_length=2241|sequence_SO=supercontig|SO=protein_coding_gene|is_pseudo=false	ETH_00026425-t26_1-p1|transcript=ETH_00026425-t26_1|gene=ETH_00026425|organism=Eimeria_tenella_strain_Houghton|gene_product=GJ18811,related|transcript_product=GJ18811,related|location=HG673835:87461-100193(-)|protein_length=2241|sequence_SO=supercontig|SO=protein_coding_gene|is_pseudo=false	1852	1883	yes	yes	4	8.2151e-05	7.8687				1	1	1	85846	0	0	0	20625	26538	38683
AAQETVAAGGGPASSIK	17	0	1513.77	ETH_00027970-t26_1-p1|transcript=ETH_00027970-t26_1|gene=ETH_00027970|organism=Eimeria_tenella_strain_Houghton|gene_product=TPRdomain-containingprotein,putative|transcript_product=TPRdomain-containingprotein,putative|location=HG675746:151597-156209(+)|protein_length=980|sequence_SO=supercontig|SO=protein_coding_gene|is_pseudo=false	ETH_00027970-t26_1-p1|transcript=ETH_00027970-t26_1|gene=ETH_00027970|organism=Eimeria_tenella_strain_Houghton|gene_product=TPRdomain-containingprotein,putative|transcript_product=TPRdomain-containingprotein,putative|location=HG675746:151597-156209(+)|protein_length=980|sequence_SO=supercontig|SO=protein_coding_gene|is_pseudo=false	415	431	yes	yes	2	0.00072632	89.923	2	1	1	2	2	1	1708900	62270	43603	43605	488360	553270	517820
AAQLGVTHSVR	11	0	1137.63	ETH_00030295-t26_1-p1|transcript=ETH_00030295-t26_1|gene=ETH_00030295|organism=Eimeria_tenella_strain_Houghton|gene_product=glycansynthetase,putative|transcript_product=glycansynthetase,putative|location=HG673812:413991-418807(-)|protein_length=787|sequence_SO=supercontig|SO=protein_coding_gene|is_pseudo=false	ETH_00030295-t26_1-p1|transcript=ETH_00030295-t26_1|gene=ETH_00030295|organism=Eimeria_tenella_strain_Houghton|gene_product=glycansynthetase,putative|transcript_product=glycansynthetase,putative|location=HG673812:413991-418807(-)|protein_length=787|sequence_SO=supercontig|SO=protein_coding_gene|is_pseudo=false	401	411	yes	yes	2	0.0013443	133.76	1	1	1	1	1	1	739370	40716	32059	32159	201290	218970	214170
AAQLLQQK	8	0	898.524	ETH_00006210-t26_1-p1|transcript=ETH_00006210-t26_1|gene=ETH_00006210|organism=Eimeria_tenella_strain_Houghton|gene_product=proteindisulfideisomerase,putative|transcript_product=proteindisulfideisomerase,putative|location=HG675342:234889-237081(-)|protein_length=486|sequence_SO=supercontig|SO=protein_coding_gene|is_pseudo=false	ETH_00006210-t26_1-p1|transcript=ETH_00006210-t26_1|gene=ETH_00006210|organism=Eimeria_tenella_strain_Houghton|gene_product=proteindisulfideisomerase,putative|transcript_product=proteindisulfideisomerase,putative|location=HG675342:234889-237081(-)|protein_length=486|sequence_SO=supercontig|SO=protein_coding_gene|is_pseudo=false	79	86	yes	yes	2	0.025189	76.833	1	1	1	1	1	1	10832000	258650	404110	380670	3142600	3427500	3218500
AAQLQGLELLLR	12	0	1323.79	ETH_00040420-t26_1-p1|transcript=ETH_00040420-t26_1|gene=ETH_00040420|organism=Eimeria_tenella_strain_Houghton|gene_product=hypotheticalprotein|transcript_product=hypotheticalprotein|location=HG674378:1111-2220(-)|protein_length=254|sequence_SO=supercontig|SO=protein_coding_gene|is_pseudo=false	ETH_00040420-t26_1-p1|transcript=ETH_00040420-t26_1|gene=ETH_00040420|organism=Eimeria_tenella_strain_Houghton|gene_product=hypotheticalprotein|transcript_product=hypotheticalprotein|location=HG674378:1111-2220(-)|protein_length=254|sequence_SO=supercontig|SO=protein_coding_gene|is_pseudo=false	36	47	yes	yes	2	0.0083307	39.293	1	1	1	1	1	1	811450	27644	14748	16930	252030	247490	252610
AAQNLAAIVYDESEK	15	0	1620.8	ETH_00013180-t26_1-p1|transcript=ETH_00013180-t26_1|gene=ETH_00013180|organism=Eimeria_tenella_strain_Houghton|gene_product=SAGfamilymember(sag14)|transcript_product=SAGfamilymember(sag14)|location=HG673747:386009-387716(-)|protein_length=265|sequence_SO=supercontig|SO=protein_coding_gene|is_pseudo=false	ETH_00013180-t26_1-p1|transcript=ETH_00013180-t26_1|gene=ETH_00013180|organism=Eimeria_tenella_strain_Houghton|gene_product=SAGfamilymember(sag14)|transcript_product=SAGfamilymember(sag14)|location=HG673747:386009-387716(-)|protein_length=265|sequence_SO=supercontig|SO=protein_coding_gene|is_pseudo=false	183	197	yes	yes	2	0.0026534	93.162	2	1	2	1	2	2	366890	117090	25624	83675	36390	53856	50253
AAQPAGAAAAPAAAPAASAAPTVIVVGPDTETK	33	0	2912.52	ETH_00042100-t26_1-p1|transcript=ETH_00042100-t26_1|gene=ETH_00042100|organism=Eimeria_tenella_strain_Houghton|gene_product=hypotheticalprotein|transcript_product=hypotheticalprotein|location=HG674941:210-1412(+)|protein_length=359|sequence_SO=supercontig|SO=protein_coding_gene|is_pseudo=false	ETH_00042100-t26_1-p1|transcript=ETH_00042100-t26_1|gene=ETH_00042100|organism=Eimeria_tenella_strain_Houghton|gene_product=hypotheticalprotein|transcript_product=hypotheticalprotein|location=HG674941:210-1412(+)|protein_length=359|sequence_SO=supercontig|SO=protein_coding_gene|is_pseudo=false	221	253	yes	yes	3	8.4886e-07	31.101				1	1	1	144120	0	0	0	40581	54623	48918
AAQPYPQPLNPELWGAR	17	0	1906.97	ETH_00027000-t26_1-p1|transcript=ETH_00027000-t26_1|gene=ETH_00027000|organism=Eimeria_tenella_strain_Houghton|gene_product=hypotheticalprotein,conserved|transcript_product=hypotheticalprotein,conserved|location=HG673774:267241-299851(-)|protein_length=9860|sequence_SO=supercontig|SO=protein_coding_gene|is_pseudo=false	ETH_00027000-t26_1-p1|transcript=ETH_00027000-t26_1|gene=ETH_00027000|organism=Eimeria_tenella_strain_Houghton|gene_product=hypotheticalprotein,conserved|transcript_product=hypotheticalprotein,conserved|location=HG673774:267241-299851(-)|protein_length=9860|sequence_SO=supercontig|SO=protein_coding_gene|is_pseudo=false	8406	8422	yes	yes	2	0.008251	49.097				1	1	1	144490	0	0	0	45464	50064	48962
AAQQAASASDTR	12	0	1175.55	ETH_00030365-t26_1-p1|transcript=ETH_00030365-t26_1|gene=ETH_00030365|organism=Eimeria_tenella_strain_Houghton|gene_product=KHdomain-containingprotein,putative|transcript_product=KHdomain-containingprotein,putative|location=HG673806:37316-40597(+)|protein_length=979|sequence_SO=supercontig|SO=protein_coding_gene|is_pseudo=false	ETH_00030365-t26_1-p1|transcript=ETH_00030365-t26_1|gene=ETH_00030365|organism=Eimeria_tenella_strain_Houghton|gene_product=KHdomain-containingprotein,putative|transcript_product=KHdomain-containingprotein,putative|location=HG673806:37316-40597(+)|protein_length=979|sequence_SO=supercontig|SO=protein_coding_gene|is_pseudo=false	324	335	yes	yes	2	0.0025298	199.59	1		1	1	1	1	664980	14805	0	13842	238640	202330	195360
AAQQLQQQR	9	0	1069.56	ETH_00005005-t26_1-p1|transcript=ETH_00005005-t26_1|gene=ETH_00005005|organism=Eimeria_tenella_strain_Houghton|gene_product=ATP-bindingcassettesub-familyFmember1,putative|transcript_product=ATP-bindingcassettesub-familyFmember1,putative|location=HG673746:553884-560605(-)|protein_length=762|sequence_SO=supercontig|SO=protein_coding_gene|is_pseudo=false	ETH_00005005-t26_1-p1|transcript=ETH_00005005-t26_1|gene=ETH_00005005|organism=Eimeria_tenella_strain_Houghton|gene_product=ATP-bindingcassettesub-familyFmember1,putative|transcript_product=ATP-bindingcassettesub-familyFmember1,putative|location=HG673746:553884-560605(-)|protein_length=762|sequence_SO=supercontig|SO=protein_coding_gene|is_pseudo=false	444	452	yes	yes	2	0.00052739	130				1	1	1	207670	0	0	0	75658	65265	66748
AAQQNCPAAAAGGAAAAAAALEAAAEEQQLQYVK	34	0	3283.59	ETH_00043610-t26_1-p1|transcript=ETH_00043610-t26_1|gene=ETH_00043610|organism=Eimeria_tenella_strain_Houghton|gene_product=succinyl-CoAligase,putative|transcript_product=succinyl-CoAligase,putative|location=HG674991:39-1755(-)|protein_length=422|sequence_SO=supercontig|SO=protein_coding_gene|is_pseudo=false	ETH_00043610-t26_1-p1|transcript=ETH_00043610-t26_1|gene=ETH_00043610|organism=Eimeria_tenella_strain_Houghton|gene_product=succinyl-CoAligase,putative|transcript_product=succinyl-CoAligase,putative|location=HG674991:39-1755(-)|protein_length=422|sequence_SO=supercontig|SO=protein_coding_gene|is_pseudo=false	297	330	yes	yes	3	3.2003e-08	140.48				1	1	1	940770	0	0	0	238340	326000	376430
AAQQQQQHQQTDFLTQQLADYER	23	0	2774.3	ETH_00010230-t26_1-p1|transcript=ETH_00010230-t26_1|gene=ETH_00010230|organism=Eimeria_tenella_strain_Houghton|gene_product=chromosomesegregationproteinsmc1,putative|transcript_product=chromosomesegregationproteinsmc1,putative|location=HG673827:23767-27598(-)|protein_length=643|sequence_SO=supercontig|SO=protein_coding_gene|is_pseudo=false	ETH_00010230-t26_1-p1|transcript=ETH_00010230-t26_1|gene=ETH_00010230|organism=Eimeria_tenella_strain_Houghton|gene_product=chromosomesegregationproteinsmc1,putative|transcript_product=chromosomesegregationproteinsmc1,putative|location=HG673827:23767-27598(-)|protein_length=643|sequence_SO=supercontig|SO=protein_coding_gene|is_pseudo=false	176	198	yes	yes	3	0.00030766	50.819				1	1	1	167180	0	0	0	45808	48579	72789
AAQQQQQLR	9	0	1069.56	ETH_00039765-t26_1-p1|transcript=ETH_00039765-t26_1|gene=ETH_00039765|organism=Eimeria_tenella_strain_Houghton|gene_product=cyclinH,putative|transcript_product=cyclinH,putative|location=HG674495:78-2131(-)|protein_length=569|sequence_SO=supercontig|SO=protein_coding_gene|is_pseudo=false	ETH_00039765-t26_1-p1|transcript=ETH_00039765-t26_1|gene=ETH_00039765|organism=Eimeria_tenella_strain_Houghton|gene_product=cyclinH,putative|transcript_product=cyclinH,putative|location=HG674495:78-2131(-)|protein_length=569|sequence_SO=supercontig|SO=protein_coding_gene|is_pseudo=false	146	154	yes	yes	2	0.0042408	97.033	1	1	1	1	1	1	132810	1003.2	1943.4	1894.3	45015	46492	36459
AAQQQQQQQQQSEGAR	16	0	1812.85	ETH_00035440-t26_1-p1|transcript=ETH_00035440-t26_1|gene=ETH_00035440|organism=Eimeria_tenella_strain_Houghton|gene_product=hypotheticalprotein,conserved|transcript_product=hypotheticalprotein,conserved|location=HG676936:106-1056(+)|protein_length=316|sequence_SO=supercontig|SO=protein_coding_gene|is_pseudo=false	ETH_00035440-t26_1-p1|transcript=ETH_00035440-t26_1|gene=ETH_00035440|organism=Eimeria_tenella_strain_Houghton|gene_product=hypotheticalprotein,conserved|transcript_product=hypotheticalprotein,conserved|location=HG676936:106-1056(+)|protein_length=316|sequence_SO=supercontig|SO=protein_coding_gene|is_pseudo=false	180	195	yes	yes	2	0.052103	39.166	1	1	1	1	1		50932	19782	8569	14314	6221.8	2044.9	0
AAQRPLQLTPEQYGFTAADMDR	22	1	2478.2	ETH_00028175-t26_1-p1|transcript=ETH_00028175-t26_1|gene=ETH_00028175|organism=Eimeria_tenella_strain_Houghton|gene_product=2-oxoglutaratedehydrogenase,putative|transcript_product=2-oxoglutaratedehydrogenase,putative|location=HG677946:126646-133741(+)|protein_length=1219|sequence_SO=supercontig|SO=protein_coding_gene|is_pseudo=false	ETH_00028175-t26_1-p1|transcript=ETH_00028175-t26_1|gene=ETH_00028175|organism=Eimeria_tenella_strain_Houghton|gene_product=2-oxoglutaratedehydrogenase,putative|transcript_product=2-oxoglutaratedehydrogenase,putative|location=HG677946:126646-133741(+)|protein_length=1219|sequence_SO=supercontig|SO=protein_coding_gene|is_pseudo=false	291	312	yes	yes	3	0.0029627	47.491	1	1		1	2	1	77751	7352.1	6412.5	0	25041	24440	14506
AAQVASVGHR	10	0	994.531	ETH_00019100-t26_1-p1|transcript=ETH_00019100-t26_1|gene=ETH_00019100|organism=Eimeria_tenella_strain_Houghton|gene_product=hypotheticalprotein,conserved|transcript_product=hypotheticalprotein,conserved|location=HG675479:246774-251698(+)|protein_length=1231|sequence_SO=supercontig|SO=protein_coding_gene|is_pseudo=false	ETH_00019100-t26_1-p1|transcript=ETH_00019100-t26_1|gene=ETH_00019100|organism=Eimeria_tenella_strain_Houghton|gene_product=hypotheticalprotein,conserved|transcript_product=hypotheticalprotein,conserved|location=HG675479:246774-251698(+)|protein_length=1231|sequence_SO=supercontig|SO=protein_coding_gene|is_pseudo=false	1203	1212	yes	yes	2	0.01417	56.378				1		1	26317	0	0	0	12193	0	14124
AAQVPAAGTAAGAAEDAEEAAAAR	24	0	2139.02	ETH_00004500-t26_1-p1|transcript=ETH_00004500-t26_1|gene=ETH_00004500|organism=Eimeria_tenella_strain_Houghton|gene_product=Chloroquineresistancemarkerprotein,related,related|transcript_product=Chloroquineresistancemarkerprotein,related,related|location=HG673776:7626-19018(+)|protein_length=2940|sequence_SO=supercontig|SO=protein_coding_gene|is_pseudo=false	ETH_00004500-t26_1-p1|transcript=ETH_00004500-t26_1|gene=ETH_00004500|organism=Eimeria_tenella_strain_Houghton|gene_product=Chloroquineresistancemarkerprotein,related,related|transcript_product=Chloroquineresistancemarkerprotein,related,related|location=HG673776:7626-19018(+)|protein_length=2940|sequence_SO=supercontig|SO=protein_coding_gene|is_pseudo=false	2246	2269	yes	yes	2	0.021542	33.63				1	1	1	31694	0	0	0	3574	12256	15864
AARPDVQYETVAVDLMIEDNPR	22	1	2501.22	ETH_00015480-t26_1-p1|transcript=ETH_00015480-t26_1|gene=ETH_00015480|organism=Eimeria_tenella_strain_Houghton|gene_product=Equisetinsynthetase,related|transcript_product=Equisetinsynthetase,related|location=HG675259:247390-277388(-)|protein_length=9430|sequence_SO=supercontig|SO=protein_coding_gene|is_pseudo=false	ETH_00015480-t26_1-p1|transcript=ETH_00015480-t26_1|gene=ETH_00015480|organism=Eimeria_tenella_strain_Houghton|gene_product=Equisetinsynthetase,related|transcript_product=Equisetinsynthetase,related|location=HG675259:247390-277388(-)|protein_length=9430|sequence_SO=supercontig|SO=protein_coding_gene|is_pseudo=false	6012	6033	yes	yes	3	0.0012314	90.89	1	1	1	2	2	2	871410	5152.2	5100.2	10324	285450	266220	299160
AASAAAAAAAAAAGQQQQQQQQQQR	25	0	2451.2	ETH_00008975-t26_1-p1|transcript=ETH_00008975-t26_1|gene=ETH_00008975|organism=Eimeria_tenella_strain_Houghton|gene_product=hypotheticalprotein|transcript_product=hypotheticalprotein|location=HG678264:278-4264(+)|protein_length=756|sequence_SO=supercontig|SO=protein_coding_gene|is_pseudo=false	ETH_00008975-t26_1-p1|transcript=ETH_00008975-t26_1|gene=ETH_00008975|organism=Eimeria_tenella_strain_Houghton|gene_product=hypotheticalprotein|transcript_product=hypotheticalprotein|location=HG678264:278-4264(+)|protein_length=756|sequence_SO=supercontig|SO=protein_coding_gene|is_pseudo=false	703	727	yes	yes	3	0.0016283	49.967					1		12961	0	0	0	0	12961	0
AASAAAAAASEAVVAAGGSPEAAAAAAK	28	0	2282.15	ETH_00015150-t26_1-p1|transcript=ETH_00015150-t26_1|gene=ETH_00015150|organism=Eimeria_tenella_strain_Houghton|gene_product=AROMpolypeptide/shikimate-quinate5-dehydrogenase,putative|transcript_product=AROMpolypeptide/shikimate-quinate5-dehydrogenase,putative|location=HG673809:32478-38915(-)|protein_length=1434|sequence_SO=supercontig|SO=protein_coding_gene|is_pseudo=false	ETH_00015150-t26_1-p1|transcript=ETH_00015150-t26_1|gene=ETH_00015150|organism=Eimeria_tenella_strain_Houghton|gene_product=AROMpolypeptide/shikimate-quinate5-dehydrogenase,putative|transcript_product=AROMpolypeptide/shikimate-quinate5-dehydrogenase,putative|location=HG673809:32478-38915(-)|protein_length=1434|sequence_SO=supercontig|SO=protein_coding_gene|is_pseudo=false	48	75	yes	yes	3	0.00091638	61.867				1	1	1	72501	0	0	0	17057	24576	30869
AASAAAGTATPPSVGGVTAEER	22	0	1969.97	ETH_00026430-t26_1-p1|transcript=ETH_00026430-t26_1|gene=ETH_00026430|organism=Eimeria_tenella_strain_Houghton|gene_product=PIK3R4kinase-relatedprotein(incompletecatalytictriad),putative|transcript_product=PIK3R4kinase-relatedprotein(incompletecatalytictriad),putative|location=HG673835:101247-112330(+)|protein_length=2823|sequence_SO=supercontig|SO=protein_coding_gene|is_pseudo=false	ETH_00026430-t26_1-p1|transcript=ETH_00026430-t26_1|gene=ETH_00026430|organism=Eimeria_tenella_strain_Houghton|gene_product=PIK3R4kinase-relatedprotein(incompletecatalytictriad),putative|transcript_product=PIK3R4kinase-relatedprotein(incompletecatalytictriad),putative|location=HG673835:101247-112330(+)|protein_length=2823|sequence_SO=supercontig|SO=protein_coding_gene|is_pseudo=false	557	578	yes	yes	2	0.0018677	70.552				1	1	1	61341	0	0	0	18122	17680	25539
AASAGASSLAAQAEAVYR	18	0	1692.84	ETH_00033290-t26_1-p1|transcript=ETH_00033290-t26_1|gene=ETH_00033290|organism=Eimeria_tenella_strain_Houghton|gene_product=26SProteasomenon-ATPaseregulatorysubunit9,putative|transcript_product=26SProteasomenon-ATPaseregulatorysubunit9,putative|location=HG675723:36795-37497(+)|protein_length=144|sequence_SO=supercontig|SO=protein_coding_gene|is_pseudo=false	ETH_00033290-t26_1-p1|transcript=ETH_00033290-t26_1|gene=ETH_00033290|organism=Eimeria_tenella_strain_Houghton|gene_product=26SProteasomenon-ATPaseregulatorysubunit9,putative|transcript_product=26SProteasomenon-ATPaseregulatorysubunit9,putative|location=HG675723:36795-37497(+)|protein_length=144|sequence_SO=supercontig|SO=protein_coding_gene|is_pseudo=false	2	19	yes	yes	2	3.7407e-05	111.38	1		1	1	1	1	213940	7068.4	0	6592.9	72266	68618	59398
AASAGSPGAAAAAAPPAAAAAAAAPPLSEEAVALLQR	37	0	3208.68	ETH_00015340-t26_1-p1|transcript=ETH_00015340-t26_1|gene=ETH_00015340|organism=Eimeria_tenella_strain_Houghton|gene_product=hypotheticalprotein,conserved|transcript_product=hypotheticalprotein,conserved|location=HG675259:131847-133473(-)|protein_length=196|sequence_SO=supercontig|SO=protein_coding_gene|is_pseudo=false	ETH_00015340-t26_1-p1|transcript=ETH_00015340-t26_1|gene=ETH_00015340|organism=Eimeria_tenella_strain_Houghton|gene_product=hypotheticalprotein,conserved|transcript_product=hypotheticalprotein,conserved|location=HG675259:131847-133473(-)|protein_length=196|sequence_SO=supercontig|SO=protein_coding_gene|is_pseudo=false	68	104	yes	yes	3	0.00013725	40.851				2	2	2	263900	0	0	0	75428	93999	94475
AASATASEGPR	11	0	1016.49	ETH_00028860-t26_1-p1|transcript=ETH_00028860-t26_1|gene=ETH_00028860|organism=Eimeria_tenella_strain_Houghton|gene_product=DNAreplicationlicensingfactor,putative|transcript_product=DNAreplicationlicensingfactor,putative|location=HG674134:177786-185391(+)|protein_length=963|sequence_SO=supercontig|SO=protein_coding_gene|is_pseudo=false	ETH_00028860-t26_1-p1|transcript=ETH_00028860-t26_1|gene=ETH_00028860|organism=Eimeria_tenella_strain_Houghton|gene_product=DNAreplicationlicensingfactor,putative|transcript_product=DNAreplicationlicensingfactor,putative|location=HG674134:177786-185391(+)|protein_length=963|sequence_SO=supercontig|SO=protein_coding_gene|is_pseudo=false	2	12	yes	yes	2	0.00021668	179.36		1	1	1	1	1	274590	0	3546.1	4113.6	101410	84103	81423
AASAVDAAAAEAAYK	15	0	1378.67	ETH_00025380-t26_1-p1|transcript=ETH_00025380-t26_1|gene=ETH_00025380|organism=Eimeria_tenella_strain_Houghton|gene_product=hypotheticalprotein,conserved|transcript_product=hypotheticalprotein,conserved|location=HG673749:86306-89179(-)|protein_length=957|sequence_SO=supercontig|SO=protein_coding_gene|is_pseudo=false	ETH_00025380-t26_1-p1|transcript=ETH_00025380-t26_1|gene=ETH_00025380|organism=Eimeria_tenella_strain_Houghton|gene_product=hypotheticalprotein,conserved|transcript_product=hypotheticalprotein,conserved|location=HG673749:86306-89179(-)|protein_length=957|sequence_SO=supercontig|SO=protein_coding_gene|is_pseudo=false	777	791	yes	yes	2	0.013155	35.45				1	1	1	41693	0	0	0	20243	20700	749.99
AASDLPPESALSGEADLYYQNAQWMK	26	0	2854.31	ETH_00022135-t26_1-p1|transcript=ETH_00022135-t26_1|gene=ETH_00022135|organism=Eimeria_tenella_strain_Houghton|gene_product=UDP-N-acetylglucosaminepyrophosphorylase,putative|transcript_product=UDP-N-acetylglucosaminepyrophosphorylase,putative|location=HG678151:21-3428(+)|protein_length=439|sequence_SO=supercontig|SO=protein_coding_gene|is_pseudo=false	ETH_00022135-t26_1-p1|transcript=ETH_00022135-t26_1|gene=ETH_00022135|organism=Eimeria_tenella_strain_Houghton|gene_product=UDP-N-acetylglucosaminepyrophosphorylase,putative|transcript_product=UDP-N-acetylglucosaminepyrophosphorylase,putative|location=HG678151:21-3428(+)|protein_length=439|sequence_SO=supercontig|SO=protein_coding_gene|is_pseudo=false	260	285	yes	yes	2	0.0010559	53.193				1	1	1	89410	0	0	0	19671	26086	43653
AASESNVGTYDPK	13	0	1337.61	ETH_00011085-t26_1-p1|transcript=ETH_00011085-t26_1|gene=ETH_00011085|organism=Eimeria_tenella_strain_Houghton|gene_product=CCCHfingerDNAbindingprotein,related|transcript_product=CCCHfingerDNAbindingprotein,related|location=HG675688:367647-371767(+)|protein_length=387|sequence_SO=supercontig|SO=protein_coding_gene|is_pseudo=false	ETH_00011085-t26_1-p1|transcript=ETH_00011085-t26_1|gene=ETH_00011085|organism=Eimeria_tenella_strain_Houghton|gene_product=CCCHfingerDNAbindingprotein,related|transcript_product=CCCHfingerDNAbindingprotein,related|location=HG675688:367647-371767(+)|protein_length=387|sequence_SO=supercontig|SO=protein_coding_gene|is_pseudo=false	99	111	yes	yes	2	0.0047646	68.548		1	1		1	1	78280	0	3009.6	692.94	0	5082.3	69495
AASETYLDESR	11	0	1240.56	ETH_00018370-t26_1-p1|transcript=ETH_00018370-t26_1|gene=ETH_00018370|organism=Eimeria_tenella_strain_Houghton|gene_product=ReplicationproteinA70kDaDNA-bindingsubunit,related|transcript_product=ReplicationproteinA70kDaDNA-bindingsubunit,related|location=HG675749:126089-132245(-)|protein_length=845|sequence_SO=supercontig|SO=protein_coding_gene|is_pseudo=false	ETH_00018370-t26_1-p1|transcript=ETH_00018370-t26_1|gene=ETH_00018370|organism=Eimeria_tenella_strain_Houghton|gene_product=ReplicationproteinA70kDaDNA-bindingsubunit,related|transcript_product=ReplicationproteinA70kDaDNA-bindingsubunit,related|location=HG675749:126089-132245(-)|protein_length=845|sequence_SO=supercontig|SO=protein_coding_gene|is_pseudo=false	799	809	yes	yes	2	0.0063064	83.438			1	1	1	1	198600	0	0	679.67	66260	54806	76860
AASEVIQGDPAAVPQEQQK	19	0	1964.98	ETH_00034470-t26_1-p1|transcript=ETH_00034470-t26_1|gene=ETH_00034470|organism=Eimeria_tenella_strain_Houghton|gene_product=3-hydroxyisobutyryl-CoAhydrolase,mitochondrialprecursor,putative|transcript_product=3-hydroxyisobutyryl-CoAhydrolase,mitochondrialprecursor,putative|location=HG675627:134682-137948(-)|protein_length=509|sequence_SO=supercontig|SO=protein_coding_gene|is_pseudo=false	ETH_00034470-t26_1-p1|transcript=ETH_00034470-t26_1|gene=ETH_00034470|organism=Eimeria_tenella_strain_Houghton|gene_product=3-hydroxyisobutyryl-CoAhydrolase,mitochondrialprecursor,putative|transcript_product=3-hydroxyisobutyryl-CoAhydrolase,mitochondrialprecursor,putative|location=HG675627:134682-137948(-)|protein_length=509|sequence_SO=supercontig|SO=protein_coding_gene|is_pseudo=false	408	426	yes	yes	2	0.057488	27.669				1	1	1	116820	0	0	0	37025	37532	42262
AASFGVAAASATATGPHPR	19	0	1738.88	ETH_00002560-t26_1-p1|transcript=ETH_00002560-t26_1|gene=ETH_00002560|organism=Eimeria_tenella_strain_Houghton|gene_product=Trichohyalin,putative|transcript_product=Trichohyalin,putative|location=HG673764:53471-62743(-)|protein_length=1777|sequence_SO=supercontig|SO=protein_coding_gene|is_pseudo=false	ETH_00002560-t26_1-p1|transcript=ETH_00002560-t26_1|gene=ETH_00002560|organism=Eimeria_tenella_strain_Houghton|gene_product=Trichohyalin,putative|transcript_product=Trichohyalin,putative|location=HG673764:53471-62743(-)|protein_length=1777|sequence_SO=supercontig|SO=protein_coding_gene|is_pseudo=false	206	224	yes	yes	2	9.441e-05	80.815				1	1	1	59255	0	0	0	18810	19873	20572
AASFPATEAQHVK	13	0	1355.68	ETH_00019925-t26_1-p1|transcript=ETH_00019925-t26_1|gene=ETH_00019925|organism=Eimeria_tenella_strain_Houghton|gene_product=hypotheticalprotein,conserved|transcript_product=hypotheticalprotein,conserved|location=HG675163:825781-827943(+)|protein_length=720|sequence_SO=supercontig|SO=protein_coding_gene|is_pseudo=false	ETH_00019925-t26_1-p1|transcript=ETH_00019925-t26_1|gene=ETH_00019925|organism=Eimeria_tenella_strain_Houghton|gene_product=hypotheticalprotein,conserved|transcript_product=hypotheticalprotein,conserved|location=HG675163:825781-827943(+)|protein_length=720|sequence_SO=supercontig|SO=protein_coding_gene|is_pseudo=false	451	463	yes	yes	2	0.043158	44.598				1		1	69399	0	0	0	33921	0	35478
AASLLPQQQQQQQQQEQLQLQLQHQLQR	28	0	3365.76	ETH_00013920-t26_1-p1|transcript=ETH_00013920-t26_1|gene=ETH_00013920|organism=Eimeria_tenella_strain_Houghton|gene_product=hypotheticalprotein,conserved|transcript_product=hypotheticalprotein,conserved|location=HG675738:17289-20757(-)|protein_length=974|sequence_SO=supercontig|SO=protein_coding_gene|is_pseudo=false	ETH_00013920-t26_1-p1|transcript=ETH_00013920-t26_1|gene=ETH_00013920|organism=Eimeria_tenella_strain_Houghton|gene_product=hypotheticalprotein,conserved|transcript_product=hypotheticalprotein,conserved|location=HG675738:17289-20757(-)|protein_length=974|sequence_SO=supercontig|SO=protein_coding_gene|is_pseudo=false	840	867	yes	yes	3	0.02047	14.852				1	1	1	115720	0	0	0	68130	44359	3225.3
AASLPAWQLISVVER	15	0	1638.91	ETH_00029170-t26_1-p1|transcript=ETH_00029170-t26_1|gene=ETH_00029170|organism=Eimeria_tenella_strain_Houghton|gene_product=alpha-glucanwaterdikinase1,putative|transcript_product=alpha-glucanwaterdikinase1,putative|location=HG674134:468723-477806(+)|protein_length=1651|sequence_SO=supercontig|SO=protein_coding_gene|is_pseudo=false	ETH_00029170-t26_1-p1|transcript=ETH_00029170-t26_1|gene=ETH_00029170|organism=Eimeria_tenella_strain_Houghton|gene_product=alpha-glucanwaterdikinase1,putative|transcript_product=alpha-glucanwaterdikinase1,putative|location=HG674134:468723-477806(+)|protein_length=1651|sequence_SO=supercontig|SO=protein_coding_gene|is_pseudo=false	1138	1152	yes	yes	2;3	0.00068726	183	1	1	1	2	2	2	2372200	77529	50554	56233	680590	732390	774910
AASLSPAATAAANK	14	0	1242.66	ETH_00000150-t26_1-p1|transcript=ETH_00000150-t26_1|gene=ETH_00000150|organism=Eimeria_tenella_strain_Houghton|gene_product=CMGCkinase,Dyrkfamily,putative|transcript_product=CMGCkinase,Dyrkfamily,putative|location=HG675721:173355-176236(-)|protein_length=795|sequence_SO=supercontig|SO=protein_coding_gene|is_pseudo=false	ETH_00000150-t26_1-p1|transcript=ETH_00000150-t26_1|gene=ETH_00000150|organism=Eimeria_tenella_strain_Houghton|gene_product=CMGCkinase,Dyrkfamily,putative|transcript_product=CMGCkinase,Dyrkfamily,putative|location=HG675721:173355-176236(-)|protein_length=795|sequence_SO=supercontig|SO=protein_coding_gene|is_pseudo=false	93	106	yes	yes	2	0.0044974	65.879				1	1	1	100960	0	0	0	28217	34459	38288
AASLTAPSGPSQER	14	0	1370.68	ETH_00015480-t26_1-p1|transcript=ETH_00015480-t26_1|gene=ETH_00015480|organism=Eimeria_tenella_strain_Houghton|gene_product=Equisetinsynthetase,related|transcript_product=Equisetinsynthetase,related|location=HG675259:247390-277388(-)|protein_length=9430|sequence_SO=supercontig|SO=protein_coding_gene|is_pseudo=false	ETH_00015480-t26_1-p1|transcript=ETH_00015480-t26_1|gene=ETH_00015480|organism=Eimeria_tenella_strain_Houghton|gene_product=Equisetinsynthetase,related|transcript_product=Equisetinsynthetase,related|location=HG675259:247390-277388(-)|protein_length=9430|sequence_SO=supercontig|SO=protein_coding_gene|is_pseudo=false	806	819	yes	yes	2	0.0016854	204.34	1	1	1	2	2	2	2992800	123950	98272	94826	813140	966190	896470
AASNSQLWVAEGPTAR	16	0	1656.82	ETH_00005800-t26_1-p1|transcript=ETH_00005800-t26_1|gene=ETH_00005800|organism=Eimeria_tenella_strain_Houghton|gene_product=syntaxinfamilyprotein,putative|transcript_product=syntaxinfamilyprotein,putative|location=HG675415:270751-272116(-)|protein_length=201|sequence_SO=supercontig|SO=protein_coding_gene|is_pseudo=false	ETH_00005800-t26_1-p1|transcript=ETH_00005800-t26_1|gene=ETH_00005800|organism=Eimeria_tenella_strain_Houghton|gene_product=syntaxinfamilyprotein,putative|transcript_product=syntaxinfamilyprotein,putative|location=HG675415:270751-272116(-)|protein_length=201|sequence_SO=supercontig|SO=protein_coding_gene|is_pseudo=false	109	124	yes	yes	2	0.0017596	115.05				1	1	1	226620	0	0	0	75327	76481	74812
AASPPLSAAAAAAEGGAAAPAASSSQVAALQEAQQR	36	0	3246.62	ETH_00028590-t26_1-p1|transcript=ETH_00028590-t26_1|gene=ETH_00028590|organism=Eimeria_tenella_strain_Houghton|gene_product=vacuolarproteinsorting18,putative|transcript_product=vacuolarproteinsorting18,putative|location=HG676747:3583-10287(-)|protein_length=988|sequence_SO=supercontig|SO=protein_coding_gene|is_pseudo=false	ETH_00028590-t26_1-p1|transcript=ETH_00028590-t26_1|gene=ETH_00028590|organism=Eimeria_tenella_strain_Houghton|gene_product=vacuolarproteinsorting18,putative|transcript_product=vacuolarproteinsorting18,putative|location=HG676747:3583-10287(-)|protein_length=988|sequence_SO=supercontig|SO=protein_coding_gene|is_pseudo=false	438	473	yes	yes	3;4	3.0109e-12	47.243				2	1	1	112250	0	0	0	58919	22897	30436
AASPVSATDTVHR	13	0	1310.66	ETH_00010905-t26_1-p1|transcript=ETH_00010905-t26_1|gene=ETH_00010905|organism=Eimeria_tenella_strain_Houghton|gene_product=hypotheticalprotein,conserved|transcript_product=hypotheticalprotein,conserved|location=HG675688:192878-205372(-)|protein_length=3666|sequence_SO=supercontig|SO=protein_coding_gene|is_pseudo=false	ETH_00010905-t26_1-p1|transcript=ETH_00010905-t26_1|gene=ETH_00010905|organism=Eimeria_tenella_strain_Houghton|gene_product=hypotheticalprotein,conserved|transcript_product=hypotheticalprotein,conserved|location=HG675688:192878-205372(-)|protein_length=3666|sequence_SO=supercontig|SO=protein_coding_gene|is_pseudo=false	2710	2722	yes	yes	2	0.0036413	76.85				1	1	1	60455	0	0	0	18349	20943	21163
AASTDAATQPLR	12	0	1200.61	ETH_00020990-t26_1-p1|transcript=ETH_00020990-t26_1|gene=ETH_00020990|organism=Eimeria_tenella_strain_Houghton|gene_product=pyruvatedehydrogenase,putative|transcript_product=pyruvatedehydrogenase,putative|location=HG675067:110745-113148(-)|protein_length=542|sequence_SO=supercontig|SO=protein_coding_gene|is_pseudo=false	ETH_00020990-t26_1-p1|transcript=ETH_00020990-t26_1|gene=ETH_00020990|organism=Eimeria_tenella_strain_Houghton|gene_product=pyruvatedehydrogenase,putative|transcript_product=pyruvatedehydrogenase,putative|location=HG675067:110745-113148(-)|protein_length=542|sequence_SO=supercontig|SO=protein_coding_gene|is_pseudo=false	112	123	yes	yes	2	0.0026293	187.1	1	1	1		1	1	528540	40464	36708	1347.8	0	232690	217330
AASTDLQAAQK	11	0	1102.56	ETH_00021915-t26_1-p1|transcript=ETH_00021915-t26_1|gene=ETH_00021915|organism=Eimeria_tenella_strain_Houghton|gene_product=SJCHGC09143protein,related|transcript_product=SJCHGC09143protein,related|location=HG673788:42933-45553(+)|protein_length=396|sequence_SO=supercontig|SO=protein_coding_gene|is_pseudo=false	ETH_00021915-t26_1-p1|transcript=ETH_00021915-t26_1|gene=ETH_00021915|organism=Eimeria_tenella_strain_Houghton|gene_product=SJCHGC09143protein,related|transcript_product=SJCHGC09143protein,related|location=HG673788:42933-45553(+)|protein_length=396|sequence_SO=supercontig|SO=protein_coding_gene|is_pseudo=false	154	164	yes	yes	2	0.0049363	104.39				1	1	1	356420	0	0	0	128040	127550	100840
AASTEALQQLQQTMR	15	0	1674.84	ETH_00019925-t26_1-p1|transcript=ETH_00019925-t26_1|gene=ETH_00019925|organism=Eimeria_tenella_strain_Houghton|gene_product=hypotheticalprotein,conserved|transcript_product=hypotheticalprotein,conserved|location=HG675163:825781-827943(+)|protein_length=720|sequence_SO=supercontig|SO=protein_coding_gene|is_pseudo=false	ETH_00019925-t26_1-p1|transcript=ETH_00019925-t26_1|gene=ETH_00019925|organism=Eimeria_tenella_strain_Houghton|gene_product=hypotheticalprotein,conserved|transcript_product=hypotheticalprotein,conserved|location=HG675163:825781-827943(+)|protein_length=720|sequence_SO=supercontig|SO=protein_coding_gene|is_pseudo=false	313	327	yes	yes	2	0.0033881	59.731				1	1	1	106070	0	0	0	32749	34939	38384
AASVSPVATAAAVADAEGAAGGGR	24	0	2026.01	ETH_00027000-t26_1-p1|transcript=ETH_00027000-t26_1|gene=ETH_00027000|organism=Eimeria_tenella_strain_Houghton|gene_product=hypotheticalprotein,conserved|transcript_product=hypotheticalprotein,conserved|location=HG673774:267241-299851(-)|protein_length=9860|sequence_SO=supercontig|SO=protein_coding_gene|is_pseudo=false	ETH_00027000-t26_1-p1|transcript=ETH_00027000-t26_1|gene=ETH_00027000|organism=Eimeria_tenella_strain_Houghton|gene_product=hypotheticalprotein,conserved|transcript_product=hypotheticalprotein,conserved|location=HG673774:267241-299851(-)|protein_length=9860|sequence_SO=supercontig|SO=protein_coding_gene|is_pseudo=false	1113	1136	yes	yes	2	0.0038394	61.867						1	3448.3	0	0	0	0	0	3448.3
AATAAAAPSEQQQQQQQR	18	0	1910.92	ETH_00004870-t26_1-p1|transcript=ETH_00004870-t26_1|gene=ETH_00004870|organism=Eimeria_tenella_strain_Houghton|gene_product=hypotheticalprotein,conserved|transcript_product=hypotheticalprotein,conserved|location=HG673746:417118-421895(+)|protein_length=692|sequence_SO=supercontig|SO=protein_coding_gene|is_pseudo=false;ETH_00005600-t26_1-p1|transcript=ETH_00005600-t26_1|gene=ETH_00005600|organism=…	ETH_00004870-t26_1-p1|transcript=ETH_00004870-t26_1|gene=ETH_00004870|organism=Eimeria_tenella_strain_Houghton|gene_product=hypotheticalprotein,conserved|transcript_product=hypotheticalprotein,conserved|location=HG673746:417118-421895(+)|protein_length=692|sequence_SO=supercontig|SO=protein_coding_gene|is_pseudo=false	179	196	yes	no	2	0.00030986	58.338				1	1	1	121710	0	0	0	40205	41738	39767
AATAAAVEAQQQLR	14	0	1426.75	ETH_00000135-t26_1-p1|transcript=ETH_00000135-t26_1|gene=ETH_00000135|organism=Eimeria_tenella_strain_Houghton|gene_product=hypotheticalprotein,conserved|transcript_product=hypotheticalprotein,conserved|location=HG675721:141798-157232(-)|protein_length=4598|sequence_SO=supercontig|SO=protein_coding_gene|is_pseudo=false	ETH_00000135-t26_1-p1|transcript=ETH_00000135-t26_1|gene=ETH_00000135|organism=Eimeria_tenella_strain_Houghton|gene_product=hypotheticalprotein,conserved|transcript_product=hypotheticalprotein,conserved|location=HG675721:141798-157232(-)|protein_length=4598|sequence_SO=supercontig|SO=protein_coding_gene|is_pseudo=false	985	998	yes	yes	2	0.0027789	94.66				1	1	1	76645	0	0	0	23195	28435	25015
AATAADVAAAAAAK	14	0	1171.62	ETH_00033235-t26_1-p1|transcript=ETH_00033235-t26_1|gene=ETH_00033235|organism=Eimeria_tenella_strain_Houghton|gene_product=HECTtypeubiquitinligase,putative|transcript_product=HECTtypeubiquitinligase,putative|location=HG675730:48588-76980(-)|protein_length=7333|sequence_SO=supercontig|SO=protein_coding_gene|is_pseudo=false	ETH_00033235-t26_1-p1|transcript=ETH_00033235-t26_1|gene=ETH_00033235|organism=Eimeria_tenella_strain_Houghton|gene_product=HECTtypeubiquitinligase,putative|transcript_product=HECTtypeubiquitinligase,putative|location=HG675730:48588-76980(-)|protein_length=7333|sequence_SO=supercontig|SO=protein_coding_gene|is_pseudo=false	3701	3714	yes	yes	2	0.0018577	153.33				1	1	1	299840	0	0	0	81527	86451	131870
AATAAPALAPGDVPAAPLAAR	21	0	1871.03	ETH_00033080-t26_1-p1|transcript=ETH_00033080-t26_1|gene=ETH_00033080|organism=Eimeria_tenella_strain_Houghton|gene_product=hypotheticalprotein,conserved|transcript_product=hypotheticalprotein,conserved|location=HG675757:41202-54974(-)|protein_length=3847|sequence_SO=supercontig|SO=protein_coding_gene|is_pseudo=false	ETH_00033080-t26_1-p1|transcript=ETH_00033080-t26_1|gene=ETH_00033080|organism=Eimeria_tenella_strain_Houghton|gene_product=hypotheticalprotein,conserved|transcript_product=hypotheticalprotein,conserved|location=HG675757:41202-54974(-)|protein_length=3847|sequence_SO=supercontig|SO=protein_coding_gene|is_pseudo=false	1920	1940	yes	yes	2	0.007396	27.467					1	1	100660	0	0	0	0	44779	55883
AATAGSFAAAPTPSAAAAAGK	21	0	1758.89	ETH_00041025-t26_1-p1|transcript=ETH_00041025-t26_1|gene=ETH_00041025|organism=Eimeria_tenella_strain_Houghton|gene_product=hypotheticalprotein,conserved|transcript_product=hypotheticalprotein,conserved|location=HG677914:410-1877(-)|protein_length=341|sequence_SO=supercontig|SO=protein_coding_gene|is_pseudo=false	ETH_00041025-t26_1-p1|transcript=ETH_00041025-t26_1|gene=ETH_00041025|organism=Eimeria_tenella_strain_Houghton|gene_product=hypotheticalprotein,conserved|transcript_product=hypotheticalprotein,conserved|location=HG677914:410-1877(-)|protein_length=341|sequence_SO=supercontig|SO=protein_coding_gene|is_pseudo=false	262	282	yes	yes	2	0.0011888	91.993	1	1	1	2	2	2	966480	23782	11064	12272	282260	306770	330320
AATAPTAAAAPQAAAAAPAPAAAAPAAAAAPIAR	34	0	2833.52	ETH_00024535-t26_1-p1|transcript=ETH_00024535-t26_1|gene=ETH_00024535|organism=Eimeria_tenella_strain_Houghton|gene_product=mRNAdecappingenzyme,putative|transcript_product=mRNAdecappingenzyme,putative|location=HG674763:283340-286879(-)|protein_length=805|sequence_SO=supercontig|SO=protein_coding_gene|is_pseudo=false	ETH_00024535-t26_1-p1|transcript=ETH_00024535-t26_1|gene=ETH_00024535|organism=Eimeria_tenella_strain_Houghton|gene_product=mRNAdecappingenzyme,putative|transcript_product=mRNAdecappingenzyme,putative|location=HG674763:283340-286879(-)|protein_length=805|sequence_SO=supercontig|SO=protein_coding_gene|is_pseudo=false	620	653	yes	yes	3	0.0015006	35.777				1	1	1	89899	0	0	0	31770	36614	21516
AATAQDPDSDDSSSEEDATER	21	0	2195.86	ETH_00011635-t26_1-p1|transcript=ETH_00011635-t26_1|gene=ETH_00011635|organism=Eimeria_tenella_strain_Houghton|gene_product=nucleolarphosphoproteinnucleolin,putative|transcript_product=nucleolarphosphoproteinnucleolin,putative|location=HG675579:95343-98837(-)|protein_length=767|sequence_SO=supercontig|SO=protein_coding_gene|is_pseudo=false	ETH_00011635-t26_1-p1|transcript=ETH_00011635-t26_1|gene=ETH_00011635|organism=Eimeria_tenella_strain_Houghton|gene_product=nucleolarphosphoproteinnucleolin,putative|transcript_product=nucleolarphosphoproteinnucleolin,putative|location=HG675579:95343-98837(-)|protein_length=767|sequence_SO=supercontig|SO=protein_coding_gene|is_pseudo=false	418	438	yes	yes	2	0.0012673	57.62				1	1	1	96910	0	0	0	35020	35655	26235
AATASEAAAGAGAVAAQQQQK	21	0	1898.94	ETH_00012735-t26_1-p1|transcript=ETH_00012735-t26_1|gene=ETH_00012735|organism=Eimeria_tenella_strain_Houghton|gene_product=hypotheticalprotein,conserved|transcript_product=hypotheticalprotein,conserved|location=HG673751:117606-126001(+)|protein_length=2060|sequence_SO=supercontig|SO=protein_coding_gene|is_pseudo=false	ETH_00012735-t26_1-p1|transcript=ETH_00012735-t26_1|gene=ETH_00012735|organism=Eimeria_tenella_strain_Houghton|gene_product=hypotheticalprotein,conserved|transcript_product=hypotheticalprotein,conserved|location=HG673751:117606-126001(+)|protein_length=2060|sequence_SO=supercontig|SO=protein_coding_gene|is_pseudo=false	256	276	yes	yes	2	0.00084718	90.156				1	1	1	54293	0	0	0	19690	19202	15402
AATCDEAETQDK	12	0	1337.54	ETH_00015875-t26_1-p1|transcript=ETH_00015875-t26_1|gene=ETH_00015875|organism=Eimeria_tenella_strain_Houghton|gene_product=Peptidyl-prolylcis-transisomerased-likeprotein,related|transcript_product=Peptidyl-prolylcis-transisomerased-likeprotein,related|location=HG674344:196210-199192(+)|protein_length=553|sequence_SO=supercontig|SO=protein_coding_gene|is_pseudo=false	ETH_00015875-t26_1-p1|transcript=ETH_00015875-t26_1|gene=ETH_00015875|organism=Eimeria_tenella_strain_Houghton|gene_product=Peptidyl-prolylcis-transisomerased-likeprotein,related|transcript_product=Peptidyl-prolylcis-transisomerased-likeprotein,related|location=HG674344:196210-199192(+)|protein_length=553|sequence_SO=supercontig|SO=protein_coding_gene|is_pseudo=false	420	431	yes	yes	2	0.0056724	85.821				1	1	1	33207	0	0	0	12451	10532	10223
AATEPVAVQAK	11	0	1083.59	ETH_00021285-t26_1-p1|transcript=ETH_00021285-t26_1|gene=ETH_00021285|organism=Eimeria_tenella_strain_Houghton|gene_product=carbonylreductase,putative|transcript_product=carbonylreductase,putative|location=HG673998:19120-21526(+)|protein_length=270|sequence_SO=supercontig|SO=protein_coding_gene|is_pseudo=false	ETH_00021285-t26_1-p1|transcript=ETH_00021285-t26_1|gene=ETH_00021285|organism=Eimeria_tenella_strain_Houghton|gene_product=carbonylreductase,putative|transcript_product=carbonylreductase,putative|location=HG673998:19120-21526(+)|protein_length=270|sequence_SO=supercontig|SO=protein_coding_gene|is_pseudo=false	99	109	yes	yes	2	0.00094479	178.94	1	1	1	1	1	1	20769000	556390	473580	553130	6362400	5470800	7353200
AATGTGAAASSEPAAAAAAGNLSAAVVNDIK	31	0	2697.36	ETH_00030100-t26_1-p1|transcript=ETH_00030100-t26_1|gene=ETH_00030100|organism=Eimeria_tenella_strain_Houghton|gene_product=TPRdomain-containingprotein,putative|transcript_product=TPRdomain-containingprotein,putative|location=HG673812:215345-218788(-)|protein_length=1147|sequence_SO=supercontig|SO=protein_coding_gene|is_pseudo=false	ETH_00030100-t26_1-p1|transcript=ETH_00030100-t26_1|gene=ETH_00030100|organism=Eimeria_tenella_strain_Houghton|gene_product=TPRdomain-containingprotein,putative|transcript_product=TPRdomain-containingprotein,putative|location=HG673812:215345-218788(-)|protein_length=1147|sequence_SO=supercontig|SO=protein_coding_gene|is_pseudo=false	6	36	yes	yes	3	0.0042779	38.2						1	87573	0	0	0	0	0	87573
AATISTLEECR	11	0	1249.6	ETH_00009260-t26_1-p1|transcript=ETH_00009260-t26_1|gene=ETH_00009260|organism=Eimeria_tenella_strain_Houghton|gene_product=acetyl-CoAcarboxylase,putative|transcript_product=acetyl-CoAcarboxylase,putative|location=HG675744:139098-151257(+)|protein_length=2454|sequence_SO=supercontig|SO=protein_coding_gene|is_pseudo=false	ETH_00009260-t26_1-p1|transcript=ETH_00009260-t26_1|gene=ETH_00009260|organism=Eimeria_tenella_strain_Houghton|gene_product=acetyl-CoAcarboxylase,putative|transcript_product=acetyl-CoAcarboxylase,putative|location=HG675744:139098-151257(+)|protein_length=2454|sequence_SO=supercontig|SO=protein_coding_gene|is_pseudo=false	367	377	yes	yes	2	0.018566	67.881	1			1	1	1	129680	5771.2	0	0	64136	31853	27923
AATNAAAAATAPAAAAAADDTSAANAAAK	29	0	2441.18	ETH_00008915-t26_1-p1|transcript=ETH_00008915-t26_1|gene=ETH_00008915|organism=Eimeria_tenella_strain_Houghton|gene_product=hypotheticalprotein|transcript_product=hypotheticalprotein|location=HG675758:572660-582845(+)|protein_length=1865|sequence_SO=supercontig|SO=protein_coding_gene|is_pseudo=false	ETH_00008915-t26_1-p1|transcript=ETH_00008915-t26_1|gene=ETH_00008915|organism=Eimeria_tenella_strain_Houghton|gene_product=hypotheticalprotein|transcript_product=hypotheticalprotein|location=HG675758:572660-582845(+)|protein_length=1865|sequence_SO=supercontig|SO=protein_coding_gene|is_pseudo=false	478	506	yes	yes	3	0.0040244	15.727				1	1	1	21436	0	0	0	6967.5	4839.7	9629.1
AATNSETQPEEAPLAAAQNILDK	23	0	2381.17	ETH_00007160-t26_1-p1|transcript=ETH_00007160-t26_1|gene=ETH_00007160|organism=Eimeria_tenella_strain_Houghton|gene_product=N-terminalacetyltransferasecomplexsubunitNARG1,putative|transcript_product=N-terminalacetyltransferasecomplexsubunitNARG1,putative|location=HG675628:135015-142740(-)|protein_length=1000|sequence_SO=supercontig|SO=protein_coding_gene|is_pseudo=false	ETH_00007160-t26_1-p1|transcript=ETH_00007160-t26_1|gene=ETH_00007160|organism=Eimeria_tenella_strain_Houghton|gene_product=N-terminalacetyltransferasecomplexsubunitNARG1,putative|transcript_product=N-terminalacetyltransferasecomplexsubunitNARG1,putative|location=HG675628:135015-142740(-)|protein_length=1000|sequence_SO=supercontig|SO=protein_coding_gene|is_pseudo=false	770	792	yes	yes	2;3	0.00096435	84.071				2	2	2	488660	0	0	0	152860	165860	169940
AATQPPSTNR	10	0	1041.52	ETH_00007435-t26_1-p1|transcript=ETH_00007435-t26_1|gene=ETH_00007435|organism=Eimeria_tenella_strain_Houghton|gene_product=hypotheticalprotein,conserved|transcript_product=hypotheticalprotein,conserved|location=HG675611:177230-181191(-)|protein_length=1067|sequence_SO=supercontig|SO=protein_coding_gene|is_pseudo=false	ETH_00007435-t26_1-p1|transcript=ETH_00007435-t26_1|gene=ETH_00007435|organism=Eimeria_tenella_strain_Houghton|gene_product=hypotheticalprotein,conserved|transcript_product=hypotheticalprotein,conserved|location=HG675611:177230-181191(-)|protein_length=1067|sequence_SO=supercontig|SO=protein_coding_gene|is_pseudo=false	914	923	yes	yes	2	0.0020224	123.5	1	2	2	1	2	2	523710	59115	71238	64612	112690	110720	105340
AATSSMTSVPK	11	0	1078.53	ETH_00030260-t26_1-p1|transcript=ETH_00030260-t26_1|gene=ETH_00030260|organism=Eimeria_tenella_strain_Houghton|gene_product=26Sproteasomenon-ATPaseregulatorysubunit2,putative|transcript_product=26Sproteasomenon-ATPaseregulatorysubunit2,putative|location=HG673812:362918-369087(-)|protein_length=1074|sequence_SO=supercontig|SO=protein_coding_gene|is_pseudo=false	ETH_00030260-t26_1-p1|transcript=ETH_00030260-t26_1|gene=ETH_00030260|organism=Eimeria_tenella_strain_Houghton|gene_product=26Sproteasomenon-ATPaseregulatorysubunit2,putative|transcript_product=26Sproteasomenon-ATPaseregulatorysubunit2,putative|location=HG673812:362918-369087(-)|protein_length=1074|sequence_SO=supercontig|SO=protein_coding_gene|is_pseudo=false	72	82	yes	yes	2	0.0062822	67.881			1	1	1	1	739200	0	0	237460	217380	179770	104590
AATTPNASSAVPTMEQLQGMAK	22	0	2203.06	ETH_00031515-t26_1-p1|transcript=ETH_00031515-t26_1|gene=ETH_00031515|organism=Eimeria_tenella_strain_Houghton|gene_product=alanyl-tRNAsynthetase,putative|transcript_product=alanyl-tRNAsynthetase,putative|location=HG675748:437124-444917(-)|protein_length=1016|sequence_SO=supercontig|SO=protein_coding_gene|is_pseudo=false	ETH_00031515-t26_1-p1|transcript=ETH_00031515-t26_1|gene=ETH_00031515|organism=Eimeria_tenella_strain_Houghton|gene_product=alanyl-tRNAsynthetase,putative|transcript_product=alanyl-tRNAsynthetase,putative|location=HG675748:437124-444917(-)|protein_length=1016|sequence_SO=supercontig|SO=protein_coding_gene|is_pseudo=false	2	23	yes	yes	2	0.00057344	73.262				1	1	1	210020	0	0	0	58741	75991	75291
AATTSVTSATTDCTNYVK	18	0	1889.87	ETH_00004100-t26_1-p1|transcript=ETH_00004100-t26_1|gene=ETH_00004100|organism=Eimeria_tenella_strain_Houghton|gene_product=hypotheticalprotein,conserved|transcript_product=hypotheticalprotein,conserved|location=HG675689:73351-79745(-)|protein_length=1958|sequence_SO=supercontig|SO=protein_coding_gene|is_pseudo=false	ETH_00004100-t26_1-p1|transcript=ETH_00004100-t26_1|gene=ETH_00004100|organism=Eimeria_tenella_strain_Houghton|gene_product=hypotheticalprotein,conserved|transcript_product=hypotheticalprotein,conserved|location=HG675689:73351-79745(-)|protein_length=1958|sequence_SO=supercontig|SO=protein_coding_gene|is_pseudo=false	145	162	yes	yes	2	0.060147	40.224					1	1	27377	0	0	0	0	12068	15310
AATVALLR	8	0	813.507	ETH_00004350-t26_1-p1|transcript=ETH_00004350-t26_1|gene=ETH_00004350|organism=Eimeria_tenella_strain_Houghton|gene_product=proteasomePCIdomain-containingprotein,putative|transcript_product=proteasomePCIdomain-containingprotein,putative|location=HG677873:611-2531(+)|protein_length=237|sequence_SO=supercontig|SO=protein_coding_gene|is_pseudo=false	ETH_00004350-t26_1-p1|transcript=ETH_00004350-t26_1|gene=ETH_00004350|organism=Eimeria_tenella_strain_Houghton|gene_product=proteasomePCIdomain-containingprotein,putative|transcript_product=proteasomePCIdomain-containingprotein,putative|location=HG677873:611-2531(+)|protein_length=237|sequence_SO=supercontig|SO=protein_coding_gene|is_pseudo=false	108	115	yes	yes	2	0.021303	73.637	1	1		1	1	1	297770	7782.2	3422.3	0	96727	90266	99578
AATVDSPVATETKPVAGTLVLSTSPLK	27	1	2652.46	ETH_00004115-t26_1-p1|transcript=ETH_00004115-t26_1|gene=ETH_00004115|organism=Eimeria_tenella_strain_Houghton|gene_product=hypotheticalprotein,conserved|transcript_product=hypotheticalprotein,conserved|location=HG675689:92448-96746(-)|protein_length=731|sequence_SO=supercontig|SO=protein_coding_gene|is_pseudo=false	ETH_00004115-t26_1-p1|transcript=ETH_00004115-t26_1|gene=ETH_00004115|organism=Eimeria_tenella_strain_Houghton|gene_product=hypotheticalprotein,conserved|transcript_product=hypotheticalprotein,conserved|location=HG675689:92448-96746(-)|protein_length=731|sequence_SO=supercontig|SO=protein_coding_gene|is_pseudo=false	635	661	yes	yes	3	0.0011477	41.186				1	1	1	96419	0	0	0	31535	32009	32875
AATVVAATDLK	11	0	1058.6	ETH_00011940-t26_1-p1|transcript=ETH_00011940-t26_1|gene=ETH_00011940|organism=Eimeria_tenella_strain_Houghton|gene_product=CAMP-dependentproteinkinaseregulatorysubunit,putative|transcript_product=CAMP-dependentproteinkinaseregulatorysubunit,putative|location=HG674866:119022-123846(+)|protein_length=357|sequence_SO=supercontig|SO=protein_coding_gene|is_pseudo=false	ETH_00011940-t26_1-p1|transcript=ETH_00011940-t26_1|gene=ETH_00011940|organism=Eimeria_tenella_strain_Houghton|gene_product=CAMP-dependentproteinkinaseregulatorysubunit,putative|transcript_product=CAMP-dependentproteinkinaseregulatorysubunit,putative|location=HG674866:119022-123846(+)|protein_length=357|sequence_SO=supercontig|SO=protein_coding_gene|is_pseudo=false	186	196	yes	yes	2	0.011887	67.881				1	1	1	327440	0	0	0	101550	87319	138570
AATWLPDQTQR	11	0	1285.64	ETH_00018475-t26_1-p1|transcript=ETH_00018475-t26_1|gene=ETH_00018475|organism=Eimeria_tenella_strain_Houghton|gene_product=Phosphatidylinositol-4-phosphate5-kinase.phosphatidylinositol-4-phosphate5-kinase|transcript_product=Phosphatidylinositol-4-phosphate5-kinase.phosphatidylinositol-4-phosphate5-kinase|location=HG675718:58028-66176(-)|protein_length=851|sequence_SO=supercontig|SO=protein_codin…	ETH_00018475-t26_1-p1|transcript=ETH_00018475-t26_1|gene=ETH_00018475|organism=Eimeria_tenella_strain_Houghton|gene_product=Phosphatidylinositol-4-phosphate5-kinase.phosphatidylinositol-4-phosphate5-kinase|transcript_product=Phosphatidylinositol-4-phosphate5-kinase.phosphatidylinositol-4-phosphate5-kinase|location=HG675718:58028-66176(-)|protein_length=851|sequence_SO=supercontig|SO=protein_codin…	301	311	yes	yes	2	0.0074347	67.507	1				1	1	82548	4639.5	0	0	0	39053	38855
AAVAAAAAAGPASPVGAPR	19	0	1574.85	ETH_00029795-t26_1-p1|transcript=ETH_00029795-t26_1|gene=ETH_00029795|organism=Eimeria_tenella_strain_Houghton|gene_product=hypotheticalprotein,conserved|transcript_product=hypotheticalprotein,conserved|location=HG676478:9310-14216(+)|protein_length=571|sequence_SO=supercontig|SO=protein_coding_gene|is_pseudo=false	ETH_00029795-t26_1-p1|transcript=ETH_00029795-t26_1|gene=ETH_00029795|organism=Eimeria_tenella_strain_Houghton|gene_product=hypotheticalprotein,conserved|transcript_product=hypotheticalprotein,conserved|location=HG676478:9310-14216(+)|protein_length=571|sequence_SO=supercontig|SO=protein_coding_gene|is_pseudo=false	372	390	yes	yes	2	0.00097893	83.214	1			2	2	2	448770	22717	0	0	133730	147730	144590
AAVAAADITAIIHK	14	0	1363.78	ETH_00019635-t26_1-p1|transcript=ETH_00019635-t26_1|gene=ETH_00019635|organism=Eimeria_tenella_strain_Houghton|gene_product=Galactosyltransferase,related,related|transcript_product=Galactosyltransferase,related,related|location=HG675163:524447-527649(+)|protein_length=709|sequence_SO=supercontig|SO=protein_coding_gene|is_pseudo=false	ETH_00019635-t26_1-p1|transcript=ETH_00019635-t26_1|gene=ETH_00019635|organism=Eimeria_tenella_strain_Houghton|gene_product=Galactosyltransferase,related,related|transcript_product=Galactosyltransferase,related,related|location=HG675163:524447-527649(+)|protein_length=709|sequence_SO=supercontig|SO=protein_coding_gene|is_pseudo=false	181	194	yes	yes	2;3	0.0014885	176.45	1	1	2	3	3	4	2700500	45959	32923	39023	812130	852650	917860
AAVAAAGEDQQQQK	14	0	1413.68	ETH_00023365-t26_1-p1|transcript=ETH_00023365-t26_1|gene=ETH_00023365|organism=Eimeria_tenella_strain_Houghton|gene_product=hypotheticalprotein,conserved|transcript_product=hypotheticalprotein,conserved|location=HG678089:149939-155406(-)|protein_length=1710|sequence_SO=supercontig|SO=protein_coding_gene|is_pseudo=false	ETH_00023365-t26_1-p1|transcript=ETH_00023365-t26_1|gene=ETH_00023365|organism=Eimeria_tenella_strain_Houghton|gene_product=hypotheticalprotein,conserved|transcript_product=hypotheticalprotein,conserved|location=HG678089:149939-155406(-)|protein_length=1710|sequence_SO=supercontig|SO=protein_coding_gene|is_pseudo=false	1462	1475	yes	yes	2	0.0027849	115.41			1	1	1	1	93579	0	0	922.19	32063	29520	31073
AAVAAGAAEYVPLSK	15	0	1416.76	ETH_00008630-t26_1-p1|transcript=ETH_00008630-t26_1|gene=ETH_00008630|organism=Eimeria_tenella_strain_Houghton|gene_product=adaptinNterminalregiondomain-containingprotein,putative|transcript_product=adaptinNterminalregiondomain-containingprotein,putative|location=HG675758:229516-236054(-)|protein_length=1024|sequence_SO=supercontig|SO=protein_coding_gene|is_pseudo=false	ETH_00008630-t26_1-p1|transcript=ETH_00008630-t26_1|gene=ETH_00008630|organism=Eimeria_tenella_strain_Houghton|gene_product=adaptinNterminalregiondomain-containingprotein,putative|transcript_product=adaptinNterminalregiondomain-containingprotein,putative|location=HG675758:229516-236054(-)|protein_length=1024|sequence_SO=supercontig|SO=protein_coding_gene|is_pseudo=false	675	689	yes	yes	2	0.0021965	76.255	1	1		1	1	1	266000	82344	9451.2	0	57152	60071	56983
AAVAAGASWGELHVHLK	17	0	1715.91	ETH_00009705-t26_1-p1|transcript=ETH_00009705-t26_1|gene=ETH_00009705|organism=Eimeria_tenella_strain_Houghton|gene_product=hypotheticalprotein,conserved|transcript_product=hypotheticalprotein,conserved|location=HG673820:19766-23258(+)|protein_length=776|sequence_SO=supercontig|SO=protein_coding_gene|is_pseudo=false	ETH_00009705-t26_1-p1|transcript=ETH_00009705-t26_1|gene=ETH_00009705|organism=Eimeria_tenella_strain_Houghton|gene_product=hypotheticalprotein,conserved|transcript_product=hypotheticalprotein,conserved|location=HG673820:19766-23258(+)|protein_length=776|sequence_SO=supercontig|SO=protein_coding_gene|is_pseudo=false	612	628	yes	yes	2;3	0.00011774	106.11	1	1	1	2	1	2	562680	14428	11628	16292	234020	42731	243580
AAVAAGEDEEEAR	13	0	1316.58	ETH_00027000-t26_1-p1|transcript=ETH_00027000-t26_1|gene=ETH_00027000|organism=Eimeria_tenella_strain_Houghton|gene_product=hypotheticalprotein,conserved|transcript_product=hypotheticalprotein,conserved|location=HG673774:267241-299851(-)|protein_length=9860|sequence_SO=supercontig|SO=protein_coding_gene|is_pseudo=false	ETH_00027000-t26_1-p1|transcript=ETH_00027000-t26_1|gene=ETH_00027000|organism=Eimeria_tenella_strain_Houghton|gene_product=hypotheticalprotein,conserved|transcript_product=hypotheticalprotein,conserved|location=HG673774:267241-299851(-)|protein_length=9860|sequence_SO=supercontig|SO=protein_coding_gene|is_pseudo=false	9597	9609	yes	yes	2	0.01796	68.49	1	2	2	2	2		70805	10664	4094.1	10851	17625	27571	0
AAVADAVEATCER	13	0	1361.62	ETH_00034775-t26_1-p1|transcript=ETH_00034775-t26_1|gene=ETH_00034775|organism=Eimeria_tenella_strain_Houghton|gene_product=pyrroline-5-carboxylatereductase,putative|transcript_product=pyrroline-5-carboxylatereductase,putative|location=HG675627:693863-695373(+)|protein_length=173|sequence_SO=supercontig|SO=protein_coding_gene|is_pseudo=false	ETH_00034775-t26_1-p1|transcript=ETH_00034775-t26_1|gene=ETH_00034775|organism=Eimeria_tenella_strain_Houghton|gene_product=pyrroline-5-carboxylatereductase,putative|transcript_product=pyrroline-5-carboxylatereductase,putative|location=HG675627:693863-695373(+)|protein_length=173|sequence_SO=supercontig|SO=protein_coding_gene|is_pseudo=false	149	161	yes	yes	2	0.0020296	164.31				1	2	1	486150	0	0	0	136450	150890	198800
AAVAFAPEEPLK	12	0	1241.67	ETH_00034160-t26_1-p1|transcript=ETH_00034160-t26_1|gene=ETH_00034160|organism=Eimeria_tenella_strain_Houghton|gene_product=ClassIIIalcoholdehydrogenase,related|transcript_product=ClassIIIalcoholdehydrogenase,related|location=HG677242:1-869(-)|protein_length=90|sequence_SO=supercontig|SO=protein_coding_gene|is_pseudo=false	ETH_00034160-t26_1-p1|transcript=ETH_00034160-t26_1|gene=ETH_00034160|organism=Eimeria_tenella_strain_Houghton|gene_product=ClassIIIalcoholdehydrogenase,related|transcript_product=ClassIIIalcoholdehydrogenase,related|location=HG677242:1-869(-)|protein_length=90|sequence_SO=supercontig|SO=protein_coding_gene|is_pseudo=false	14	25	yes	yes	2	0.01226	59.645				1	1		332400	0	0	0	194960	137450	0
AAVAFEEDVEMVEAL	15	0	1621.75	ETH_00024345-t26_1-p1|transcript=ETH_00024345-t26_1|gene=ETH_00024345|organism=Eimeria_tenella_strain_Houghton|gene_product=Proteasomesubunitbetatype|transcript_product=Proteasomesubunitbetatype|location=HG674763:106599-107810(-)|protein_length=182|sequence_SO=supercontig|SO=protein_coding_gene|is_pseudo=false	ETH_00024345-t26_1-p1|transcript=ETH_00024345-t26_1|gene=ETH_00024345|organism=Eimeria_tenella_strain_Houghton|gene_product=Proteasomesubunitbetatype|transcript_product=Proteasomesubunitbetatype|location=HG674763:106599-107810(-)|protein_length=182|sequence_SO=supercontig|SO=protein_coding_gene|is_pseudo=false	168	182	no	no	2	1	NaN					1	1	34353	0	0	0	0	5106.5	29246
AAVDGSAGLGDNGEASGGSEHVR	23	0	2111.95	ETH_00022570-t26_1-p1|transcript=ETH_00022570-t26_1|gene=ETH_00022570|organism=Eimeria_tenella_strain_Houghton|gene_product=hypotheticalprotein,conserved|transcript_product=hypotheticalprotein,conserved|location=HG675638:63377-69944(-)|protein_length=1566|sequence_SO=supercontig|SO=protein_coding_gene|is_pseudo=false	ETH_00022570-t26_1-p1|transcript=ETH_00022570-t26_1|gene=ETH_00022570|organism=Eimeria_tenella_strain_Houghton|gene_product=hypotheticalprotein,conserved|transcript_product=hypotheticalprotein,conserved|location=HG675638:63377-69944(-)|protein_length=1566|sequence_SO=supercontig|SO=protein_coding_gene|is_pseudo=false	1176	1198	yes	yes	3	0.00023696	46.528			1	1	1	2	111460	0	0	3565.7	30380	33674	43845
AAVDQLSGFNVAGR	14	0	1403.72	ETH_00017600-t26_1-p1|transcript=ETH_00017600-t26_1|gene=ETH_00017600|organism=Eimeria_tenella_strain_Houghton|gene_product=RNAbindingprotein,putative|transcript_product=RNAbindingprotein,putative|location=HG676518:1182-2177(+)|protein_length=126|sequence_SO=supercontig|SO=protein_coding_gene|is_pseudo=false	ETH_00017600-t26_1-p1|transcript=ETH_00017600-t26_1|gene=ETH_00017600|organism=Eimeria_tenella_strain_Houghton|gene_product=RNAbindingprotein,putative|transcript_product=RNAbindingprotein,putative|location=HG676518:1182-2177(+)|protein_length=126|sequence_SO=supercontig|SO=protein_coding_gene|is_pseudo=false	75	88	yes	yes	2	0.046969	31.04				1	1	1	423080	0	0	0	140710	132960	149400
AAVEAAMLQQQVAEQQQQIER	21	0	2368.18	ETH_00025280-t26_1-p1|transcript=ETH_00025280-t26_1|gene=ETH_00025280|organism=Eimeria_tenella_strain_Houghton|gene_product=hypotheticalprotein,conserved|transcript_product=hypotheticalprotein,conserved|location=HG673771:97183-104973(+)|protein_length=1274|sequence_SO=supercontig|SO=protein_coding_gene|is_pseudo=false	ETH_00025280-t26_1-p1|transcript=ETH_00025280-t26_1|gene=ETH_00025280|organism=Eimeria_tenella_strain_Houghton|gene_product=hypotheticalprotein,conserved|transcript_product=hypotheticalprotein,conserved|location=HG673771:97183-104973(+)|protein_length=1274|sequence_SO=supercontig|SO=protein_coding_gene|is_pseudo=false	507	527	yes	yes	2;3	0.00045948	84.071	1			2	2	2	87888	12095	0	0	25766	23777	26250
AAVEEQQAVDSR	12	0	1301.62	ETH_00028390-t26_1-p1|transcript=ETH_00028390-t26_1|gene=ETH_00028390|organism=Eimeria_tenella_strain_Houghton|gene_product=hypotheticalprotein,conserved|transcript_product=hypotheticalprotein,conserved|location=HG675673:99983-109974(-)|protein_length=3001|sequence_SO=supercontig|SO=protein_coding_gene|is_pseudo=false	ETH_00028390-t26_1-p1|transcript=ETH_00028390-t26_1|gene=ETH_00028390|organism=Eimeria_tenella_strain_Houghton|gene_product=hypotheticalprotein,conserved|transcript_product=hypotheticalprotein,conserved|location=HG675673:99983-109974(-)|protein_length=3001|sequence_SO=supercontig|SO=protein_coding_gene|is_pseudo=false	1508	1519	yes	yes	2	0.0095664	77.358				1	1	1	40397	0	0	0	11859	12779	15759
AAVETAHDFEK	11	0	1216.57	ETH_00022270-t26_1-p1|transcript=ETH_00022270-t26_1|gene=ETH_00022270|organism=Eimeria_tenella_strain_Houghton|gene_product=hypotheticalprotein|transcript_product=hypotheticalprotein|location=HG675676:5863-12183(-)|protein_length=814|sequence_SO=supercontig|SO=protein_coding_gene|is_pseudo=false	ETH_00022270-t26_1-p1|transcript=ETH_00022270-t26_1|gene=ETH_00022270|organism=Eimeria_tenella_strain_Houghton|gene_product=hypotheticalprotein|transcript_product=hypotheticalprotein|location=HG675676:5863-12183(-)|protein_length=814|sequence_SO=supercontig|SO=protein_coding_gene|is_pseudo=false	687	697	yes	yes	2	0.00092317	167.06	1	1	1	1	1	1	973450	35353	21334	22311	285640	308390	300420
[truncated: 15,896 more rows]
