# Supplementary material for: Insights into the Structural and Proteomic Changes in Eimeria tenella Unsporulated Oocysts Treated with Sodium Hypochlorite
Source: Animals (Basel). 2025 Dec 25;16(1):67. doi: 10.3390/ani16010067 (PMC12784848; doi:10.3390/ani16010067)
Supplement: Supplementary file 1 [file animals-16-00067-s001.zip › Table S2.xlsx]

## Sheet: proteinGroups
Protein IDs	Majority protein IDs	Fasta headers	Number of proteins	Peptides	Razor + unique peptides	Unique peptides	Sequence coverage [%]	Mol. weight [kDa]	Sequence length	Q-value	Score	Sequence coverage Et-C1 [%]	Sequence coverage Et-C2 [%]	Sequence coverage Et-C3 [%]	Sequence coverage Et-T1 [%]	Sequence coverage Et-T2 [%]	Sequence coverage Et-T3 [%]	Intensity	Intensity Et-C1	Intensity Et-C2	Intensity Et-C3	Intensity Et-T1	Intensity Et-T2	Intensity Et-T3	Peptide sequences
ETH_00000045-t26_1-p1|transcript=ETH_00000045-t26_1|gene=ETH_00000045|organism=Eimeria_tenella_strain_Houghton|gene_product=prolyl-tRNAsynthetase,putative|transcript_product=prolyl-tRNAsynthetase,putative|location=HG675721:38079-43455(-)|protein_length=747|sequence_SO=supercontig|SO=protein_coding_gene|is_pseudo=false	ETH_00000045-t26_1-p1|transcript=ETH_00000045-t26_1|gene=ETH_00000045|organism=Eimeria_tenella_strain_Houghton|gene_product=prolyl-tRNAsynthetase,putative|transcript_product=prolyl-tRNAsynthetase,putative|location=HG675721:38079-43455(-)|protein_length=747|sequence_SO=supercontig|SO=protein_coding_gene|is_pseudo=false	ETH_00000045-t26_1-p1 | transcript=ETH_00000045-t26_1 | gene=ETH_00000045 | organism=Eimeria_tenella_strain_Houghton | gene_product=prolyl-tRNA synthetase, putative | transcript_product=prolyl-tRNA synthetase, putative | location=HG675721:38079-43455(-) |	1	26	26	26	44.3	83.717	747	0	263.02	30.4	30.1	33.7	44.3	44.3	44.3	61045000	2143600	1612700	1644500	17896000	18535000	19213000	AGTVEELVGVVGTLGIPVCK;DEAPHQEATLGVTAK;DHVEGFKPEVAWVTHYGDSELPEK;DSDISVLVHPFHNFQSLELAAK;EKDHVEGFKPEVAWVTHYGDSELPEK;ENADGMTGAMK;ETGGMEIVAK;EVTFLLDSK;FEASIEQITTFDEVMPALNR;FNDWELK;GIQAATSHLLGQNFSR;GSKDEAPHQEATLGVTAK;GSLFLLTALHDSPTPLK;HVVLAPWCEDPETETQIK;IWEAVQK;LNQWNNVVR;MFSIEFEDEK;NVPWAEAASTIPAMLETMQK;PTSETIMYPAYAK;QLVHQTSWGCTTR;QWYEDYLAVPVIK;SLGVMIMTHGDDK;STNFADWYTQVIVR;TNYTPGWK;TTTIEGIIPDTGR;VAIRPTSE…
ETH_00000055-t26_1-p1|transcript=ETH_00000055-t26_1|gene=ETH_00000055|organism=Eimeria_tenella_strain_Houghton|gene_product=hypotheticalprotein,conserved|transcript_product=hypotheticalprotein,conserved|location=HG675721:47809-54724(-)|protein_length=1231|sequence_SO=supercontig|SO=protein_coding_gene|is_pseudo=false	ETH_00000055-t26_1-p1|transcript=ETH_00000055-t26_1|gene=ETH_00000055|organism=Eimeria_tenella_strain_Houghton|gene_product=hypotheticalprotein,conserved|transcript_product=hypotheticalprotein,conserved|location=HG675721:47809-54724(-)|protein_length=1231|sequence_SO=supercontig|SO=protein_coding_gene|is_pseudo=false	ETH_00000055-t26_1-p1 | transcript=ETH_00000055-t26_1 | gene=ETH_00000055 | organism=Eimeria_tenella_strain_Houghton | gene_product=hypothetical protein, conserved | transcript_product=hypothetical protein, conserved | location=HG675721:47809-54724(-) | pr	1	10	10	10	12.8	136.16	1231	0	63.509	3.8	2.8	1.8	10.9	11.8	11.9	992870	73057	61527	65849	186630	305550	300250	ASDIVTMDPLIHK;DPWDVPVDAR;FQAEADLSK;HEHSDQLETSSSEDER;HPAVESEAVPAVVAQGESDDR;LQVAGLAPVTSVPGVENVDVTGLVK;MVSQDFAVSASK;PGQQQQQDTLPHK;STAPAELHPLQADAQVAAAVASGK;TTTHDEATSEAMHR
ETH_00000065-t26_1-p1|transcript=ETH_00000065-t26_1|gene=ETH_00000065|organism=Eimeria_tenella_strain_Houghton|gene_product=RER1protein,putative|transcript_product=RER1protein,putative|location=HG675721:82022-82705(+)|protein_length=227|sequence_SO=supercontig|SO=protein_coding_gene|is_pseudo=false	ETH_00000065-t26_1-p1|transcript=ETH_00000065-t26_1|gene=ETH_00000065|organism=Eimeria_tenella_strain_Houghton|gene_product=RER1protein,putative|transcript_product=RER1protein,putative|location=HG675721:82022-82705(+)|protein_length=227|sequence_SO=supercontig|SO=protein_coding_gene|is_pseudo=false	ETH_00000065-t26_1-p1 | transcript=ETH_00000065-t26_1 | gene=ETH_00000065 | organism=Eimeria_tenella_strain_Houghton | gene_product=RER1 protein, putative | transcript_product=RER1 protein, putative | location=HG675721:82022-82705(+) | protein_length=227 |	1	5	5	5	26.4	25.565	227	0	33.232	13.7	5.7	13.7	20.7	26.4	26.4	1422200	4918.3	13308	6576.5	435940	474680	486820	GGGGAQGDAGEFR;GGNSGGQNYSPTK;MMASMSAEELAEQPFSSR;QTYGDITR;VSSTYLNR
ETH_00000105-t26_1-p1|transcript=ETH_00000105-t26_1|gene=ETH_00000105|organism=Eimeria_tenella_strain_Houghton|gene_product=hypotheticalprotein,conserved|transcript_product=hypotheticalprotein,conserved|location=HG675721:119614-124405(+)|protein_length=619|sequence_SO=supercontig|SO=protein_coding_gene|is_pseudo=false	ETH_00000105-t26_1-p1|transcript=ETH_00000105-t26_1|gene=ETH_00000105|organism=Eimeria_tenella_strain_Houghton|gene_product=hypotheticalprotein,conserved|transcript_product=hypotheticalprotein,conserved|location=HG675721:119614-124405(+)|protein_length=619|sequence_SO=supercontig|SO=protein_coding_gene|is_pseudo=false	ETH_00000105-t26_1-p1 | transcript=ETH_00000105-t26_1 | gene=ETH_00000105 | organism=Eimeria_tenella_strain_Houghton | gene_product=hypothetical protein, conserved | transcript_product=hypothetical protein, conserved | location=HG675721:119614-124405(+) |	1	5	5	5	11	67.315	619	0	28.947	7.8	7.8	3.2	11	11	11	1412400	98828	137450	39712	394840	382680	358910	EVVPLGELWNR;EVYVHLTDAESGSSADEGER;GPQGGFAAEPYSYEEPTR;LSQEVLSFPK;VLASDPSIR
ETH_00000110-t26_1-p1|transcript=ETH_00000110-t26_1|gene=ETH_00000110|organism=Eimeria_tenella_strain_Houghton|gene_product=hypotheticalprotein,conserved|transcript_product=hypotheticalprotein,conserved|location=HG675721:125765-132253(-)|protein_length=1148|sequence_SO=supercontig|SO=protein_coding_gene|is_pseudo=false	ETH_00000110-t26_1-p1|transcript=ETH_00000110-t26_1|gene=ETH_00000110|organism=Eimeria_tenella_strain_Houghton|gene_product=hypotheticalprotein,conserved|transcript_product=hypotheticalprotein,conserved|location=HG675721:125765-132253(-)|protein_length=1148|sequence_SO=supercontig|SO=protein_coding_gene|is_pseudo=false	ETH_00000110-t26_1-p1 | transcript=ETH_00000110-t26_1 | gene=ETH_00000110 | organism=Eimeria_tenella_strain_Houghton | gene_product=hypothetical protein, conserved | transcript_product=hypothetical protein, conserved | location=HG675721:125765-132253(-) |	1	2	2	2	2.2	121.31	1148	0.0019484	11.835	2.2	1	0	2.2	2.2	2.2	1368700	1259100	7630.1	0	33645	32870	35444	LPEGFIEALLER;SAAVAAAAAASGR
ETH_00000125-t26_1-p1|transcript=ETH_00000125-t26_1|gene=ETH_00000125|organism=Eimeria_tenella_strain_Houghton|gene_product=hypotheticalprotein,conserved|transcript_product=hypotheticalprotein,conserved|location=HG675721:136795-138064(-)|protein_length=187|sequence_SO=supercontig|SO=protein_coding_gene|is_pseudo=false	ETH_00000125-t26_1-p1|transcript=ETH_00000125-t26_1|gene=ETH_00000125|organism=Eimeria_tenella_strain_Houghton|gene_product=hypotheticalprotein,conserved|transcript_product=hypotheticalprotein,conserved|location=HG675721:136795-138064(-)|protein_length=187|sequence_SO=supercontig|SO=protein_coding_gene|is_pseudo=false	ETH_00000125-t26_1-p1 | transcript=ETH_00000125-t26_1 | gene=ETH_00000125 | organism=Eimeria_tenella_strain_Houghton | gene_product=hypothetical protein, conserved | transcript_product=hypothetical protein, conserved | location=HG675721:136795-138064(-) |	1	6	6	6	39.6	19.36	187	0	186.12	34.2	34.2	34.2	39.6	39.6	39.6	19502000	409970	251970	339440	6090800	5517300	6892000	AEEVGTYSLR;LQSVGGYR;LQSVGGYRPVLVSAQSGAVGLSELSQASPSSAEDVK;PVLVSAQSGAVGLSELSQASPSSAEDVK;VPVGATVVVR;YDIVRPWAPSDGTQFLLK
ETH_00000135-t26_1-p1|transcript=ETH_00000135-t26_1|gene=ETH_00000135|organism=Eimeria_tenella_strain_Houghton|gene_product=hypotheticalprotein,conserved|transcript_product=hypotheticalprotein,conserved|location=HG675721:141798-157232(-)|protein_length=4598|sequence_SO=supercontig|SO=protein_coding_gene|is_pseudo=false	ETH_00000135-t26_1-p1|transcript=ETH_00000135-t26_1|gene=ETH_00000135|organism=Eimeria_tenella_strain_Houghton|gene_product=hypotheticalprotein,conserved|transcript_product=hypotheticalprotein,conserved|location=HG675721:141798-157232(-)|protein_length=4598|sequence_SO=supercontig|SO=protein_coding_gene|is_pseudo=false	ETH_00000135-t26_1-p1 | transcript=ETH_00000135-t26_1 | gene=ETH_00000135 | organism=Eimeria_tenella_strain_Houghton | gene_product=hypothetical protein, conserved | transcript_product=hypothetical protein, conserved | location=HG675721:141798-157232(-) |	1	2	2	2	0.8	469.11	4598	0.0011154	13.982	0	0	0	0.8	0.8	0.8	120340	0	0	0	35458	45141	39737	AAAAAAAAAPAAPAAAAAAAASHR;AATAAAVEAQQQLR
ETH_00000145-t26_1-p1|transcript=ETH_00000145-t26_1|gene=ETH_00000145|organism=Eimeria_tenella_strain_Houghton|gene_product=hypotheticalprotein,conserved|transcript_product=hypotheticalprotein,conserved|location=HG675721:170304-171668(+)|protein_length=207|sequence_SO=supercontig|SO=protein_coding_gene|is_pseudo=false	ETH_00000145-t26_1-p1|transcript=ETH_00000145-t26_1|gene=ETH_00000145|organism=Eimeria_tenella_strain_Houghton|gene_product=hypotheticalprotein,conserved|transcript_product=hypotheticalprotein,conserved|location=HG675721:170304-171668(+)|protein_length=207|sequence_SO=supercontig|SO=protein_coding_gene|is_pseudo=false	ETH_00000145-t26_1-p1 | transcript=ETH_00000145-t26_1 | gene=ETH_00000145 | organism=Eimeria_tenella_strain_Houghton | gene_product=hypothetical protein, conserved | transcript_product=hypothetical protein, conserved | location=HG675721:170304-171668(+) |	1	2	2	2	20.3	22.494	207	0.0012232	18.345	20.3	20.3	20.3	20.3	20.3	20.3	1522900	73791	70016	71469	429130	406040	472470	APLGGSPGGPLQGAPQGPR;GLQGGLPGHSEGEPVLSLAAPPR
ETH_00000150-t26_1-p1|transcript=ETH_00000150-t26_1|gene=ETH_00000150|organism=Eimeria_tenella_strain_Houghton|gene_product=CMGCkinase,Dyrkfamily,putative|transcript_product=CMGCkinase,Dyrkfamily,putative|location=HG675721:173355-176236(-)|protein_length=795|sequence_SO=supercontig|SO=protein_coding_gene|is_pseudo=false	ETH_00000150-t26_1-p1|transcript=ETH_00000150-t26_1|gene=ETH_00000150|organism=Eimeria_tenella_strain_Houghton|gene_product=CMGCkinase,Dyrkfamily,putative|transcript_product=CMGCkinase,Dyrkfamily,putative|location=HG675721:173355-176236(-)|protein_length=795|sequence_SO=supercontig|SO=protein_coding_gene|is_pseudo=false	ETH_00000150-t26_1-p1 | transcript=ETH_00000150-t26_1 | gene=ETH_00000150 | organism=Eimeria_tenella_strain_Houghton | gene_product=CMGC kinase, Dyrk family, putative | transcript_product=CMGC kinase, Dyrk family, putative | location=HG675721:173355-176236	1	8	8	8	15.3	86.58	795	0	52.141	5	1.6	5.2	15.3	15.3	15.3	2101300	63139	15064	28505	599380	648840	746380	AASLSPAATAAANK;EMVLPSGALLAGR;GQLPQQQQQPQQEAR;IFGLGDGVDAQPSSCSSQPAAK;LADVQQQQQQLER;LLLANGDPDEYR;TKPTEQLQLQEEQQQQK;WTAAQLLEHPFLTPGR
ETH_00000160-t26_1-p1|transcript=ETH_00000160-t26_1|gene=ETH_00000160|organism=Eimeria_tenella_strain_Houghton|gene_product=acetyltransferasedomain-containingprotein,putative|transcript_product=acetyltransferasedomain-containingprotein,putative|location=HG675721:179042-179680(-)|protein_length=212|sequence_SO=supercontig|SO=protein_coding_gene|is_pseudo=false	ETH_00000160-t26_1-p1|transcript=ETH_00000160-t26_1|gene=ETH_00000160|organism=Eimeria_tenella_strain_Houghton|gene_product=acetyltransferasedomain-containingprotein,putative|transcript_product=acetyltransferasedomain-containingprotein,putative|location=HG675721:179042-179680(-)|protein_length=212|sequence_SO=supercontig|SO=protein_coding_gene|is_pseudo=false	ETH_00000160-t26_1-p1 | transcript=ETH_00000160-t26_1 | gene=ETH_00000160 | organism=Eimeria_tenella_strain_Houghton | gene_product=acetyltransferase domain-containing protein, putative | transcript_product=acetyltransferase domain-containing protein, puta	1	4	4	4	17	23.076	212	0	24.27	13.2	13.2	13.2	17	17	17	6431400	132330	101690	107400	1985900	1991300	2112700	DLLPLVSR;LGFEPVPTETLR;LVLQIAQK;VVIHPSFR
ETH_00000170-t26_1-p1|transcript=ETH_00000170-t26_1|gene=ETH_00000170|organism=Eimeria_tenella_strain_Houghton|gene_product=succinate-semialdehydedehydrogenase,putative|transcript_product=succinate-semialdehydedehydrogenase,putative|location=HG675721:190758-192653(-)|protein_length=631|sequence_SO=supercontig|SO=protein_coding_gene|is_pseudo=false	ETH_00000170-t26_1-p1|transcript=ETH_00000170-t26_1|gene=ETH_00000170|organism=Eimeria_tenella_strain_Houghton|gene_product=succinate-semialdehydedehydrogenase,putative|transcript_product=succinate-semialdehydedehydrogenase,putative|location=HG675721:190758-192653(-)|protein_length=631|sequence_SO=supercontig|SO=protein_coding_gene|is_pseudo=false	ETH_00000170-t26_1-p1 | transcript=ETH_00000170-t26_1 | gene=ETH_00000170 | organism=Eimeria_tenella_strain_Houghton | gene_product=succinate-semialdehyde dehydrogenase, putative | transcript_product=succinate-semialdehyde dehydrogenase, putative | locatio	1	9	9	9	21.6	65.188	631	0	64.981	9.2	7.3	7.8	21.6	21.6	21.6	5036600	76338	49168	86190	1559400	1619100	1646500	EALAALITAEAGKPVPEGR;EGSALALDDYTSTK;GAPGAPQGTGVSGGPK;LLSFTGSTAVGR;PSEEAPLSALALAAAAR;QEAVYGASYVR;STLLLQWFK;THGVAVGPLINHAAVDR;TPNLGSAWVSAAVAVAAAAQR
ETH_00000175-t26_1-p1|transcript=ETH_00000175-t26_1|gene=ETH_00000175|organism=Eimeria_tenella_strain_Houghton|gene_product=hypotheticalprotein,conserved|transcript_product=hypotheticalprotein,conserved|location=HG675721:194496-198083(-)|protein_length=527|sequence_SO=supercontig|SO=protein_coding_gene|is_pseudo=false	ETH_00000175-t26_1-p1|transcript=ETH_00000175-t26_1|gene=ETH_00000175|organism=Eimeria_tenella_strain_Houghton|gene_product=hypotheticalprotein,conserved|transcript_product=hypotheticalprotein,conserved|location=HG675721:194496-198083(-)|protein_length=527|sequence_SO=supercontig|SO=protein_coding_gene|is_pseudo=false	ETH_00000175-t26_1-p1 | transcript=ETH_00000175-t26_1 | gene=ETH_00000175 | organism=Eimeria_tenella_strain_Houghton | gene_product=hypothetical protein, conserved | transcript_product=hypothetical protein, conserved | location=HG675721:194496-198083(-) |	1	3	3	3	6.1	56.803	527	0.0011716	17.075	0	2.1	0	6.1	6.1	6.1	331920	0	19875	0	126000	113630	72409	ASDGVLSSAIR;SEVYAQLAR;VSFLMPDATPWR
ETH_00000180-t26_1-p1|transcript=ETH_00000180-t26_1|gene=ETH_00000180|organism=Eimeria_tenella_strain_Houghton|gene_product=hypotheticalprotein|transcript_product=hypotheticalprotein|location=HG675721:199101-204710(-)|protein_length=1521|sequence_SO=supercontig|SO=protein_coding_gene|is_pseudo=false	ETH_00000180-t26_1-p1|transcript=ETH_00000180-t26_1|gene=ETH_00000180|organism=Eimeria_tenella_strain_Houghton|gene_product=hypotheticalprotein|transcript_product=hypotheticalprotein|location=HG675721:199101-204710(-)|protein_length=1521|sequence_SO=supercontig|SO=protein_coding_gene|is_pseudo=false	ETH_00000180-t26_1-p1 | transcript=ETH_00000180-t26_1 | gene=ETH_00000180 | organism=Eimeria_tenella_strain_Houghton | gene_product=hypothetical protein | transcript_product=hypothetical protein | location=HG675721:199101-204710(-) | protein_length=1521 |	1	13	13	13	15.5	159.68	1521	0	104.71	5.5	5.5	5.5	13.1	14.3	14.3	4441300	132410	83839	80584	1353300	1360600	1430500	AAINAEELQQQQLVGDVK;AGAAEAAEVGTAEAAEAGAVAEAGAAAEAEEVDEAK;DFDLLLQR;EAAAAAAAADPAAHPSAAR;EAFLASEEATPNDILFSR;EEALTEAELER;EEELFFPFPR;ESAGGSSESLELEALSGSLAAAAGSATTAAAAR;IIIGVADLQSGDK;LFAVDPEQIER;SPATWLIEADSEVK;SSPEPITVAVIDTGVDYTHEDLK;VLPEVGLVVVDFSPESSEAQIR
ETH_00000185-t26_1-p1|transcript=ETH_00000185-t26_1|gene=ETH_00000185|organism=Eimeria_tenella_strain_Houghton|gene_product=enoyl-acylcarrierreductase|transcript_product=enoyl-acylcarrierreductase|location=HG675721:206764-209592(-)|protein_length=406|sequence_SO=supercontig|SO=protein_coding_gene|is_pseudo=false	ETH_00000185-t26_1-p1|transcript=ETH_00000185-t26_1|gene=ETH_00000185|organism=Eimeria_tenella_strain_Houghton|gene_product=enoyl-acylcarrierreductase|transcript_product=enoyl-acylcarrierreductase|location=HG675721:206764-209592(-)|protein_length=406|sequence_SO=supercontig|SO=protein_coding_gene|is_pseudo=false	ETH_00000185-t26_1-p1 | transcript=ETH_00000185-t26_1 | gene=ETH_00000185 | organism=Eimeria_tenella_strain_Houghton | gene_product=enoyl-acyl carrier reductase | transcript_product=enoyl-acyl carrier reductase | location=HG675721:206764-209592(-) | protei	1	14	14	14	44.1	42.492	406	0	106.95	20.2	16.5	23.4	44.1	44.1	44.1	36529000	602190	413320	620120	11639000	11535000	11719000	AALFLLSPLAR;ADVGQIDILVHSLANGPEVTK;ADVGQIDILVHSLANGPEVTKPLLQTSR;AVTGATLYVDNGLHAMGQALDSK;EGGSALALSYIASEK;ELESDDVGR;FEQDSFYAQEPSSK;PVDLVFDK;TFIDLAIDYSEANAPLQK;TLAFEAGR;VAAEAAEKPVDLVFDK;VIPGYGGGMSSAK;VLVGTWPPVYSIFK;VNCISAGPLK
ETH_00000200-t26_1-p1|transcript=ETH_00000200-t26_1|gene=ETH_00000200|organism=Eimeria_tenella_strain_Houghton|gene_product=60SribosomalproteinL30,putative|transcript_product=60SribosomalproteinL30,putative|location=HG678168:3045-3832(-)|protein_length=107|sequence_SO=supercontig|SO=protein_coding_gene|is_pseudo=false	ETH_00000200-t26_1-p1|transcript=ETH_00000200-t26_1|gene=ETH_00000200|organism=Eimeria_tenella_strain_Houghton|gene_product=60SribosomalproteinL30,putative|transcript_product=60SribosomalproteinL30,putative|location=HG678168:3045-3832(-)|protein_length=107|sequence_SO=supercontig|SO=protein_coding_gene|is_pseudo=false	ETH_00000200-t26_1-p1 | transcript=ETH_00000200-t26_1 | gene=ETH_00000200 | organism=Eimeria_tenella_strain_Houghton | gene_product=60S ribosomal protein L30, putative | transcript_product=60S ribosomal protein L30, putative | location=HG678168:3045-3832(-	1	5	5	5	52.3	11.576	107	0	35.813	34.6	34.6	34.6	52.3	52.3	52.3	8899200	1121000	778580	856580	2131900	2164900	1846200	CGVHHYPGDNNELGTACGK;KSEIEYYAMLAK;QGAEGINSR;SEIEYYAMLAK;VSCLSVTDPGDSDIIR
ETH_00000205-t26_1-p1|transcript=ETH_00000205-t26_1|gene=ETH_00000205|organism=Eimeria_tenella_strain_Houghton|gene_product=hypotheticalprotein|transcript_product=hypotheticalprotein|location=HG675706:1014-6312(-)|protein_length=1232|sequence_SO=supercontig|SO=protein_coding_gene|is_pseudo=false	ETH_00000205-t26_1-p1|transcript=ETH_00000205-t26_1|gene=ETH_00000205|organism=Eimeria_tenella_strain_Houghton|gene_product=hypotheticalprotein|transcript_product=hypotheticalprotein|location=HG675706:1014-6312(-)|protein_length=1232|sequence_SO=supercontig|SO=protein_coding_gene|is_pseudo=false	ETH_00000205-t26_1-p1 | transcript=ETH_00000205-t26_1 | gene=ETH_00000205 | organism=Eimeria_tenella_strain_Houghton | gene_product=hypothetical protein | transcript_product=hypothetical protein | location=HG675706:1014-6312(-) | protein_length=1232 | sequ	1	7	7	6	12.7	129.89	1232	0	55.436	0	0	0	12.7	10.6	12.7	1265700	0	0	0	387910	405780	472030	EAQVLQQLLLLLRFLLQQLLQHLVR;EQQQLLHGEFSTAAGTPEK;FAAELAAVLLQLQHQQQR;LGALEAQLQADTLLGR;LQHGTAAAAAAAAAAAAAENEGISPAEFAK;LQSGFAPLLPEPAAAAAAAAAAGGGAGAGGK;MLQQEQQYQQQQLLHLK
ETH_00000210-t26_1-p1|transcript=ETH_00000210-t26_1|gene=ETH_00000210|organism=Eimeria_tenella_strain_Houghton|gene_product=hypotheticalprotein|transcript_product=hypotheticalprotein|location=HG676706:4870-7083(-)|protein_length=737|sequence_SO=supercontig|SO=protein_coding_gene|is_pseudo=false	ETH_00000210-t26_1-p1|transcript=ETH_00000210-t26_1|gene=ETH_00000210|organism=Eimeria_tenella_strain_Houghton|gene_product=hypotheticalprotein|transcript_product=hypotheticalprotein|location=HG676706:4870-7083(-)|protein_length=737|sequence_SO=supercontig|SO=protein_coding_gene|is_pseudo=false	ETH_00000210-t26_1-p1 | transcript=ETH_00000210-t26_1 | gene=ETH_00000210 | organism=Eimeria_tenella_strain_Houghton | gene_product=hypothetical protein | transcript_product=hypothetical protein | location=HG676706:4870-7083(-) | protein_length=737 | seque	1	31	29	28	47.2	79.892	737	0	242.23	39.6	37.6	39.1	46.4	46.4	42.1	474160000	15751000	12972000	11987000	138170000	146460000	148820000	AGPAGKPLIEVSYQGSK;ALDWLDK;ALDWLDKNQLAER;ATAGDTHLGGEDFDNR;DAGTIAGLNVLR;EAASAAIQR;EAVITVPAYFNDSQR;EIAEAFIGK;EVEAVCTPVVAK;FDDPAVQADMK;FEELCMDYFR;GHGEMNVLIFDMGGGTFDVSLLTIEDGIFEVK;HWPFTVK;IINEPTAAAIAYGLDK;IINEPTAAAIAYGLDKK;IQQLIQEFFNGK;KFDDPAVQADMK;KTFHPEEISAMVLMK;LSQAEIDR;LVDFCVQDFK;NALENYCYSMR;NDGVEIIANDQGNR;NPENTVFDAK;NSLVPVEK;PLIEVSYQGSK;SINPDEAVAYGAAVQAAILK;SNQITITNDK;SQVFTTYADNQPGVLIQVFEGER;SVHE…
ETH_00000245-t26_1-p1|transcript=ETH_00000245-t26_1|gene=ETH_00000245|organism=Eimeria_tenella_strain_Houghton|gene_product=ubiquitincarboxyl-terminalhydrolaseisozyme,putative|transcript_product=ubiquitincarboxyl-terminalhydrolaseisozyme,putative|location=HG676337:1279-1866(+)|protein_length=132|sequence_SO=supercontig|SO=protein_coding_gene|is_pseudo=false	ETH_00000245-t26_1-p1|transcript=ETH_00000245-t26_1|gene=ETH_00000245|organism=Eimeria_tenella_strain_Houghton|gene_product=ubiquitincarboxyl-terminalhydrolaseisozyme,putative|transcript_product=ubiquitincarboxyl-terminalhydrolaseisozyme,putative|location=HG676337:1279-1866(+)|protein_length=132|sequence_SO=supercontig|SO=protein_coding_gene|is_pseudo=false	ETH_00000245-t26_1-p1 | transcript=ETH_00000245-t26_1 | gene=ETH_00000245 | organism=Eimeria_tenella_strain_Houghton | gene_product=ubiquitin carboxyl-terminal hydrolase isozyme, putative | transcript_product=ubiquitin carboxyl-terminal hydrolase isozyme,	1	1	1	1	8.3	14.477	132	0.004848	7.1008	0	0	0	8.3	8.3	8.3	98881	0	0	0	36676	29813	32392	PEQQQQQQQQR
ETH_00000255-t26_1-p1|transcript=ETH_00000255-t26_1|gene=ETH_00000255|organism=Eimeria_tenella_strain_Houghton|gene_product=hypotheticalprotein,conserved|transcript_product=hypotheticalprotein,conserved|location=HG678095:1-4836(-)|protein_length=1115|sequence_SO=supercontig|SO=protein_coding_gene|is_pseudo=false	ETH_00000255-t26_1-p1|transcript=ETH_00000255-t26_1|gene=ETH_00000255|organism=Eimeria_tenella_strain_Houghton|gene_product=hypotheticalprotein,conserved|transcript_product=hypotheticalprotein,conserved|location=HG678095:1-4836(-)|protein_length=1115|sequence_SO=supercontig|SO=protein_coding_gene|is_pseudo=false	ETH_00000255-t26_1-p1 | transcript=ETH_00000255-t26_1 | gene=ETH_00000255 | organism=Eimeria_tenella_strain_Houghton | gene_product=hypothetical protein, conserved | transcript_product=hypothetical protein, conserved | location=HG678095:1-4836(-) | protein	1	8	8	8	9.7	120.39	1115	0	49.466	1.4	0	0	9.7	7.3	9.7	839230	5213.3	0	0	278600	261040	294380	AAEEALQTTQLLLQQR;AVAQQLLQQR;DAEAAAQQALAATTPR;EGLQQQQQQLQR;EQQEQQQVQQQR;GLFTWLSSTQK;QLQQQLAAVEADAAR;TEASLSASEQQQEMLR
ETH_00000270-t26_1-p1|transcript=ETH_00000270-t26_1|gene=ETH_00000270|organism=Eimeria_tenella_strain_Houghton|gene_product=hypotheticalprotein,conserved|transcript_product=hypotheticalprotein,conserved|location=HG674135:20662-22031(-)|protein_length=329|sequence_SO=supercontig|SO=protein_coding_gene|is_pseudo=false	ETH_00000270-t26_1-p1|transcript=ETH_00000270-t26_1|gene=ETH_00000270|organism=Eimeria_tenella_strain_Houghton|gene_product=hypotheticalprotein,conserved|transcript_product=hypotheticalprotein,conserved|location=HG674135:20662-22031(-)|protein_length=329|sequence_SO=supercontig|SO=protein_coding_gene|is_pseudo=false	ETH_00000270-t26_1-p1 | transcript=ETH_00000270-t26_1 | gene=ETH_00000270 | organism=Eimeria_tenella_strain_Houghton | gene_product=hypothetical protein, conserved | transcript_product=hypothetical protein, conserved | location=HG674135:20662-22031(-) | pr	1	4	4	4	20.1	33.894	329	0	30.43	8.5	5.2	0	20.1	14.9	20.1	1017800	20693	947.03	0	374360	328200	293590	AALALLQQEEAAAAAAPPSPR;EYAEAFPLR;FTLEDPTAAIEVECSSK;SSSSSSSNSSSGALLAALK
ETH_00000275-t26_1-p1|transcript=ETH_00000275-t26_1|gene=ETH_00000275|organism=Eimeria_tenella_strain_Houghton|gene_product=UDP-N-acetylglucosaminepyrophosphorylase(Fragment)|transcript_product=UDP-N-acetylglucosaminepyrophosphorylase(Fragment)|location=HG674135:22645-25264(+)|protein_length=611|sequence_SO=supercontig|SO=protein_coding_gene|is_pseudo=false	ETH_00000275-t26_1-p1|transcript=ETH_00000275-t26_1|gene=ETH_00000275|organism=Eimeria_tenella_strain_Houghton|gene_product=UDP-N-acetylglucosaminepyrophosphorylase(Fragment)|transcript_product=UDP-N-acetylglucosaminepyrophosphorylase(Fragment)|location=HG674135:22645-25264(+)|protein_length=611|sequence_SO=supercontig|SO=protein_coding_gene|is_pseudo=false	ETH_00000275-t26_1-p1 | transcript=ETH_00000275-t26_1 | gene=ETH_00000275 | organism=Eimeria_tenella_strain_Houghton | gene_product=UDP-N-acetylglucosamine pyrophosphorylase (Fragment) | transcript_product=UDP-N-acetylglucosamine pyrophosphorylase (Fragmen	1	5	5	5	11.9	64.756	611	0	33.244	5.7	2.1	5.7	11.9	11.9	11.9	1156400	16632	2195.6	11963	355890	374090	395620	AAYAAAGQGHVFR;LGVLLLAGGDGSR;VDLTLLNEVLQQQQQQQQQQQQQQR;VLNSQFHLAK;VQQLAAAAAAAR
ETH_00000290-t26_1-p1|transcript=ETH_00000290-t26_1|gene=ETH_00000290|organism=Eimeria_tenella_strain_Houghton|gene_product=DNApolymeraseepsiloncatalyticsubunita,related|transcript_product=DNApolymeraseepsiloncatalyticsubunita,related|location=HG674135:30976-41560(-)|protein_length=1689|sequence_SO=supercontig|SO=protein_coding_gene|is_pseudo=false	ETH_00000290-t26_1-p1|transcript=ETH_00000290-t26_1|gene=ETH_00000290|organism=Eimeria_tenella_strain_Houghton|gene_product=DNApolymeraseepsiloncatalyticsubunita,related|transcript_product=DNApolymeraseepsiloncatalyticsubunita,related|location=HG674135:30976-41560(-)|protein_length=1689|sequence_SO=supercontig|SO=protein_coding_gene|is_pseudo=false	ETH_00000290-t26_1-p1 | transcript=ETH_00000290-t26_1 | gene=ETH_00000290 | organism=Eimeria_tenella_strain_Houghton | gene_product=DNA polymerase epsilon catalytic subunit a, related | transcript_product=DNA polymerase epsilon catalytic subunit a, related	1	1	1	1	0.9	186.57	1689	0.0095278	6.4801	0.9	0.9	0	0.9	0.9	0.9	102270	23420	14908	0	20262	22264	21418	VGAAAADAPEAAEEK
ETH_00000295-t26_1-p1|transcript=ETH_00000295-t26_1|gene=ETH_00000295|organism=Eimeria_tenella_strain_Houghton|gene_product=DNApolymeraseepsiloncatalyticsubunit,putative|transcript_product=DNApolymeraseepsiloncatalyticsubunit,putative|location=HG674135:41937-50151(-)|protein_length=926|sequence_SO=supercontig|SO=protein_coding_gene|is_pseudo=false	ETH_00000295-t26_1-p1|transcript=ETH_00000295-t26_1|gene=ETH_00000295|organism=Eimeria_tenella_strain_Houghton|gene_product=DNApolymeraseepsiloncatalyticsubunit,putative|transcript_product=DNApolymeraseepsiloncatalyticsubunit,putative|location=HG674135:41937-50151(-)|protein_length=926|sequence_SO=supercontig|SO=protein_coding_gene|is_pseudo=false	ETH_00000295-t26_1-p1 | transcript=ETH_00000295-t26_1 | gene=ETH_00000295 | organism=Eimeria_tenella_strain_Houghton | gene_product=DNA polymerase epsilon catalytic subunit, putative | transcript_product=DNA polymerase epsilon catalytic subunit, putative |	1	2	2	2	3	101.31	926	0.0015098	12.246	1.8	3	3	3	3	3	154020	7345.9	30522	28713	26980	29549	30913	EAADAVLLNDSLQLAHK;FGVEVWQGGGR
ETH_00000300-t26_1-p1|transcript=ETH_00000300-t26_1|gene=ETH_00000300|organism=Eimeria_tenella_strain_Houghton|gene_product=hypotheticalprotein,conserved|transcript_product=hypotheticalprotein,conserved|location=HG674135:51369-53261(+)|protein_length=254|sequence_SO=supercontig|SO=protein_coding_gene|is_pseudo=false	ETH_00000300-t26_1-p1|transcript=ETH_00000300-t26_1|gene=ETH_00000300|organism=Eimeria_tenella_strain_Houghton|gene_product=hypotheticalprotein,conserved|transcript_product=hypotheticalprotein,conserved|location=HG674135:51369-53261(+)|protein_length=254|sequence_SO=supercontig|SO=protein_coding_gene|is_pseudo=false	ETH_00000300-t26_1-p1 | transcript=ETH_00000300-t26_1 | gene=ETH_00000300 | organism=Eimeria_tenella_strain_Houghton | gene_product=hypothetical protein, conserved | transcript_product=hypothetical protein, conserved | location=HG674135:51369-53261(+) | pr	1	2	2	2	13.4	28.25	254	0.0024213	11.749	0	0	0	5.9	7.5	13.4	323150	0	0	0	129270	55687	138190	GPPAGGEGGGPPPPPCPPR;IDPDEAETFVLPILR
ETH_00000310-t26_1-p1|transcript=ETH_00000310-t26_1|gene=ETH_00000310|organism=Eimeria_tenella_strain_Houghton|gene_product=adenylylcyclaseassociatedprotein,putative|transcript_product=adenylylcyclaseassociatedprotein,putative|location=HG674135:59245-60686(-)|protein_length=167|sequence_SO=supercontig|SO=protein_coding_gene|is_pseudo=false	ETH_00000310-t26_1-p1|transcript=ETH_00000310-t26_1|gene=ETH_00000310|organism=Eimeria_tenella_strain_Houghton|gene_product=adenylylcyclaseassociatedprotein,putative|transcript_product=adenylylcyclaseassociatedprotein,putative|location=HG674135:59245-60686(-)|protein_length=167|sequence_SO=supercontig|SO=protein_coding_gene|is_pseudo=false	ETH_00000310-t26_1-p1 | transcript=ETH_00000310-t26_1 | gene=ETH_00000310 | organism=Eimeria_tenella_strain_Houghton | gene_product=adenylyl cyclase associated protein, putative | transcript_product=adenylyl cyclase associated protein, putative | location=	1	2	2	2	12	18.449	167	0.001105	13.696	6	12	12	12	12	12	1674600	23648	31718	54662	493330	551700	519580	STEMNLNVPK;VDIFVSHESR
ETH_00000315-t26_1-p1|transcript=ETH_00000315-t26_1|gene=ETH_00000315|organism=Eimeria_tenella_strain_Houghton|gene_product=hypotheticalprotein,conserved|transcript_product=hypotheticalprotein,conserved|location=HG674135:62720-63442(-)|protein_length=240|sequence_SO=supercontig|SO=protein_coding_gene|is_pseudo=false	ETH_00000315-t26_1-p1|transcript=ETH_00000315-t26_1|gene=ETH_00000315|organism=Eimeria_tenella_strain_Houghton|gene_product=hypotheticalprotein,conserved|transcript_product=hypotheticalprotein,conserved|location=HG674135:62720-63442(-)|protein_length=240|sequence_SO=supercontig|SO=protein_coding_gene|is_pseudo=false	ETH_00000315-t26_1-p1 | transcript=ETH_00000315-t26_1 | gene=ETH_00000315 | organism=Eimeria_tenella_strain_Houghton | gene_product=hypothetical protein, conserved | transcript_product=hypothetical protein, conserved | location=HG674135:62720-63442(-) | pr	1	3	3	3	24.2	24.437	240	0	24.18	9.6	7.9	16.2	24.2	24.2	24.2	1338200	6379.1	457.39	7666.9	370570	499660	453500	APASSEQQLTEEDAAK;IVAAATESGAQPTATSEATDNAK;NSELLQSVSESAETSWISK
ETH_00000320-t26_1-p1|transcript=ETH_00000320-t26_1|gene=ETH_00000320|organism=Eimeria_tenella_strain_Houghton|gene_product=FK506-bindingprotein1,putative|transcript_product=FK506-bindingprotein1,putative|location=HG674135:64149-65138(-)|protein_length=225|sequence_SO=supercontig|SO=protein_coding_gene|is_pseudo=false	ETH_00000320-t26_1-p1|transcript=ETH_00000320-t26_1|gene=ETH_00000320|organism=Eimeria_tenella_strain_Houghton|gene_product=FK506-bindingprotein1,putative|transcript_product=FK506-bindingprotein1,putative|location=HG674135:64149-65138(-)|protein_length=225|sequence_SO=supercontig|SO=protein_coding_gene|is_pseudo=false	ETH_00000320-t26_1-p1 | transcript=ETH_00000320-t26_1 | gene=ETH_00000320 | organism=Eimeria_tenella_strain_Houghton | gene_product=FK506-binding protein 1, putative | transcript_product=FK506-binding protein 1, putative | location=HG674135:64149-65138(-)	1	8	8	8	40	24.487	225	0	53.881	32.4	32.4	36.4	40	40	40	20047000	455920	212120	329590	6112500	6406800	6530500	AAHLVIPSKPSDQTTSSEPEQR;HGVRPPIVEPSK;MAPLTELK;MIYIPAR;PGSGPTVAK;PSDQTTSSEPEQR;SASVLPANLEELFAR;VTVHATGSVLQPDGATK
ETH_00000360-t26_1-p1|transcript=ETH_00000360-t26_1|gene=ETH_00000360|organism=Eimeria_tenella_strain_Houghton|gene_product=majorspermproteindomain-containingprotein,putative|transcript_product=majorspermproteindomain-containingprotein,putative|location=HG673932:3082-4210(+)|protein_length=245|sequence_SO=supercontig|SO=protein_coding_gene|is_pseudo=false	ETH_00000360-t26_1-p1|transcript=ETH_00000360-t26_1|gene=ETH_00000360|organism=Eimeria_tenella_strain_Houghton|gene_product=majorspermproteindomain-containingprotein,putative|transcript_product=majorspermproteindomain-containingprotein,putative|location=HG673932:3082-4210(+)|protein_length=245|sequence_SO=supercontig|SO=protein_coding_gene|is_pseudo=false	ETH_00000360-t26_1-p1 | transcript=ETH_00000360-t26_1 | gene=ETH_00000360 | organism=Eimeria_tenella_strain_Houghton | gene_product=major sperm protein domain-containing protein, putative | transcript_product=major sperm protein domain-containing protein,	1	8	8	8	42.4	26.358	245	0	53.212	42.4	36.3	39.6	42.4	42.4	42.4	12268000	745650	254100	278400	3156600	3856400	3977300	AEAPGGAAAPSSSSSSSSSAAAAADLR;NVSSHPFVAYK;NYWLELPK;PLLEVHPEK;PSTGAVPQGESR;QQLEETR;QQYDQLVEYTLAMER;SVQIVLQAPTEEPPK
ETH_00000365-t26_1-p1|transcript=ETH_00000365-t26_1|gene=ETH_00000365|organism=Eimeria_tenella_strain_Houghton|gene_product=hypotheticalprotein,conserved|transcript_product=hypotheticalprotein,conserved|location=HG673932:7347-8758(-)|protein_length=170|sequence_SO=supercontig|SO=protein_coding_gene|is_pseudo=false	ETH_00000365-t26_1-p1|transcript=ETH_00000365-t26_1|gene=ETH_00000365|organism=Eimeria_tenella_strain_Houghton|gene_product=hypotheticalprotein,conserved|transcript_product=hypotheticalprotein,conserved|location=HG673932:7347-8758(-)|protein_length=170|sequence_SO=supercontig|SO=protein_coding_gene|is_pseudo=false	ETH_00000365-t26_1-p1 | transcript=ETH_00000365-t26_1 | gene=ETH_00000365 | organism=Eimeria_tenella_strain_Houghton | gene_product=hypothetical protein, conserved | transcript_product=hypothetical protein, conserved | location=HG673932:7347-8758(-) | prot	1	1	1	1	7.6	18.11	170	0.0052539	6.9986	7.6	7.6	7.6	7.6	7.6	7.6	289680	5306.4	5657.8	8433.5	96109	87921	86254	RVEELVQQYEAAR
ETH_00000415-t26_1-p1|transcript=ETH_00000415-t26_1|gene=ETH_00000415|organism=Eimeria_tenella_strain_Houghton|gene_product=histone-lysineN-methyltransferase,putative|transcript_product=histone-lysineN-methyltransferase,putative|location=HG678272:60270-61853(+)|protein_length=452|sequence_SO=supercontig|SO=protein_coding_gene|is_pseudo=false	ETH_00000415-t26_1-p1|transcript=ETH_00000415-t26_1|gene=ETH_00000415|organism=Eimeria_tenella_strain_Houghton|gene_product=histone-lysineN-methyltransferase,putative|transcript_product=histone-lysineN-methyltransferase,putative|location=HG678272:60270-61853(+)|protein_length=452|sequence_SO=supercontig|SO=protein_coding_gene|is_pseudo=false	ETH_00000415-t26_1-p1 | transcript=ETH_00000415-t26_1 | gene=ETH_00000415 | organism=Eimeria_tenella_strain_Houghton | gene_product=histone-lysine N-methyltransferase, putative | transcript_product=histone-lysine N-methyltransferase, putative | location=HG	1	11	11	11	33.2	49.792	452	0	76.191	10.6	1.5	11.5	33.2	33.2	33.2	2355000	74903	22628	14229	700810	724160	818310	ANTDFEHRPPATEEETDDEATGER;DLTFLER;DSLLQLQEQHECQQR;DTQNTSELSACAAGAPAGAEAAGTQLHR;FSVLLQQPALR;FSVLLQQPALRPVLDEQQLQELHHQGR;LLLEHQHELWQEEK;LLSLFER;MNEGDALVAFK;PVLDEQQLQELHHQGR;SLQLSSPQQQQQEQNLK
ETH_00000420-t26_1-p1|transcript=ETH_00000420-t26_1|gene=ETH_00000420|organism=Eimeria_tenella_strain_Houghton|gene_product=hypotheticalprotein,conserved|transcript_product=hypotheticalprotein,conserved|location=HG678272:65403-66579(+)|protein_length=340|sequence_SO=supercontig|SO=protein_coding_gene|is_pseudo=false	ETH_00000420-t26_1-p1|transcript=ETH_00000420-t26_1|gene=ETH_00000420|organism=Eimeria_tenella_strain_Houghton|gene_product=hypotheticalprotein,conserved|transcript_product=hypotheticalprotein,conserved|location=HG678272:65403-66579(+)|protein_length=340|sequence_SO=supercontig|SO=protein_coding_gene|is_pseudo=false	ETH_00000420-t26_1-p1 | transcript=ETH_00000420-t26_1 | gene=ETH_00000420 | organism=Eimeria_tenella_strain_Houghton | gene_product=hypothetical protein, conserved | transcript_product=hypothetical protein, conserved | location=HG678272:65403-66579(+) | pr	1	3	3	3	8.8	38.512	340	0.0012151	18.139	0	2.9	2.9	8.8	8.8	8.8	278010	0	22139	25461	63574	82540	84298	PDLAVGLQQQPR;QQLQELQR;TAATQEALQR
ETH_00000465-t26_1-p1|transcript=ETH_00000465-t26_1|gene=ETH_00000465|organism=Eimeria_tenella_strain_Houghton|gene_product=hypotheticalprotein,conserved|transcript_product=hypotheticalprotein,conserved|location=HG678272:128844-130730(-)|protein_length=628|sequence_SO=supercontig|SO=protein_coding_gene|is_pseudo=false	ETH_00000465-t26_1-p1|transcript=ETH_00000465-t26_1|gene=ETH_00000465|organism=Eimeria_tenella_strain_Houghton|gene_product=hypotheticalprotein,conserved|transcript_product=hypotheticalprotein,conserved|location=HG678272:128844-130730(-)|protein_length=628|sequence_SO=supercontig|SO=protein_coding_gene|is_pseudo=false	ETH_00000465-t26_1-p1 | transcript=ETH_00000465-t26_1 | gene=ETH_00000465 | organism=Eimeria_tenella_strain_Houghton | gene_product=hypothetical protein, conserved | transcript_product=hypothetical protein, conserved | location=HG678272:128844-130730(-) |	1	5	5	5	10.2	69.578	628	0	32.679	2.2	4	2.1	10.2	10.2	10.2	787430	509.44	9050.3	14672	222740	254200	286250	DALAQVLAPSLDFR;ELFVGLDDLVHSR;HHGNFGTEVANPVDK;LHLQASLNPAR;QFNWLNEWIEK
ETH_00000485-t26_1-p1|transcript=ETH_00000485-t26_1|gene=ETH_00000485|organism=Eimeria_tenella_strain_Houghton|gene_product=T-complexprotein1subunitdelta|transcript_product=T-complexprotein1subunitdelta|location=HG678272:149697-156191(-)|protein_length=548|sequence_SO=supercontig|SO=protein_coding_gene|is_pseudo=false	ETH_00000485-t26_1-p1|transcript=ETH_00000485-t26_1|gene=ETH_00000485|organism=Eimeria_tenella_strain_Houghton|gene_product=T-complexprotein1subunitdelta|transcript_product=T-complexprotein1subunitdelta|location=HG678272:149697-156191(-)|protein_length=548|sequence_SO=supercontig|SO=protein_coding_gene|is_pseudo=false	ETH_00000485-t26_1-p1 | transcript=ETH_00000485-t26_1 | gene=ETH_00000485 | organism=Eimeria_tenella_strain_Houghton | gene_product=T-complex protein 1 subunit delta | transcript_product=T-complex protein 1 subunit delta | location=HG678272:149697-156191(-	1	20	20	20	51.3	58.871	548	0	185.61	34.5	34.9	35.9	49.8	51.3	48.9	49148000	1523400	1013600	1275300	15916000	14612000	14807000	ADLVEDELVPGGGHIVR;AMAVPVNLEDR;ASNQLMLDETER;DAVNDLSLDYLAK;DDIEFLSK;ESIIQTASTSLQSK;GGVLITNDGATILEQISVMHPVAK;GLHPQTIAAAFAEAAAQAEPILR;GVVLVQQK;IAAAAAAAAPGGAAASQK;IDDIVMCR;LGGTVEDSEMVK;MMVELSR;MTGVPSQTAVTVLLR;QFLLPGGGAPEAELSLR;SLHDALCVVR;SSWQHDEK;TDMENNIVITDYSQMDR;TLGCSPVASLDHFTADK;VVSQNAALLAPIACDAVTEVMR
ETH_00000495-t26_1-p1|transcript=ETH_00000495-t26_1|gene=ETH_00000495|organism=Eimeria_tenella_strain_Houghton|gene_product=hypotheticalprotein|transcript_product=hypotheticalprotein|location=HG678126:3683-5654(+)|protein_length=341|sequence_SO=supercontig|SO=protein_coding_gene|is_pseudo=false	ETH_00000495-t26_1-p1|transcript=ETH_00000495-t26_1|gene=ETH_00000495|organism=Eimeria_tenella_strain_Houghton|gene_product=hypotheticalprotein|transcript_product=hypotheticalprotein|location=HG678126:3683-5654(+)|protein_length=341|sequence_SO=supercontig|SO=protein_coding_gene|is_pseudo=false	ETH_00000495-t26_1-p1 | transcript=ETH_00000495-t26_1 | gene=ETH_00000495 | organism=Eimeria_tenella_strain_Houghton | gene_product=hypothetical protein | transcript_product=hypothetical protein | location=HG678126:3683-5654(+) | protein_length=341 | seque	1	2	2	2	9.4	34.042	341	0.0011481	15.033	5.3	5.3	0	9.4	9.4	9.4	423840	40655	796.78	0	138680	162740	80973	AAADTAAADAAASEQELR;EALQQLPALVHGAR
ETH_00000560-t26_1-p1|transcript=ETH_00000560-t26_1|gene=ETH_00000560|organism=Eimeria_tenella_strain_Houghton|gene_product=hypotheticalprotein,conserved|transcript_product=hypotheticalprotein,conserved|location=HG676060:815-2112(-)|protein_length=177|sequence_SO=supercontig|SO=protein_coding_gene|is_pseudo=false	ETH_00000560-t26_1-p1|transcript=ETH_00000560-t26_1|gene=ETH_00000560|organism=Eimeria_tenella_strain_Houghton|gene_product=hypotheticalprotein,conserved|transcript_product=hypotheticalprotein,conserved|location=HG676060:815-2112(-)|protein_length=177|sequence_SO=supercontig|SO=protein_coding_gene|is_pseudo=false	ETH_00000560-t26_1-p1 | transcript=ETH_00000560-t26_1 | gene=ETH_00000560 | organism=Eimeria_tenella_strain_Houghton | gene_product=hypothetical protein, conserved | transcript_product=hypothetical protein, conserved | location=HG676060:815-2112(-) | prote	1	5	5	5	30.5	18.727	177	0	32.208	19.8	6.2	13	26.6	26.6	30.5	5118400	116100	86115	173930	1046400	991950	2703900	DGGESDPTQQDK;HFPVAVR;HLVDVLNFYMAK;LQVIEPTSFGDR;YIGSLVADFHR
ETH_00000585-t26_1-p1|transcript=ETH_00000585-t26_1|gene=ETH_00000585|organism=Eimeria_tenella_strain_Houghton|gene_product=AGCkinase,putative|transcript_product=AGCkinase,putative|location=HG675761:90775-91545(+)|protein_length=120|sequence_SO=supercontig|SO=protein_coding_gene|is_pseudo=false	ETH_00000585-t26_1-p1|transcript=ETH_00000585-t26_1|gene=ETH_00000585|organism=Eimeria_tenella_strain_Houghton|gene_product=AGCkinase,putative|transcript_product=AGCkinase,putative|location=HG675761:90775-91545(+)|protein_length=120|sequence_SO=supercontig|SO=protein_coding_gene|is_pseudo=false	ETH_00000585-t26_1-p1 | transcript=ETH_00000585-t26_1 | gene=ETH_00000585 | organism=Eimeria_tenella_strain_Houghton | gene_product=AGC kinase, putative | transcript_product=AGC kinase, putative | location=HG675761:90775-91545(+) | protein_length=120 | seq	1	1	1	1	12.5	13.886	120	0.0080034	6.5956	12.5	12.5	0	0	12.5	12.5	97282	30125	17111	0	0	24889	25157	GVDDLSNFESYPEEK
ETH_00000590-t26_1-p1|transcript=ETH_00000590-t26_1|gene=ETH_00000590|organism=Eimeria_tenella_strain_Houghton|gene_product=hypotheticalprotein,conserved|transcript_product=hypotheticalprotein,conserved|location=HG675761:94608-101641(-)|protein_length=1931|sequence_SO=supercontig|SO=protein_coding_gene|is_pseudo=false	ETH_00000590-t26_1-p1|transcript=ETH_00000590-t26_1|gene=ETH_00000590|organism=Eimeria_tenella_strain_Houghton|gene_product=hypotheticalprotein,conserved|transcript_product=hypotheticalprotein,conserved|location=HG675761:94608-101641(-)|protein_length=1931|sequence_SO=supercontig|SO=protein_coding_gene|is_pseudo=false	ETH_00000590-t26_1-p1 | transcript=ETH_00000590-t26_1 | gene=ETH_00000590 | organism=Eimeria_tenella_strain_Houghton | gene_product=hypothetical protein, conserved | transcript_product=hypothetical protein, conserved | location=HG675761:94608-101641(-) | p	1	12	12	11	8.6	210.85	1931	0	73.9	2.8	1.4	0.7	7.3	7.4	8	2183700	463180	374970	11408	376310	480020	477800	AGEMTLSPSEQK;AVHTEEAHTHEVPQQEDK;EASDHLVWLLHFASR;EEVLLAEEVQQEK;ETQEEMVQLQQETEK;HLNAELLVSR;HSTGETTVTANTPTTESAGDVQK;ISTVSSAAGEAWR;LIASGFVIDSGLMSK;LLQDAVNR;PTEEQQPVSR;YSEASVHGSLLPHK
ETH_00000595-t26_1-p1|transcript=ETH_00000595-t26_1|gene=ETH_00000595|organism=Eimeria_tenella_strain_Houghton|gene_product=hypotheticalprotein|transcript_product=hypotheticalprotein|location=HG677966:438-1115(+)|protein_length=189|sequence_SO=supercontig|SO=protein_coding_gene|is_pseudo=false	ETH_00000595-t26_1-p1|transcript=ETH_00000595-t26_1|gene=ETH_00000595|organism=Eimeria_tenella_strain_Houghton|gene_product=hypotheticalprotein|transcript_product=hypotheticalprotein|location=HG677966:438-1115(+)|protein_length=189|sequence_SO=supercontig|SO=protein_coding_gene|is_pseudo=false	ETH_00000595-t26_1-p1 | transcript=ETH_00000595-t26_1 | gene=ETH_00000595 | organism=Eimeria_tenella_strain_Houghton | gene_product=hypothetical protein | transcript_product=hypothetical protein | location=HG677966:438-1115(+) | protein_length=189 | sequen	1	4	4	4	34.9	19.689	189	0	26.691	8.5	7.4	8.5	34.9	34.9	34.9	1282100	6111.2	399.99	5155.4	406120	438520	425800	AAAAAAAAADDEASNK;AAAAAAAGEAAGDK;AAAQQQQDEDVAEEK;AVDGEPAAAAAAATQHGEDAR
ETH_00000625-t26_1-p1|transcript=ETH_00000625-t26_1|gene=ETH_00000625|organism=Eimeria_tenella_strain_Houghton|gene_product=60SribosomalproteinL13a,putative|transcript_product=60SribosomalproteinL13a,putative|location=HG677960:2019-3572(-)|protein_length=203|sequence_SO=supercontig|SO=protein_coding_gene|is_pseudo=false	ETH_00000625-t26_1-p1|transcript=ETH_00000625-t26_1|gene=ETH_00000625|organism=Eimeria_tenella_strain_Houghton|gene_product=60SribosomalproteinL13a,putative|transcript_product=60SribosomalproteinL13a,putative|location=HG677960:2019-3572(-)|protein_length=203|sequence_SO=supercontig|SO=protein_coding_gene|is_pseudo=false	ETH_00000625-t26_1-p1 | transcript=ETH_00000625-t26_1 | gene=ETH_00000625 | organism=Eimeria_tenella_strain_Houghton | gene_product=60S ribosomal protein L13a, putative | transcript_product=60S ribosomal protein L13a, putative | location=HG677960:2019-3572	1	7	7	7	42.9	23.346	203	0	50.371	19.7	24.6	30.5	42.9	42.9	42.9	27964000	1015900	597540	769220	8468300	8883800	8229700	CENINISGSLHR;EATSALPQEQQQLLQQCGYA;EILNGQHVVCVK;LEVYEGVPVK;LGELSELVGWSK;VVVINCQGHLLGR;VVVPQALR
ETH_00000650-t26_1-p1|transcript=ETH_00000650-t26_1|gene=ETH_00000650|organism=Eimeria_tenella_strain_Houghton|gene_product=hypotheticalprotein|transcript_product=hypotheticalprotein|location=HG678055:2291-6198(-)|protein_length=579|sequence_SO=supercontig|SO=protein_coding_gene|is_pseudo=false	ETH_00000650-t26_1-p1|transcript=ETH_00000650-t26_1|gene=ETH_00000650|organism=Eimeria_tenella_strain_Houghton|gene_product=hypotheticalprotein|transcript_product=hypotheticalprotein|location=HG678055:2291-6198(-)|protein_length=579|sequence_SO=supercontig|SO=protein_coding_gene|is_pseudo=false	ETH_00000650-t26_1-p1 | transcript=ETH_00000650-t26_1 | gene=ETH_00000650 | organism=Eimeria_tenella_strain_Houghton | gene_product=hypothetical protein | transcript_product=hypothetical protein | location=HG678055:2291-6198(-) | protein_length=579 | seque	1	2	2	2	5.9	60.096	579	0.0010379	12.66	2.1	3.8	2.1	5.9	5.9	2.1	160870	14821	1931.4	14138	48855	51190	29936	GCDAAAAAAAATAAATAASSSK;SLLTALTPSFDK
ETH_00000665-t26_1-p1|transcript=ETH_00000665-t26_1|gene=ETH_00000665|organism=Eimeria_tenella_strain_Houghton|gene_product=citratesynthase,putative|transcript_product=citratesynthase,putative|location=HG674407:6988-9730(-)|protein_length=265|sequence_SO=supercontig|SO=protein_coding_gene|is_pseudo=false	ETH_00000665-t26_1-p1|transcript=ETH_00000665-t26_1|gene=ETH_00000665|organism=Eimeria_tenella_strain_Houghton|gene_product=citratesynthase,putative|transcript_product=citratesynthase,putative|location=HG674407:6988-9730(-)|protein_length=265|sequence_SO=supercontig|SO=protein_coding_gene|is_pseudo=false	ETH_00000665-t26_1-p1 | transcript=ETH_00000665-t26_1 | gene=ETH_00000665 | organism=Eimeria_tenella_strain_Houghton | gene_product=citrate synthase, putative | transcript_product=citrate synthase, putative | location=HG674407:6988-9730(-) | protein_length	1	4	4	4	16.2	29.493	265	0	25.565	13.6	0	7.5	16.2	16.2	13.6	1642700	121920	0	3527.8	616830	469730	430650	GHLAPALSLAEENESR;GYAIEELAAR;LHTVEAK;QMAQVPEQVK
ETH_00000760-t26_1-p1|transcript=ETH_00000760-t26_1|gene=ETH_00000760|organism=Eimeria_tenella_strain_Houghton|gene_product=pyrazinamidase/nicotinamidase,putative|transcript_product=pyrazinamidase/nicotinamidase,putative|location=HG675760:60228-61356(+)|protein_length=329|sequence_SO=supercontig|SO=protein_coding_gene|is_pseudo=false	ETH_00000760-t26_1-p1|transcript=ETH_00000760-t26_1|gene=ETH_00000760|organism=Eimeria_tenella_strain_Houghton|gene_product=pyrazinamidase/nicotinamidase,putative|transcript_product=pyrazinamidase/nicotinamidase,putative|location=HG675760:60228-61356(+)|protein_length=329|sequence_SO=supercontig|SO=protein_coding_gene|is_pseudo=false	ETH_00000760-t26_1-p1 | transcript=ETH_00000760-t26_1 | gene=ETH_00000760 | organism=Eimeria_tenella_strain_Houghton | gene_product=pyrazinamidase/nicotinamidase, putative | transcript_product=pyrazinamidase/nicotinamidase, putative | location=HG675760:602	1	4	4	4	18.5	34.583	329	0	29.918	6.7	10.6	10.3	18.5	18.5	18.5	3289200	49703	36515	66433	1018700	1000800	1117000	AMTSLDPDANWTVVSSASSSSK;AVHANLGDFVVFK;EIVEYLNSQGVR;LWPPHCVQGTHGSK
ETH_00000785-t26_1-p1|transcript=ETH_00000785-t26_1|gene=ETH_00000785|organism=Eimeria_tenella_strain_Houghton|gene_product=pyridoxalphosphatephosphatase,putative|transcript_product=pyridoxalphosphatephosphatase,putative|location=HG678380:526-1368(-)|protein_length=213|sequence_SO=supercontig|SO=protein_coding_gene|is_pseudo=false	ETH_00000785-t26_1-p1|transcript=ETH_00000785-t26_1|gene=ETH_00000785|organism=Eimeria_tenella_strain_Houghton|gene_product=pyridoxalphosphatephosphatase,putative|transcript_product=pyridoxalphosphatephosphatase,putative|location=HG678380:526-1368(-)|protein_length=213|sequence_SO=supercontig|SO=protein_coding_gene|is_pseudo=false	ETH_00000785-t26_1-p1 | transcript=ETH_00000785-t26_1 | gene=ETH_00000785 | organism=Eimeria_tenella_strain_Houghton | gene_product=pyridoxal phosphate phosphatase, putative | transcript_product=pyridoxal phosphate phosphatase, putative | location=HG678380	1	1	1	1	5.2	22.703	213	0.0049107	7.3182	5.2	5.2	5.2	5.2	5.2	5.2	715860	30065	17535	12401	199220	215370	241270	GMLQQLQQTPR
ETH_00000805-t26_1-p1|transcript=ETH_00000805-t26_1|gene=ETH_00000805|organism=Eimeria_tenella_strain_Houghton|gene_product=mRNA(2'-O-methyladenosine-N(6)-)-methyltransferase,putative|transcript_product=mRNA(2'-O-methyladenosine-N(6)-)-methyltransferase,putative|location=HG678327:1882-4267(+)|protein_length=430|sequence_SO=supercontig|SO=protein_coding_gene|is_pseudo=false	ETH_00000805-t26_1-p1|transcript=ETH_00000805-t26_1|gene=ETH_00000805|organism=Eimeria_tenella_strain_Houghton|gene_product=mRNA(2'-O-methyladenosine-N(6)-)-methyltransferase,putative|transcript_product=mRNA(2'-O-methyladenosine-N(6)-)-methyltransferase,putative|location=HG678327:1882-4267(+)|protein_length=430|sequence_SO=supercontig|SO=protein_coding_gene|is_pseudo=false	ETH_00000805-t26_1-p1 | transcript=ETH_00000805-t26_1 | gene=ETH_00000805 | organism=Eimeria_tenella_strain_Houghton | gene_product=mRNA (2-O-methyladenosine-N(6)-)-methyltransferase, putative | transcript_product=mRNA (2-O-methyladenosine-N(6)-)-methylt	1	2	2	2	7.2	47.171	430	0.0015038	12.212	0	2.8	0	7.2	7.2	2.8	87180	0	2667.5	0	13723	43535	27254	AAAPAGGPPGGGGPPGAPR;QQQQQQQQQPPR
ETH_00000830-t26_1-p1|transcript=ETH_00000830-t26_1|gene=ETH_00000830|organism=Eimeria_tenella_strain_Houghton|gene_product=proteasomecomponentPRE3precursor,putative|transcript_product=proteasomecomponentPRE3precursor,putative|location=HG678261:86237-87168(-)|protein_length=280|sequence_SO=supercontig|SO=protein_coding_gene|is_pseudo=false	ETH_00000830-t26_1-p1|transcript=ETH_00000830-t26_1|gene=ETH_00000830|organism=Eimeria_tenella_strain_Houghton|gene_product=proteasomecomponentPRE3precursor,putative|transcript_product=proteasomecomponentPRE3precursor,putative|location=HG678261:86237-87168(-)|protein_length=280|sequence_SO=supercontig|SO=protein_coding_gene|is_pseudo=false	ETH_00000830-t26_1-p1 | transcript=ETH_00000830-t26_1 | gene=ETH_00000830 | organism=Eimeria_tenella_strain_Houghton | gene_product=proteasome component PRE3 precursor, putative | transcript_product=proteasome component PRE3 precursor, putative | location=	1	7	7	7	30.7	29.513	280	0	58.614	21.4	18.2	21.4	30.7	30.7	30.7	15514000	273990	224880	267810	4687500	4962300	5097500	AVSHAIHR;DEMEEMYVEGNR;DGSSGGMIR;DMLTAGLIVGGWDSQR;LHLELYTQQLPPQFNR;SGSAADTQTLAQIVR;TSAGSYVVNR
ETH_00000875-t26_1-p1|transcript=ETH_00000875-t26_1|gene=ETH_00000875|organism=Eimeria_tenella_strain_Houghton|gene_product=hypotheticalprotein|transcript_product=hypotheticalprotein|location=HG678208:456-1125(-)|protein_length=199|sequence_SO=supercontig|SO=protein_coding_gene|is_pseudo=false	ETH_00000875-t26_1-p1|transcript=ETH_00000875-t26_1|gene=ETH_00000875|organism=Eimeria_tenella_strain_Houghton|gene_product=hypotheticalprotein|transcript_product=hypotheticalprotein|location=HG678208:456-1125(-)|protein_length=199|sequence_SO=supercontig|SO=protein_coding_gene|is_pseudo=false	ETH_00000875-t26_1-p1 | transcript=ETH_00000875-t26_1 | gene=ETH_00000875 | organism=Eimeria_tenella_strain_Houghton | gene_product=hypothetical protein | transcript_product=hypothetical protein | location=HG678208:456-1125(-) | protein_length=199 | sequen	1	3	3	3	14.1	21.64	199	0.0012308	18.483	14.1	9	9	14.1	14.1	14.1	2589500	67104	71524	57115	922390	723960	747370	SYMCHLQQAK;VIEYGLR;VTTASPDTYHR
ETH_00000880-t26_1-p1|transcript=ETH_00000880-t26_1|gene=ETH_00000880|organism=Eimeria_tenella_strain_Houghton|gene_product=hypotheticalprotein|transcript_product=hypotheticalprotein|location=HG678194:134-5353(+)|protein_length=1722|sequence_SO=supercontig|SO=protein_coding_gene|is_pseudo=false	ETH_00000880-t26_1-p1|transcript=ETH_00000880-t26_1|gene=ETH_00000880|organism=Eimeria_tenella_strain_Houghton|gene_product=hypotheticalprotein|transcript_product=hypotheticalprotein|location=HG678194:134-5353(+)|protein_length=1722|sequence_SO=supercontig|SO=protein_coding_gene|is_pseudo=false	ETH_00000880-t26_1-p1 | transcript=ETH_00000880-t26_1 | gene=ETH_00000880 | organism=Eimeria_tenella_strain_Houghton | gene_product=hypothetical protein | transcript_product=hypothetical protein | location=HG678194:134-5353(+) | protein_length=1722 | seque	1	3	3	3	3	179.44	1722	0.0012048	17.961	0	0	0	3	3	1.8	209950	0	0	0	81391	84575	43985	EEAAAAAAAAAPAAATATTLR;GTTAAAAAAAAASR;SALVSVHPAAAAASATK
ETH_00000890-t26_1-p1|transcript=ETH_00000890-t26_1|gene=ETH_00000890|organism=Eimeria_tenella_strain_Houghton|gene_product=Wd40proteinciao1variant|transcript_product=Wd40proteinciao1variant|location=HG678174:2546-4702(-)|protein_length=372|sequence_SO=supercontig|SO=protein_coding_gene|is_pseudo=false	ETH_00000890-t26_1-p1|transcript=ETH_00000890-t26_1|gene=ETH_00000890|organism=Eimeria_tenella_strain_Houghton|gene_product=Wd40proteinciao1variant|transcript_product=Wd40proteinciao1variant|location=HG678174:2546-4702(-)|protein_length=372|sequence_SO=supercontig|SO=protein_coding_gene|is_pseudo=false	ETH_00000890-t26_1-p1 | transcript=ETH_00000890-t26_1 | gene=ETH_00000890 | organism=Eimeria_tenella_strain_Houghton | gene_product=Wd40 protein ciao1 variant | transcript_product=Wd40 protein ciao1 variant | location=HG678174:2546-4702(-) | protein_length	1	2	2	2	6.7	40.872	372	0.001022	12.487	6.7	6.7	3.5	6.7	6.7	6.7	463120	14723	7411.3	6360.2	136150	145170	153300	GVVYGVSVHPTK;LLQTLVGHENEVK
ETH_00000920-t26_1-p1|transcript=ETH_00000920-t26_1|gene=ETH_00000920|organism=Eimeria_tenella_strain_Houghton|gene_product=hypotheticalprotein|transcript_product=hypotheticalprotein|location=HG678077:99-2441(-)|protein_length=506|sequence_SO=supercontig|SO=protein_coding_gene|is_pseudo=false	ETH_00000920-t26_1-p1|transcript=ETH_00000920-t26_1|gene=ETH_00000920|organism=Eimeria_tenella_strain_Houghton|gene_product=hypotheticalprotein|transcript_product=hypotheticalprotein|location=HG678077:99-2441(-)|protein_length=506|sequence_SO=supercontig|SO=protein_coding_gene|is_pseudo=false	ETH_00000920-t26_1-p1 | transcript=ETH_00000920-t26_1 | gene=ETH_00000920 | organism=Eimeria_tenella_strain_Houghton | gene_product=hypothetical protein | transcript_product=hypothetical protein | location=HG678077:99-2441(-) | protein_length=506 | sequenc	1	4	4	4	16.2	49.549	506	0	40.429	11.1	11.1	11.1	16.2	16.2	16.2	3293900	76402	50916	62120	957020	1085100	1062400	AGAATAAAAPAAAAAGPESEAAK;EQPQPASPAPPPAAATAAAAAAAAAK;KVDLTLEEELQK;SLDGKPPAATTAATAAAAAAK
ETH_00000925-t26_1-p1|transcript=ETH_00000925-t26_1|gene=ETH_00000925|organism=Eimeria_tenella_strain_Houghton|gene_product=hypotheticalprotein,conserved|transcript_product=hypotheticalprotein,conserved|location=HG678077:2607-5739(-)|protein_length=396|sequence_SO=supercontig|SO=protein_coding_gene|is_pseudo=false	ETH_00000925-t26_1-p1|transcript=ETH_00000925-t26_1|gene=ETH_00000925|organism=Eimeria_tenella_strain_Houghton|gene_product=hypotheticalprotein,conserved|transcript_product=hypotheticalprotein,conserved|location=HG678077:2607-5739(-)|protein_length=396|sequence_SO=supercontig|SO=protein_coding_gene|is_pseudo=false	ETH_00000925-t26_1-p1 | transcript=ETH_00000925-t26_1 | gene=ETH_00000925 | organism=Eimeria_tenella_strain_Houghton | gene_product=hypothetical protein, conserved | transcript_product=hypothetical protein, conserved | location=HG678077:2607-5739(-) | prot	1	2	2	2	7.1	43.008	396	0.002426	11.792	0	0	0	7.1	7.1	3.3	276350	0	0	0	98898	91356	86099	AILAGFFMQVAHLQR;LAIPITASPYSDK
ETH_00000955-t26_1-p1|transcript=ETH_00000955-t26_1|gene=ETH_00000955|organism=Eimeria_tenella_strain_Houghton|gene_product=hypotheticalprotein,conserved|transcript_product=hypotheticalprotein,conserved|location=HG673822:18155-18577(-)|protein_length=140|sequence_SO=supercontig|SO=protein_coding_gene|is_pseudo=false	ETH_00000955-t26_1-p1|transcript=ETH_00000955-t26_1|gene=ETH_00000955|organism=Eimeria_tenella_strain_Houghton|gene_product=hypotheticalprotein,conserved|transcript_product=hypotheticalprotein,conserved|location=HG673822:18155-18577(-)|protein_length=140|sequence_SO=supercontig|SO=protein_coding_gene|is_pseudo=false	ETH_00000955-t26_1-p1 | transcript=ETH_00000955-t26_1 | gene=ETH_00000955 | organism=Eimeria_tenella_strain_Houghton | gene_product=hypothetical protein, conserved | transcript_product=hypothetical protein, conserved | location=HG673822:18155-18577(-) | pr	1	5	5	5	55.7	14.918	140	0	32.594	37.9	30	30	37.9	37.9	55.7	6574200	108960	71732	38958	1618800	2394400	2341400	ANVQHALDMAR;LAAAAALAAPALGLPSK;TFFTCTLQLLLFAVSLLIPTLVAVR;VLCFATAHYEEYLK;VLPTSLLLLLK
ETH_00000960-t26_1-p1|transcript=ETH_00000960-t26_1|gene=ETH_00000960|organism=Eimeria_tenella_strain_Houghton|gene_product=hypotheticalprotein,conserved|transcript_product=hypotheticalprotein,conserved|location=HG673822:19438-20195(+)|protein_length=156|sequence_SO=supercontig|SO=protein_coding_gene|is_pseudo=false	ETH_00000960-t26_1-p1|transcript=ETH_00000960-t26_1|gene=ETH_00000960|organism=Eimeria_tenella_strain_Houghton|gene_product=hypotheticalprotein,conserved|transcript_product=hypotheticalprotein,conserved|location=HG673822:19438-20195(+)|protein_length=156|sequence_SO=supercontig|SO=protein_coding_gene|is_pseudo=false	ETH_00000960-t26_1-p1 | transcript=ETH_00000960-t26_1 | gene=ETH_00000960 | organism=Eimeria_tenella_strain_Houghton | gene_product=hypothetical protein, conserved | transcript_product=hypothetical protein, conserved | location=HG673822:19438-20195(+) | pr	1	2	2	2	15.4	17.977	156	0.0010604	12.971	10.3	0	5.1	15.4	15.4	15.4	730860	795.51	0	8470.5	220620	239890	261080	NQLAEIER;QQEQQLGEDAEFALSK
ETH_00000980-t26_1-p1|transcript=ETH_00000980-t26_1|gene=ETH_00000980|organism=Eimeria_tenella_strain_Houghton|gene_product=hypotheticalprotein|transcript_product=hypotheticalprotein|location=HG677996:689-3528(+)|protein_length=341|sequence_SO=supercontig|SO=protein_coding_gene|is_pseudo=false	ETH_00000980-t26_1-p1|transcript=ETH_00000980-t26_1|gene=ETH_00000980|organism=Eimeria_tenella_strain_Houghton|gene_product=hypotheticalprotein|transcript_product=hypotheticalprotein|location=HG677996:689-3528(+)|protein_length=341|sequence_SO=supercontig|SO=protein_coding_gene|is_pseudo=false	ETH_00000980-t26_1-p1 | transcript=ETH_00000980-t26_1 | gene=ETH_00000980 | organism=Eimeria_tenella_strain_Houghton | gene_product=hypothetical protein | transcript_product=hypothetical protein | location=HG677996:689-3528(+) | protein_length=341 | sequen	1	2	2	2	4.7	38.12	341	0.0037541	11.159	0	2.3	0	4.7	4.7	4.7	190750	0	677.8	0	66038	59209	64829	LVYVLVAR;QVLQLLQR
ETH_00000995-t26_1-p1|transcript=ETH_00000995-t26_1|gene=ETH_00000995|organism=Eimeria_tenella_strain_Houghton|gene_product=hypotheticalprotein,conserved|transcript_product=hypotheticalprotein,conserved|location=HG676998:3921-8661(+)|protein_length=1535|sequence_SO=supercontig|SO=protein_coding_gene|is_pseudo=false	ETH_00000995-t26_1-p1|transcript=ETH_00000995-t26_1|gene=ETH_00000995|organism=Eimeria_tenella_strain_Houghton|gene_product=hypotheticalprotein,conserved|transcript_product=hypotheticalprotein,conserved|location=HG676998:3921-8661(+)|protein_length=1535|sequence_SO=supercontig|SO=protein_coding_gene|is_pseudo=false	ETH_00000995-t26_1-p1 | transcript=ETH_00000995-t26_1 | gene=ETH_00000995 | organism=Eimeria_tenella_strain_Houghton | gene_product=hypothetical protein, conserved | transcript_product=hypothetical protein, conserved | location=HG676998:3921-8661(+) | prot	1	7	7	7	8.6	162.09	1535	0	44.471	2	0.8	1	8.6	8.6	8.6	833400	8393.5	1209.2	2843.7	296040	300180	224740	AAAAGDQPTAAAAAAAAAAAAVQNQER;AAATAAAATATATAAAAAGDAGTDDR;DTILLQPPFGSK;LESLGDLVAPINFAVR;LLPGVLTAAAAAPAAAAQGEK;LSPLTPLLGLAAR;THGGPPGAPALEDLSGR
ETH_00001010-t26_1-p1|transcript=ETH_00001010-t26_1|gene=ETH_00001010|organism=Eimeria_tenella_strain_Houghton|gene_product=hypotheticalprotein|transcript_product=hypotheticalprotein|location=HG675707:802-6105(-)|protein_length=673|sequence_SO=supercontig|SO=protein_coding_gene|is_pseudo=false	ETH_00001010-t26_1-p1|transcript=ETH_00001010-t26_1|gene=ETH_00001010|organism=Eimeria_tenella_strain_Houghton|gene_product=hypotheticalprotein|transcript_product=hypotheticalprotein|location=HG675707:802-6105(-)|protein_length=673|sequence_SO=supercontig|SO=protein_coding_gene|is_pseudo=false	ETH_00001010-t26_1-p1 | transcript=ETH_00001010-t26_1 | gene=ETH_00001010 | organism=Eimeria_tenella_strain_Houghton | gene_product=hypothetical protein | transcript_product=hypothetical protein | location=HG675707:802-6105(-) | protein_length=673 | sequen	1	5	5	5	9.4	70.632	673	0	31.227	1.2	3.9	1.9	9.4	9.4	8.2	1988100	340730	414170	4909.5	426180	404750	397400	EFWTHQLR;GVETYLLQVAAAK;NTHEQLLQLLQQLQQLQEQQSPSK;PLLLWQR;VAAAGLVPWLK
ETH_00001030-t26_1-p1|transcript=ETH_00001030-t26_1|gene=ETH_00001030|organism=Eimeria_tenella_strain_Houghton|gene_product=G1toSphasetransitionprotein,putative|transcript_product=G1toSphasetransitionprotein,putative|location=HG673792:9531-15480(-)|protein_length=620|sequence_SO=supercontig|SO=protein_coding_gene|is_pseudo=false	ETH_00001030-t26_1-p1|transcript=ETH_00001030-t26_1|gene=ETH_00001030|organism=Eimeria_tenella_strain_Houghton|gene_product=G1toSphasetransitionprotein,putative|transcript_product=G1toSphasetransitionprotein,putative|location=HG673792:9531-15480(-)|protein_length=620|sequence_SO=supercontig|SO=protein_coding_gene|is_pseudo=false	ETH_00001030-t26_1-p1 | transcript=ETH_00001030-t26_1 | gene=ETH_00001030 | organism=Eimeria_tenella_strain_Houghton | gene_product=G1 to S phase transition protein, putative | transcript_product=G1 to S phase transition protein, putative | location=HG6737	1	11	11	11	21.3	65.955	620	0	74.843	9.7	12.9	9.5	21.3	21.3	21.3	12403000	710590	577760	650340	3337000	3334400	3792600	EHTLLAK;FTLLDAPGHK;KGEFETGFEK;MDESTCQWSEER;NLSYIPISGLAGQNLK;PHLNIVFIGHVDAGK;RFTLLDAPGHK;VEAGTVTYGMEALLLPQK;VGGVFLDEAEVAAASVGENVR;VLDLLEHR;YSFNTNAPEFIPGR
ETH_00001040-t26_1-p1|transcript=ETH_00001040-t26_1|gene=ETH_00001040|organism=Eimeria_tenella_strain_Houghton|gene_product=AGCkinase,putative|transcript_product=AGCkinase,putative|location=HG673792:22112-27807(-)|protein_length=554|sequence_SO=supercontig|SO=protein_coding_gene|is_pseudo=false	ETH_00001040-t26_1-p1|transcript=ETH_00001040-t26_1|gene=ETH_00001040|organism=Eimeria_tenella_strain_Houghton|gene_product=AGCkinase,putative|transcript_product=AGCkinase,putative|location=HG673792:22112-27807(-)|protein_length=554|sequence_SO=supercontig|SO=protein_coding_gene|is_pseudo=false	ETH_00001040-t26_1-p1 | transcript=ETH_00001040-t26_1 | gene=ETH_00001040 | organism=Eimeria_tenella_strain_Houghton | gene_product=AGC kinase, putative | transcript_product=AGC kinase, putative | location=HG673792:22112-27807(-) | protein_length=554 | seq	1	3	3	3	7.9	62.464	554	0.0012293	18.47	4.2	0	2	3.8	7.9	7.9	304820	3429.1	0	991.01	63915	104480	132000	IIDFGSAMDLDHPEVEAPGLGAR;LNEPGHPNVVR;YTFDHFELER
ETH_00001050-t26_1-p1|transcript=ETH_00001050-t26_1|gene=ETH_00001050|organism=Eimeria_tenella_strain_Houghton|gene_product=hypotheticalprotein,conserved|transcript_product=hypotheticalprotein,conserved|location=HG673792:37830-40493(+)|protein_length=605|sequence_SO=supercontig|SO=protein_coding_gene|is_pseudo=false	ETH_00001050-t26_1-p1|transcript=ETH_00001050-t26_1|gene=ETH_00001050|organism=Eimeria_tenella_strain_Houghton|gene_product=hypotheticalprotein,conserved|transcript_product=hypotheticalprotein,conserved|location=HG673792:37830-40493(+)|protein_length=605|sequence_SO=supercontig|SO=protein_coding_gene|is_pseudo=false	ETH_00001050-t26_1-p1 | transcript=ETH_00001050-t26_1 | gene=ETH_00001050 | organism=Eimeria_tenella_strain_Houghton | gene_product=hypothetical protein, conserved | transcript_product=hypothetical protein, conserved | location=HG673792:37830-40493(+) | pr	1	9	9	9	20.8	63.668	605	0	61.425	8.1	1.8	6	19.2	19.2	20.8	2369600	13910	3418.7	19337	754340	753150	825470	AAASGVVGAQQTPGGPPK;ATAALGPGGPQGPLTR;GPQGGPHEGPQEDGER;NLWGPPEEEK;VFSWWLEALR;VLADALILWR;VQAGAAGGPPVGPGALSLETTIPAR;VSLLLQQEGR;WTEGLFAADPR
ETH_00001055-t26_1-p1|transcript=ETH_00001055-t26_1|gene=ETH_00001055|organism=Eimeria_tenella_strain_Houghton|gene_product=hypotheticalprotein,conserved|transcript_product=hypotheticalprotein,conserved|location=HG673792:42239-49280(+)|protein_length=1882|sequence_SO=supercontig|SO=protein_coding_gene|is_pseudo=false;ETH_00032075-t26_1-p1|transcript=ETH_00032075-t26_1|gene=ETH_00032075|organism=E…	ETH_00001055-t26_1-p1|transcript=ETH_00001055-t26_1|gene=ETH_00001055|organism=Eimeria_tenella_strain_Houghton|gene_product=hypotheticalprotein,conserved|transcript_product=hypotheticalprotein,conserved|location=HG673792:42239-49280(+)|protein_length=1882|sequence_SO=supercontig|SO=protein_coding_gene|is_pseudo=false	ETH_00001055-t26_1-p1 | transcript=ETH_00001055-t26_1 | gene=ETH_00001055 | organism=Eimeria_tenella_strain_Houghton | gene_product=hypothetical protein, conserved | transcript_product=hypothetical protein, conserved | location=HG673792:42239-49280(+) | pr	6	5	5	4	4.7	197.97	1882	0	29.52	0	0	0	2.3	4.7	3.5	764920	0	0	0	346500	369390	49026	AAAAAAAAAR;DAQEELLQAAGDR;EMMLGPTGLPAAAAAAPAAAPTAAATTAEGK;FAAADSLPSSSSSSSSR;LQQQQQQQLSGSSTVTK
ETH_00001140-t26_1-p1|transcript=ETH_00001140-t26_1|gene=ETH_00001140|organism=Eimeria_tenella_strain_Houghton|gene_product=hypotheticalprotein|transcript_product=hypotheticalprotein|location=HG676030:137-2605(+)|protein_length=273|sequence_SO=supercontig|SO=protein_coding_gene|is_pseudo=false	ETH_00001140-t26_1-p1|transcript=ETH_00001140-t26_1|gene=ETH_00001140|organism=Eimeria_tenella_strain_Houghton|gene_product=hypotheticalprotein|transcript_product=hypotheticalprotein|location=HG676030:137-2605(+)|protein_length=273|sequence_SO=supercontig|SO=protein_coding_gene|is_pseudo=false	ETH_00001140-t26_1-p1 | transcript=ETH_00001140-t26_1 | gene=ETH_00001140 | organism=Eimeria_tenella_strain_Houghton | gene_product=hypothetical protein | transcript_product=hypothetical protein | location=HG676030:137-2605(+) | protein_length=273 | sequen	1	5	5	4	23.8	29.066	273	0	31.351	8.8	8.1	12.1	23.8	20.5	23.8	2090200	565630	421710	199990	310290	259980	332610	ADAFLLVFDAANR;LEVSEEEAR;LVTVGDSGVGK;RPMYEGSLSLSAHSEAVLHDK;TPNPQPAPEVR
ETH_00001145-t26_1-p1|transcript=ETH_00001145-t26_1|gene=ETH_00001145|organism=Eimeria_tenella_strain_Houghton|gene_product=DnaJdomain-containingprotein,putative|transcript_product=DnaJdomain-containingprotein,putative|location=HG674291:11-1304(-)|protein_length=147|sequence_SO=supercontig|SO=protein_coding_gene|is_pseudo=false	ETH_00001145-t26_1-p1|transcript=ETH_00001145-t26_1|gene=ETH_00001145|organism=Eimeria_tenella_strain_Houghton|gene_product=DnaJdomain-containingprotein,putative|transcript_product=DnaJdomain-containingprotein,putative|location=HG674291:11-1304(-)|protein_length=147|sequence_SO=supercontig|SO=protein_coding_gene|is_pseudo=false	ETH_00001145-t26_1-p1 | transcript=ETH_00001145-t26_1 | gene=ETH_00001145 | organism=Eimeria_tenella_strain_Houghton | gene_product=DnaJ domain-containing protein, putative | transcript_product=DnaJ domain-containing protein, putative | location=HG674291:1	1	6	6	6	44.9	16.576	147	0	39.007	29.3	34	23.1	44.9	44.9	44.9	3653600	75725	54509	54374	1126400	1174000	1168600	AQEVLTHDIR;KAQEVLTHDIR;LPQLLPQR;NDILQGYR;NNFYSILEVDVHATK;VASSGVHPPQAANFSPEDYFLELK
ETH_00001150-t26_1-p1|transcript=ETH_00001150-t26_1|gene=ETH_00001150|organism=Eimeria_tenella_strain_Houghton|gene_product=hypotheticalprotein|transcript_product=hypotheticalprotein|location=HG674291:2577-4382(+)|protein_length=243|sequence_SO=supercontig|SO=protein_coding_gene|is_pseudo=false	ETH_00001150-t26_1-p1|transcript=ETH_00001150-t26_1|gene=ETH_00001150|organism=Eimeria_tenella_strain_Houghton|gene_product=hypotheticalprotein|transcript_product=hypotheticalprotein|location=HG674291:2577-4382(+)|protein_length=243|sequence_SO=supercontig|SO=protein_coding_gene|is_pseudo=false	ETH_00001150-t26_1-p1 | transcript=ETH_00001150-t26_1 | gene=ETH_00001150 | organism=Eimeria_tenella_strain_Houghton | gene_product=hypothetical protein | transcript_product=hypothetical protein | location=HG674291:2577-4382(+) | protein_length=243 | seque	1	4	4	4	23.5	25.456	243	0	33.505	16.9	14.8	3.3	23.5	23.5	23.5	8477100	367080	138540	107060	2805300	2686700	2372500	AFFQNYGNVEEVFVMK;LFVGSLPR;MASIAAADNAIR;VPQAVEEDSLKPVFEEFGEVR
ETH_00001160-t26_1-p1|transcript=ETH_00001160-t26_1|gene=ETH_00001160|organism=Eimeria_tenella_strain_Houghton|gene_product=hypotheticalprotein|transcript_product=hypotheticalprotein|location=HG677968:63-944(-)|protein_length=293|sequence_SO=supercontig|SO=protein_coding_gene|is_pseudo=false	ETH_00001160-t26_1-p1|transcript=ETH_00001160-t26_1|gene=ETH_00001160|organism=Eimeria_tenella_strain_Houghton|gene_product=hypotheticalprotein|transcript_product=hypotheticalprotein|location=HG677968:63-944(-)|protein_length=293|sequence_SO=supercontig|SO=protein_coding_gene|is_pseudo=false	ETH_00001160-t26_1-p1 | transcript=ETH_00001160-t26_1 | gene=ETH_00001160 | organism=Eimeria_tenella_strain_Houghton | gene_product=hypothetical protein | transcript_product=hypothetical protein | location=HG677968:63-944(-) | protein_length=293 | sequence	1	1	1	1	6.1	30.114	293	0.0049639	7.5523	6.1	0	0	6.1	6.1	6.1	84066	2973.7	0	0	24277	27976	28839	AAAAAAAAAAAEGTDSSR
ETH_00001170-t26_1-p1|transcript=ETH_00001170-t26_1|gene=ETH_00001170|organism=Eimeria_tenella_strain_Houghton|gene_product=sec1familydomain-containingprotein,putative|transcript_product=sec1familydomain-containingprotein,putative|location=HG678033:194-4742(+)|protein_length=324|sequence_SO=supercontig|SO=protein_coding_gene|is_pseudo=false	ETH_00001170-t26_1-p1|transcript=ETH_00001170-t26_1|gene=ETH_00001170|organism=Eimeria_tenella_strain_Houghton|gene_product=sec1familydomain-containingprotein,putative|transcript_product=sec1familydomain-containingprotein,putative|location=HG678033:194-4742(+)|protein_length=324|sequence_SO=supercontig|SO=protein_coding_gene|is_pseudo=false	ETH_00001170-t26_1-p1 | transcript=ETH_00001170-t26_1 | gene=ETH_00001170 | organism=Eimeria_tenella_strain_Houghton | gene_product=sec1 family domain-containing protein, putative | transcript_product=sec1 family domain-containing protein, putative | locat	1	6	6	6	28.1	34.909	324	0	52.008	17	25.6	21	28.1	28.1	28.1	4059300	79465	87668	44495	1232900	1391200	1223500	AFSEIFGSAATAVTR;EAAAAAAAQQSVAAAAAGTFEDK;FFEVEQSFPQER;PLLVLIDR;SLDAHTTIATALVSAIK;VTVTTPGEGGAAPTTK
ETH_00001185-t26_1-p1|transcript=ETH_00001185-t26_1|gene=ETH_00001185|organism=Eimeria_tenella_strain_Houghton|gene_product=Apicoplast30SribosomalproteinS12|transcript_product=Apicoplast30SribosomalproteinS12|location=HG675518:3310-4633(-)|protein_length=145|sequence_SO=supercontig|SO=protein_coding_gene|is_pseudo=false	ETH_00001185-t26_1-p1|transcript=ETH_00001185-t26_1|gene=ETH_00001185|organism=Eimeria_tenella_strain_Houghton|gene_product=Apicoplast30SribosomalproteinS12|transcript_product=Apicoplast30SribosomalproteinS12|location=HG675518:3310-4633(-)|protein_length=145|sequence_SO=supercontig|SO=protein_coding_gene|is_pseudo=false	ETH_00001185-t26_1-p1 | transcript=ETH_00001185-t26_1 | gene=ETH_00001185 | organism=Eimeria_tenella_strain_Houghton | gene_product=Apicoplast 30S ribosomal protein S12 | transcript_product=Apicoplast 30S ribosomal protein S12 | location=HG675518:3310-4633	1	4	4	4	33.8	16.15	145	0	25.177	20	20	20	33.8	33.8	33.8	12589000	484890	423570	537300	3744700	3726300	3672500	ANPFGGSSHAK;DGCLNYIDENDEVLVAGFGR;ITAFVPR;VSGVSLLALFK
ETH_00001190-t26_1-p1|transcript=ETH_00001190-t26_1|gene=ETH_00001190|organism=Eimeria_tenella_strain_Houghton|gene_product=hypotheticalprotein,conserved|transcript_product=hypotheticalprotein,conserved|location=HG675518:5432-9282(+)|protein_length=525|sequence_SO=supercontig|SO=protein_coding_gene|is_pseudo=false	ETH_00001190-t26_1-p1|transcript=ETH_00001190-t26_1|gene=ETH_00001190|organism=Eimeria_tenella_strain_Houghton|gene_product=hypotheticalprotein,conserved|transcript_product=hypotheticalprotein,conserved|location=HG675518:5432-9282(+)|protein_length=525|sequence_SO=supercontig|SO=protein_coding_gene|is_pseudo=false	ETH_00001190-t26_1-p1 | transcript=ETH_00001190-t26_1 | gene=ETH_00001190 | organism=Eimeria_tenella_strain_Houghton | gene_product=hypothetical protein, conserved | transcript_product=hypothetical protein, conserved | location=HG675518:5432-9282(+) | prot	1	11	11	11	29.7	58.725	525	0	120.37	28.2	16	25	25.5	27.6	29.7	18776000	435510	648980	457350	5351400	5786700	6096200	AAAPPPQQQQQQQQQAK;DIQAESSYLWIR;GTYSFILSNHR;HLNNAEEMVAQLER;QTDAAAAAAAAYADPVVQPVDEMAPEYQPR;RVEEGAMAEGADSQTASLMEEWEK;SDEYFYEAVESAGVFLR;SLNETAQSFLQR;TVTFAIGR;VEEGAMAEGADSQTASLMEEWEK;VEQQQPGSGNK
REV__ETH_00002065-t26_1-p1|transcript=ETH_00002065-t26_1|gene=ETH_00002065|organism=Eimeria_tenella_strain_Houghton|gene_product=hypotheticalprotein,conserved|transcript_product=hypotheticalprotein,conserved|location=HG673768:12365-13694(+)|protein_length=363|sequence_SO=supercontig|SO=protein_coding_gene|is_pseudo=false;ETH_00002065-t26_1-p1|transcript=ETH_00002065-t26_1|gene=ETH_00002065|organi…	REV__ETH_00002065-t26_1-p1|transcript=ETH_00002065-t26_1|gene=ETH_00002065|organism=Eimeria_tenella_strain_Houghton|gene_product=hypotheticalprotein,conserved|transcript_product=hypotheticalprotein,conserved|location=HG673768:12365-13694(+)|protein_length=363|sequence_SO=supercontig|SO=protein_coding_gene|is_pseudo=false;ETH_00002065-t26_1-p1|transcript=ETH_00002065-t26_1|gene=ETH_00002065|organi…	ETH_00002065-t26_1-p1 | transcript=ETH_00002065-t26_1 | gene=ETH_00002065 | organism=Eimeria_tenella_strain_Houghton | gene_product=hypothetical protein, conserved | transcript_product=hypothetical protein, conserved | location=HG673768:12365-13694(+) | pr	7	1	1	1	3.3	38.366	363	0.0087866	6.5479	3.3	3.3	0	3.3	3.3	3.3	104220	2502.2	2501.3	0	30099	34519	34603	AAAAAAAAAAAR
ETH_00001260-t26_1-p1|transcript=ETH_00001260-t26_1|gene=ETH_00001260|organism=Eimeria_tenella_strain_Houghton|gene_product=Structuralmaintenanceofchromosomesprotein,related|transcript_product=Structuralmaintenanceofchromosomesprotein,related|location=HG678048:3363-5354(+)|protein_length=341|sequence_SO=supercontig|SO=protein_coding_gene|is_pseudo=false;ETH_00003635-t26_1-p1|transcript=ETH_000036…	ETH_00001260-t26_1-p1|transcript=ETH_00001260-t26_1|gene=ETH_00001260|organism=Eimeria_tenella_strain_Houghton|gene_product=Structuralmaintenanceofchromosomesprotein,related|transcript_product=Structuralmaintenanceofchromosomesprotein,related|location=HG678048:3363-5354(+)|protein_length=341|sequence_SO=supercontig|SO=protein_coding_gene|is_pseudo=false	ETH_00001260-t26_1-p1 | transcript=ETH_00001260-t26_1 | gene=ETH_00001260 | organism=Eimeria_tenella_strain_Houghton | gene_product=Structural maintenance of chromosomes protein, related | transcript_product=Structural maintenance of chromosomes protein, r	2	3	3	3	12	36.798	341	0	22.003	2.3	2.3	7.9	12	12	12	278680	12331	4136.7	9618.2	120880	63293	68428	HFSLLQQNEGLTAVALHFR;QQLLASLR;RPAPNVEGEVLVLR
ETH_00001290-t26_1-p1|transcript=ETH_00001290-t26_1|gene=ETH_00001290|organism=Eimeria_tenella_strain_Houghton|gene_product=hypotheticalprotein|transcript_product=hypotheticalprotein|location=HG675811:2943-3458(+)|protein_length=171|sequence_SO=supercontig|SO=protein_coding_gene|is_pseudo=false	ETH_00001290-t26_1-p1|transcript=ETH_00001290-t26_1|gene=ETH_00001290|organism=Eimeria_tenella_strain_Houghton|gene_product=hypotheticalprotein|transcript_product=hypotheticalprotein|location=HG675811:2943-3458(+)|protein_length=171|sequence_SO=supercontig|SO=protein_coding_gene|is_pseudo=false	ETH_00001290-t26_1-p1 | transcript=ETH_00001290-t26_1 | gene=ETH_00001290 | organism=Eimeria_tenella_strain_Houghton | gene_product=hypothetical protein | transcript_product=hypothetical protein | location=HG675811:2943-3458(+) | protein_length=171 | seque	1	3	3	3	36.3	18.145	171	0	40.17	29.2	24.6	36.3	36.3	36.3	36.3	1444000	30000	10751	27285	462690	463100	450130	ALLYTFGLHDPR;VLGSGDAAAAAAATAAAAAETAAADDAAAHGPLQLQDAAAAR;YLQLEEFK
ETH_00001300-t26_1-p1|transcript=ETH_00001300-t26_1|gene=ETH_00001300|organism=Eimeria_tenella_strain_Houghton|gene_product=phosphatidylserinesynthase,putative|transcript_product=phosphatidylserinesynthase,putative|location=HG675681:7365-9198(-)|protein_length=240|sequence_SO=supercontig|SO=protein_coding_gene|is_pseudo=false	ETH_00001300-t26_1-p1|transcript=ETH_00001300-t26_1|gene=ETH_00001300|organism=Eimeria_tenella_strain_Houghton|gene_product=phosphatidylserinesynthase,putative|transcript_product=phosphatidylserinesynthase,putative|location=HG675681:7365-9198(-)|protein_length=240|sequence_SO=supercontig|SO=protein_coding_gene|is_pseudo=false	ETH_00001300-t26_1-p1 | transcript=ETH_00001300-t26_1 | gene=ETH_00001300 | organism=Eimeria_tenella_strain_Houghton | gene_product=phosphatidylserine synthase, putative | transcript_product=phosphatidylserine synthase, putative | location=HG675681:7365-91	1	2	2	2	8.3	26.6	240	0.0011848	17.591	4.6	3.8	3.8	8.3	8.3	8.3	245470	8223.8	8865	8560.5	125690	43159	50964	QELQQELLK;QQMWQQQQQQR
ETH_00001330-t26_1-p1|transcript=ETH_00001330-t26_1|gene=ETH_00001330|organism=Eimeria_tenella_strain_Houghton|gene_product=hypotheticalprotein,conserved|transcript_product=hypotheticalprotein,conserved|location=HG675681:43745-49512(-)|protein_length=1261|sequence_SO=supercontig|SO=protein_coding_gene|is_pseudo=false	ETH_00001330-t26_1-p1|transcript=ETH_00001330-t26_1|gene=ETH_00001330|organism=Eimeria_tenella_strain_Houghton|gene_product=hypotheticalprotein,conserved|transcript_product=hypotheticalprotein,conserved|location=HG675681:43745-49512(-)|protein_length=1261|sequence_SO=supercontig|SO=protein_coding_gene|is_pseudo=false	ETH_00001330-t26_1-p1 | transcript=ETH_00001330-t26_1 | gene=ETH_00001330 | organism=Eimeria_tenella_strain_Houghton | gene_product=hypothetical protein, conserved | transcript_product=hypothetical protein, conserved | location=HG675681:43745-49512(-) | pr	1	11	11	10	15.5	131.09	1261	0	66.742	5.7	5.6	3.6	13.6	15.5	15.5	3640400	88264	84316	85735	944110	1174100	1263900	ALMHSPTEGSSGSTAPVAPADAAVTAAAAPAAAPATATPTPPVR;ASIETTSTAGQCSTDHSSK;HISIFVLQSLTLLR;HNMQMIAESLK;HPVLPQQPR;LEASTATPEAAETK;NVDYAASSIGIR;PSVAASSSASSNNSPSR;SSSSSSTSQSAQAPTAAGASQLPSK;VATAEEDSPTQGK;VVAPGPATTASAAADTR
ETH_00001335-t26_1-p1|transcript=ETH_00001335-t26_1|gene=ETH_00001335|organism=Eimeria_tenella_strain_Houghton|gene_product=ATP-dependent(S)-NAD(P)H-hydratedehydratase,related|transcript_product=ATP-dependent(S)-NAD(P)H-hydratedehydratase,related|location=HG675681:50415-53651(+)|protein_length=605|sequence_SO=supercontig|SO=protein_coding_gene|is_pseudo=false	ETH_00001335-t26_1-p1|transcript=ETH_00001335-t26_1|gene=ETH_00001335|organism=Eimeria_tenella_strain_Houghton|gene_product=ATP-dependent(S)-NAD(P)H-hydratedehydratase,related|transcript_product=ATP-dependent(S)-NAD(P)H-hydratedehydratase,related|location=HG675681:50415-53651(+)|protein_length=605|sequence_SO=supercontig|SO=protein_coding_gene|is_pseudo=false	ETH_00001335-t26_1-p1 | transcript=ETH_00001335-t26_1 | gene=ETH_00001335 | organism=Eimeria_tenella_strain_Houghton | gene_product=ATP-dependent (S)-NAD(P)H-hydrate dehydratase , related | transcript_product=ATP-dependent (S)-NAD(P)H-hydrate dehydratase ,	1	22	22	21	42	66.034	605	0	149.61	20.5	19.5	22.1	37.9	39.2	39.2	34561000	621120	433180	617160	10653000	10968000	11268000	AAIFLLR;ALLTPLDFK;EAIDDVHK;FHEEHDTK;GKPNEQDPFDYQLELAR;GWNNYATHGLLPASLEAEGVTQHLAETVALLR;IHAEPLLR;KPLVLDADMLR;KVDVVVIGPGLGGSSNYR;LGLVVPFGGR;MASLLVLTK;MGADLATVITTPSAAMAIK;PLVLDADMLR;QAAGDGEQHGPK;QAILEAEAAAAVTQK;QQQAQQQQHPR;SMTAEHILDR;TNPATIDHAITK;VDLLGAFDAK;VDVVVIGPGLGGSSNYR;VYMAVAGLDPR
ETH_00001340-t26_1-p1|transcript=ETH_00001340-t26_1|gene=ETH_00001340|organism=Eimeria_tenella_strain_Houghton|gene_product=proteasomesubunitalphatype7,putative|transcript_product=proteasomesubunitalphatype7,putative|location=HG675681:55518-57709(-)|protein_length=245|sequence_SO=supercontig|SO=protein_coding_gene|is_pseudo=false	ETH_00001340-t26_1-p1|transcript=ETH_00001340-t26_1|gene=ETH_00001340|organism=Eimeria_tenella_strain_Houghton|gene_product=proteasomesubunitalphatype7,putative|transcript_product=proteasomesubunitalphatype7,putative|location=HG675681:55518-57709(-)|protein_length=245|sequence_SO=supercontig|SO=protein_coding_gene|is_pseudo=false	ETH_00001340-t26_1-p1 | transcript=ETH_00001340-t26_1 | gene=ETH_00001340 | organism=Eimeria_tenella_strain_Houghton | gene_product=proteasome subunit alpha type 7, putative | transcript_product=proteasome subunit alpha type 7, putative | location=HG675681	1	13	13	13	57.1	26.993	245	0	107.9	30.2	25.7	34.7	50.6	50.6	57.1	26991000	508680	387140	437190	8174800	8644900	8838000	AITVFSPDGHLLQVEYAIEAVR;ALTEVVEAGK;AQLEGQSYR;EDLSEEEAFSLAIR;HAVEFLPEEK;KHAVEFLPEEK;LNNDTPPTADYMAR;NYKEDLSEEEAFSLAIR;PFGLSTLLAGVDGEGK;SAEEEVKPSDS;TVQEYLEK;VALYQTEPSGIFAR;YIAQVQQK
ETH_00001405-t26_1-p1|transcript=ETH_00001405-t26_1|gene=ETH_00001405|organism=Eimeria_tenella_strain_Houghton|gene_product=hypotheticalprotein,conserved|transcript_product=hypotheticalprotein,conserved|location=HG675681:125010-131143(-)|protein_length=1279|sequence_SO=supercontig|SO=protein_coding_gene|is_pseudo=false	ETH_00001405-t26_1-p1|transcript=ETH_00001405-t26_1|gene=ETH_00001405|organism=Eimeria_tenella_strain_Houghton|gene_product=hypotheticalprotein,conserved|transcript_product=hypotheticalprotein,conserved|location=HG675681:125010-131143(-)|protein_length=1279|sequence_SO=supercontig|SO=protein_coding_gene|is_pseudo=false	ETH_00001405-t26_1-p1 | transcript=ETH_00001405-t26_1 | gene=ETH_00001405 | organism=Eimeria_tenella_strain_Houghton | gene_product=hypothetical protein, conserved | transcript_product=hypothetical protein, conserved | location=HG675681:125010-131143(-) |	1	1	1	1	1.3	135.35	1279	0.006424	6.7186	0	0	0	1.3	1.3	1.3	31163	0	0	0	10554	10794	9815.3	NSQSASVLQSSSSAER
ETH_00001465-t26_1-p1|transcript=ETH_00001465-t26_1|gene=ETH_00001465|organism=Eimeria_tenella_strain_Houghton|gene_product=hypotheticalprotein,conserved|transcript_product=hypotheticalprotein,conserved|location=HG675681:240042-244978(+)|protein_length=979|sequence_SO=supercontig|SO=protein_coding_gene|is_pseudo=false	ETH_00001465-t26_1-p1|transcript=ETH_00001465-t26_1|gene=ETH_00001465|organism=Eimeria_tenella_strain_Houghton|gene_product=hypotheticalprotein,conserved|transcript_product=hypotheticalprotein,conserved|location=HG675681:240042-244978(+)|protein_length=979|sequence_SO=supercontig|SO=protein_coding_gene|is_pseudo=false	ETH_00001465-t26_1-p1 | transcript=ETH_00001465-t26_1 | gene=ETH_00001465 | organism=Eimeria_tenella_strain_Houghton | gene_product=hypothetical protein, conserved | transcript_product=hypothetical protein, conserved | location=HG675681:240042-244978(+) |	1	2	2	2	1.8	110.62	979	0.0033034	11.288	0.9	1.8	0.9	1.8	1.8	1.8	9463900	309000	217570	229200	2806200	2929400	2972600	LAEVQQQLK;QQQQQQLER
ETH_00001490-t26_1-p1|transcript=ETH_00001490-t26_1|gene=ETH_00001490|organism=Eimeria_tenella_strain_Houghton|gene_product=kinesinmotordomaincontainingprotein,putative|transcript_product=kinesinmotordomaincontainingprotein,putative|location=HG675708:11802-18717(+)|protein_length=1411|sequence_SO=supercontig|SO=protein_coding_gene|is_pseudo=false;ETH_00015090-t26_1-p1|transcript=ETH_00015090-t26_…	ETH_00001490-t26_1-p1|transcript=ETH_00001490-t26_1|gene=ETH_00001490|organism=Eimeria_tenella_strain_Houghton|gene_product=kinesinmotordomaincontainingprotein,putative|transcript_product=kinesinmotordomaincontainingprotein,putative|location=HG675708:11802-18717(+)|protein_length=1411|sequence_SO=supercontig|SO=protein_coding_gene|is_pseudo=false;ETH_00015090-t26_1-p1|transcript=ETH_00015090-t26_…	ETH_00001490-t26_1-p1 | transcript=ETH_00001490-t26_1 | gene=ETH_00001490 | organism=Eimeria_tenella_strain_Houghton | gene_product=kinesin motor domain containing protein, putative | transcript_product=kinesin motor domain containing protein, putative | l	3	2	2	2	1.5	148.07	1411	0.002419	11.74	1	1.5	1	1.5	1.5	1.5	4493700	1698400	1136600	1423900	70467	78967	85427	LLLQQQR;LSLVDLAGSENLER
ETH_00001495-t26_1-p1|transcript=ETH_00001495-t26_1|gene=ETH_00001495|organism=Eimeria_tenella_strain_Houghton|gene_product=R1protein,putative|transcript_product=R1protein,putative|location=HG675708:22028-22670(+)|protein_length=108|sequence_SO=supercontig|SO=protein_coding_gene|is_pseudo=false	ETH_00001495-t26_1-p1|transcript=ETH_00001495-t26_1|gene=ETH_00001495|organism=Eimeria_tenella_strain_Houghton|gene_product=R1protein,putative|transcript_product=R1protein,putative|location=HG675708:22028-22670(+)|protein_length=108|sequence_SO=supercontig|SO=protein_coding_gene|is_pseudo=false	ETH_00001495-t26_1-p1 | transcript=ETH_00001495-t26_1 | gene=ETH_00001495 | organism=Eimeria_tenella_strain_Houghton | gene_product=R1 protein, putative | transcript_product=R1 protein, putative | location=HG675708:22028-22670(+) | protein_length=108 | seq	1	6	6	6	49.1	12.262	108	0	40.846	41.7	48.1	41.7	49.1	49.1	49.1	25277000	694820	710640	684870	7878800	8213700	7094600	EQIAAAAAAGSK;EQIAAAAAAGSKK;FLSEVPK;LNYAVMFDAGTLEK;PLGDQHHSHYIFTR;QQQLRPLGDQHHSHYIFTR
ETH_00001515-t26_1-p1|transcript=ETH_00001515-t26_1|gene=ETH_00001515|organism=Eimeria_tenella_strain_Houghton|gene_product=ubiquitin-conjugatingenzymedomain-containingprotein,putative|transcript_product=ubiquitin-conjugatingenzymedomain-containingprotein,putative|location=HG675708:43732-45339(+)|protein_length=366|sequence_SO=supercontig|SO=protein_coding_gene|is_pseudo=false	ETH_00001515-t26_1-p1|transcript=ETH_00001515-t26_1|gene=ETH_00001515|organism=Eimeria_tenella_strain_Houghton|gene_product=ubiquitin-conjugatingenzymedomain-containingprotein,putative|transcript_product=ubiquitin-conjugatingenzymedomain-containingprotein,putative|location=HG675708:43732-45339(+)|protein_length=366|sequence_SO=supercontig|SO=protein_coding_gene|is_pseudo=false	ETH_00001515-t26_1-p1 | transcript=ETH_00001515-t26_1 | gene=ETH_00001515 | organism=Eimeria_tenella_strain_Houghton | gene_product=ubiquitin-conjugating enzyme domain-containing protein, putative | transcript_product=ubiquitin-conjugating enzyme domain-co	1	2	2	2	10.9	39.439	366	0.0010989	13.598	0	0	0	10.9	10.9	10.9	419610	0	0	0	114830	147020	157750	LTFAPESAAAAAAAAVPTATLTK;SIAASVSAPAENPCNTK
ETH_00001530-t26_1-p1|transcript=ETH_00001530-t26_1|gene=ETH_00001530|organism=Eimeria_tenella_strain_Houghton|gene_product=histidineacidphosphatasedomaincontainingprotein,putative|transcript_product=histidineacidphosphatasedomaincontainingprotein,putative|location=HG673769:18349-21172(+)|protein_length=750|sequence_SO=supercontig|SO=protein_coding_gene|is_pseudo=false	ETH_00001530-t26_1-p1|transcript=ETH_00001530-t26_1|gene=ETH_00001530|organism=Eimeria_tenella_strain_Houghton|gene_product=histidineacidphosphatasedomaincontainingprotein,putative|transcript_product=histidineacidphosphatasedomaincontainingprotein,putative|location=HG673769:18349-21172(+)|protein_length=750|sequence_SO=supercontig|SO=protein_coding_gene|is_pseudo=false	ETH_00001530-t26_1-p1 | transcript=ETH_00001530-t26_1 | gene=ETH_00001530 | organism=Eimeria_tenella_strain_Houghton | gene_product=histidine acid phosphatase domain containing protein, putative | transcript_product=histidine acid phosphatase domain contai	1	11	11	11	20.8	81.599	750	0	75.524	4.9	1.1	1.1	19.7	19.7	20.8	1590700	82378	63072	67048	416220	465060	496960	EQQEAPQQQLNQQQLQQQK;HVGLAPEQDALK;ILAPIHR;LQEQQQLK;MQTRPPMPPVEDEHQQR;QAEASSEFAALAAQQQQAK;QVQQQQEQQGPR;VEVETHEVTSDPLLSGYASPVVAR;VLPPLSSEAQALNLR;WADAADSDLHTSSSR;YVASVTEK
ETH_00001545-t26_1-p1|transcript=ETH_00001545-t26_1|gene=ETH_00001545|organism=Eimeria_tenella_strain_Houghton|gene_product=GDP-mannose4,6dehydratase,putative|transcript_product=GDP-mannose4,6dehydratase,putative|location=HG673769:30983-34370(-)|protein_length=437|sequence_SO=supercontig|SO=protein_coding_gene|is_pseudo=false	ETH_00001545-t26_1-p1|transcript=ETH_00001545-t26_1|gene=ETH_00001545|organism=Eimeria_tenella_strain_Houghton|gene_product=GDP-mannose4,6dehydratase,putative|transcript_product=GDP-mannose4,6dehydratase,putative|location=HG673769:30983-34370(-)|protein_length=437|sequence_SO=supercontig|SO=protein_coding_gene|is_pseudo=false	ETH_00001545-t26_1-p1 | transcript=ETH_00001545-t26_1 | gene=ETH_00001545 | organism=Eimeria_tenella_strain_Houghton | gene_product=GDP-mannose 4,6 dehydratase, putative | transcript_product=GDP-mannose 4,6 dehydratase, putative | location=HG673769:30983-3	1	1	1	1	4.3	49.118	437	0.0076142	6.6237	0	0	0	4.3	4.3	4.3	30710	0	0	0	1926.3	14668	14116	VSFEMPIHTTDATAVGVLR
ETH_00001555-t26_1-p1|transcript=ETH_00001555-t26_1|gene=ETH_00001555|organism=Eimeria_tenella_strain_Houghton|gene_product=ubiquitincarboxyl-terminalhydrolase,putative|transcript_product=ubiquitincarboxyl-terminalhydrolase,putative|location=HG673769:45550-55943(+)|protein_length=1866|sequence_SO=supercontig|SO=protein_coding_gene|is_pseudo=false	ETH_00001555-t26_1-p1|transcript=ETH_00001555-t26_1|gene=ETH_00001555|organism=Eimeria_tenella_strain_Houghton|gene_product=ubiquitincarboxyl-terminalhydrolase,putative|transcript_product=ubiquitincarboxyl-terminalhydrolase,putative|location=HG673769:45550-55943(+)|protein_length=1866|sequence_SO=supercontig|SO=protein_coding_gene|is_pseudo=false	ETH_00001555-t26_1-p1 | transcript=ETH_00001555-t26_1 | gene=ETH_00001555 | organism=Eimeria_tenella_strain_Houghton | gene_product=ubiquitin carboxyl-terminal hydrolase, putative | transcript_product=ubiquitin carboxyl-terminal hydrolase, putative | locat	1	46	46	46	36.4	201.94	1866	0	323.31	22.4	16	20.7	35.8	35.3	35.8	31714000	787540	437570	608950	9723300	9643000	10514000	ADFPEDWVFQHGLR;AGQIQQPQQQQQPGTDAAK;AVFSSPLQHDEFVR;DLLLEEEAGR;DSQLQQLHETISHELTR;EAISNLLAVPLR;EAVYALSFDTK;ELHLCLLPGHFR;EQQQQQMLLIQK;FDFDFAR;FLGGPTGEALYLR;FYIYAINPVDYR;GEAPAAAAEAAAAAGVDGAETEGR;GGGGGAGVEVSLHVLAVPEK;GLSLLPFVPR;GPNDSLDWVK;GPPAPFAGIGPAAPPAGAAPAGGAAAAAAGGMGR;GSQGSSGSQSQGSQGSGGDGPPR;GWHHFASHQELIQER;IPPTEELSWLTLYAPSAQSR;LEADYTPEEEELIR;LFTAEEAVPYK;LIHQAMQDGVIDEGPAR;LLYGGGGSSK;LMLHPVSPVSGGSA…
ETH_00001560-t26_1-p1|transcript=ETH_00001560-t26_1|gene=ETH_00001560|organism=Eimeria_tenella_strain_Houghton|gene_product=mitochondrialalternativeNADHdehydrogenase1,putative|transcript_product=mitochondrialalternativeNADHdehydrogenase1,putative|location=HG673769:58400-60938(+)|protein_length=686|sequence_SO=supercontig|SO=protein_coding_gene|is_pseudo=false	ETH_00001560-t26_1-p1|transcript=ETH_00001560-t26_1|gene=ETH_00001560|organism=Eimeria_tenella_strain_Houghton|gene_product=mitochondrialalternativeNADHdehydrogenase1,putative|transcript_product=mitochondrialalternativeNADHdehydrogenase1,putative|location=HG673769:58400-60938(+)|protein_length=686|sequence_SO=supercontig|SO=protein_coding_gene|is_pseudo=false	ETH_00001560-t26_1-p1 | transcript=ETH_00001560-t26_1 | gene=ETH_00001560 | organism=Eimeria_tenella_strain_Houghton | gene_product=mitochondrial alternative NADH dehydrogenase 1, putative | transcript_product=mitochondrial alternative NADH dehydrogenase 1	1	22	22	22	42.6	71.973	686	0	227.26	31.3	32.5	31.3	42.6	42.6	42.6	40740000	1212700	980180	1084000	11631000	12533000	13299000	AAAAATAAAAATTAAAAGGGAAK;AFVESVDLAR;DIQCAASSPK;DLLCFGGLPAAR;DYLNTTGAR;ENPTSGAGTEWLLANGEK;GAPGAPQAAPVLPAFVDNWK;LAQHAQQLFQR;LEPSVAGEGAPEGPPGSR;LGACLEAAANPSVTAAER;LLVDPALR;LSTVFPQLHPK;LYPDLQQHFK;NALTSLQVR;PTELATAVAR;QFTELLQEIDK;QFTELLQEIDKR;SGVELHLNTQVTR;VGPDAVTVR;VLLLEMGAAPLPMYDQQVQQAAK;VSSSSSDLSSLVDSPPPVLGEGASLR;YVSPAPTAQNAR
ETH_00001575-t26_1-p1|transcript=ETH_00001575-t26_1|gene=ETH_00001575|organism=Eimeria_tenella_strain_Houghton|gene_product=ADP-ribosylationfactordomain-containingprotein,putative|transcript_product=ADP-ribosylationfactordomain-containingprotein,putative|location=HG673769:73086-75023(+)|protein_length=185|sequence_SO=supercontig|SO=protein_coding_gene|is_pseudo=false	ETH_00001575-t26_1-p1|transcript=ETH_00001575-t26_1|gene=ETH_00001575|organism=Eimeria_tenella_strain_Houghton|gene_product=ADP-ribosylationfactordomain-containingprotein,putative|transcript_product=ADP-ribosylationfactordomain-containingprotein,putative|location=HG673769:73086-75023(+)|protein_length=185|sequence_SO=supercontig|SO=protein_coding_gene|is_pseudo=false	ETH_00001575-t26_1-p1 | transcript=ETH_00001575-t26_1 | gene=ETH_00001575 | organism=Eimeria_tenella_strain_Houghton | gene_product=ADP-ribosylation factor domain-containing protein, putative | transcript_product=ADP-ribosylation factor domain-containing p	1	4	4	4	25.9	20.772	185	0	24.163	18.9	13	6.5	25.9	25.9	25.9	938520	610230	20984	11045	91176	103650	101440	EALGLSDMSVSR;ILMLGLDAAGK;LAGVPVLILANK;QDVPSALSPEGIK
ETH_00001610-t26_1-p1|transcript=ETH_00001610-t26_1|gene=ETH_00001610|organism=Eimeria_tenella_strain_Houghton|gene_product=hypotheticalprotein,conserved|transcript_product=hypotheticalprotein,conserved|location=HG673769:86692-88366(+)|protein_length=369|sequence_SO=supercontig|SO=protein_coding_gene|is_pseudo=false	ETH_00001610-t26_1-p1|transcript=ETH_00001610-t26_1|gene=ETH_00001610|organism=Eimeria_tenella_strain_Houghton|gene_product=hypotheticalprotein,conserved|transcript_product=hypotheticalprotein,conserved|location=HG673769:86692-88366(+)|protein_length=369|sequence_SO=supercontig|SO=protein_coding_gene|is_pseudo=false	ETH_00001610-t26_1-p1 | transcript=ETH_00001610-t26_1 | gene=ETH_00001610 | organism=Eimeria_tenella_strain_Houghton | gene_product=hypothetical protein, conserved | transcript_product=hypothetical protein, conserved | location=HG673769:86692-88366(+) | pr	1	3	3	3	12.2	39.885	369	0.00061881	18.649	2.7	2.7	6.8	12.2	12.2	12.2	489110	52939	44373	47101	103550	111260	129880	AAAPDTVGAAPGGSQNESSK;SFIESHVPAK;VNMAELVEDSHLVER
ETH_00001615-t26_1-p1|transcript=ETH_00001615-t26_1|gene=ETH_00001615|organism=Eimeria_tenella_strain_Houghton|gene_product=hypoxanthine-xanthine-guaninephosphoribosyltransferase,putative|transcript_product=hypoxanthine-xanthine-guaninephosphoribosyltransferase,putative|location=HG673769:89066-90081(-)|protein_length=224|sequence_SO=supercontig|SO=protein_coding_gene|is_pseudo=false	ETH_00001615-t26_1-p1|transcript=ETH_00001615-t26_1|gene=ETH_00001615|organism=Eimeria_tenella_strain_Houghton|gene_product=hypoxanthine-xanthine-guaninephosphoribosyltransferase,putative|transcript_product=hypoxanthine-xanthine-guaninephosphoribosyltransferase,putative|location=HG673769:89066-90081(-)|protein_length=224|sequence_SO=supercontig|SO=protein_coding_gene|is_pseudo=false	ETH_00001615-t26_1-p1 | transcript=ETH_00001615-t26_1 | gene=ETH_00001615 | organism=Eimeria_tenella_strain_Houghton | gene_product=hypoxanthine-xanthine-guanine phosphoribosyl transferase, putative | transcript_product=hypoxanthine-xanthine-guanine phosph	1	6	6	6	34.4	25.511	224	0	42.58	15.2	15.2	15.2	34.4	34.4	34.4	13719000	402330	342950	480540	4074900	4384800	4033800	EPALGSPPIFIGDDVR;LSLYDEDATCAPFFEHYLR;SFFSVLFQHLAK;VSSSEGAASSQR;YLQQFGPR;YSPEELLLPK
ETH_00001620-t26_1-p1|transcript=ETH_00001620-t26_1|gene=ETH_00001620|organism=Eimeria_tenella_strain_Houghton|gene_product=rab2gtpase,putative|transcript_product=rab2gtpase,putative|location=HG673769:96777-104736(-)|protein_length=1577|sequence_SO=supercontig|SO=protein_coding_gene|is_pseudo=false	ETH_00001620-t26_1-p1|transcript=ETH_00001620-t26_1|gene=ETH_00001620|organism=Eimeria_tenella_strain_Houghton|gene_product=rab2gtpase,putative|transcript_product=rab2gtpase,putative|location=HG673769:96777-104736(-)|protein_length=1577|sequence_SO=supercontig|SO=protein_coding_gene|is_pseudo=false	ETH_00001620-t26_1-p1 | transcript=ETH_00001620-t26_1 | gene=ETH_00001620 | organism=Eimeria_tenella_strain_Houghton | gene_product=rab2 gtpase, putative | transcript_product=rab2 gtpase, putative | location=HG673769:96777-104736(-) | protein_length=1577 |	1	13	13	12	13.2	167.27	1577	0	90.175	2.7	2.7	2.4	13.2	11	13.2	9752100	101030	59463	2112800	2555400	2262300	2661100	AAAAAAAAAGTATAAAAAEELEPAALGR;AEGEQQQQEADAAAVEVYVHR;CGPVAATHTTR;DTFAHLTR;EVTFQEGQDFAR;GAAGALLVYDISR;IFSLAELEDR;IYENVLAGVYDLSTDTHGIK;MAVEALQELESGEADR;QHNLIFLETSAK;QNSNPHMTIILVGNK;SAAAAAAAAAAEAAAAAGALDSGTGPLR;TAQNVEEAFILTAR
ETH_00001650-t26_1-p1|transcript=ETH_00001650-t26_1|gene=ETH_00001650|organism=Eimeria_tenella_strain_Houghton|gene_product=importin-alphare-exporter,putative|transcript_product=importin-alphare-exporter,putative|location=HG675705:306-8597(+)|protein_length=1448|sequence_SO=supercontig|SO=protein_coding_gene|is_pseudo=false	ETH_00001650-t26_1-p1|transcript=ETH_00001650-t26_1|gene=ETH_00001650|organism=Eimeria_tenella_strain_Houghton|gene_product=importin-alphare-exporter,putative|transcript_product=importin-alphare-exporter,putative|location=HG675705:306-8597(+)|protein_length=1448|sequence_SO=supercontig|SO=protein_coding_gene|is_pseudo=false	ETH_00001650-t26_1-p1 | transcript=ETH_00001650-t26_1 | gene=ETH_00001650 | organism=Eimeria_tenella_strain_Houghton | gene_product=importin-alpha re-exporter, putative | transcript_product=importin-alpha re-exporter, putative | location=HG675705:306-8597(	1	6	6	6	5	165.34	1448	0	41.337	2.8	2.1	2.1	5	5	5	2259200	42999	39088	46626	709660	666770	754100	AAYFDADEEGDGTEQR;FMDFEAYR;GHDFDAAGK;LLESAAFLMTVVASR;QQQQQQQQQLQQLLQQR;VFLMGLAR
ETH_00001655-t26_1-p1|transcript=ETH_00001655-t26_1|gene=ETH_00001655|organism=Eimeria_tenella_strain_Houghton|gene_product=hypotheticalprotein,conserved|transcript_product=hypotheticalprotein,conserved|location=HG675705:11532-14447(-)|protein_length=516|sequence_SO=supercontig|SO=protein_coding_gene|is_pseudo=false	ETH_00001655-t26_1-p1|transcript=ETH_00001655-t26_1|gene=ETH_00001655|organism=Eimeria_tenella_strain_Houghton|gene_product=hypotheticalprotein,conserved|transcript_product=hypotheticalprotein,conserved|location=HG675705:11532-14447(-)|protein_length=516|sequence_SO=supercontig|SO=protein_coding_gene|is_pseudo=false	ETH_00001655-t26_1-p1 | transcript=ETH_00001655-t26_1 | gene=ETH_00001655 | organism=Eimeria_tenella_strain_Houghton | gene_product=hypothetical protein, conserved | transcript_product=hypothetical protein, conserved | location=HG675705:11532-14447(-) | pr	1	8	8	8	28.9	54.169	516	0	64.917	11.8	9.9	7.4	28.9	25.8	25.8	2743600	105000	23782	71932	751840	794730	996330	DALNAAIAEMHTEHYMANELLSR;GELLGLLLTGSLKPEEGLGLHALK;GFDWGEEADYSK;HPGSNTVAFLTAANYR;LVSVLGAHYGR;PAAAAAAAQQQQQQPLK;PAAAAEPSEAAAEQQEANEAAAAAADEEPACTTGLR;VFSSVGPWLR
ETH_00001665-t26_1-p1|transcript=ETH_00001665-t26_1|gene=ETH_00001665|organism=Eimeria_tenella_strain_Houghton|gene_product=prohibitin,putative|transcript_product=prohibitin,putative|location=HG675705:23917-26246(-)|protein_length=271|sequence_SO=supercontig|SO=protein_coding_gene|is_pseudo=false	ETH_00001665-t26_1-p1|transcript=ETH_00001665-t26_1|gene=ETH_00001665|organism=Eimeria_tenella_strain_Houghton|gene_product=prohibitin,putative|transcript_product=prohibitin,putative|location=HG675705:23917-26246(-)|protein_length=271|sequence_SO=supercontig|SO=protein_coding_gene|is_pseudo=false	ETH_00001665-t26_1-p1 | transcript=ETH_00001665-t26_1 | gene=ETH_00001665 | organism=Eimeria_tenella_strain_Houghton | gene_product=prohibitin, putative | transcript_product=prohibitin, putative | location=HG675705:23917-26246(-) | protein_length=271 | seq	1	8	8	8	37.3	30.198	271	0	58.401	21	31.4	23.2	31.4	37.3	37.3	13991000	313730	260710	259160	4216900	4623300	4317500	AEGEAEAASLISR;EHGGGLIEVR;FVVAMTEQEK;LPVLHQTLGPEFAER;NFDIELDDVAITHLSYGK;NVTYLPQGVNMLLSQP;VITTTTGTR;YDAESLLTQR
ETH_00001695-t26_1-p1|transcript=ETH_00001695-t26_1|gene=ETH_00001695|organism=Eimeria_tenella_strain_Houghton|gene_product=hypotheticalprotein,conserved|transcript_product=hypotheticalprotein,conserved|location=HG675705:46495-49540(-)|protein_length=247|sequence_SO=supercontig|SO=protein_coding_gene|is_pseudo=false	ETH_00001695-t26_1-p1|transcript=ETH_00001695-t26_1|gene=ETH_00001695|organism=Eimeria_tenella_strain_Houghton|gene_product=hypotheticalprotein,conserved|transcript_product=hypotheticalprotein,conserved|location=HG675705:46495-49540(-)|protein_length=247|sequence_SO=supercontig|SO=protein_coding_gene|is_pseudo=false	ETH_00001695-t26_1-p1 | transcript=ETH_00001695-t26_1 | gene=ETH_00001695 | organism=Eimeria_tenella_strain_Houghton | gene_product=hypothetical protein, conserved | transcript_product=hypothetical protein, conserved | location=HG675705:46495-49540(-) | pr	1	3	3	3	12.6	26.693	247	0	19.246	0	8.1	4.5	12.6	8.1	12.6	1009300	0	19979	13059	307660	296540	372090	ALAYSSETR;ATNLSDQTGTK;HGLGLYNPPQR
ETH_00001700-t26_1-p1|transcript=ETH_00001700-t26_1|gene=ETH_00001700|organism=Eimeria_tenella_strain_Houghton|gene_product=hypotheticalprotein,conserved|transcript_product=hypotheticalprotein,conserved|location=HG675705:50774-51622(+)|protein_length=282|sequence_SO=supercontig|SO=protein_coding_gene|is_pseudo=false	ETH_00001700-t26_1-p1|transcript=ETH_00001700-t26_1|gene=ETH_00001700|organism=Eimeria_tenella_strain_Houghton|gene_product=hypotheticalprotein,conserved|transcript_product=hypotheticalprotein,conserved|location=HG675705:50774-51622(+)|protein_length=282|sequence_SO=supercontig|SO=protein_coding_gene|is_pseudo=false	ETH_00001700-t26_1-p1 | transcript=ETH_00001700-t26_1 | gene=ETH_00001700 | organism=Eimeria_tenella_strain_Houghton | gene_product=hypothetical protein, conserved | transcript_product=hypothetical protein, conserved | location=HG675705:50774-51622(+) | pr	1	2	2	2	12.1	32.22	282	0.0010235	12.52	4.6	0	0	12.1	12.1	12.1	101610	5372.4	0	0	27007	33792	35439	NVIHFYNQHPEIR;VTTSALHAIDDAGGLDEYLLR
ETH_00001710-t26_1-p1|transcript=ETH_00001710-t26_1|gene=ETH_00001710|organism=Eimeria_tenella_strain_Houghton|gene_product=vesicletransportv-SNAREdomain-containingprotein,putative|transcript_product=vesicletransportv-SNAREdomain-containingprotein,putative|location=HG675705:57423-58450(-)|protein_length=240|sequence_SO=supercontig|SO=protein_coding_gene|is_pseudo=false	ETH_00001710-t26_1-p1|transcript=ETH_00001710-t26_1|gene=ETH_00001710|organism=Eimeria_tenella_strain_Houghton|gene_product=vesicletransportv-SNAREdomain-containingprotein,putative|transcript_product=vesicletransportv-SNAREdomain-containingprotein,putative|location=HG675705:57423-58450(-)|protein_length=240|sequence_SO=supercontig|SO=protein_coding_gene|is_pseudo=false	ETH_00001710-t26_1-p1 | transcript=ETH_00001710-t26_1 | gene=ETH_00001710 | organism=Eimeria_tenella_strain_Houghton | gene_product=vesicle transport v-SNARE domain-containing protein, putative | transcript_product=vesicle transport v-SNARE domain-containi	1	2	2	2	8.8	26.945	240	0.0024015	11.568	0	0	0	8.8	8.8	8.8	86071	0	0	0	27625	27408	31039	FQQAIDDLR;MQQQNDQLDNVK
ETH_00001725-t26_1-p1|transcript=ETH_00001725-t26_1|gene=ETH_00001725|organism=Eimeria_tenella_strain_Houghton|gene_product=Aspartylproteinase(Eimepsin)|transcript_product=Aspartylproteinase(Eimepsin)|location=HG675705:67514-69604(-)|protein_length=356|sequence_SO=supercontig|SO=protein_coding_gene|is_pseudo=false	ETH_00001725-t26_1-p1|transcript=ETH_00001725-t26_1|gene=ETH_00001725|organism=Eimeria_tenella_strain_Houghton|gene_product=Aspartylproteinase(Eimepsin)|transcript_product=Aspartylproteinase(Eimepsin)|location=HG675705:67514-69604(-)|protein_length=356|sequence_SO=supercontig|SO=protein_coding_gene|is_pseudo=false	ETH_00001725-t26_1-p1 | transcript=ETH_00001725-t26_1 | gene=ETH_00001725 | organism=Eimeria_tenella_strain_Houghton | gene_product=Aspartyl proteinase (Eimepsin) | transcript_product=Aspartyl proteinase (Eimepsin) | location=HG675705:67514-69604(-) | prot	1	3	3	3	10.7	39.417	356	0	20.545	8.1	3.9	6.5	8.1	10.7	10.7	1107000	8603	2985.4	13489	224890	392140	464890	FLSETLEEPEDVMLK;LLNYHNSQYFGEIK;LVNFSLEPR
ETH_00001730-t26_1-p1|transcript=ETH_00001730-t26_1|gene=ETH_00001730|organism=Eimeria_tenella_strain_Houghton|gene_product=insulysin,putative|transcript_product=insulysin,putative|location=HG675705:72432-75933(-)|protein_length=999|sequence_SO=supercontig|SO=protein_coding_gene|is_pseudo=false	ETH_00001730-t26_1-p1|transcript=ETH_00001730-t26_1|gene=ETH_00001730|organism=Eimeria_tenella_strain_Houghton|gene_product=insulysin,putative|transcript_product=insulysin,putative|location=HG675705:72432-75933(-)|protein_length=999|sequence_SO=supercontig|SO=protein_coding_gene|is_pseudo=false	ETH_00001730-t26_1-p1 | transcript=ETH_00001730-t26_1 | gene=ETH_00001730 | organism=Eimeria_tenella_strain_Houghton | gene_product=insulysin, putative | transcript_product=insulysin, putative | location=HG675705:72432-75933(-) | protein_length=999 | seque	1	17	17	16	21.1	110.72	999	0	102.47	5.7	5.6	4.2	18.8	19.9	16.6	3730100	68826	20996	18094	1146400	1363700	1112000	AIIAFADPEFSSK;DHASLVQFQLGVPSIEER;DYISNMPEAELSR;EVNAIDAEHQK;FATGNSATLSTNPK;GTGFHMTFEGYTK;LLGLADGISPVVDR;LLSLEDK;LTNQLLQEMSPSK;MDLLNALEQTTYDDSIAK;QTIEATLANPIK;SHPDEVVK;VEANFSEDFK;VESFETDPYYGVQFR;VNLAILSQFLNR;VTDSAFEEALDR;YLDNDFSR
ETH_00001735-t26_1-p1|transcript=ETH_00001735-t26_1|gene=ETH_00001735|organism=Eimeria_tenella_strain_Houghton|gene_product=hypotheticalprotein,conserved|transcript_product=hypotheticalprotein,conserved|location=HG675705:76765-78696(+)|protein_length=342|sequence_SO=supercontig|SO=protein_coding_gene|is_pseudo=false	ETH_00001735-t26_1-p1|transcript=ETH_00001735-t26_1|gene=ETH_00001735|organism=Eimeria_tenella_strain_Houghton|gene_product=hypotheticalprotein,conserved|transcript_product=hypotheticalprotein,conserved|location=HG675705:76765-78696(+)|protein_length=342|sequence_SO=supercontig|SO=protein_coding_gene|is_pseudo=false	ETH_00001735-t26_1-p1 | transcript=ETH_00001735-t26_1 | gene=ETH_00001735 | organism=Eimeria_tenella_strain_Houghton | gene_product=hypothetical protein, conserved | transcript_product=hypothetical protein, conserved | location=HG675705:76765-78696(+) | pr	1	1	1	1	5	38.397	342	0.0049729	7.5795	5	5	5	5	5	5	382090	1899.2	41063	35323	100680	103060	100060	EDADALQAATEEAVNEK
ETH_00001765-t26_1-p1|transcript=ETH_00001765-t26_1|gene=ETH_00001765|organism=Eimeria_tenella_strain_Houghton|gene_product=hypotheticalprotein,conserved|transcript_product=hypotheticalprotein,conserved|location=HG675705:106153-107741(-)|protein_length=417|sequence_SO=supercontig|SO=protein_coding_gene|is_pseudo=false	ETH_00001765-t26_1-p1|transcript=ETH_00001765-t26_1|gene=ETH_00001765|organism=Eimeria_tenella_strain_Houghton|gene_product=hypotheticalprotein,conserved|transcript_product=hypotheticalprotein,conserved|location=HG675705:106153-107741(-)|protein_length=417|sequence_SO=supercontig|SO=protein_coding_gene|is_pseudo=false	ETH_00001765-t26_1-p1 | transcript=ETH_00001765-t26_1 | gene=ETH_00001765 | organism=Eimeria_tenella_strain_Houghton | gene_product=hypothetical protein, conserved | transcript_product=hypothetical protein, conserved | location=HG675705:106153-107741(-) |	1	5	5	5	14.9	45.574	417	0	33.09	1.7	1.7	4.3	14.9	13.2	14.9	579810	57694	37798	50078	139510	140310	154430	EGPSDTAGEGTAASAAEAR;GNWEGTGQEQK;GVQHQAAGSLR;LLLQQHR;QGEEQQVQQGQEEK
ETH_00001770-t26_1-p1|transcript=ETH_00001770-t26_1|gene=ETH_00001770|organism=Eimeria_tenella_strain_Houghton|gene_product=replicationfactor-ACterminaldomain-containingprotein,putative|transcript_product=replicationfactor-ACterminaldomain-containingprotein,putative|location=HG675705:109149-112422(-)|protein_length=475|sequence_SO=supercontig|SO=protein_coding_gene|is_pseudo=false	ETH_00001770-t26_1-p1|transcript=ETH_00001770-t26_1|gene=ETH_00001770|organism=Eimeria_tenella_strain_Houghton|gene_product=replicationfactor-ACterminaldomain-containingprotein,putative|transcript_product=replicationfactor-ACterminaldomain-containingprotein,putative|location=HG675705:109149-112422(-)|protein_length=475|sequence_SO=supercontig|SO=protein_coding_gene|is_pseudo=false	ETH_00001770-t26_1-p1 | transcript=ETH_00001770-t26_1 | gene=ETH_00001770 | organism=Eimeria_tenella_strain_Houghton | gene_product=replication factor-A C terminal domain-containing protein, putative | transcript_product=replication factor-A C terminal dom	1	6	6	6	16.4	53.414	475	0	37.697	11.6	2.9	11.6	14.3	14.3	16.4	874240	90657	5009.5	92127	202630	204350	279460	AEFDNYNGEQR;FQESDSGLQR;KEIFFDWQSILK;MLDSAVSSSGPSER;VDVMDSHSLALLLYQQIK;YLSISSLNPYVHR
ETH_00001795-t26_1-p1|transcript=ETH_00001795-t26_1|gene=ETH_00001795|organism=Eimeria_tenella_strain_Houghton|gene_product=Phosphatidylinositoltransfer-likeproteinII,related|transcript_product=Phosphatidylinositoltransfer-likeproteinII,related|location=HG675705:129141-132480(-)|protein_length=570|sequence_SO=supercontig|SO=protein_coding_gene|is_pseudo=false	ETH_00001795-t26_1-p1|transcript=ETH_00001795-t26_1|gene=ETH_00001795|organism=Eimeria_tenella_strain_Houghton|gene_product=Phosphatidylinositoltransfer-likeproteinII,related|transcript_product=Phosphatidylinositoltransfer-likeproteinII,related|location=HG675705:129141-132480(-)|protein_length=570|sequence_SO=supercontig|SO=protein_coding_gene|is_pseudo=false	ETH_00001795-t26_1-p1 | transcript=ETH_00001795-t26_1 | gene=ETH_00001795 | organism=Eimeria_tenella_strain_Houghton | gene_product=Phosphatidylinositol transfer-like protein II, related | transcript_product=Phosphatidylinositol transfer-like protein II, r	1	5	5	5	11.4	62.823	570	0	30.419	3	3	0	9.5	8.4	6.5	412700	1548	10055	0	129660	157560	113880	AAATVPEQISR;IEVTPATQAGVIMR;ITSIIDLQGLSTR;TFSTLWSAIR;YFQGFDYDVTAASNAYR
ETH_00001800-t26_1-p1|transcript=ETH_00001800-t26_1|gene=ETH_00001800|organism=Eimeria_tenella_strain_Houghton|gene_product=hypotheticalprotein,conserved|transcript_product=hypotheticalprotein,conserved|location=HG675705:136993-140958(-)|protein_length=1321|sequence_SO=supercontig|SO=protein_coding_gene|is_pseudo=false	ETH_00001800-t26_1-p1|transcript=ETH_00001800-t26_1|gene=ETH_00001800|organism=Eimeria_tenella_strain_Houghton|gene_product=hypotheticalprotein,conserved|transcript_product=hypotheticalprotein,conserved|location=HG675705:136993-140958(-)|protein_length=1321|sequence_SO=supercontig|SO=protein_coding_gene|is_pseudo=false	ETH_00001800-t26_1-p1 | transcript=ETH_00001800-t26_1 | gene=ETH_00001800 | organism=Eimeria_tenella_strain_Houghton | gene_product=hypothetical protein, conserved | transcript_product=hypothetical protein, conserved | location=HG675705:136993-140958(-) |	1	6	6	6	7.9	142.17	1321	0	37.251	1.4	1.4	1.4	7	7.9	4.5	366750	25847	13200	15058	94177	111450	107010	ATPEATPAAASGAVGGPR;EVSFNSDELDLFQR;GAVEISQGGETVDTYR;GPALSVESGTQQVVHAGASQQQPQQNR;LPQSSLEVQSAR;TAAATALSAESPQTLETR
ETH_00001810-t26_1-p1|transcript=ETH_00001810-t26_1|gene=ETH_00001810|organism=Eimeria_tenella_strain_Houghton|gene_product=hypotheticalprotein,conserved|transcript_product=hypotheticalprotein,conserved|location=HG675705:146438-151597(-)|protein_length=820|sequence_SO=supercontig|SO=protein_coding_gene|is_pseudo=false	ETH_00001810-t26_1-p1|transcript=ETH_00001810-t26_1|gene=ETH_00001810|organism=Eimeria_tenella_strain_Houghton|gene_product=hypotheticalprotein,conserved|transcript_product=hypotheticalprotein,conserved|location=HG675705:146438-151597(-)|protein_length=820|sequence_SO=supercontig|SO=protein_coding_gene|is_pseudo=false	ETH_00001810-t26_1-p1 | transcript=ETH_00001810-t26_1 | gene=ETH_00001810 | organism=Eimeria_tenella_strain_Houghton | gene_product=hypothetical protein, conserved | transcript_product=hypothetical protein, conserved | location=HG675705:146438-151597(-) |	1	10	10	10	17.6	90.534	820	0	59.429	4.3	4.5	2.7	17.6	14.4	12.8	1010100	41678	24083	22337	311460	291040	319450	EEEESLYSLASAASK;EQIINEDFR;FLLLAEAR;GLADMVNISYQTAGAHTHK;LISQTQSQPSELHR;PIEQTVASLAYTDDDAAAK;SPTTVASLDPNLLFR;TSEMLDMLQWK;TSTAAEVDEVQPTIASVYPIK;VEIVDPPDLPGLR
ETH_00001820-t26_1-p1|transcript=ETH_00001820-t26_1|gene=ETH_00001820|organism=Eimeria_tenella_strain_Houghton|gene_product=3-methyl-2-oxobutanoatehydroxymethyltransferase,putative|transcript_product=3-methyl-2-oxobutanoatehydroxymethyltransferase,putative|location=HG675705:161235-165431(+)|protein_length=659|sequence_SO=supercontig|SO=protein_coding_gene|is_pseudo=false	ETH_00001820-t26_1-p1|transcript=ETH_00001820-t26_1|gene=ETH_00001820|organism=Eimeria_tenella_strain_Houghton|gene_product=3-methyl-2-oxobutanoatehydroxymethyltransferase,putative|transcript_product=3-methyl-2-oxobutanoatehydroxymethyltransferase,putative|location=HG675705:161235-165431(+)|protein_length=659|sequence_SO=supercontig|SO=protein_coding_gene|is_pseudo=false	ETH_00001820-t26_1-p1 | transcript=ETH_00001820-t26_1 | gene=ETH_00001820 | organism=Eimeria_tenella_strain_Houghton | gene_product=3-methyl-2-oxobutanoate hydroxymethyltransferase, putative | transcript_product=3-methyl-2-oxobutanoate hydroxymethyltransfe	1	11	11	11	25.5	70.044	659	0	71.825	9.1	13.5	9.6	25.5	25.5	25.5	3897500	85305	53522	86721	1234900	1291900	1145100	ALPSEGSTTDISASK;GMLTALQSAGAASSAVPSDPESGAK;LEGYLPDVVR;LTLGQVIGK;LVVSEVVAVAR;PSPLVFMPTSLAAAEEEPLHVQK;SIVMFDLPYGTYNTPK;TCSAGLESSSDSNEADSR;TTAVDLDTMILFAK;VVQETGIQLVK;YANLYDMAVSAVGTYR
ETH_00001825-t26_1-p1|transcript=ETH_00001825-t26_1|gene=ETH_00001825|organism=Eimeria_tenella_strain_Houghton|gene_product=hypotheticalprotein|transcript_product=hypotheticalprotein|location=HG675705:166562-168438(-)|protein_length=306|sequence_SO=supercontig|SO=protein_coding_gene|is_pseudo=false	ETH_00001825-t26_1-p1|transcript=ETH_00001825-t26_1|gene=ETH_00001825|organism=Eimeria_tenella_strain_Houghton|gene_product=hypotheticalprotein|transcript_product=hypotheticalprotein|location=HG675705:166562-168438(-)|protein_length=306|sequence_SO=supercontig|SO=protein_coding_gene|is_pseudo=false	ETH_00001825-t26_1-p1 | transcript=ETH_00001825-t26_1 | gene=ETH_00001825 | organism=Eimeria_tenella_strain_Houghton | gene_product=hypothetical protein | transcript_product=hypothetical protein | location=HG675705:166562-168438(-) | protein_length=306 | s	1	5	5	5	25.5	35.37	306	0	117.68	19.6	11.8	13.1	25.5	25.5	25.5	7034800	74820	56916	65096	2187600	2335000	2315400	GGYFNSYGIIR;IFTPLLK;KPGLASGLQLTELDLSVMDR;LEETILGQYTASPDGTQPGYLDDPGVPSDSR;YYSYHEEAR
ETH_00001845-t26_1-p1|transcript=ETH_00001845-t26_1|gene=ETH_00001845|organism=Eimeria_tenella_strain_Houghton|gene_product=KHdomain-containingprotein,putative|transcript_product=KHdomain-containingprotein,putative|location=HG675705:188757-192044(+)|protein_length=439|sequence_SO=supercontig|SO=protein_coding_gene|is_pseudo=false	ETH_00001845-t26_1-p1|transcript=ETH_00001845-t26_1|gene=ETH_00001845|organism=Eimeria_tenella_strain_Houghton|gene_product=KHdomain-containingprotein,putative|transcript_product=KHdomain-containingprotein,putative|location=HG675705:188757-192044(+)|protein_length=439|sequence_SO=supercontig|SO=protein_coding_gene|is_pseudo=false	ETH_00001845-t26_1-p1 | transcript=ETH_00001845-t26_1 | gene=ETH_00001845 | organism=Eimeria_tenella_strain_Houghton | gene_product=KH domain-containing protein, putative | transcript_product=KH domain-containing protein, putative | location=HG675705:18875	1	9	9	9	19.6	49.152	439	0	56.451	7.7	12.3	9.8	15.3	17.1	19.6	4540400	97088	110130	114460	1457500	1449700	1311500	ASGAILEYVGR;DYSYALGQR;IAYISGTLPER;LAIFGSQR;RVEEETGTFIFLDGAR;TSFVHVDTAGR;VEEETGTFIFLDGAR;VGPVQLPADAER;VMSAVEQK
ETH_00001865-t26_1-p1|transcript=ETH_00001865-t26_1|gene=ETH_00001865|organism=Eimeria_tenella_strain_Houghton|gene_product=PBSlyaseHEAT-likerepeatdomain-containingprotein,putative|transcript_product=PBSlyaseHEAT-likerepeatdomain-containingprotein,putative|location=HG675705:207752-210156(+)|protein_length=399|sequence_SO=supercontig|SO=protein_coding_gene|is_pseudo=false	ETH_00001865-t26_1-p1|transcript=ETH_00001865-t26_1|gene=ETH_00001865|organism=Eimeria_tenella_strain_Houghton|gene_product=PBSlyaseHEAT-likerepeatdomain-containingprotein,putative|transcript_product=PBSlyaseHEAT-likerepeatdomain-containingprotein,putative|location=HG675705:207752-210156(+)|protein_length=399|sequence_SO=supercontig|SO=protein_coding_gene|is_pseudo=false	ETH_00001865-t26_1-p1 | transcript=ETH_00001865-t26_1 | gene=ETH_00001865 | organism=Eimeria_tenella_strain_Houghton | gene_product=PBS lyase HEAT-like repeat domain-containing protein, putative | transcript_product=PBS lyase HEAT-like repeat domain-contai	1	5	5	5	19.3	41.966	399	0	33.056	0	9.3	5	19.3	19.3	19.3	654250	0	1725.4	3955.7	195630	216600	236340	APAAVALLAAALQHDSSSALLR;EVILQALQK;HEAALALGSLAAAAEAAAAK;TLSGEANEDTNENAIQK;VEDFHFQEK
ETH_00001875-t26_1-p1|transcript=ETH_00001875-t26_1|gene=ETH_00001875|organism=Eimeria_tenella_strain_Houghton|gene_product=hypotheticalprotein|transcript_product=hypotheticalprotein|location=HG675705:215427-215663(+)|protein_length=78|sequence_SO=supercontig|SO=protein_coding_gene|is_pseudo=false	ETH_00001875-t26_1-p1|transcript=ETH_00001875-t26_1|gene=ETH_00001875|organism=Eimeria_tenella_strain_Houghton|gene_product=hypotheticalprotein|transcript_product=hypotheticalprotein|location=HG675705:215427-215663(+)|protein_length=78|sequence_SO=supercontig|SO=protein_coding_gene|is_pseudo=false	ETH_00001875-t26_1-p1 | transcript=ETH_00001875-t26_1 | gene=ETH_00001875 | organism=Eimeria_tenella_strain_Houghton | gene_product=hypothetical protein | transcript_product=hypothetical protein | location=HG675705:215427-215663(+) | protein_length=78 | se	1	1	1	1	15.4	7.5654	78	0.0095396	6.4861	0	0	0	0	15.4	0	9473.7	0	0	0	0	9473.7	0	QQQQQQQQLPCL
ETH_00001880-t26_1-p1|transcript=ETH_00001880-t26_1|gene=ETH_00001880|organism=Eimeria_tenella_strain_Houghton|gene_product=4-hydroxy-3-methylbut-2-en-1-yldiphosphatesynthase,putative|transcript_product=4-hydroxy-3-methylbut-2-en-1-yldiphosphatesynthase,putative|location=HG675705:219290-227652(-)|protein_length=996|sequence_SO=supercontig|SO=protein_coding_gene|is_pseudo=false	ETH_00001880-t26_1-p1|transcript=ETH_00001880-t26_1|gene=ETH_00001880|organism=Eimeria_tenella_strain_Houghton|gene_product=4-hydroxy-3-methylbut-2-en-1-yldiphosphatesynthase,putative|transcript_product=4-hydroxy-3-methylbut-2-en-1-yldiphosphatesynthase,putative|location=HG675705:219290-227652(-)|protein_length=996|sequence_SO=supercontig|SO=protein_coding_gene|is_pseudo=false	ETH_00001880-t26_1-p1 | transcript=ETH_00001880-t26_1 | gene=ETH_00001880 | organism=Eimeria_tenella_strain_Houghton | gene_product=4-hydroxy-3-methylbut-2-en-1-yl diphosphate synthase, putative | transcript_product=4-hydroxy-3-methylbut-2-en-1-yl diphosph	1	6	6	6	8.4	106.28	996	0	37.117	1.7	0	1.4	8.4	7	7	1034200	4974.5	0	29233	340450	324930	334610	DVEGTVQQVLR;LIPPAAAPAAAAAAPAAAAAK;LQLLQQLR;SAAAAAAAAPAASILHR;TLFDIQQVAAEIK;VWEEAAAANPAAAK
ETH_00001920-t26_1-p1|transcript=ETH_00001920-t26_1|gene=ETH_00001920|organism=Eimeria_tenella_strain_Houghton|gene_product=Sporozoiteantigen|transcript_product=Sporozoiteantigen|location=HG676594:1364-2014(+)|protein_length=216|sequence_SO=supercontig|SO=protein_coding_gene|is_pseudo=false	ETH_00001920-t26_1-p1|transcript=ETH_00001920-t26_1|gene=ETH_00001920|organism=Eimeria_tenella_strain_Houghton|gene_product=Sporozoiteantigen|transcript_product=Sporozoiteantigen|location=HG676594:1364-2014(+)|protein_length=216|sequence_SO=supercontig|SO=protein_coding_gene|is_pseudo=false	ETH_00001920-t26_1-p1 | transcript=ETH_00001920-t26_1 | gene=ETH_00001920 | organism=Eimeria_tenella_strain_Houghton | gene_product=Sporozoite antigen | transcript_product=Sporozoite antigen | location=HG676594:1364-2014(+) | protein_length=216 | sequence_	1	3	3	3	14.4	22.369	216	0	18.879	5.1	0	5.1	14.4	14.4	14.4	1193700	6466.8	0	7155.6	379640	395390	405070	GLLLVESSK;LALEALLEGAR;QDLEQSLEAGK
ETH_00001935-t26_1-p1|transcript=ETH_00001935-t26_1|gene=ETH_00001935|organism=Eimeria_tenella_strain_Houghton|gene_product=dyneinlightchainroadblock-type2,putative|transcript_product=dyneinlightchainroadblock-type2,putative|location=HG677973:4252-4948(+)|protein_length=104|sequence_SO=supercontig|SO=protein_coding_gene|is_pseudo=false	ETH_00001935-t26_1-p1|transcript=ETH_00001935-t26_1|gene=ETH_00001935|organism=Eimeria_tenella_strain_Houghton|gene_product=dyneinlightchainroadblock-type2,putative|transcript_product=dyneinlightchainroadblock-type2,putative|location=HG677973:4252-4948(+)|protein_length=104|sequence_SO=supercontig|SO=protein_coding_gene|is_pseudo=false	ETH_00001935-t26_1-p1 | transcript=ETH_00001935-t26_1 | gene=ETH_00001935 | organism=Eimeria_tenella_strain_Houghton | gene_product=dynein light chain roadblock-type 2, putative | transcript_product=dynein light chain roadblock-type 2, putative | location=	1	4	4	4	69.2	11.228	104	0	26.357	0	20.2	20.2	57.7	57.7	69.2	1066500	0	6623.3	9468.3	153640	75302	821490	AEVEETLNR;DLDPQNDVTFLR;KHEILVAPDGEYLLLVIQDPNADSQAAALS;STLGQQQTAAYAAAAAQLADR
ETH_00001945-t26_1-p1|transcript=ETH_00001945-t26_1|gene=ETH_00001945|organism=Eimeria_tenella_strain_Houghton|gene_product=mitochondrialbranched-chainalpha-ketoaciddehydrogenaseE1,putative|transcript_product=mitochondrialbranched-chainalpha-ketoaciddehydrogenaseE1,putative|location=HG675777:966-3269(-)|protein_length=283|sequence_SO=supercontig|SO=protein_coding_gene|is_pseudo=false	ETH_00001945-t26_1-p1|transcript=ETH_00001945-t26_1|gene=ETH_00001945|organism=Eimeria_tenella_strain_Houghton|gene_product=mitochondrialbranched-chainalpha-ketoaciddehydrogenaseE1,putative|transcript_product=mitochondrialbranched-chainalpha-ketoaciddehydrogenaseE1,putative|location=HG675777:966-3269(-)|protein_length=283|sequence_SO=supercontig|SO=protein_coding_gene|is_pseudo=false	ETH_00001945-t26_1-p1 | transcript=ETH_00001945-t26_1 | gene=ETH_00001945 | organism=Eimeria_tenella_strain_Houghton | gene_product=mitochondrial branched-chain alpha-keto acid dehydrogenase E1, putative | transcript_product=mitochondrial branched-chain al	1	12	12	12	56.5	31.766	283	0	220.02	30	40.3	39.9	56.2	52.3	56.5	87354000	2218500	2169900	2484000	25618000	24532000	30332000	DQYAGDGIAIR;ELILETNEPVMMEFMTYR;GNTLLVCR;ISVGFFGEGAASEGDFHAAANFAATLK;KYLTQQGWWTDEEEEALR;NNGYAISTPVK;PAGELEAWNASGILPIAR;VDGNDLFASYLATK;VGQHSTSDDSSAYR;VGQHSTSDDSSAYRPAGELEAWNASGILPIAR;VTEGLFDDVWSHPVQTLEEQK;YLTQQGWWTDEEEEALR
ETH_00001955-t26_1-p1|transcript=ETH_00001955-t26_1|gene=ETH_00001955|organism=Eimeria_tenella_strain_Houghton|gene_product=TPRdomain-containingprotein,putative|transcript_product=TPRdomain-containingprotein,putative|location=HG675584:4568-7602(+)|protein_length=529|sequence_SO=supercontig|SO=protein_coding_gene|is_pseudo=false;REV__ETH_00014945-t26_1-p1|transcript=ETH_00014945-t26_1|gene=ETH_000…	ETH_00001955-t26_1-p1|transcript=ETH_00001955-t26_1|gene=ETH_00001955|organism=Eimeria_tenella_strain_Houghton|gene_product=TPRdomain-containingprotein,putative|transcript_product=TPRdomain-containingprotein,putative|location=HG675584:4568-7602(+)|protein_length=529|sequence_SO=supercontig|SO=protein_coding_gene|is_pseudo=false	ETH_00001955-t26_1-p1 | transcript=ETH_00001955-t26_1 | gene=ETH_00001955 | organism=Eimeria_tenella_strain_Houghton | gene_product=TPR domain-containing protein, putative | transcript_product=TPR domain-containing protein, putative | location=HG675584:456	5	5	5	4	15.1	55.19	529	0	46.13	0	2.1	2.1	15.1	10.2	15.1	890980	0	2901.2	1803.1	278190	288310	319780	AAAAAAAAAAK;AEAAATEADGEAAAAAAAK;FASMGLEAAAAAAEEAAAEEAAAAAK;LSLLQQLK;YTLMQQQQQQQQQQQR
ETH_00001975-t26_1-p1|transcript=ETH_00001975-t26_1|gene=ETH_00001975|organism=Eimeria_tenella_strain_Houghton|gene_product=SAGfamilymember|transcript_product=SAGfamilymember|location=HG673757:13316-14404(-)|protein_length=235|sequence_SO=supercontig|SO=protein_coding_gene|is_pseudo=false	ETH_00001975-t26_1-p1|transcript=ETH_00001975-t26_1|gene=ETH_00001975|organism=Eimeria_tenella_strain_Houghton|gene_product=SAGfamilymember|transcript_product=SAGfamilymember|location=HG673757:13316-14404(-)|protein_length=235|sequence_SO=supercontig|SO=protein_coding_gene|is_pseudo=false	ETH_00001975-t26_1-p1 | transcript=ETH_00001975-t26_1 | gene=ETH_00001975 | organism=Eimeria_tenella_strain_Houghton | gene_product=SAG family member | transcript_product=SAG family member | location=HG673757:13316-14404(-) | protein_length=235 | sequence_	1	7	7	7	39.1	24.268	235	0	45.668	28.5	33.6	24.3	34	29.4	39.1	16564000	1135400	725880	1118100	4061200	4600400	4923300	IDSVTSQTASGFVATFTTEPNYK;LGTGAPFSEEFFK;LVQDALSAALK;QLLVCQMNPK;QQTLVDSLLK;SDSIEDMTEADLK;SIPTTVGNDCGK
ETH_00001980-t26_1-p1|transcript=ETH_00001980-t26_1|gene=ETH_00001980|organism=Eimeria_tenella_strain_Houghton|gene_product=peroxisomebiogenesisfactor7,putative|transcript_product=peroxisomebiogenesisfactor7,putative|location=HG673757:18821-20341(-)|protein_length=506|sequence_SO=supercontig|SO=protein_coding_gene|is_pseudo=false	ETH_00001980-t26_1-p1|transcript=ETH_00001980-t26_1|gene=ETH_00001980|organism=Eimeria_tenella_strain_Houghton|gene_product=peroxisomebiogenesisfactor7,putative|transcript_product=peroxisomebiogenesisfactor7,putative|location=HG673757:18821-20341(-)|protein_length=506|sequence_SO=supercontig|SO=protein_coding_gene|is_pseudo=false	ETH_00001980-t26_1-p1 | transcript=ETH_00001980-t26_1 | gene=ETH_00001980 | organism=Eimeria_tenella_strain_Houghton | gene_product=peroxisome biogenesis factor 7, putative | transcript_product=peroxisome biogenesis factor 7, putative | location=HG673757:1	1	6	6	6	18.6	52.774	506	0	36.966	4.7	0	6.9	18.6	18.6	18.6	643410	10628	0	5253.8	217730	229070	180730	HRPWQILTGAADGTVALWDLR;HTADIPANPR;LLISSALDGQLR;QQQGPPTLPALPAAGTFGGVAVQELK;VSSTQAHQLAVR;VWDMQHSSSAAIR
ETH_00002010-t26_1-p1|transcript=ETH_00002010-t26_1|gene=ETH_00002010|organism=Eimeria_tenella_strain_Houghton|gene_product=vacuolarproteinsorting26,putative|transcript_product=vacuolarproteinsorting26,putative|location=HG673757:45423-48569(-)|protein_length=297|sequence_SO=supercontig|SO=protein_coding_gene|is_pseudo=false	ETH_00002010-t26_1-p1|transcript=ETH_00002010-t26_1|gene=ETH_00002010|organism=Eimeria_tenella_strain_Houghton|gene_product=vacuolarproteinsorting26,putative|transcript_product=vacuolarproteinsorting26,putative|location=HG673757:45423-48569(-)|protein_length=297|sequence_SO=supercontig|SO=protein_coding_gene|is_pseudo=false	ETH_00002010-t26_1-p1 | transcript=ETH_00002010-t26_1 | gene=ETH_00002010 | organism=Eimeria_tenella_strain_Houghton | gene_product=vacuolar protein sorting 26, putative | transcript_product=vacuolar protein sorting 26, putative | location=HG673757:45423-4	1	13	13	13	51.5	33.773	297	0	88.534	36	34.7	45.1	51.5	51.5	51.5	14701000	338590	249040	360530	4544000	4286600	4922200	AHETYSGINVR;DLEPPGLLLESK;EHDFVVQNVGPPPEIK;FEIMDGAPIR;LPIYSDVEDVSGVALLNLK;LYLSGLDLTPTYK;NYASSIVK;SSTYDFFSISK;TETAGNGAAAVTDSETLSK;VELVGQVDMLYDR;VYFVLVR;YFLNLVLVDEEDR;YFLNLVLVDEEDRR
ETH_00002035-t26_1-p1|transcript=ETH_00002035-t26_1|gene=ETH_00002035|organism=Eimeria_tenella_strain_Houghton|gene_product=eukaryotictranslationinitiationfactor3subunit11,putative|transcript_product=eukaryotictranslationinitiationfactor3subunit11,putative|location=HG673757:101009-102112(+)|protein_length=253|sequence_SO=supercontig|SO=protein_coding_gene|is_pseudo=false	ETH_00002035-t26_1-p1|transcript=ETH_00002035-t26_1|gene=ETH_00002035|organism=Eimeria_tenella_strain_Houghton|gene_product=eukaryotictranslationinitiationfactor3subunit11,putative|transcript_product=eukaryotictranslationinitiationfactor3subunit11,putative|location=HG673757:101009-102112(+)|protein_length=253|sequence_SO=supercontig|SO=protein_coding_gene|is_pseudo=false	ETH_00002035-t26_1-p1 | transcript=ETH_00002035-t26_1 | gene=ETH_00002035 | organism=Eimeria_tenella_strain_Houghton | gene_product=eukaryotic translation initiation factor 3 subunit 11, putative | transcript_product=eukaryotic translation initiation facto	1	4	4	4	21.7	27.49	253	0	30.681	10.3	10.3	10.3	21.7	21.7	21.7	6818300	199790	124130	171790	2051700	2150500	2120400	EPEMADVLHTPGVVEALR;GIAAGGASPDLCSAVLR;GWTIEDAAAGQK;YLSVEGLR
ETH_00002040-t26_1-p1|transcript=ETH_00002040-t26_1|gene=ETH_00002040|organism=Eimeria_tenella_strain_Houghton|gene_product=hypotheticalprotein,conserved|transcript_product=hypotheticalprotein,conserved|location=HG673757:102899-109302(-)|protein_length=1356|sequence_SO=supercontig|SO=protein_coding_gene|is_pseudo=false;ETH_00006725-t26_1-p1|transcript=ETH_00006725-t26_1|gene=ETH_00006725|organism…	ETH_00002040-t26_1-p1|transcript=ETH_00002040-t26_1|gene=ETH_00002040|organism=Eimeria_tenella_strain_Houghton|gene_product=hypotheticalprotein,conserved|transcript_product=hypotheticalprotein,conserved|location=HG673757:102899-109302(-)|protein_length=1356|sequence_SO=supercontig|SO=protein_coding_gene|is_pseudo=false	ETH_00002040-t26_1-p1 | transcript=ETH_00002040-t26_1 | gene=ETH_00002040 | organism=Eimeria_tenella_strain_Houghton | gene_product=hypothetical protein, conserved | transcript_product=hypothetical protein, conserved | location=HG673757:102899-109302(-) |	2	10	10	10	10.9	143.76	1356	0	81.316	4.1	1.8	2.4	10.9	10.9	10.9	1610300	12361	2301.8	12435	498630	558370	526190	AEASAAPAAAANEAAAGPR;AHLLLLMPK;AVSSALLQLATDDHGSLQQQQK;DGPEGGAVDPR;NAAAVAAAAEDK;PSVSLLMQLAGSK;QLLLLLQR;QQQLQQLLHK;SPEEAHAEGSDAAAAATAAVAAAR;SSFGAVEDLADSSSSSSSNR
ETH_00002050-t26_1-p1|transcript=ETH_00002050-t26_1|gene=ETH_00002050|organism=Eimeria_tenella_strain_Houghton|gene_product=hypotheticalprotein|transcript_product=hypotheticalprotein|location=HG676024:494-3084(+)|protein_length=824|sequence_SO=supercontig|SO=protein_coding_gene|is_pseudo=false	ETH_00002050-t26_1-p1|transcript=ETH_00002050-t26_1|gene=ETH_00002050|organism=Eimeria_tenella_strain_Houghton|gene_product=hypotheticalprotein|transcript_product=hypotheticalprotein|location=HG676024:494-3084(+)|protein_length=824|sequence_SO=supercontig|SO=protein_coding_gene|is_pseudo=false	ETH_00002050-t26_1-p1 | transcript=ETH_00002050-t26_1 | gene=ETH_00002050 | organism=Eimeria_tenella_strain_Houghton | gene_product=hypothetical protein | transcript_product=hypothetical protein | location=HG676024:494-3084(+) | protein_length=824 | sequen	1	3	3	3	7.2	90.156	824	0	21.321	0	0	0	7.2	7.2	5.7	246100	0	0	0	84606	89006	72492	GSTSGLLGAAAAAANTAESSSSALQPGVR;LGVLLTPQQQQQLIQALR;SNEQEPQPPNER
ETH_00002080-t26_1-p1|transcript=ETH_00002080-t26_1|gene=ETH_00002080|organism=Eimeria_tenella_strain_Houghton|gene_product=hypotheticalprotein,conserved|transcript_product=hypotheticalprotein,conserved|location=HG673768:24697-26021(+)|protein_length=402|sequence_SO=supercontig|SO=protein_coding_gene|is_pseudo=false	ETH_00002080-t26_1-p1|transcript=ETH_00002080-t26_1|gene=ETH_00002080|organism=Eimeria_tenella_strain_Houghton|gene_product=hypotheticalprotein,conserved|transcript_product=hypotheticalprotein,conserved|location=HG673768:24697-26021(+)|protein_length=402|sequence_SO=supercontig|SO=protein_coding_gene|is_pseudo=false	ETH_00002080-t26_1-p1 | transcript=ETH_00002080-t26_1 | gene=ETH_00002080 | organism=Eimeria_tenella_strain_Houghton | gene_product=hypothetical protein, conserved | transcript_product=hypothetical protein, conserved | location=HG673768:24697-26021(+) | pr	1	2	2	2	11.9	38.148	402	0.0019831	12.04	4	4	4	11.9	11.9	11.9	160770	17126	12513	8563.4	37947	42415	42209	DGSAAPVTAGAAAAVK;QASAAVAAAAAAAAAAQHADDSPAAAAAAAAK
ETH_00002100-t26_1-p1|transcript=ETH_00002100-t26_1|gene=ETH_00002100|organism=Eimeria_tenella_strain_Houghton|gene_product=hypotheticalprotein,conserved|transcript_product=hypotheticalprotein,conserved|location=HG673768:38908-45869(+)|protein_length=495|sequence_SO=supercontig|SO=protein_coding_gene|is_pseudo=false	ETH_00002100-t26_1-p1|transcript=ETH_00002100-t26_1|gene=ETH_00002100|organism=Eimeria_tenella_strain_Houghton|gene_product=hypotheticalprotein,conserved|transcript_product=hypotheticalprotein,conserved|location=HG673768:38908-45869(+)|protein_length=495|sequence_SO=supercontig|SO=protein_coding_gene|is_pseudo=false	ETH_00002100-t26_1-p1 | transcript=ETH_00002100-t26_1 | gene=ETH_00002100 | organism=Eimeria_tenella_strain_Houghton | gene_product=hypothetical protein, conserved | transcript_product=hypothetical protein, conserved | location=HG673768:38908-45869(+) | pr	1	8	8	8	19	53.314	495	0	49.674	5.9	5.9	9.3	17.4	19	17.4	2948900	614460	127990	33651	689690	731280	751820	AAIEEPSK;DLVQVSLLR;EEAFSLFGR;ISLAAAALLLR;LLGLNTFSETLHK;LQQIEAMK;QSNELSQLLQQQPQQQQQQQQK;SIWLAVPLGGSEGK
ETH_00002115-t26_1-p1|transcript=ETH_00002115-t26_1|gene=ETH_00002115|organism=Eimeria_tenella_strain_Houghton|gene_product=RNAhelicase,putative|transcript_product=RNAhelicase,putative|location=HG673768:67415-76314(-)|protein_length=1276|sequence_SO=supercontig|SO=protein_coding_gene|is_pseudo=false	ETH_00002115-t26_1-p1|transcript=ETH_00002115-t26_1|gene=ETH_00002115|organism=Eimeria_tenella_strain_Houghton|gene_product=RNAhelicase,putative|transcript_product=RNAhelicase,putative|location=HG673768:67415-76314(-)|protein_length=1276|sequence_SO=supercontig|SO=protein_coding_gene|is_pseudo=false	ETH_00002115-t26_1-p1 | transcript=ETH_00002115-t26_1 | gene=ETH_00002115 | organism=Eimeria_tenella_strain_Houghton | gene_product=RNA helicase, putative | transcript_product=RNA helicase, putative | location=HG673768:67415-76314(-) | protein_length=1276	1	7	7	7	7.4	138.63	1276	0	45.868	1.3	0	0.9	6.1	7.4	6.1	561200	2228.6	0	5656.5	178270	207380	167670	AVAALQHAAEQQQQQQQQR;EVEAVEAYVNNFK;GIAIIMFDEQVDPEEAK;HDEPEPTEPR;LQQELQQLQQQLR;VDHPQLAELVSR;WVVYDEIHYMR
ETH_00002120-t26_1-p1|transcript=ETH_00002120-t26_1|gene=ETH_00002120|organism=Eimeria_tenella_strain_Houghton|gene_product=RASsmallGTpase,putative|transcript_product=RASsmallGTpase,putative|location=HG673768:78680-81043(-)|protein_length=204|sequence_SO=supercontig|SO=protein_coding_gene|is_pseudo=false	ETH_00002120-t26_1-p1|transcript=ETH_00002120-t26_1|gene=ETH_00002120|organism=Eimeria_tenella_strain_Houghton|gene_product=RASsmallGTpase,putative|transcript_product=RASsmallGTpase,putative|location=HG673768:78680-81043(-)|protein_length=204|sequence_SO=supercontig|SO=protein_coding_gene|is_pseudo=false	ETH_00002120-t26_1-p1 | transcript=ETH_00002120-t26_1 | gene=ETH_00002120 | organism=Eimeria_tenella_strain_Houghton | gene_product=RAS small GTpase, putative | transcript_product=RAS small GTpase, putative | location=HG673768:78680-81043(-) | protein_leng	1	14	14	14	63.7	22.816	204	0	114.7	41.7	53.9	50.5	55.4	63.7	63.7	58659000	3886500	3767000	3748700	14530000	16340000	16386000	ELADSCNIR;FADDTYTESYISTIGVDFK;GAHGIVVVYDVTDR;IGPSQPVR;KVVSFEEGK;LLLIGDSGVGK;MKPEYDFLFK;NWMHEIER;SAQNVEEAFHIMASEIK;TITSSYYR;TITSSYYRGAHGIVVVYDVTDR;VQVGQQQSR;VVSFEEGK;YAMEGVSK
ETH_00002130-t26_1-p1|transcript=ETH_00002130-t26_1|gene=ETH_00002130|organism=Eimeria_tenella_strain_Houghton|gene_product=mRNApolyadenylation-relatedprotein,related|transcript_product=mRNApolyadenylation-relatedprotein,related|location=HG673768:88513-91379(-)|protein_length=655|sequence_SO=supercontig|SO=protein_coding_gene|is_pseudo=false	ETH_00002130-t26_1-p1|transcript=ETH_00002130-t26_1|gene=ETH_00002130|organism=Eimeria_tenella_strain_Houghton|gene_product=mRNApolyadenylation-relatedprotein,related|transcript_product=mRNApolyadenylation-relatedprotein,related|location=HG673768:88513-91379(-)|protein_length=655|sequence_SO=supercontig|SO=protein_coding_gene|is_pseudo=false	ETH_00002130-t26_1-p1 | transcript=ETH_00002130-t26_1 | gene=ETH_00002130 | organism=Eimeria_tenella_strain_Houghton | gene_product=mRNA polyadenylation-related protein, related | transcript_product=mRNA polyadenylation-related protein, related | location=	1	1	1	1	1.5	66.675	655	0.0048458	7.096	1.5	0	1.5	1.5	1.5	1.5	1866900	14078	0	8124.2	420420	562110	862190	PAAAAAAALR
ETH_00002140-t26_1-p1|transcript=ETH_00002140-t26_1|gene=ETH_00002140|organism=Eimeria_tenella_strain_Houghton|gene_product=hypotheticalprotein|transcript_product=hypotheticalprotein|location=HG673768:99068-101834(-)|protein_length=809|sequence_SO=supercontig|SO=protein_coding_gene|is_pseudo=false	ETH_00002140-t26_1-p1|transcript=ETH_00002140-t26_1|gene=ETH_00002140|organism=Eimeria_tenella_strain_Houghton|gene_product=hypotheticalprotein|transcript_product=hypotheticalprotein|location=HG673768:99068-101834(-)|protein_length=809|sequence_SO=supercontig|SO=protein_coding_gene|is_pseudo=false	ETH_00002140-t26_1-p1 | transcript=ETH_00002140-t26_1 | gene=ETH_00002140 | organism=Eimeria_tenella_strain_Houghton | gene_product=hypothetical protein | transcript_product=hypothetical protein | location=HG673768:99068-101834(-) | protein_length=809 | se	1	2	2	2	3.7	85.191	809	0.0010251	12.53	0	0	0	3.7	3.7	3.7	72042	0	0	0	18483	25175	28383	AAAASATEQQQEEAFR;AEALLYEQQQHPHR
ETH_00002155-t26_1-p1|transcript=ETH_00002155-t26_1|gene=ETH_00002155|organism=Eimeria_tenella_strain_Houghton|gene_product=hypotheticalprotein|transcript_product=hypotheticalprotein|location=HG678392:138-848(-)|protein_length=236|sequence_SO=supercontig|SO=protein_coding_gene|is_pseudo=false	ETH_00002155-t26_1-p1|transcript=ETH_00002155-t26_1|gene=ETH_00002155|organism=Eimeria_tenella_strain_Houghton|gene_product=hypotheticalprotein|transcript_product=hypotheticalprotein|location=HG678392:138-848(-)|protein_length=236|sequence_SO=supercontig|SO=protein_coding_gene|is_pseudo=false	ETH_00002155-t26_1-p1 | transcript=ETH_00002155-t26_1 | gene=ETH_00002155 | organism=Eimeria_tenella_strain_Houghton | gene_product=hypothetical protein | transcript_product=hypothetical protein | location=HG678392:138-848(-) | protein_length=236 | sequenc	1	2	2	2	11	24.51	236	0.0010858	13.304	11	0	5.5	11	5.5	11	510800	26601	0	20044	182400	85638	196110	EQGPTSAGSLHLR;SALSHEQQQLTAR
ETH_00002175-t26_1-p1|transcript=ETH_00002175-t26_1|gene=ETH_00002175|organism=Eimeria_tenella_strain_Houghton|gene_product=Proteasomesubunitbetatype,related|transcript_product=Proteasomesubunitbetatype,related|location=HG678363:293-760(-)|protein_length=155|sequence_SO=supercontig|SO=protein_coding_gene|is_pseudo=false	ETH_00002175-t26_1-p1|transcript=ETH_00002175-t26_1|gene=ETH_00002175|organism=Eimeria_tenella_strain_Houghton|gene_product=Proteasomesubunitbetatype,related|transcript_product=Proteasomesubunitbetatype,related|location=HG678363:293-760(-)|protein_length=155|sequence_SO=supercontig|SO=protein_coding_gene|is_pseudo=false	ETH_00002175-t26_1-p1 | transcript=ETH_00002175-t26_1 | gene=ETH_00002175 | organism=Eimeria_tenella_strain_Houghton | gene_product=Proteasome subunit beta type , related | transcript_product=Proteasome subunit beta type , related | location=HG678363:293-7	1	4	4	4	23.2	14.9	155	0	25.055	17.4	17.4	17.4	23.2	23.2	23.2	9260500	290390	247200	270060	2803600	2887700	2761600	EFAVVAADK;LLALAGEPGDR;LLQVDDDK;SQFGEYIR
ETH_00002190-t26_1-p1|transcript=ETH_00002190-t26_1|gene=ETH_00002190|organism=Eimeria_tenella_strain_Houghton|gene_product=hypotheticalprotein,conserved|transcript_product=hypotheticalprotein,conserved|location=HG678317:1859-3594(-)|protein_length=213|sequence_SO=supercontig|SO=protein_coding_gene|is_pseudo=false	ETH_00002190-t26_1-p1|transcript=ETH_00002190-t26_1|gene=ETH_00002190|organism=Eimeria_tenella_strain_Houghton|gene_product=hypotheticalprotein,conserved|transcript_product=hypotheticalprotein,conserved|location=HG678317:1859-3594(-)|protein_length=213|sequence_SO=supercontig|SO=protein_coding_gene|is_pseudo=false	ETH_00002190-t26_1-p1 | transcript=ETH_00002190-t26_1 | gene=ETH_00002190 | organism=Eimeria_tenella_strain_Houghton | gene_product=hypothetical protein, conserved | transcript_product=hypothetical protein, conserved | location=HG678317:1859-3594(-) | prot	1	3	3	3	16.9	24.615	213	0.0011947	17.763	5.2	0	0	11.3	6.1	16.9	204030	17503	0	0	34890	25036	126610	AEPAVDLAANR;LLQQQQQQQQQQR;TANMETGQVGFK
ETH_00002200-t26_1-p1|transcript=ETH_00002200-t26_1|gene=ETH_00002200|organism=Eimeria_tenella_strain_Houghton|gene_product=hypotheticalprotein,conserved|transcript_product=hypotheticalprotein,conserved|location=HG675759:9617-11657(-)|protein_length=401|sequence_SO=supercontig|SO=protein_coding_gene|is_pseudo=false	ETH_00002200-t26_1-p1|transcript=ETH_00002200-t26_1|gene=ETH_00002200|organism=Eimeria_tenella_strain_Houghton|gene_product=hypotheticalprotein,conserved|transcript_product=hypotheticalprotein,conserved|location=HG675759:9617-11657(-)|protein_length=401|sequence_SO=supercontig|SO=protein_coding_gene|is_pseudo=false	ETH_00002200-t26_1-p1 | transcript=ETH_00002200-t26_1 | gene=ETH_00002200 | organism=Eimeria_tenella_strain_Houghton | gene_product=hypothetical protein, conserved | transcript_product=hypothetical protein, conserved | location=HG675759:9617-11657(-) | pro	1	6	6	6	19	44.888	401	0	39.121	8.2	3.7	3.7	19	19	19	2634400	86935	46446	50459	843060	848990	758460	GFAFLSFVDPSHAAVAIEHFDNK;GGDTDTLYISNLPLR;NANPGEFPYDMR;TIFGDGSR;VEENVQQSNR;WQQYEDPR
ETH_00002215-t26_1-p1|transcript=ETH_00002215-t26_1|gene=ETH_00002215|organism=Eimeria_tenella_strain_Houghton|gene_product=glycolipidtransferprotein,putative|transcript_product=glycolipidtransferprotein,putative|location=HG675759:17977-19721(+)|protein_length=224|sequence_SO=supercontig|SO=protein_coding_gene|is_pseudo=false	ETH_00002215-t26_1-p1|transcript=ETH_00002215-t26_1|gene=ETH_00002215|organism=Eimeria_tenella_strain_Houghton|gene_product=glycolipidtransferprotein,putative|transcript_product=glycolipidtransferprotein,putative|location=HG675759:17977-19721(+)|protein_length=224|sequence_SO=supercontig|SO=protein_coding_gene|is_pseudo=false	ETH_00002215-t26_1-p1 | transcript=ETH_00002215-t26_1 | gene=ETH_00002215 | organism=Eimeria_tenella_strain_Houghton | gene_product=glycolipid transfer protein, putative | transcript_product=glycolipid transfer protein, putative | location=HG675759:17977-1	1	3	3	3	19.2	24.827	224	0.001218	18.232	7.1	7.1	12.1	19.2	12.1	19.2	420580	24393	24571	24684	100820	93029	153080	GGSVVTADELIAWELK;GTALYNTILER;LNTLLEEANCNFPDKA
ETH_00002230-t26_1-p1|transcript=ETH_00002230-t26_1|gene=ETH_00002230|organism=Eimeria_tenella_strain_Houghton|gene_product=reticulondomain-containingprotein,putative|transcript_product=reticulondomain-containingprotein,putative|location=HG675759:28748-29320(+)|protein_length=190|sequence_SO=supercontig|SO=protein_coding_gene|is_pseudo=false	ETH_00002230-t26_1-p1|transcript=ETH_00002230-t26_1|gene=ETH_00002230|organism=Eimeria_tenella_strain_Houghton|gene_product=reticulondomain-containingprotein,putative|transcript_product=reticulondomain-containingprotein,putative|location=HG675759:28748-29320(+)|protein_length=190|sequence_SO=supercontig|SO=protein_coding_gene|is_pseudo=false	ETH_00002230-t26_1-p1 | transcript=ETH_00002230-t26_1 | gene=ETH_00002230 | organism=Eimeria_tenella_strain_Houghton | gene_product=reticulon domain-containing protein, putative | transcript_product=reticulon domain-containing protein, putative | location=	1	5	5	5	35.3	21.467	190	0	38.223	13.2	12.6	16.8	35.3	35.3	35.3	20339000	419280	364600	499620	5759000	6401300	6895400	ALHLTPTQEGPWEIVSR;GSSQECGGCTVAR;LANQAFHK;TNSLALFVSVNLFYFLVFAMGK;VEWLYDR
ETH_00002250-t26_1-p1|transcript=ETH_00002250-t26_1|gene=ETH_00002250|organism=Eimeria_tenella_strain_Houghton|gene_product=ubiquitin-conjugatingenzymee2,putative|transcript_product=ubiquitin-conjugatingenzymee2,putative|location=HG675759:42460-43491(-)|protein_length=226|sequence_SO=supercontig|SO=protein_coding_gene|is_pseudo=false	ETH_00002250-t26_1-p1|transcript=ETH_00002250-t26_1|gene=ETH_00002250|organism=Eimeria_tenella_strain_Houghton|gene_product=ubiquitin-conjugatingenzymee2,putative|transcript_product=ubiquitin-conjugatingenzymee2,putative|location=HG675759:42460-43491(-)|protein_length=226|sequence_SO=supercontig|SO=protein_coding_gene|is_pseudo=false	ETH_00002250-t26_1-p1 | transcript=ETH_00002250-t26_1 | gene=ETH_00002250 | organism=Eimeria_tenella_strain_Houghton | gene_product=ubiquitin-conjugating enzyme e2, putative | transcript_product=ubiquitin-conjugating enzyme e2, putative | location=HG675759	1	4	4	4	25.7	24.364	226	0	26.396	0	9.7	9.7	22.6	25.7	22.6	2412400	0	192820	142250	562230	751150	763920	DNEAATVAQR;NQAIQMR;STSASQATEAVASPTGSSGGGGANVR;YAPMADGSVGQDIMK
ETH_00002255-t26_1-p1|transcript=ETH_00002255-t26_1|gene=ETH_00002255|organism=Eimeria_tenella_strain_Houghton|gene_product=ubiquitin-conjugatingenzymee2,putative|transcript_product=ubiquitin-conjugatingenzymee2,putative|location=HG675759:47357-49661(+)|protein_length=321|sequence_SO=supercontig|SO=protein_coding_gene|is_pseudo=false	ETH_00002255-t26_1-p1|transcript=ETH_00002255-t26_1|gene=ETH_00002255|organism=Eimeria_tenella_strain_Houghton|gene_product=ubiquitin-conjugatingenzymee2,putative|transcript_product=ubiquitin-conjugatingenzymee2,putative|location=HG675759:47357-49661(+)|protein_length=321|sequence_SO=supercontig|SO=protein_coding_gene|is_pseudo=false	ETH_00002255-t26_1-p1 | transcript=ETH_00002255-t26_1 | gene=ETH_00002255 | organism=Eimeria_tenella_strain_Houghton | gene_product=ubiquitin-conjugating enzyme e2, putative | transcript_product=ubiquitin-conjugating enzyme e2, putative | location=HG675759	1	3	3	3	14.3	35.307	321	0	19.709	10	5.3	5.3	9	14.3	9	1579700	491490	445280	412800	65009	88734	76369	GPPDSPFEGGLYHGR;MQFLSHLFDLPSNR;NASPHWTAAPLSLEEPR
ETH_00002260-t26_1-p1|transcript=ETH_00002260-t26_1|gene=ETH_00002260|organism=Eimeria_tenella_strain_Houghton|gene_product=mitoticcheckpointproteinbub3,putative|transcript_product=mitoticcheckpointproteinbub3,putative|location=HG675759:51201-54280(+)|protein_length=327|sequence_SO=supercontig|SO=protein_coding_gene|is_pseudo=false	ETH_00002260-t26_1-p1|transcript=ETH_00002260-t26_1|gene=ETH_00002260|organism=Eimeria_tenella_strain_Houghton|gene_product=mitoticcheckpointproteinbub3,putative|transcript_product=mitoticcheckpointproteinbub3,putative|location=HG675759:51201-54280(+)|protein_length=327|sequence_SO=supercontig|SO=protein_coding_gene|is_pseudo=false	ETH_00002260-t26_1-p1 | transcript=ETH_00002260-t26_1 | gene=ETH_00002260 | organism=Eimeria_tenella_strain_Houghton | gene_product=mitotic checkpoint protein bub3, putative | transcript_product=mitotic checkpoint protein bub3, putative | location=HG675759	1	5	5	5	22.9	36.342	327	0	32.491	6.1	8.9	11.9	22.9	22.9	22.9	1496100	37387	12784	23431	461230	461360	499860	MLAELRPEPR;VAAGGLTGGVHVFDVHGAK;VSWEYFDPNPEVQSR;VYAMDLNDDK;YGTFATGGSDGGVSIWDGLSK
ETH_00002275-t26_1-p1|transcript=ETH_00002275-t26_1|gene=ETH_00002275|organism=Eimeria_tenella_strain_Houghton|gene_product=1,4-alpha-glucanbranchingenzyme,putative|transcript_product=1,4-alpha-glucanbranchingenzyme,putative|location=HG675759:71861-77294(-)|protein_length=1016|sequence_SO=supercontig|SO=protein_coding_gene|is_pseudo=false	ETH_00002275-t26_1-p1|transcript=ETH_00002275-t26_1|gene=ETH_00002275|organism=Eimeria_tenella_strain_Houghton|gene_product=1,4-alpha-glucanbranchingenzyme,putative|transcript_product=1,4-alpha-glucanbranchingenzyme,putative|location=HG675759:71861-77294(-)|protein_length=1016|sequence_SO=supercontig|SO=protein_coding_gene|is_pseudo=false	ETH_00002275-t26_1-p1 | transcript=ETH_00002275-t26_1 | gene=ETH_00002275 | organism=Eimeria_tenella_strain_Houghton | gene_product=1,4-alpha-glucan branching enzyme, putative | transcript_product=1,4-alpha-glucan branching enzyme, putative | location=HG67	1	29	29	29	34.9	115.14	1016	0	194.94	21.1	17	20.9	33.7	32.9	33.8	29844000	1490700	1231600	1421200	8084200	8183000	9433600	APQPSAEEK;DSPTMEALTTQLNEAVR;DSWGLVYYDGEPCYEYADPR;EFPGVFTMAEESTSWR;EPMSIYEVHLPSWMR;EQPYTNMNDVAK;GLYMAHER;HPSQDPAGTETR;IDPYAQEFEVPPK;ISGTDSLVAQDK;LDLHPTK;LGNPDDFK;LWGTAVFNYR;NVDHVELRPR;PLIFMGGEIGQGR;SFLLGAAYHWLR;SQPALHAGDDETWNFK;SSDPYVPLDYELLVR;SVDWHEGEEELR;SVDWHEGEEELRK;TASIISACDDAFKPAESR;TEDGVAPPR;TLYGFQIGMPGR;TTACTSGYIPTSGPK;VLGETDQLHR;WILPLSHDEVVSGK;YHIDGLR;YPVGVPHGGEWQLLLNSDDWK;YQWHDQEWMAR
ETH_00002280-t26_1-p1|transcript=ETH_00002280-t26_1|gene=ETH_00002280|organism=Eimeria_tenella_strain_Houghton|gene_product=hypotheticalprotein,conserved|transcript_product=hypotheticalprotein,conserved|location=HG675759:83750-86459(+)|protein_length=661|sequence_SO=supercontig|SO=protein_coding_gene|is_pseudo=false	ETH_00002280-t26_1-p1|transcript=ETH_00002280-t26_1|gene=ETH_00002280|organism=Eimeria_tenella_strain_Houghton|gene_product=hypotheticalprotein,conserved|transcript_product=hypotheticalprotein,conserved|location=HG675759:83750-86459(+)|protein_length=661|sequence_SO=supercontig|SO=protein_coding_gene|is_pseudo=false	ETH_00002280-t26_1-p1 | transcript=ETH_00002280-t26_1 | gene=ETH_00002280 | organism=Eimeria_tenella_strain_Houghton | gene_product=hypothetical protein, conserved | transcript_product=hypothetical protein, conserved | location=HG675759:83750-86459(+) | pr	1	2	2	2	3.2	70.972	661	0.001032	12.608	0	1.7	0	3.2	3.2	1.5	135580	0	3269.2	0	53990	56000	22325	ELTEHLQFEK;YTEADSEEPLR
ETH_00002285-t26_1-p1|transcript=ETH_00002285-t26_1|gene=ETH_00002285|organism=Eimeria_tenella_strain_Houghton|gene_product=DEAH-boxRNA/DNAhelicase,putative|transcript_product=DEAH-boxRNA/DNAhelicase,putative|location=HG675759:86556-94496(+)|protein_length=1380|sequence_SO=supercontig|SO=protein_coding_gene|is_pseudo=false	ETH_00002285-t26_1-p1|transcript=ETH_00002285-t26_1|gene=ETH_00002285|organism=Eimeria_tenella_strain_Houghton|gene_product=DEAH-boxRNA/DNAhelicase,putative|transcript_product=DEAH-boxRNA/DNAhelicase,putative|location=HG675759:86556-94496(+)|protein_length=1380|sequence_SO=supercontig|SO=protein_coding_gene|is_pseudo=false	ETH_00002285-t26_1-p1 | transcript=ETH_00002285-t26_1 | gene=ETH_00002285 | organism=Eimeria_tenella_strain_Houghton | gene_product=DEAH-box RNA/DNA helicase, putative | transcript_product=DEAH-box RNA/DNA helicase, putative | location=HG675759:86556-94496	1	9	9	9	9	148.39	1380	0	54.22	2.5	2.8	3.6	7.1	8.1	9	1421500	176640	265430	284620	186690	240950	267160	ASLGADSIQGSPQK;DEFANMATVETPELHR;FSVVVVDEVHER;LVELEGHLI;PLQQLSEYISSQAAPNADSNVSK;TFPVSVHYLDEVLR;VDADPNSPQEDK;VFAGWESAVSSGR;VFIHPTSVNFK
ETH_00002290-t26_1-p1|transcript=ETH_00002290-t26_1|gene=ETH_00002290|organism=Eimeria_tenella_strain_Houghton|gene_product=histidyltRNAsynthetase2,putative|transcript_product=histidyltRNAsynthetase2,putative|location=HG675759:95912-97519(+)|protein_length=191|sequence_SO=supercontig|SO=protein_coding_gene|is_pseudo=false	ETH_00002290-t26_1-p1|transcript=ETH_00002290-t26_1|gene=ETH_00002290|organism=Eimeria_tenella_strain_Houghton|gene_product=histidyltRNAsynthetase2,putative|transcript_product=histidyltRNAsynthetase2,putative|location=HG675759:95912-97519(+)|protein_length=191|sequence_SO=supercontig|SO=protein_coding_gene|is_pseudo=false	ETH_00002290-t26_1-p1 | transcript=ETH_00002290-t26_1 | gene=ETH_00002290 | organism=Eimeria_tenella_strain_Houghton | gene_product=histidyl tRNA synthetase 2, putative | transcript_product=histidyl tRNA synthetase 2, putative | location=HG675759:95912-975	1	6	6	5	38.2	21.132	191	0	36.51	5.2	0	5.8	30.9	30.9	25.7	1474600	27328	0	9032	484970	535950	417290	ARPVYESFLENLR;GPAPTSPTSPPNQK;PVYESFLENLR;VAETGEEVAR;VEIHNDGPVTLTIDTQTLQLNR
ETH_00002310-t26_1-p1|transcript=ETH_00002310-t26_1|gene=ETH_00002310|organism=Eimeria_tenella_strain_Houghton|gene_product=TBCdomaincontainingprotein,related|transcript_product=TBCdomaincontainingprotein,related|location=HG675759:143432-146717(-)|protein_length=493|sequence_SO=supercontig|SO=protein_coding_gene|is_pseudo=false	ETH_00002310-t26_1-p1|transcript=ETH_00002310-t26_1|gene=ETH_00002310|organism=Eimeria_tenella_strain_Houghton|gene_product=TBCdomaincontainingprotein,related|transcript_product=TBCdomaincontainingprotein,related|location=HG675759:143432-146717(-)|protein_length=493|sequence_SO=supercontig|SO=protein_coding_gene|is_pseudo=false	ETH_00002310-t26_1-p1 | transcript=ETH_00002310-t26_1 | gene=ETH_00002310 | organism=Eimeria_tenella_strain_Houghton | gene_product=TBC domain containing protein, related | transcript_product=TBC domain containing protein, related | location=HG675759:14343	1	8	8	8	17.6	51.91	493	0	51.258	8.1	8.1	6.5	17.6	15.2	17.6	2841200	75819	46546	35952	962370	742160	978370	APGDEAAGSFFLK;DATQIHIDEK;EEAMEELR;IFVLDAER;LLQQQQPAVAAR;LYLPGYFK;MIGSSEFWETER;NANFFCPESAAALQQR
ETH_00002520-t26_1-p1|transcript=ETH_00002520-t26_1|gene=ETH_00002520|organism=Eimeria_tenella_strain_Houghton|gene_product=tubulinbetachain|transcript_product=tubulinbetachain|location=HG673764:11707-13786(-)|protein_length=449|sequence_SO=supercontig|SO=protein_coding_gene|is_pseudo=false	ETH_00002520-t26_1-p1|transcript=ETH_00002520-t26_1|gene=ETH_00002520|organism=Eimeria_tenella_strain_Houghton|gene_product=tubulinbetachain|transcript_product=tubulinbetachain|location=HG673764:11707-13786(-)|protein_length=449|sequence_SO=supercontig|SO=protein_coding_gene|is_pseudo=false	ETH_00002520-t26_1-p1 | transcript=ETH_00002520-t26_1 | gene=ETH_00002520 | organism=Eimeria_tenella_strain_Houghton | gene_product=tubulin beta chain | transcript_product=tubulin beta chain | location=HG673764:11707-13786(-) | protein_length=449 | sequenc	1	17	17	17	47.2	49.953	449	0	141.34	44.1	47.2	44.5	47.2	47.2	47.2	65569000	8551100	7735200	8058000	13127000	13676000	14422000	ALTVPELTQQMFDAK;AVLMDLEPGTMDSVR;EVDEQMLNVQNK;FPGQLNSDLR;FWEVISDEHGIAPTGTYK;GDSDLQLER;GHYTEGAELIDSVLDVVR;IMETFSVFPSPK;ISVFYNEATGGR;LAVNLVPFPR;LHFFLIGFAPLTSR;MSVTFVGNSTAIQEMFK;NSSYFVEWIPNNMK;PDNFVFGQTGAGNNWAK;SGPFGQLFR;SGPFGQLFRPDNFVFGQTGAGNNWAK;VSDQFTAMFR
ETH_00002535-t26_1-p1|transcript=ETH_00002535-t26_1|gene=ETH_00002535|organism=Eimeria_tenella_strain_Houghton|gene_product=p36protein,putative|transcript_product=p36protein,putative|location=HG673764:25353-26694(+)|protein_length=219|sequence_SO=supercontig|SO=protein_coding_gene|is_pseudo=false	ETH_00002535-t26_1-p1|transcript=ETH_00002535-t26_1|gene=ETH_00002535|organism=Eimeria_tenella_strain_Houghton|gene_product=p36protein,putative|transcript_product=p36protein,putative|location=HG673764:25353-26694(+)|protein_length=219|sequence_SO=supercontig|SO=protein_coding_gene|is_pseudo=false	ETH_00002535-t26_1-p1 | transcript=ETH_00002535-t26_1 | gene=ETH_00002535 | organism=Eimeria_tenella_strain_Houghton | gene_product=p36 protein, putative | transcript_product=p36 protein, putative | location=HG673764:25353-26694(+) | protein_length=219 | s	1	4	4	3	20.1	23.218	219	0	22.941	14.2	10	14.2	14.2	20.1	14.2	950480	44494	5748.1	36947	266350	305630	291320	ALPSTAAESSFSK;GIPIAVVTFGDPR;IAGEPLVQR;VLEHFGVSK
ETH_00002550-t26_1-p1|transcript=ETH_00002550-t26_1|gene=ETH_00002550|organism=Eimeria_tenella_strain_Houghton|gene_product=oxidoreductase,putative|transcript_product=oxidoreductase,putative|location=HG673764:45009-47156(+)|protein_length=400|sequence_SO=supercontig|SO=protein_coding_gene|is_pseudo=false	ETH_00002550-t26_1-p1|transcript=ETH_00002550-t26_1|gene=ETH_00002550|organism=Eimeria_tenella_strain_Houghton|gene_product=oxidoreductase,putative|transcript_product=oxidoreductase,putative|location=HG673764:45009-47156(+)|protein_length=400|sequence_SO=supercontig|SO=protein_coding_gene|is_pseudo=false	ETH_00002550-t26_1-p1 | transcript=ETH_00002550-t26_1 | gene=ETH_00002550 | organism=Eimeria_tenella_strain_Houghton | gene_product=oxidoreductase, putative | transcript_product=oxidoreductase, putative | location=HG673764:45009-47156(+) | protein_length=4	1	9	9	9	32	43.327	400	0	65.239	5.8	11	10.5	29.2	32	24.2	5096600	53728	32227	103810	1803800	1939800	1163200	AESLASLFYEFLLSGIFRIVSLALFLQFFSIITR;DGETLQEAQTK;ETQEEAPIEVFFCNAADVDPR;GIGHAIAIEAVQK;HLLPSMIQR;HVLITGGSK;LTEILEETSK;LVDHLEAGHR;SANTSNPHEGR
ETH_00002560-t26_1-p1|transcript=ETH_00002560-t26_1|gene=ETH_00002560|organism=Eimeria_tenella_strain_Houghton|gene_product=Trichohyalin,putative|transcript_product=Trichohyalin,putative|location=HG673764:53471-62743(-)|protein_length=1777|sequence_SO=supercontig|SO=protein_coding_gene|is_pseudo=false	ETH_00002560-t26_1-p1|transcript=ETH_00002560-t26_1|gene=ETH_00002560|organism=Eimeria_tenella_strain_Houghton|gene_product=Trichohyalin,putative|transcript_product=Trichohyalin,putative|location=HG673764:53471-62743(-)|protein_length=1777|sequence_SO=supercontig|SO=protein_coding_gene|is_pseudo=false	ETH_00002560-t26_1-p1 | transcript=ETH_00002560-t26_1 | gene=ETH_00002560 | organism=Eimeria_tenella_strain_Houghton | gene_product=Trichohyalin, putative | transcript_product=Trichohyalin, putative | location=HG673764:53471-62743(-) | protein_length=1777	1	13	13	13	11.1	188.22	1777	0	86.089	2.5	0.6	1	11.1	11.1	10.5	1352200	34094	20639	23070	439590	472380	362430	AASFGVAAASATATGPHPR;ALQQQVEVLGEELQLK;ANASATATAADAER;LAEENYSQQLR;LIVASLGDLR;LLQLFFDQLK;LLQQQQEAAQQQQQQQTADYAEQQR;LQQQQVEK;QLQQELENAHTQQQLLLR;QQQQQQQQQLEATIR;SVYAEELLLLQQK;TFGPASSDPTDIAAAASAR;WLHQLR
ETH_00002565-t26_1-p1|transcript=ETH_00002565-t26_1|gene=ETH_00002565|organism=Eimeria_tenella_strain_Houghton|gene_product=hypotheticalprotein,conserved|transcript_product=hypotheticalprotein,conserved|location=HG673764:64240-66972(-)|protein_length=323|sequence_SO=supercontig|SO=protein_coding_gene|is_pseudo=false	ETH_00002565-t26_1-p1|transcript=ETH_00002565-t26_1|gene=ETH_00002565|organism=Eimeria_tenella_strain_Houghton|gene_product=hypotheticalprotein,conserved|transcript_product=hypotheticalprotein,conserved|location=HG673764:64240-66972(-)|protein_length=323|sequence_SO=supercontig|SO=protein_coding_gene|is_pseudo=false	ETH_00002565-t26_1-p1 | transcript=ETH_00002565-t26_1 | gene=ETH_00002565 | organism=Eimeria_tenella_strain_Houghton | gene_product=hypothetical protein, conserved | transcript_product=hypothetical protein, conserved | location=HG673764:64240-66972(-) | pr	1	4	4	4	19.5	35.414	323	0	26.452	9.6	13	9.6	19.5	16.1	19.5	853250	18682	14200	14105	267610	250270	288390	AAASAASAAAPAAADGSK;DVNLQLQDLMK;PSEGPAEVSSSTK;PSSASAACVASDDAPGSSSSK
ETH_00002570-t26_1-p1|transcript=ETH_00002570-t26_1|gene=ETH_00002570|organism=Eimeria_tenella_strain_Houghton|gene_product=ATP-bindingcassetteproteinsubfamilyBmember2,putative|transcript_product=ATP-bindingcassetteproteinsubfamilyBmember2,putative|location=HG673764:70357-79981(+)|protein_length=1360|sequence_SO=supercontig|SO=protein_coding_gene|is_pseudo=false	ETH_00002570-t26_1-p1|transcript=ETH_00002570-t26_1|gene=ETH_00002570|organism=Eimeria_tenella_strain_Houghton|gene_product=ATP-bindingcassetteproteinsubfamilyBmember2,putative|transcript_product=ATP-bindingcassetteproteinsubfamilyBmember2,putative|location=HG673764:70357-79981(+)|protein_length=1360|sequence_SO=supercontig|SO=protein_coding_gene|is_pseudo=false	ETH_00002570-t26_1-p1 | transcript=ETH_00002570-t26_1 | gene=ETH_00002570 | organism=Eimeria_tenella_strain_Houghton | gene_product=ATP-binding cassette protein subfamily B member 2, putative | transcript_product=ATP-binding cassette protein subfamily B me	1	25	25	25	24.2	147.23	1360	0	164.64	7.6	7.9	7.2	19.3	22.9	24.2	14664000	2063800	2289500	2311000	2381500	2661300	2957200	AFHQTVHQDIAFFDLTENNAGK;ANTAAMDLEEVIGR;ATTLIVAHR;EANADGFITR;EESEVDDIEAAAPNQTWR;EGEAVALVGASGCGK;ELNVVSVR;HLGVVSQEPR;HVGGSIAR;IFGIDFCGYK;ILLDGDDLR;LANAAGFISTFPAGYDTNVGSGGAQLSGGQK;LLILDEATSALDVESEK;NIELGSPDPVTMEQVIAAAK;PGATQEEIR;QEMAWYDQSNVASLASR;REESEVDDIEAAAPNQTWR;SGWHDDIFASFR;SLTHSPNFR;TVVSLGIEGLMSQK;VAEVGTHDELMQIK;VLSHETFK;VVQEALDALVQTSK;VVSAFGLEEVFIK;VYDCDSGTITVGGIPTR
ETH_00002575-t26_1-p1|transcript=ETH_00002575-t26_1|gene=ETH_00002575|organism=Eimeria_tenella_strain_Houghton|gene_product=thioredoxin,putative|transcript_product=thioredoxin,putative|location=HG673764:80926-84444(-)|protein_length=448|sequence_SO=supercontig|SO=protein_coding_gene|is_pseudo=false	ETH_00002575-t26_1-p1|transcript=ETH_00002575-t26_1|gene=ETH_00002575|organism=Eimeria_tenella_strain_Houghton|gene_product=thioredoxin,putative|transcript_product=thioredoxin,putative|location=HG673764:80926-84444(-)|protein_length=448|sequence_SO=supercontig|SO=protein_coding_gene|is_pseudo=false	ETH_00002575-t26_1-p1 | transcript=ETH_00002575-t26_1 | gene=ETH_00002575 | organism=Eimeria_tenella_strain_Houghton | gene_product=thioredoxin, putative | transcript_product=thioredoxin, putative | location=HG673764:80926-84444(-) | protein_length=448 | s	1	19	19	19	42.9	49.745	448	0	133.85	35	34.6	37.1	42.9	42.9	42.9	99005000	2759500	1789100	2361800	29265000	30662000	32168000	ALIDGVYDHFAK;AVRPLIPSNVK;DHAPSGLPQIVIFPPFPLPK;EDYEGHQDK;ELEALIASTVQMPK;GAFEFQK;GIVQVLAVDCSQNSK;HDIGVVSEATWSGK;LAADLPATK;LAFVLLNK;MLGTISSGDAR;NTPTVVAVNPHK;PLIDPMK;PLIPSNVK;QLTGEEQEMMESLK;QLTGEEQEMMESLKEDYEGHQDK;QSSQDICFK;VEPIPELTK;VTSFPHLVVVR
ETH_00002580-t26_1-p1|transcript=ETH_00002580-t26_1|gene=ETH_00002580|organism=Eimeria_tenella_strain_Houghton|gene_product=ubiquitincarboxyl-terminalhydrolaseisozymeL5,putative|transcript_product=ubiquitincarboxyl-terminalhydrolaseisozymeL5,putative|location=HG673764:86949-89678(+)|protein_length=233|sequence_SO=supercontig|SO=protein_coding_gene|is_pseudo=false	ETH_00002580-t26_1-p1|transcript=ETH_00002580-t26_1|gene=ETH_00002580|organism=Eimeria_tenella_strain_Houghton|gene_product=ubiquitincarboxyl-terminalhydrolaseisozymeL5,putative|transcript_product=ubiquitincarboxyl-terminalhydrolaseisozymeL5,putative|location=HG673764:86949-89678(+)|protein_length=233|sequence_SO=supercontig|SO=protein_coding_gene|is_pseudo=false	ETH_00002580-t26_1-p1 | transcript=ETH_00002580-t26_1 | gene=ETH_00002580 | organism=Eimeria_tenella_strain_Houghton | gene_product=ubiquitin carboxyl-terminal hydrolase isozyme L5, putative | transcript_product=ubiquitin carboxyl-terminal hydrolase isozym	1	7	7	6	40.3	25.564	233	0	64.933	21	15.5	21	31.8	31.8	40.3	10418000	145960	73053	134250	3144900	3392300	3527700	ATAAAAAAEAAAAAK;EAFDALEAEGSHR;FNLMALTTNPLDEIEEELKR;GVAFAEVYGLDK;LQEAAAAAAEQLQAGTAADSK;RVEEIQSQGEELR;VEEIQSQGEELR
ETH_00002590-t26_1-p1|transcript=ETH_00002590-t26_1|gene=ETH_00002590|organism=Eimeria_tenella_strain_Houghton|gene_product=phosphoglucomutase,putative|transcript_product=phosphoglucomutase,putative|location=HG673764:93382-95489(-)|protein_length=329|sequence_SO=supercontig|SO=protein_coding_gene|is_pseudo=false	ETH_00002590-t26_1-p1|transcript=ETH_00002590-t26_1|gene=ETH_00002590|organism=Eimeria_tenella_strain_Houghton|gene_product=phosphoglucomutase,putative|transcript_product=phosphoglucomutase,putative|location=HG673764:93382-95489(-)|protein_length=329|sequence_SO=supercontig|SO=protein_coding_gene|is_pseudo=false	ETH_00002590-t26_1-p1 | transcript=ETH_00002590-t26_1 | gene=ETH_00002590 | organism=Eimeria_tenella_strain_Houghton | gene_product=phosphoglucomutase, putative | transcript_product=phosphoglucomutase, putative | location=HG673764:93382-95489(-) | protein_	1	10	10	10	43.2	35.566	329	0	83.741	32.8	29.5	22.2	38.3	43.2	37.1	28297000	715780	416960	494810	8420200	8861200	9387800	AAAPAAAAPAAAAAAAK;FANLAAATFLSVGFK;GLMGPGYSR;HLVFGTAGLR;IAQAIQQHQELWPSVEK;IVYTPLHGVGLPFVQK;LNDVTIQQASQGLAMYLLDR;MDAESYLNR;NPQTLAQAQQLLR;VFDCNGAQIVPPVDSR
ETH_00002595-t26_1-p1|transcript=ETH_00002595-t26_1|gene=ETH_00002595|organism=Eimeria_tenella_strain_Houghton|gene_product=3-oxoacyl-(acyl-carrier-protein)synthaseIIIfamilyprotein,putative|transcript_product=3-oxoacyl-(acyl-carrier-protein)synthaseIIIfamilyprotein,putative|location=HG673764:97656-101160(+)|protein_length=429|sequence_SO=supercontig|SO=protein_coding_gene|is_pseudo=false	ETH_00002595-t26_1-p1|transcript=ETH_00002595-t26_1|gene=ETH_00002595|organism=Eimeria_tenella_strain_Houghton|gene_product=3-oxoacyl-(acyl-carrier-protein)synthaseIIIfamilyprotein,putative|transcript_product=3-oxoacyl-(acyl-carrier-protein)synthaseIIIfamilyprotein,putative|location=HG673764:97656-101160(+)|protein_length=429|sequence_SO=supercontig|SO=protein_coding_gene|is_pseudo=false	ETH_00002595-t26_1-p1 | transcript=ETH_00002595-t26_1 | gene=ETH_00002595 | organism=Eimeria_tenella_strain_Houghton | gene_product=3-oxoacyl-(acyl-carrier-protein) synthase III family protein, putative | transcript_product=3-oxoacyl-(acyl-carrier-protein)	1	3	3	3	7.7	44.398	429	0.0012225	18.333	2.8	2.8	2.8	7.7	7.7	7.7	1829100	6076.7	7906.5	7737.9	594930	615580	596890	GAEAPLPLR;ILGVGAAVPETR;TALLVGSDALSR
ETH_00002625-t26_1-p1|transcript=ETH_00002625-t26_1|gene=ETH_00002625|organism=Eimeria_tenella_strain_Houghton|gene_product=hypotheticalprotein,conserved|transcript_product=hypotheticalprotein,conserved|location=HG673797:1-1031(-)|protein_length=157|sequence_SO=supercontig|SO=protein_coding_gene|is_pseudo=false	ETH_00002625-t26_1-p1|transcript=ETH_00002625-t26_1|gene=ETH_00002625|organism=Eimeria_tenella_strain_Houghton|gene_product=hypotheticalprotein,conserved|transcript_product=hypotheticalprotein,conserved|location=HG673797:1-1031(-)|protein_length=157|sequence_SO=supercontig|SO=protein_coding_gene|is_pseudo=false	ETH_00002625-t26_1-p1 | transcript=ETH_00002625-t26_1 | gene=ETH_00002625 | organism=Eimeria_tenella_strain_Houghton | gene_product=hypothetical protein, conserved | transcript_product=hypothetical protein, conserved | location=HG673797:1-1031(-) | protein	1	1	1	1	8.3	16.477	157	0.0052516	6.9847	0	0	0	8.3	8.3	8.3	1361800	0	0	0	467220	460870	433740	SLLDFSPLSNLQK
ETH_00002630-t26_1-p1|transcript=ETH_00002630-t26_1|gene=ETH_00002630|organism=Eimeria_tenella_strain_Houghton|gene_product=hypotheticalprotein,conserved|transcript_product=hypotheticalprotein,conserved|location=HG673797:7478-10592(+)|protein_length=327|sequence_SO=supercontig|SO=protein_coding_gene|is_pseudo=false	ETH_00002630-t26_1-p1|transcript=ETH_00002630-t26_1|gene=ETH_00002630|organism=Eimeria_tenella_strain_Houghton|gene_product=hypotheticalprotein,conserved|transcript_product=hypotheticalprotein,conserved|location=HG673797:7478-10592(+)|protein_length=327|sequence_SO=supercontig|SO=protein_coding_gene|is_pseudo=false	ETH_00002630-t26_1-p1 | transcript=ETH_00002630-t26_1 | gene=ETH_00002630 | organism=Eimeria_tenella_strain_Houghton | gene_product=hypothetical protein, conserved | transcript_product=hypothetical protein, conserved | location=HG673797:7478-10592(+) | pro	1	9	9	9	29.4	36.285	327	0	55.998	2.1	8.6	26.3	29.4	26.3	29.4	5122200	4984.7	25219	89687	1034700	1707100	2260600	LQTAEAELVR;MFEFLSR;PHSPSDPGSQQVTPR;PLASPTNPFASD;PQVDLIK;RPVEEIGAALDSFK;TAEDEVQIAR;TISSSVKPQVDLIK;VDMQQMQQFPNSPR
ETH_00002635-t26_1-p1|transcript=ETH_00002635-t26_1|gene=ETH_00002635|organism=Eimeria_tenella_strain_Houghton|gene_product=hypotheticalprotein,conserved|transcript_product=hypotheticalprotein,conserved|location=HG673797:11619-12727(-)|protein_length=201|sequence_SO=supercontig|SO=protein_coding_gene|is_pseudo=false	ETH_00002635-t26_1-p1|transcript=ETH_00002635-t26_1|gene=ETH_00002635|organism=Eimeria_tenella_strain_Houghton|gene_product=hypotheticalprotein,conserved|transcript_product=hypotheticalprotein,conserved|location=HG673797:11619-12727(-)|protein_length=201|sequence_SO=supercontig|SO=protein_coding_gene|is_pseudo=false	ETH_00002635-t26_1-p1 | transcript=ETH_00002635-t26_1 | gene=ETH_00002635 | organism=Eimeria_tenella_strain_Houghton | gene_product=hypothetical protein, conserved | transcript_product=hypothetical protein, conserved | location=HG673797:11619-12727(-) | pr	1	2	2	2	8.5	21.833	201	0.0014978	12.151	5	5	5	8.5	8.5	8.5	149250	2875.2	5926.1	8028.2	38973	46387	47058	HSEAIAADEK;QLELTHR
ETH_00002655-t26_1-p1|transcript=ETH_00002655-t26_1|gene=ETH_00002655|organism=Eimeria_tenella_strain_Houghton|gene_product=calcium-transportingATPase,putative|transcript_product=calcium-transportingATPase,putative|location=HG673797:24696-31227(+)|protein_length=1078|sequence_SO=supercontig|SO=protein_coding_gene|is_pseudo=false	ETH_00002655-t26_1-p1|transcript=ETH_00002655-t26_1|gene=ETH_00002655|organism=Eimeria_tenella_strain_Houghton|gene_product=calcium-transportingATPase,putative|transcript_product=calcium-transportingATPase,putative|location=HG673797:24696-31227(+)|protein_length=1078|sequence_SO=supercontig|SO=protein_coding_gene|is_pseudo=false	ETH_00002655-t26_1-p1 | transcript=ETH_00002655-t26_1 | gene=ETH_00002655 | organism=Eimeria_tenella_strain_Houghton | gene_product=calcium-transporting ATPase, putative | transcript_product=calcium-transporting ATPase, putative | location=HG673797:24696-3	1	27	27	27	35.8	116.44	1078	0	235.64	23.4	24.9	21.5	34.7	35.8	35	40396000	1056800	835660	811390	12300000	12738000	12653000	CETMMLPGGEVVPLTEAAR;CVSASSLVPGDLVDLR;DCEIQSQR;DLATLEFSR;DTAEAVADLVHIR;DTEALPASMR;EASDMVLADDNFSTIVSAVEEGR;EFEALSASEK;ELGETTAMTGDGVNDAPALK;EVLEYHETCLESGLPAEVAAER;GAPETLLTR;GGCTSLQEAPHVATVK;GSQALTEHQAVLGWLCR;IEQSQLTGESVAVLK;LDEFGEALSK;LGLFADEQVASK;LHAGPLADYTGEETPQAAAR;LISTWIFLR;MGEPTEAALLVLVEK;NHQTQQNVLFVK;QADIGVAMGIAGTEVAK;QLQPQQAR;SVILADVAWMAK;TGMATQIGIIQAAVHEAGESDDTQSPLQQK;TGTLTTNEMTCVR;VLSSPGGAI…
ETH_00002660-t26_1-p1|transcript=ETH_00002660-t26_1|gene=ETH_00002660|organism=Eimeria_tenella_strain_Houghton|gene_product=hypotheticalprotein,conserved|transcript_product=hypotheticalprotein,conserved|location=HG673797:34391-36949(+)|protein_length=852|sequence_SO=supercontig|SO=protein_coding_gene|is_pseudo=false	ETH_00002660-t26_1-p1|transcript=ETH_00002660-t26_1|gene=ETH_00002660|organism=Eimeria_tenella_strain_Houghton|gene_product=hypotheticalprotein,conserved|transcript_product=hypotheticalprotein,conserved|location=HG673797:34391-36949(+)|protein_length=852|sequence_SO=supercontig|SO=protein_coding_gene|is_pseudo=false	ETH_00002660-t26_1-p1 | transcript=ETH_00002660-t26_1 | gene=ETH_00002660 | organism=Eimeria_tenella_strain_Houghton | gene_product=hypothetical protein, conserved | transcript_product=hypothetical protein, conserved | location=HG673797:34391-36949(+) | pr	1	3	3	3	7.3	91.434	852	0	20.484	3.2	0	4.5	7.3	7.3	7.3	253990	6958.7	0	10086	92776	82013	62160	AAFLPWLVQQR;GVAGSAAAVTAAGSAAATIATTIR;NAQAAAAVAADAAAGAATESAQSDTAK
ETH_00002675-t26_1-p1|transcript=ETH_00002675-t26_1|gene=ETH_00002675|organism=Eimeria_tenella_strain_Houghton|gene_product=hypotheticalprotein,conserved|transcript_product=hypotheticalprotein,conserved|location=HG673797:47636-49301(+)|protein_length=412|sequence_SO=supercontig|SO=protein_coding_gene|is_pseudo=false	ETH_00002675-t26_1-p1|transcript=ETH_00002675-t26_1|gene=ETH_00002675|organism=Eimeria_tenella_strain_Houghton|gene_product=hypotheticalprotein,conserved|transcript_product=hypotheticalprotein,conserved|location=HG673797:47636-49301(+)|protein_length=412|sequence_SO=supercontig|SO=protein_coding_gene|is_pseudo=false	ETH_00002675-t26_1-p1 | transcript=ETH_00002675-t26_1 | gene=ETH_00002675 | organism=Eimeria_tenella_strain_Houghton | gene_product=hypothetical protein, conserved | transcript_product=hypothetical protein, conserved | location=HG673797:47636-49301(+) | pr	1	1	1	1	4.6	44.307	412	0.0050668	9.1565	0	0	0	4.6	4.6	4.6	61536	0	0	0	19504	23381	18651	GASGAPAAAAATGTPAAAR
ETH_00002755-t26_1-p1|transcript=ETH_00002755-t26_1|gene=ETH_00002755|organism=Eimeria_tenella_strain_Houghton|gene_product=hypotheticalprotein|transcript_product=hypotheticalprotein|location=HG675649:28599-29200(+)|protein_length=127|sequence_SO=supercontig|SO=protein_coding_gene|is_pseudo=false	ETH_00002755-t26_1-p1|transcript=ETH_00002755-t26_1|gene=ETH_00002755|organism=Eimeria_tenella_strain_Houghton|gene_product=hypotheticalprotein|transcript_product=hypotheticalprotein|location=HG675649:28599-29200(+)|protein_length=127|sequence_SO=supercontig|SO=protein_coding_gene|is_pseudo=false	ETH_00002755-t26_1-p1 | transcript=ETH_00002755-t26_1 | gene=ETH_00002755 | organism=Eimeria_tenella_strain_Houghton | gene_product=hypothetical protein | transcript_product=hypothetical protein | location=HG675649:28599-29200(+) | protein_length=127 | seq	1	2	2	2	29.9	13.359	127	0.0010959	13.52	11.8	11.8	11.8	29.9	29.9	29.9	675400	193030	171500	180560	41052	42860	46387	AAADAAYAELLQQHK;GDAAAEASSADAEAAAAAEQEAR
ETH_00002770-t26_1-p1|transcript=ETH_00002770-t26_1|gene=ETH_00002770|organism=Eimeria_tenella_strain_Houghton|gene_product=hypotheticalprotein,conserved|transcript_product=hypotheticalprotein,conserved|location=HG675649:33988-40032(-)|protein_length=521|sequence_SO=supercontig|SO=protein_coding_gene|is_pseudo=false	ETH_00002770-t26_1-p1|transcript=ETH_00002770-t26_1|gene=ETH_00002770|organism=Eimeria_tenella_strain_Houghton|gene_product=hypotheticalprotein,conserved|transcript_product=hypotheticalprotein,conserved|location=HG675649:33988-40032(-)|protein_length=521|sequence_SO=supercontig|SO=protein_coding_gene|is_pseudo=false	ETH_00002770-t26_1-p1 | transcript=ETH_00002770-t26_1 | gene=ETH_00002770 | organism=Eimeria_tenella_strain_Houghton | gene_product=hypothetical protein, conserved | transcript_product=hypothetical protein, conserved | location=HG675649:33988-40032(-) | pr	1	2	2	2	8.1	55.845	521	0.0028558	11.465	0	0	0	8.1	8.1	8.1	398890	0	0	0	98183	135750	164960	APFGGPPGGPPGVSFGGPPGGPPR;IQHGGVYVHPIEAPALLR
ETH_00002775-t26_1-p1|transcript=ETH_00002775-t26_1|gene=ETH_00002775|organism=Eimeria_tenella_strain_Houghton|gene_product=hypotheticalprotein,conserved|transcript_product=hypotheticalprotein,conserved|location=HG675649:43790-44303(+)|protein_length=71|sequence_SO=supercontig|SO=protein_coding_gene|is_pseudo=false	ETH_00002775-t26_1-p1|transcript=ETH_00002775-t26_1|gene=ETH_00002775|organism=Eimeria_tenella_strain_Houghton|gene_product=hypotheticalprotein,conserved|transcript_product=hypotheticalprotein,conserved|location=HG675649:43790-44303(+)|protein_length=71|sequence_SO=supercontig|SO=protein_coding_gene|is_pseudo=false	ETH_00002775-t26_1-p1 | transcript=ETH_00002775-t26_1 | gene=ETH_00002775 | organism=Eimeria_tenella_strain_Houghton | gene_product=hypothetical protein, conserved | transcript_product=hypothetical protein, conserved | location=HG675649:43790-44303(+) | pr	1	2	2	2	22.5	7.951	71	0.0019474	11.829	11.3	0	11.3	22.5	22.5	22.5	844680	5168.9	0	9947.3	245310	297620	286630	HPHAPEEE;RNPPNPPR
ETH_00002780-t26_1-p1|transcript=ETH_00002780-t26_1|gene=ETH_00002780|organism=Eimeria_tenella_strain_Houghton|gene_product=N-acetylgalactosaminyltransferase(Fragment)|transcript_product=N-acetylgalactosaminyltransferase(Fragment)|location=HG675649:46231-52222(-)|protein_length=797|sequence_SO=supercontig|SO=protein_coding_gene|is_pseudo=false	ETH_00002780-t26_1-p1|transcript=ETH_00002780-t26_1|gene=ETH_00002780|organism=Eimeria_tenella_strain_Houghton|gene_product=N-acetylgalactosaminyltransferase(Fragment)|transcript_product=N-acetylgalactosaminyltransferase(Fragment)|location=HG675649:46231-52222(-)|protein_length=797|sequence_SO=supercontig|SO=protein_coding_gene|is_pseudo=false	ETH_00002780-t26_1-p1 | transcript=ETH_00002780-t26_1 | gene=ETH_00002780 | organism=Eimeria_tenella_strain_Houghton | gene_product=N-acetylgalactosaminyl transferase (Fragment) | transcript_product=N-acetylgalactosaminyl transferase (Fragment) | location=	1	12	12	11	25.6	89.198	797	0	78.356	4.9	4.9	4	22.3	19.1	22.3	3943200	16245	6273.3	8173.3	1206800	1239000	1466800	AQPYVGNEAYLQSLR;GWLNSMAVFPGSSSSSSSSSLHGK;HEFQDLGTALAGLGDIR;LSDALPLDR;NAHAYLVSTPILK;SFQAPQTSLPVSGPVDPELQR;SFVFPQTLSIVSTDFSHTK;SIHSILNFTPPPLIR;SSQPQQSAGGGPHQTESTGLPSNSSR;VSFMEFDSENK;WTQEGEFK
ETH_00002785-t26_1-p1|transcript=ETH_00002785-t26_1|gene=ETH_00002785|organism=Eimeria_tenella_strain_Houghton|gene_product=phosphoglucomutase/parafusinrelatedprotein1,putative|transcript_product=phosphoglucomutase/parafusinrelatedprotein1,putative|location=HG675649:54688-58221(-)|protein_length=521|sequence_SO=supercontig|SO=protein_coding_gene|is_pseudo=false	ETH_00002785-t26_1-p1|transcript=ETH_00002785-t26_1|gene=ETH_00002785|organism=Eimeria_tenella_strain_Houghton|gene_product=phosphoglucomutase/parafusinrelatedprotein1,putative|transcript_product=phosphoglucomutase/parafusinrelatedprotein1,putative|location=HG675649:54688-58221(-)|protein_length=521|sequence_SO=supercontig|SO=protein_coding_gene|is_pseudo=false	ETH_00002785-t26_1-p1 | transcript=ETH_00002785-t26_1 | gene=ETH_00002785 | organism=Eimeria_tenella_strain_Houghton | gene_product=phosphoglucomutase/parafusin related protein 1, putative | transcript_product=phosphoglucomutase/parafusin related protein 1	1	23	23	22	60.5	57.957	521	0	162.65	28.6	28.4	41.3	55.9	60.5	55.9	88756000	823900	1073900	1411500	27307000	28499000	29640000	ALPDFGGHHPDPNLEYAK;AVFHFPSLR;DGLASTPACSAILR;DIYETPTGWK;ELVDMMR;ENGIAFGGFILTASHNPGGIDADFGVK;EQFMAEVIDGTEDWLR;EYVGTDVPTVIT;HISAAVPQELR;LFVEELGAK;LIQSPSFSFVYDGMNGVSGPTAER;LLDFDLDTYGTK;LSGTGSSGATIR;LSICGEESFGTGSVHVR;MYFELVEDRPDQLLK;NGLMDNVER;QGQIVPTLPPEK;SLTVGGQEELQK;SMPTSMALDSVAK;TPLLGAAGDGDCDR;YFTNLMDAGR;YNTANGAPALENLTDK;YTDPIDGSVADNQGIR
ETH_00002790-t26_1-p1|transcript=ETH_00002790-t26_1|gene=ETH_00002790|organism=Eimeria_tenella_strain_Houghton|gene_product=ADPribosylationfactor1,putative|transcript_product=ADPribosylationfactor1,putative|location=HG675649:64342-65818(-)|protein_length=181|sequence_SO=supercontig|SO=protein_coding_gene|is_pseudo=false	ETH_00002790-t26_1-p1|transcript=ETH_00002790-t26_1|gene=ETH_00002790|organism=Eimeria_tenella_strain_Houghton|gene_product=ADPribosylationfactor1,putative|transcript_product=ADPribosylationfactor1,putative|location=HG675649:64342-65818(-)|protein_length=181|sequence_SO=supercontig|SO=protein_coding_gene|is_pseudo=false	ETH_00002790-t26_1-p1 | transcript=ETH_00002790-t26_1 | gene=ETH_00002790 | organism=Eimeria_tenella_strain_Houghton | gene_product=ADP ribosylation factor 1, putative | transcript_product=ADP ribosylation factor 1, putative | location=HG675649:64342-65818	1	9	9	9	58.6	20.605	181	0	70.767	39.2	45.3	49.2	58.6	58.6	58.6	61415000	4106100	4789400	4449100	15890000	15376000	16806000	DAVLLVFANK;HYFSNTHGIIFVVDSNDR;HYFSNTHGIIFVVDSNDRER;ILMVGLDAAGK;LGEVVTTIPTIGFNVETVEFK;LMLYSIR;MLGEDELR;NISFTVWDVGGQDK;QDLPNAMSVPEITDK
ETH_00002795-t26_1-p1|transcript=ETH_00002795-t26_1|gene=ETH_00002795|organism=Eimeria_tenella_strain_Houghton|gene_product=cytochromecoxidasesubunitII,putative|transcript_product=cytochromecoxidasesubunitII,putative|location=HG675649:71612-72244(-)|protein_length=210|sequence_SO=supercontig|SO=protein_coding_gene|is_pseudo=false	ETH_00002795-t26_1-p1|transcript=ETH_00002795-t26_1|gene=ETH_00002795|organism=Eimeria_tenella_strain_Houghton|gene_product=cytochromecoxidasesubunitII,putative|transcript_product=cytochromecoxidasesubunitII,putative|location=HG675649:71612-72244(-)|protein_length=210|sequence_SO=supercontig|SO=protein_coding_gene|is_pseudo=false	ETH_00002795-t26_1-p1 | transcript=ETH_00002795-t26_1 | gene=ETH_00002795 | organism=Eimeria_tenella_strain_Houghton | gene_product=cytochrome c oxidase subunit II, putative | transcript_product=cytochrome c oxidase subunit II, putative | location=HG675649	1	3	3	3	28.1	22.72	210	0	20.62	3.3	0	3.3	28.1	28.1	28.1	2015700	22191	0	29008	639690	607990	716840	FLVTATDVIHSWAVPALGIK;SAEVSAAPAAAAAAAAEPEVVRPITDAAAAAK;VNTFIQR
ETH_00002800-t26_1-p1|transcript=ETH_00002800-t26_1|gene=ETH_00002800|organism=Eimeria_tenella_strain_Houghton|gene_product=nuclearmovementdomain-containingprotein,putative|transcript_product=nuclearmovementdomain-containingprotein,putative|location=HG675649:72929-74457(+)|protein_length=421|sequence_SO=supercontig|SO=protein_coding_gene|is_pseudo=false	ETH_00002800-t26_1-p1|transcript=ETH_00002800-t26_1|gene=ETH_00002800|organism=Eimeria_tenella_strain_Houghton|gene_product=nuclearmovementdomain-containingprotein,putative|transcript_product=nuclearmovementdomain-containingprotein,putative|location=HG675649:72929-74457(+)|protein_length=421|sequence_SO=supercontig|SO=protein_coding_gene|is_pseudo=false	ETH_00002800-t26_1-p1 | transcript=ETH_00002800-t26_1 | gene=ETH_00002800 | organism=Eimeria_tenella_strain_Houghton | gene_product=nuclear movement domain-containing protein, putative | transcript_product=nuclear movement domain-containing protein, putati	1	6	6	6	21.9	45.832	421	0	38.287	9.5	9	9	21.9	18.1	21.9	1315200	74797	106860	112630	324410	282980	413570	EAWDAAHAAFK;GEVGIDVSQLADR;QQGSNPVTLLTADGNAAAATAAAGHK;QTANEVVLSLALPLGVR;VHLTEHTLK;WDHIGDDEEEETPAPR
ETH_00002805-t26_1-p1|transcript=ETH_00002805-t26_1|gene=ETH_00002805|organism=Eimeria_tenella_strain_Houghton|gene_product=N-acetylglucosaminylphosphatidylinositoldeacetylase,putative|transcript_product=N-acetylglucosaminylphosphatidylinositoldeacetylase,putative|location=HG675649:74666-78114(-)|protein_length=554|sequence_SO=supercontig|SO=protein_coding_gene|is_pseudo=false	ETH_00002805-t26_1-p1|transcript=ETH_00002805-t26_1|gene=ETH_00002805|organism=Eimeria_tenella_strain_Houghton|gene_product=N-acetylglucosaminylphosphatidylinositoldeacetylase,putative|transcript_product=N-acetylglucosaminylphosphatidylinositoldeacetylase,putative|location=HG675649:74666-78114(-)|protein_length=554|sequence_SO=supercontig|SO=protein_coding_gene|is_pseudo=false	ETH_00002805-t26_1-p1 | transcript=ETH_00002805-t26_1 | gene=ETH_00002805 | organism=Eimeria_tenella_strain_Houghton | gene_product=N-acetylglucosaminylphosphatidylinositol deacetylase, putative | transcript_product=N-acetylglucosaminylphosphatidylinositol	1	7	7	7	20.9	61.206	554	0	59.327	0	2.2	7.9	19	15.9	19	1291100	0	30848	47579	444770	276390	491540	AAAEDLATAPTADTSPAVPDASNSSSSSNSSR;GVDVAACVTPR;HPNHCSVYEGLR;LYNAEILETCK;QQEAEDEQQQR;QQQQLLLQQQPLPEQQQQLQDR;YSGVLNLIPATIDANNK
ETH_00002815-t26_1-p1|transcript=ETH_00002815-t26_1|gene=ETH_00002815|organism=Eimeria_tenella_strain_Houghton|gene_product=60SribosomalproteinL10,putative|transcript_product=60SribosomalproteinL10,putative|location=HG675649:88404-89866(+)|protein_length=222|sequence_SO=supercontig|SO=protein_coding_gene|is_pseudo=false	ETH_00002815-t26_1-p1|transcript=ETH_00002815-t26_1|gene=ETH_00002815|organism=Eimeria_tenella_strain_Houghton|gene_product=60SribosomalproteinL10,putative|transcript_product=60SribosomalproteinL10,putative|location=HG675649:88404-89866(+)|protein_length=222|sequence_SO=supercontig|SO=protein_coding_gene|is_pseudo=false	ETH_00002815-t26_1-p1 | transcript=ETH_00002815-t26_1 | gene=ETH_00002815 | organism=Eimeria_tenella_strain_Houghton | gene_product=60S ribosomal protein L10, putative | transcript_product=60S ribosomal protein L10, putative | location=HG675649:88404-89866	1	8	8	8	36.9	25.206	222	0	68.112	18	23.4	36.9	32.9	36.9	36.9	20910000	318260	468300	599140	6516700	6524000	6483400	ADVEEFPGVVHLVSDEYEQISSEALEAAR;ESSVNIAALALR;GPLADTFPLAK;KADVEEFPGVVHLVSDEYEQISSEALEAAR;KGPLADTFPLAK;MLSCAGADR;VHPFHVLR;VNIGQILMSIR
ETH_00002825-t26_1-p1|transcript=ETH_00002825-t26_1|gene=ETH_00002825|organism=Eimeria_tenella_strain_Houghton|gene_product=amidohydrolasedomain-containingprotein,putative|transcript_product=amidohydrolasedomain-containingprotein,putative|location=HG675649:98518-101892(+)|protein_length=520|sequence_SO=supercontig|SO=protein_coding_gene|is_pseudo=false	ETH_00002825-t26_1-p1|transcript=ETH_00002825-t26_1|gene=ETH_00002825|organism=Eimeria_tenella_strain_Houghton|gene_product=amidohydrolasedomain-containingprotein,putative|transcript_product=amidohydrolasedomain-containingprotein,putative|location=HG675649:98518-101892(+)|protein_length=520|sequence_SO=supercontig|SO=protein_coding_gene|is_pseudo=false	ETH_00002825-t26_1-p1 | transcript=ETH_00002825-t26_1 | gene=ETH_00002825 | organism=Eimeria_tenella_strain_Houghton | gene_product=amidohydrolase domain-containing protein, putative | transcript_product=amidohydrolase domain-containing protein, putative |	1	4	4	4	11.2	55.752	520	0	25.758	0	0	3.3	7.9	11.2	7.9	497440	0	0	4077.3	147090	174310	171960	ADMDALPIVEQADVGFK;HPELMYEELQTSILVQQVLTK;LLTNTPALR;QVVQHTAEAFR
ETH_00002835-t26_1-p1|transcript=ETH_00002835-t26_1|gene=ETH_00002835|organism=Eimeria_tenella_strain_Houghton|gene_product=Wdrepeatprotein,putative|transcript_product=Wdrepeatprotein,putative|location=HG675649:112696-126289(+)|protein_length=1586|sequence_SO=supercontig|SO=protein_coding_gene|is_pseudo=false	ETH_00002835-t26_1-p1|transcript=ETH_00002835-t26_1|gene=ETH_00002835|organism=Eimeria_tenella_strain_Houghton|gene_product=Wdrepeatprotein,putative|transcript_product=Wdrepeatprotein,putative|location=HG675649:112696-126289(+)|protein_length=1586|sequence_SO=supercontig|SO=protein_coding_gene|is_pseudo=false	ETH_00002835-t26_1-p1 | transcript=ETH_00002835-t26_1 | gene=ETH_00002835 | organism=Eimeria_tenella_strain_Houghton | gene_product=Wd repeat protein, putative | transcript_product=Wd repeat protein, putative | location=HG675649:112696-126289(+) | protein_	1	3	3	3	2.6	174.64	1586	0.0012277	18.419	0.7	0.7	0.7	1.5	2.6	2.6	474030	151720	144950	920.17	53558	57312	65567	AAAAAAAAEVR;IVTEETTDGQQR;TLLLLPVSLPPLHDVVSR
ETH_00002840-t26_1-p1|transcript=ETH_00002840-t26_1|gene=ETH_00002840|organism=Eimeria_tenella_strain_Houghton|gene_product=phosphatecarrierprotein,putative|transcript_product=phosphatecarrierprotein,putative|location=HG675649:127796-130686(+)|protein_length=360|sequence_SO=supercontig|SO=protein_coding_gene|is_pseudo=false	ETH_00002840-t26_1-p1|transcript=ETH_00002840-t26_1|gene=ETH_00002840|organism=Eimeria_tenella_strain_Houghton|gene_product=phosphatecarrierprotein,putative|transcript_product=phosphatecarrierprotein,putative|location=HG675649:127796-130686(+)|protein_length=360|sequence_SO=supercontig|SO=protein_coding_gene|is_pseudo=false	ETH_00002840-t26_1-p1 | transcript=ETH_00002840-t26_1 | gene=ETH_00002840 | organism=Eimeria_tenella_strain_Houghton | gene_product=phosphate carrier protein, putative | transcript_product=phosphate carrier protein, putative | location=HG675649:127796-1306	1	8	8	8	28.3	38.808	360	0	64.534	22.8	26.1	22.8	28.3	28.3	28.3	21427000	818640	580800	787990	6403900	6114900	6721100	AAMGMGTTGGASTK;FFFFEK;FGCYELFK;FPFGSVVPLWSR;KPGPAPPPPAAAAAAAAAAAAAAAAAAPWNAR;LLLQQEGPR;MQVQPQEYR;SENAAPGAPAPR
ETH_00002875-t26_1-p1|transcript=ETH_00002875-t26_1|gene=ETH_00002875|organism=Eimeria_tenella_strain_Houghton|gene_product=phospholipase/carboxylesterasedomaincontainingprotein,putative|transcript_product=phospholipase/carboxylesterasedomaincontainingprotein,putative|location=HG675649:170652-173509(+)|protein_length=342|sequence_SO=supercontig|SO=protein_coding_gene|is_pseudo=false	ETH_00002875-t26_1-p1|transcript=ETH_00002875-t26_1|gene=ETH_00002875|organism=Eimeria_tenella_strain_Houghton|gene_product=phospholipase/carboxylesterasedomaincontainingprotein,putative|transcript_product=phospholipase/carboxylesterasedomaincontainingprotein,putative|location=HG675649:170652-173509(+)|protein_length=342|sequence_SO=supercontig|SO=protein_coding_gene|is_pseudo=false	ETH_00002875-t26_1-p1 | transcript=ETH_00002875-t26_1 | gene=ETH_00002875 | organism=Eimeria_tenella_strain_Houghton | gene_product=phospholipase/carboxylesterase domain containing protein, putative | transcript_product=phospholipase/carboxylesterase domai	1	6	6	6	20.5	38.258	342	0	37.082	5.6	6.7	2.9	20.5	20.5	20.5	1643200	157970	8428.5	301190	384750	370930	419910	ASGAHSTISDTSTDVSLR;LPNLELMFR;MVGVNILIISYR;MYMLNDEK;NLPYEDVYIR;TSDGLTLHGWLLR
ETH_00002905-t26_1-p1|transcript=ETH_00002905-t26_1|gene=ETH_00002905|organism=Eimeria_tenella_strain_Houghton|gene_product=CMGCkinase,Lammerfamily,putative|transcript_product=CMGCkinase,Lammerfamily,putative|location=HG675649:192224-196712(-)|protein_length=759|sequence_SO=supercontig|SO=protein_coding_gene|is_pseudo=false	ETH_00002905-t26_1-p1|transcript=ETH_00002905-t26_1|gene=ETH_00002905|organism=Eimeria_tenella_strain_Houghton|gene_product=CMGCkinase,Lammerfamily,putative|transcript_product=CMGCkinase,Lammerfamily,putative|location=HG675649:192224-196712(-)|protein_length=759|sequence_SO=supercontig|SO=protein_coding_gene|is_pseudo=false	ETH_00002905-t26_1-p1 | transcript=ETH_00002905-t26_1 | gene=ETH_00002905 | organism=Eimeria_tenella_strain_Houghton | gene_product=CMGC kinase, Lammer family, putative | transcript_product=CMGC kinase, Lammer family, putative | location=HG675649:192224-19	1	5	5	5	9.1	85.775	759	0	31.181	2.8	2.8	1.1	9.1	9.1	9.1	582910	14119	16484	11534	171050	173600	196130	LAHTDLKPENILLQGEEMYETR;THEHLEHLAMMER;WPEGAASLGSVNR;YLLQVDPR;YTAAAQIEADILR
ETH_00002920-t26_1-p1|transcript=ETH_00002920-t26_1|gene=ETH_00002920|organism=Eimeria_tenella_strain_Houghton|gene_product=hypotheticalprotein|transcript_product=hypotheticalprotein|location=HG675649:213185-216368(+)|protein_length=924|sequence_SO=supercontig|SO=protein_coding_gene|is_pseudo=false	ETH_00002920-t26_1-p1|transcript=ETH_00002920-t26_1|gene=ETH_00002920|organism=Eimeria_tenella_strain_Houghton|gene_product=hypotheticalprotein|transcript_product=hypotheticalprotein|location=HG675649:213185-216368(+)|protein_length=924|sequence_SO=supercontig|SO=protein_coding_gene|is_pseudo=false	ETH_00002920-t26_1-p1 | transcript=ETH_00002920-t26_1 | gene=ETH_00002920 | organism=Eimeria_tenella_strain_Houghton | gene_product=hypothetical protein | transcript_product=hypothetical protein | location=HG675649:213185-216368(+) | protein_length=924 | s	1	16	15	15	30.7	94.989	924	0	111.7	12.4	10	3.7	29	30.7	30.7	8681600	71404	35294	30038	2618700	2780900	3145300	AAAPQQQQQQQQQLAPTAGQAAAAK;AAPAVAAAAAK;ADASEFRPLPK;AEQTAASAAPADK;IYSPAAPAAAATTAAAATAAAK;LQQQQQQQEAAADK;PAAADQQQQQQR;QPGASGAAAAAAEAAGAAASTAASGTEEAEK;QQQQQGLQQQDSK;QQQQQQQQEEWPGEAAR;QQQQQQQQPEPQQQQQQQQVPK;RPQQQQQQQQPAETQLLPGQWQR;SEQQQLPEQPER;STADTDTPPHNAGLLK;SVTPQQQQQQQAGVASSSCSEK;TSQKPPLQQQPQQQQQQQQR
ETH_00002930-t26_1-p1|transcript=ETH_00002930-t26_1|gene=ETH_00002930|organism=Eimeria_tenella_strain_Houghton|gene_product=gamma-glutamylcysteinesynthetase,putative|transcript_product=gamma-glutamylcysteinesynthetase,putative|location=HG675649:223919-229687(+)|protein_length=917|sequence_SO=supercontig|SO=protein_coding_gene|is_pseudo=false	ETH_00002930-t26_1-p1|transcript=ETH_00002930-t26_1|gene=ETH_00002930|organism=Eimeria_tenella_strain_Houghton|gene_product=gamma-glutamylcysteinesynthetase,putative|transcript_product=gamma-glutamylcysteinesynthetase,putative|location=HG675649:223919-229687(+)|protein_length=917|sequence_SO=supercontig|SO=protein_coding_gene|is_pseudo=false	ETH_00002930-t26_1-p1 | transcript=ETH_00002930-t26_1 | gene=ETH_00002930 | organism=Eimeria_tenella_strain_Houghton | gene_product=gamma-glutamylcysteine synthetase, putative | transcript_product=gamma-glutamylcysteine synthetase, putative | location=HG67	1	4	3	3	4.7	101.4	917	0.0011891	17.697	1.3	1.1	1.3	3.4	4.7	4.7	229790	6160.4	5625	11254	50731	83115	72907	LLLLQQR;NPEGPSEDPHLR;NSTAVQPQDLIGWR;QIEDALVELR
ETH_00002940-t26_1-p1|transcript=ETH_00002940-t26_1|gene=ETH_00002940|organism=Eimeria_tenella_strain_Houghton|gene_product=hypotheticalprotein,conserved|transcript_product=hypotheticalprotein,conserved|location=HG675649:234413-235503(-)|protein_length=199|sequence_SO=supercontig|SO=protein_coding_gene|is_pseudo=false	ETH_00002940-t26_1-p1|transcript=ETH_00002940-t26_1|gene=ETH_00002940|organism=Eimeria_tenella_strain_Houghton|gene_product=hypotheticalprotein,conserved|transcript_product=hypotheticalprotein,conserved|location=HG675649:234413-235503(-)|protein_length=199|sequence_SO=supercontig|SO=protein_coding_gene|is_pseudo=false	ETH_00002940-t26_1-p1 | transcript=ETH_00002940-t26_1 | gene=ETH_00002940 | organism=Eimeria_tenella_strain_Houghton | gene_product=hypothetical protein, conserved | transcript_product=hypothetical protein, conserved | location=HG675649:234413-235503(-) |	1	2	2	2	10.6	21.413	199	0.0050855	10.524	5	5	5	10.6	5.5	10.6	468150	82745	116540	74796	74346	40280	79442	GWEGYISSATK;LFSLTSSTSR
ETH_00002945-t26_1-p1|transcript=ETH_00002945-t26_1|gene=ETH_00002945|organism=Eimeria_tenella_strain_Houghton|gene_product=hypotheticalprotein,conserved|transcript_product=hypotheticalprotein,conserved|location=HG675649:236543-237958(+)|protein_length=119|sequence_SO=supercontig|SO=protein_coding_gene|is_pseudo=false	ETH_00002945-t26_1-p1|transcript=ETH_00002945-t26_1|gene=ETH_00002945|organism=Eimeria_tenella_strain_Houghton|gene_product=hypotheticalprotein,conserved|transcript_product=hypotheticalprotein,conserved|location=HG675649:236543-237958(+)|protein_length=119|sequence_SO=supercontig|SO=protein_coding_gene|is_pseudo=false	ETH_00002945-t26_1-p1 | transcript=ETH_00002945-t26_1 | gene=ETH_00002945 | organism=Eimeria_tenella_strain_Houghton | gene_product=hypothetical protein, conserved | transcript_product=hypothetical protein, conserved | location=HG675649:236543-237958(+) |	1	4	4	4	37	13.353	119	0	25.696	22.7	13.4	22.7	37	37	37	5274100	205020	78386	167170	1619300	1335400	1868800	AQLNTPR;FSEAPPFSVGSHLWVK;VPEPASLNPYR;VWTDWWPHDR
ETH_00002955-t26_1-p1|transcript=ETH_00002955-t26_1|gene=ETH_00002955|organism=Eimeria_tenella_strain_Houghton|gene_product=multisynthetasecomplexauxiliarycomponentp43,putative|transcript_product=multisynthetasecomplexauxiliarycomponentp43,putative|location=HG675649:243905-247046(-)|protein_length=437|sequence_SO=supercontig|SO=protein_coding_gene|is_pseudo=false	ETH_00002955-t26_1-p1|transcript=ETH_00002955-t26_1|gene=ETH_00002955|organism=Eimeria_tenella_strain_Houghton|gene_product=multisynthetasecomplexauxiliarycomponentp43,putative|transcript_product=multisynthetasecomplexauxiliarycomponentp43,putative|location=HG675649:243905-247046(-)|protein_length=437|sequence_SO=supercontig|SO=protein_coding_gene|is_pseudo=false	ETH_00002955-t26_1-p1 | transcript=ETH_00002955-t26_1 | gene=ETH_00002955 | organism=Eimeria_tenella_strain_Houghton | gene_product=multisynthetase complex auxiliary component p43, putative | transcript_product=multisynthetase complex auxiliary component p	1	15	15	15	41.6	47.958	437	0	193.6	25.6	30.7	35	41.6	36.8	41.6	42241000	959990	638330	843510	12089000	13587000	14123000	DTFAAVAPFLNTK;EVLLGPEK;GAAATAATAAAATAATAAAAAER;GAAATAATAAAATAATAAAAAERPVDDPMR;GDAASPQSAAEDK;IELPTSSPDELLQAAK;KGAAATAATAAAATAATAAAAAER;KGAAATAATAAAATAATAAAAAERPVDDPMR;LYCEEIDFGPLGVR;LYTPDGELHEPVTIIHYLCDK;QIASGLVQHLQQQQFEQQK;RGDAASPQSAAEDK;TAVQLLQPHPDTPLGER;VYIEGLSGEPDEVLSSK;WFSHMQNLPGIK
ETH_00002960-t26_1-p1|transcript=ETH_00002960-t26_1|gene=ETH_00002960|organism=Eimeria_tenella_strain_Houghton|gene_product=hypotheticalprotein,conserved|transcript_product=hypotheticalprotein,conserved|location=HG675649:247680-249415(+)|protein_length=499|sequence_SO=supercontig|SO=protein_coding_gene|is_pseudo=false	ETH_00002960-t26_1-p1|transcript=ETH_00002960-t26_1|gene=ETH_00002960|organism=Eimeria_tenella_strain_Houghton|gene_product=hypotheticalprotein,conserved|transcript_product=hypotheticalprotein,conserved|location=HG675649:247680-249415(+)|protein_length=499|sequence_SO=supercontig|SO=protein_coding_gene|is_pseudo=false	ETH_00002960-t26_1-p1 | transcript=ETH_00002960-t26_1 | gene=ETH_00002960 | organism=Eimeria_tenella_strain_Houghton | gene_product=hypothetical protein, conserved | transcript_product=hypothetical protein, conserved | location=HG675649:247680-249415(+) |	1	2	2	2	8	51.827	499	0.0011429	14.847	0	0	2.2	8	8	8	341070	0	0	165780	48144	60329	66815	AAAEAAAAAEAEAAAAAAAAAAAAAAAPK;QEAAQVQQDIK
ETH_00002965-t26_1-p1|transcript=ETH_00002965-t26_1|gene=ETH_00002965|organism=Eimeria_tenella_strain_Houghton|gene_product=hypotheticalprotein,conserved|transcript_product=hypotheticalprotein,conserved|location=HG675649:250665-253019(+)|protein_length=379|sequence_SO=supercontig|SO=protein_coding_gene|is_pseudo=false	ETH_00002965-t26_1-p1|transcript=ETH_00002965-t26_1|gene=ETH_00002965|organism=Eimeria_tenella_strain_Houghton|gene_product=hypotheticalprotein,conserved|transcript_product=hypotheticalprotein,conserved|location=HG675649:250665-253019(+)|protein_length=379|sequence_SO=supercontig|SO=protein_coding_gene|is_pseudo=false	ETH_00002965-t26_1-p1 | transcript=ETH_00002965-t26_1 | gene=ETH_00002965 | organism=Eimeria_tenella_strain_Houghton | gene_product=hypothetical protein, conserved | transcript_product=hypothetical protein, conserved | location=HG675649:250665-253019(+) |	1	13	13	13	49.6	40.769	379	0	86.136	12.4	17.9	17.9	49.6	49.6	46.7	11557000	233370	209010	215320	3534700	3809400	3555200	DIAMVPLALALAR;EGFAAVLFDYR;GFKFVAAALAALLALLLALR;GQVVDGAWENK;HAAVPQQQVEDLTALLQHLGAPGPLSSK;HWGVSEGLPR;ITFSVLSHGK;LDPGVTTAPMQHK;LPQDPDGTITK;SLFWLSR;SSSSSSSSSSGISAMQLESNEHQIWASR;SVFTAESAVYIPLAR;VGLAVVQDLVR
ETH_00002975-t26_1-p1|transcript=ETH_00002975-t26_1|gene=ETH_00002975|organism=Eimeria_tenella_strain_Houghton|gene_product=hypotheticalprotein,conserved|transcript_product=hypotheticalprotein,conserved|location=HG675649:255576-262052(+)|protein_length=1274|sequence_SO=supercontig|SO=protein_coding_gene|is_pseudo=false	ETH_00002975-t26_1-p1|transcript=ETH_00002975-t26_1|gene=ETH_00002975|organism=Eimeria_tenella_strain_Houghton|gene_product=hypotheticalprotein,conserved|transcript_product=hypotheticalprotein,conserved|location=HG675649:255576-262052(+)|protein_length=1274|sequence_SO=supercontig|SO=protein_coding_gene|is_pseudo=false	ETH_00002975-t26_1-p1 | transcript=ETH_00002975-t26_1 | gene=ETH_00002975 | organism=Eimeria_tenella_strain_Houghton | gene_product=hypothetical protein, conserved | transcript_product=hypothetical protein, conserved | location=HG675649:255576-262052(+) |	1	25	25	25	27.5	139.47	1274	0	180.88	12.7	8.3	10.8	23.5	25.2	27.3	16794000	217120	185510	225460	5112400	5560100	5493200	AAALLFEQWK;AAEQQQQQQQQQQQEAAAGR;ADEYEFAIK;AGAFEEGLGEAAAAAGDDAPVAAAAAAGR;EAFLELR;EGQEAEAQLR;EIMLEALLGTGR;ELLQDPTALPPPR;FMGSDFER;GEAVYTLQK;GESAESEEEQQQLLQFAAVGK;IDLDIYR;ILETSFFPVSLQSLK;LFCQQLTGEEVQQLQR;LFDAVDDYASVFVSAPTASGK;LLQQLQQLQQQQQQQR;LLYQAELLLQQLQQAGGHFK;LNDYLLLQQQQQQQQQR;MNLLLGLPAVVHTLK;PAAAAAAAAAAGEAAGLEAAQLQQEALK;QHLDLDVER;SKPAAAAAAAAAAGEAAGLEAAQLQQEALK;TYWLSAAAVK;VIFSPDLWQSR;VLLAADGEELQL…
ETH_00002980-t26_1-p1|transcript=ETH_00002980-t26_1|gene=ETH_00002980|organism=Eimeria_tenella_strain_Houghton|gene_product=DEAD/DEAHboxhelicase,putative|transcript_product=DEAD/DEAHboxhelicase,putative|location=HG675649:262643-272047(+)|protein_length=995|sequence_SO=supercontig|SO=protein_coding_gene|is_pseudo=false	ETH_00002980-t26_1-p1|transcript=ETH_00002980-t26_1|gene=ETH_00002980|organism=Eimeria_tenella_strain_Houghton|gene_product=DEAD/DEAHboxhelicase,putative|transcript_product=DEAD/DEAHboxhelicase,putative|location=HG675649:262643-272047(+)|protein_length=995|sequence_SO=supercontig|SO=protein_coding_gene|is_pseudo=false	ETH_00002980-t26_1-p1 | transcript=ETH_00002980-t26_1 | gene=ETH_00002980 | organism=Eimeria_tenella_strain_Houghton | gene_product=DEAD/DEAH box helicase, putative | transcript_product=DEAD/DEAH box helicase, putative | location=HG675649:262643-272047(+)	1	27	27	27	38	111.47	995	0	192.11	18.5	20.3	23.9	38	38	36	19168000	694200	503420	418860	5784200	5672000	6095300	AAAATAGWEAAAAELAAANLQQQAAESVR;ALGTNFDEIK;DVSLPFTGLYFGVNPEDQQQQQQQQQGEGK;EIDPEFSFANPK;FAPPPNTSSSSSSSSSSR;FSDLHMHLYLQDK;FTSDLLLR;GAFEQQLDAAFK;GLLLLQQQQQQQGGCSAK;GVGLFDDGLSK;GYDAEGHIIFWEVPLK;LFLNPLFSLSASNK;LLEDLQHNK;LLPALIFNFSR;MESEGPPPPPEDIAK;MPSEEQLQVLR;QSALQHFR;QYSFYWQTMR;SAVFAGDALALTPTMFK;SSWVSDLQLFR;TTELLAANSYLSDLYVHGK;VAVELLYR;VLPFNPVAALHFNK;VQSNFVLQQLLLQR;YEELLLEFELAR;YVILDEVHIISEELEGPK;YYGTE…
ETH_00002990-t26_1-p1|transcript=ETH_00002990-t26_1|gene=ETH_00002990|organism=Eimeria_tenella_strain_Houghton|gene_product=hypotheticalprotein|transcript_product=hypotheticalprotein|location=HG675799:2251-2883(+)|protein_length=210|sequence_SO=supercontig|SO=protein_coding_gene|is_pseudo=false	ETH_00002990-t26_1-p1|transcript=ETH_00002990-t26_1|gene=ETH_00002990|organism=Eimeria_tenella_strain_Houghton|gene_product=hypotheticalprotein|transcript_product=hypotheticalprotein|location=HG675799:2251-2883(+)|protein_length=210|sequence_SO=supercontig|SO=protein_coding_gene|is_pseudo=false	ETH_00002990-t26_1-p1 | transcript=ETH_00002990-t26_1 | gene=ETH_00002990 | organism=Eimeria_tenella_strain_Houghton | gene_product=hypothetical protein | transcript_product=hypothetical protein | location=HG675799:2251-2883(+) | protein_length=210 | seque	1	1	1	1	16.7	19.606	210	0.0011474	14.941	0	0	0	16.7	16.7	16.7	277480	0	0	0	83172	97209	97096	SAASSSPAAAAAAAGIAAAAAGGPAASGTGSSSAR
ETH_00003005-t26_1-p1|transcript=ETH_00003005-t26_1|gene=ETH_00003005|organism=Eimeria_tenella_strain_Houghton|gene_product=hypotheticalprotein|transcript_product=hypotheticalprotein|location=HG675932:175-2507(-)|protein_length=559|sequence_SO=supercontig|SO=protein_coding_gene|is_pseudo=false;REV__ETH_00043500-t26_1-p1|transcript=ETH_00043500-t26_1|gene=ETH_00043500|organism=Eimeria_tenella_stra…	ETH_00003005-t26_1-p1|transcript=ETH_00003005-t26_1|gene=ETH_00003005|organism=Eimeria_tenella_strain_Houghton|gene_product=hypotheticalprotein|transcript_product=hypotheticalprotein|location=HG675932:175-2507(-)|protein_length=559|sequence_SO=supercontig|SO=protein_coding_gene|is_pseudo=false	ETH_00003005-t26_1-p1 | transcript=ETH_00003005-t26_1 | gene=ETH_00003005 | organism=Eimeria_tenella_strain_Houghton | gene_product=hypothetical protein | transcript_product=hypothetical protein | location=HG675932:175-2507(-) | protein_length=559 | sequen	11	4	3	3	7.3	60.67	559	0.0011806	17.448	3.8	2	2	7.3	7.3	5.7	1036900	39712	31058	33575	298010	299750	334810	LLLLQQDTQAR;LLQLMPADLR;LQQQQQQQR;QDALNLLDELR
ETH_00003020-t26_1-p1|transcript=ETH_00003020-t26_1|gene=ETH_00003020|organism=Eimeria_tenella_strain_Houghton|gene_product=hypotheticalprotein,conserved|transcript_product=hypotheticalprotein,conserved|location=HG675930:2144-3139(+)|protein_length=251|sequence_SO=supercontig|SO=protein_coding_gene|is_pseudo=false	ETH_00003020-t26_1-p1|transcript=ETH_00003020-t26_1|gene=ETH_00003020|organism=Eimeria_tenella_strain_Houghton|gene_product=hypotheticalprotein,conserved|transcript_product=hypotheticalprotein,conserved|location=HG675930:2144-3139(+)|protein_length=251|sequence_SO=supercontig|SO=protein_coding_gene|is_pseudo=false	ETH_00003020-t26_1-p1 | transcript=ETH_00003020-t26_1 | gene=ETH_00003020 | organism=Eimeria_tenella_strain_Houghton | gene_product=hypothetical protein, conserved | transcript_product=hypothetical protein, conserved | location=HG675930:2144-3139(+) | prot	1	3	3	3	18.7	25.155	251	0.00062112	18.771	0	0	4	18.7	9.2	9.2	507270	0	0	1105.7	187840	148250	170070	AVSGPEGEAAAAAAAAAAAAAAAR;SASLESLGAELEK;TLALLLLQQK
ETH_00003050-t26_1-p1|transcript=ETH_00003050-t26_1|gene=ETH_00003050|organism=Eimeria_tenella_strain_Houghton|gene_product=hypotheticalprotein,conserved|transcript_product=hypotheticalprotein,conserved|location=HG676868:5139-6152(-)|protein_length=337|sequence_SO=supercontig|SO=protein_coding_gene|is_pseudo=false	ETH_00003050-t26_1-p1|transcript=ETH_00003050-t26_1|gene=ETH_00003050|organism=Eimeria_tenella_strain_Houghton|gene_product=hypotheticalprotein,conserved|transcript_product=hypotheticalprotein,conserved|location=HG676868:5139-6152(-)|protein_length=337|sequence_SO=supercontig|SO=protein_coding_gene|is_pseudo=false	ETH_00003050-t26_1-p1 | transcript=ETH_00003050-t26_1 | gene=ETH_00003050 | organism=Eimeria_tenella_strain_Houghton | gene_product=hypothetical protein, conserved | transcript_product=hypothetical protein, conserved | location=HG676868:5139-6152(-) | prot	1	1	1	1	7.1	36.722	337	0.0048565	7.1271	7.1	7.1	7.1	0	0	0	1538600	595040	380800	562750	0	0	0	QQQELLQFFERLAAVYEQQQQLFR
ETH_00003060-t26_1-p1|transcript=ETH_00003060-t26_1|gene=ETH_00003060|organism=Eimeria_tenella_strain_Houghton|gene_product=hypotheticalprotein,conserved|transcript_product=hypotheticalprotein,conserved|location=HG675242:9485-11748(-)|protein_length=291|sequence_SO=supercontig|SO=protein_coding_gene|is_pseudo=false	ETH_00003060-t26_1-p1|transcript=ETH_00003060-t26_1|gene=ETH_00003060|organism=Eimeria_tenella_strain_Houghton|gene_product=hypotheticalprotein,conserved|transcript_product=hypotheticalprotein,conserved|location=HG675242:9485-11748(-)|protein_length=291|sequence_SO=supercontig|SO=protein_coding_gene|is_pseudo=false	ETH_00003060-t26_1-p1 | transcript=ETH_00003060-t26_1 | gene=ETH_00003060 | organism=Eimeria_tenella_strain_Houghton | gene_product=hypothetical protein, conserved | transcript_product=hypothetical protein, conserved | location=HG675242:9485-11748(-) | pro	1	2	2	2	10.3	33.398	291	0.001077	13.207	4.1	4.1	4.1	10.3	10.3	10.3	405600	3934.8	80700	51809	80031	80429	108700	DLVLQQEQQLLSTAAQLR;VWLEGGPLSAAR
ETH_00003085-t26_1-p1|transcript=ETH_00003085-t26_1|gene=ETH_00003085|organism=Eimeria_tenella_strain_Houghton|gene_product=hypotheticalprotein|transcript_product=hypotheticalprotein|location=HG676040:319-2712(-)|protein_length=797|sequence_SO=supercontig|SO=protein_coding_gene|is_pseudo=false	ETH_00003085-t26_1-p1|transcript=ETH_00003085-t26_1|gene=ETH_00003085|organism=Eimeria_tenella_strain_Houghton|gene_product=hypotheticalprotein|transcript_product=hypotheticalprotein|location=HG676040:319-2712(-)|protein_length=797|sequence_SO=supercontig|SO=protein_coding_gene|is_pseudo=false	ETH_00003085-t26_1-p1 | transcript=ETH_00003085-t26_1 | gene=ETH_00003085 | organism=Eimeria_tenella_strain_Houghton | gene_product=hypothetical protein | transcript_product=hypothetical protein | location=HG676040:319-2712(-) | protein_length=797 | sequen	1	2	2	2	3.6	87.079	797	0.0010132	12.357	1.3	0	0	3.6	3.6	3.6	154870	12571	0	0	41407	44967	55929	ELLQQQQQTDISLLSESLK;MLQQEQQQQK
ETH_00003115-t26_1-p1|transcript=ETH_00003115-t26_1|gene=ETH_00003115|organism=Eimeria_tenella_strain_Houghton|gene_product=hypotheticalprotein|transcript_product=hypotheticalprotein|location=HG677755:4-2327(+)|protein_length=411|sequence_SO=supercontig|SO=protein_coding_gene|is_pseudo=false;ETH_00033890-t26_1-p1|transcript=ETH_00033890-t26_1|gene=ETH_00033890|organism=Eimeria_tenella_strain_Houg…	ETH_00003115-t26_1-p1|transcript=ETH_00003115-t26_1|gene=ETH_00003115|organism=Eimeria_tenella_strain_Houghton|gene_product=hypotheticalprotein|transcript_product=hypotheticalprotein|location=HG677755:4-2327(+)|protein_length=411|sequence_SO=supercontig|SO=protein_coding_gene|is_pseudo=false	ETH_00003115-t26_1-p1 | transcript=ETH_00003115-t26_1 | gene=ETH_00003115 | organism=Eimeria_tenella_strain_Houghton | gene_product=hypothetical protein | transcript_product=hypothetical protein | location=HG677755:4-2327(+) | protein_length=411 | sequence	2	7	7	7	21.4	44.53	411	0	42.773	4.1	0	0	21.4	21.4	21.4	787430	15062	0	0	262130	248930	261310	AEGAMDTDGAAEAAEGK;EPEVDIHPAVLQAVQK;FQVEENSEER;LKEEVEMVLSGIEDR;LLVSLVGR;VSNLLIVIGQVQK;YAEFINLQK
ETH_00003125-t26_1-p1|transcript=ETH_00003125-t26_1|gene=ETH_00003125|organism=Eimeria_tenella_strain_Houghton|gene_product=hypotheticalprotein|transcript_product=hypotheticalprotein|location=HG675929:400-2374(+)|protein_length=201|sequence_SO=supercontig|SO=protein_coding_gene|is_pseudo=false	ETH_00003125-t26_1-p1|transcript=ETH_00003125-t26_1|gene=ETH_00003125|organism=Eimeria_tenella_strain_Houghton|gene_product=hypotheticalprotein|transcript_product=hypotheticalprotein|location=HG675929:400-2374(+)|protein_length=201|sequence_SO=supercontig|SO=protein_coding_gene|is_pseudo=false	ETH_00003125-t26_1-p1 | transcript=ETH_00003125-t26_1 | gene=ETH_00003125 | organism=Eimeria_tenella_strain_Houghton | gene_product=hypothetical protein | transcript_product=hypothetical protein | location=HG675929:400-2374(+) | protein_length=201 | sequen	1	4	4	4	22.4	21.944	201	0	24.275	4	0	4.5	22.4	22.4	22.4	797310	6724.8	0	36715	226160	236100	291620	ASDDPANWPWTLR;EFILAPSPK;SYVQHNPNDLYLLVK;TQQQLLER
ETH_00003145-t26_1-p1|transcript=ETH_00003145-t26_1|gene=ETH_00003145|organism=Eimeria_tenella_strain_Houghton|gene_product=hypotheticalprotein|transcript_product=hypotheticalprotein|location=HG676495:5453-7841(-)|protein_length=636|sequence_SO=supercontig|SO=protein_coding_gene|is_pseudo=false	ETH_00003145-t26_1-p1|transcript=ETH_00003145-t26_1|gene=ETH_00003145|organism=Eimeria_tenella_strain_Houghton|gene_product=hypotheticalprotein|transcript_product=hypotheticalprotein|location=HG676495:5453-7841(-)|protein_length=636|sequence_SO=supercontig|SO=protein_coding_gene|is_pseudo=false	ETH_00003145-t26_1-p1 | transcript=ETH_00003145-t26_1 | gene=ETH_00003145 | organism=Eimeria_tenella_strain_Houghton | gene_product=hypothetical protein | transcript_product=hypothetical protein | location=HG676495:5453-7841(-) | protein_length=636 | seque	1	6	6	6	12.3	67.104	636	0	38.884	5.8	1.9	0	12.3	12.3	12.3	1976300	32617	6177.7	0	648710	621000	667770	EQQQQQEGAGWR;GPLYFLDPVLGDCGK;LYVHPSCVSSYSSK;QQLQQQLQQQQQ;TIAAVQGVIEATISR;VLALQSHVVR
ETH_00003190-t26_1-p1|transcript=ETH_00003190-t26_1|gene=ETH_00003190|organism=Eimeria_tenella_strain_Houghton|gene_product=RNAbindingprotein,putative|transcript_product=RNAbindingprotein,putative|location=HG673758:18655-22356(+)|protein_length=471|sequence_SO=supercontig|SO=protein_coding_gene|is_pseudo=false	ETH_00003190-t26_1-p1|transcript=ETH_00003190-t26_1|gene=ETH_00003190|organism=Eimeria_tenella_strain_Houghton|gene_product=RNAbindingprotein,putative|transcript_product=RNAbindingprotein,putative|location=HG673758:18655-22356(+)|protein_length=471|sequence_SO=supercontig|SO=protein_coding_gene|is_pseudo=false	ETH_00003190-t26_1-p1 | transcript=ETH_00003190-t26_1 | gene=ETH_00003190 | organism=Eimeria_tenella_strain_Houghton | gene_product=RNA binding protein, putative | transcript_product=RNA binding protein, putative | location=HG673758:18655-22356(+) | protei	1	9	9	9	32.5	48.602	471	0	58.922	3.4	0	4.2	30.8	26.5	32.5	2178500	1499.4	0	26675	682530	590780	877060	ADEGGPPGGGPPAAAGGPPAAEDPDEK;EAEAASGGGSSTSSKPPPR;GFGFLVFAFPHSAK;GGPPGAPGGPSPQR;LFVGGLNPSTTEADLEEYFK;MAVGHHQLGDVVVEVK;RPPPSAQGGGVMVR;TTYYPGLR;VFIGGIPPTMTTEDIHGFFSR
ETH_00003205-t26_1-p1|transcript=ETH_00003205-t26_1|gene=ETH_00003205|organism=Eimeria_tenella_strain_Houghton|gene_product=hypotheticalprotein,conserved|transcript_product=hypotheticalprotein,conserved|location=HG673758:40221-43333(+)|protein_length=783|sequence_SO=supercontig|SO=protein_coding_gene|is_pseudo=false	ETH_00003205-t26_1-p1|transcript=ETH_00003205-t26_1|gene=ETH_00003205|organism=Eimeria_tenella_strain_Houghton|gene_product=hypotheticalprotein,conserved|transcript_product=hypotheticalprotein,conserved|location=HG673758:40221-43333(+)|protein_length=783|sequence_SO=supercontig|SO=protein_coding_gene|is_pseudo=false	ETH_00003205-t26_1-p1 | transcript=ETH_00003205-t26_1 | gene=ETH_00003205 | organism=Eimeria_tenella_strain_Houghton | gene_product=hypothetical protein, conserved | transcript_product=hypothetical protein, conserved | location=HG673758:40221-43333(+) | pr	1	10	10	10	24.3	85.775	783	0	68.387	1.7	0	2.2	24.3	24.3	22.6	926790	8359.4	0	2907.2	303110	303560	308860	ADPAAAHGAAAAAAAAAATAAAAAAPHR;DLSFQQQLQQQQQELQQQQQLLQK;EQQQQQLQQQLQQLK;EQQQTLETQLAAAATAR;EQQTAAAAAAAEK;INELELENER;LQQQELQQQQQLNHQQQQELQQQLQR;LQQQLQQAASQLAAAAAAAQQQQQQLAEAR;MLQEADSSNQQQR;SEAAAAAAALEEER
ETH_00003215-t26_1-p1|transcript=ETH_00003215-t26_1|gene=ETH_00003215|organism=Eimeria_tenella_strain_Houghton|gene_product=SimilartoproteinrequiredforcellviabilityYjl010cp,related|transcript_product=SimilartoproteinrequiredforcellviabilityYjl010cp,related|location=HG673758:48229-55376(+)|protein_length=684|sequence_SO=supercontig|SO=protein_coding_gene|is_pseudo=false	ETH_00003215-t26_1-p1|transcript=ETH_00003215-t26_1|gene=ETH_00003215|organism=Eimeria_tenella_strain_Houghton|gene_product=SimilartoproteinrequiredforcellviabilityYjl010cp,related|transcript_product=SimilartoproteinrequiredforcellviabilityYjl010cp,related|location=HG673758:48229-55376(+)|protein_length=684|sequence_SO=supercontig|SO=protein_coding_gene|is_pseudo=false	ETH_00003215-t26_1-p1 | transcript=ETH_00003215-t26_1 | gene=ETH_00003215 | organism=Eimeria_tenella_strain_Houghton | gene_product=Similar to protein required for cell viability Yjl010cp, related | transcript_product=Similar to protein required for cell v	1	1	1	1	1.5	75.851	684	1	-2	0	0	0	1.5	1.5	1.5	1498800	0	0	0	392240	505940	600660	MPEGWEGLLK
ETH_00003225-t26_1-p1|transcript=ETH_00003225-t26_1|gene=ETH_00003225|organism=Eimeria_tenella_strain_Houghton|gene_product=U2snRNPauxiliaryfactorsmallsubunit,putative|transcript_product=U2snRNPauxiliaryfactorsmallsubunit,putative|location=HG673758:66047-67281(+)|protein_length=252|sequence_SO=supercontig|SO=protein_coding_gene|is_pseudo=false	ETH_00003225-t26_1-p1|transcript=ETH_00003225-t26_1|gene=ETH_00003225|organism=Eimeria_tenella_strain_Houghton|gene_product=U2snRNPauxiliaryfactorsmallsubunit,putative|transcript_product=U2snRNPauxiliaryfactorsmallsubunit,putative|location=HG673758:66047-67281(+)|protein_length=252|sequence_SO=supercontig|SO=protein_coding_gene|is_pseudo=false	ETH_00003225-t26_1-p1 | transcript=ETH_00003225-t26_1 | gene=ETH_00003225 | organism=Eimeria_tenella_strain_Houghton | gene_product=U2 snRNP auxiliary factor small subunit, putative | transcript_product=U2 snRNP auxiliary factor small subunit, putative | l	1	4	4	4	17.5	29.276	252	0	25.428	13.9	13.9	8.7	17.5	17.5	17.5	7109900	1724900	1742900	1576900	643070	650290	771760	IIGTEEDR;MYEEHPEYR;PIQAEFTPVTDFR;SHYKPSSSPTIVLR
ETH_00003230-t26_1-p1|transcript=ETH_00003230-t26_1|gene=ETH_00003230|organism=Eimeria_tenella_strain_Houghton|gene_product=hypotheticalprotein,conserved|transcript_product=hypotheticalprotein,conserved|location=HG673758:68124-69342(+)|protein_length=270|sequence_SO=supercontig|SO=protein_coding_gene|is_pseudo=false	ETH_00003230-t26_1-p1|transcript=ETH_00003230-t26_1|gene=ETH_00003230|organism=Eimeria_tenella_strain_Houghton|gene_product=hypotheticalprotein,conserved|transcript_product=hypotheticalprotein,conserved|location=HG673758:68124-69342(+)|protein_length=270|sequence_SO=supercontig|SO=protein_coding_gene|is_pseudo=false	ETH_00003230-t26_1-p1 | transcript=ETH_00003230-t26_1 | gene=ETH_00003230 | organism=Eimeria_tenella_strain_Houghton | gene_product=hypothetical protein, conserved | transcript_product=hypothetical protein, conserved | location=HG673758:68124-69342(+) | pr	1	2	2	2	7.4	29.365	270	0.0046555	10.915	4.8	0	0	7.4	7.4	7.4	421030	3007.4	0	0	135800	132090	150130	IVDAITPVSLPHR;WEPTADR
ETH_00003235-t26_1-p1|transcript=ETH_00003235-t26_1|gene=ETH_00003235|organism=Eimeria_tenella_strain_Houghton|gene_product=hypotheticalprotein,conserved|transcript_product=hypotheticalprotein,conserved|location=HG673758:69465-84269(-)|protein_length=4275|sequence_SO=supercontig|SO=protein_coding_gene|is_pseudo=false	ETH_00003235-t26_1-p1|transcript=ETH_00003235-t26_1|gene=ETH_00003235|organism=Eimeria_tenella_strain_Houghton|gene_product=hypotheticalprotein,conserved|transcript_product=hypotheticalprotein,conserved|location=HG673758:69465-84269(-)|protein_length=4275|sequence_SO=supercontig|SO=protein_coding_gene|is_pseudo=false	ETH_00003235-t26_1-p1 | transcript=ETH_00003235-t26_1 | gene=ETH_00003235 | organism=Eimeria_tenella_strain_Houghton | gene_product=hypothetical protein, conserved | transcript_product=hypothetical protein, conserved | location=HG673758:69465-84269(-) | pr	1	19	19	19	7.6	451.77	4275	0	125.37	1.6	0.3	1	7.1	7.6	7.6	2341700	75875	44108	59102	582860	785710	794000	AESDAGSAQAAAAAER;AQLTPQPLVPLR;ATEDFFSFVR;ETQVQDTQHGSTQPAAQSASR;GAAAAAAASAAGAGNAK;GPQPVVAVLPSLDLLR;IAAAATAAAAAASELQESTR;IEAAAAAQQLVK;LDQLQLQQLHR;LEEALGQLQQQR;LLAGQHVADDAHLLWK;LLALEPQEQQQLIDTAR;LLYGAAVAAEAAAAPQTQQQK;QQQQLAAAAAAGASLSAAVVAAGHR;QSTAAAAAAATR;RPLLASLGEGVATDLVQQQAPR;SILQLLGSEEPGEAAAAAATK;SLSAAASQEEQQSSSPAAEPR;SSTEAAAANDTVSLLLQHVPTK
ETH_00003260-t26_1-p1|transcript=ETH_00003260-t26_1|gene=ETH_00003260|organism=Eimeria_tenella_strain_Houghton|gene_product=ubiquitincarboxyl-terminalhydrolase,putative|transcript_product=ubiquitincarboxyl-terminalhydrolase,putative|location=HG673758:99567-111062(+)|protein_length=1193|sequence_SO=supercontig|SO=protein_coding_gene|is_pseudo=false	ETH_00003260-t26_1-p1|transcript=ETH_00003260-t26_1|gene=ETH_00003260|organism=Eimeria_tenella_strain_Houghton|gene_product=ubiquitincarboxyl-terminalhydrolase,putative|transcript_product=ubiquitincarboxyl-terminalhydrolase,putative|location=HG673758:99567-111062(+)|protein_length=1193|sequence_SO=supercontig|SO=protein_coding_gene|is_pseudo=false	ETH_00003260-t26_1-p1 | transcript=ETH_00003260-t26_1 | gene=ETH_00003260 | organism=Eimeria_tenella_strain_Houghton | gene_product=ubiquitin carboxyl-terminal hydrolase, putative | transcript_product=ubiquitin carboxyl-terminal hydrolase, putative | locat	1	16	16	16	17.9	130.05	1193	0	103.52	4.7	4.5	3.5	16	17.2	17.9	4515800	195470	63073	166880	1276800	1361200	1452400	ADINEQNCMGTQGR;AFAADLHALLPLSQQQTK;ASAAAAALQR;ASMSAESAAQVLSGLEK;EAAGVEPYDALLHVSLQLR;EAATEPVADFVATR;FILPGGLEQLR;ISGVFTQAVEALNK;ISNAPLLSPDSIK;LHGSWMPVLR;LLHAALEDELPQATLMEDEK;PFAPGEELR;QLQQQQQQQQHQQLR;SDALDLVIHK;TFGPAQGEPNVR;YFLSGAYK
ETH_00003310-t26_1-p1|transcript=ETH_00003310-t26_1|gene=ETH_00003310|organism=Eimeria_tenella_strain_Houghton|gene_product=hypotheticalprotein|transcript_product=hypotheticalprotein|location=HG675977:309-2381(+)|protein_length=147|sequence_SO=supercontig|SO=protein_coding_gene|is_pseudo=false	ETH_00003310-t26_1-p1|transcript=ETH_00003310-t26_1|gene=ETH_00003310|organism=Eimeria_tenella_strain_Houghton|gene_product=hypotheticalprotein|transcript_product=hypotheticalprotein|location=HG675977:309-2381(+)|protein_length=147|sequence_SO=supercontig|SO=protein_coding_gene|is_pseudo=false	ETH_00003310-t26_1-p1 | transcript=ETH_00003310-t26_1 | gene=ETH_00003310 | organism=Eimeria_tenella_strain_Houghton | gene_product=hypothetical protein | transcript_product=hypothetical protein | location=HG675977:309-2381(+) | protein_length=147 | sequen	1	5	5	5	44.9	16.318	147	0	45.333	37.4	27.2	44.9	44.9	44.9	44.9	14534000	324840	212770	389700	4464500	4416600	4725900	DLFQGLFSDR;HFPHTIEHTIEWAR;PLLESGTLGTK;SQDIIINALDNIQAR;VGPETEAEIFTESFWR
ETH_00003365-t26_1-p1|transcript=ETH_00003365-t26_1|gene=ETH_00003365|organism=Eimeria_tenella_strain_Houghton|gene_product=Autophagy-relatedprotein3,related|transcript_product=Autophagy-relatedprotein3,related|location=HG676513:399-899(-)|protein_length=166|sequence_SO=supercontig|SO=protein_coding_gene|is_pseudo=false	ETH_00003365-t26_1-p1|transcript=ETH_00003365-t26_1|gene=ETH_00003365|organism=Eimeria_tenella_strain_Houghton|gene_product=Autophagy-relatedprotein3,related|transcript_product=Autophagy-relatedprotein3,related|location=HG676513:399-899(-)|protein_length=166|sequence_SO=supercontig|SO=protein_coding_gene|is_pseudo=false	ETH_00003365-t26_1-p1 | transcript=ETH_00003365-t26_1 | gene=ETH_00003365 | organism=Eimeria_tenella_strain_Houghton | gene_product=Autophagy-related protein 3, related | transcript_product=Autophagy-related protein 3, related | location=HG676513:399-899(-	1	2	2	2	18.7	15.633	166	0.0011068	13.713	18.7	18.7	10.8	18.7	18.7	18.7	641150	92824	16603	24846	137020	143110	226750	FSAAPQTSQFIEK;GTMTPQEFVDAGDLLVFK
ETH_00003395-t26_1-p1|transcript=ETH_00003395-t26_1|gene=ETH_00003395|organism=Eimeria_tenella_strain_Houghton|gene_product=glutathionereductase,putative|transcript_product=glutathionereductase,putative|location=HG676951:5044-7724(-)|protein_length=429|sequence_SO=supercontig|SO=protein_coding_gene|is_pseudo=false	ETH_00003395-t26_1-p1|transcript=ETH_00003395-t26_1|gene=ETH_00003395|organism=Eimeria_tenella_strain_Houghton|gene_product=glutathionereductase,putative|transcript_product=glutathionereductase,putative|location=HG676951:5044-7724(-)|protein_length=429|sequence_SO=supercontig|SO=protein_coding_gene|is_pseudo=false	ETH_00003395-t26_1-p1 | transcript=ETH_00003395-t26_1 | gene=ETH_00003395 | organism=Eimeria_tenella_strain_Houghton | gene_product=glutathione reductase, putative | transcript_product=glutathione reductase, putative | location=HG676951:5044-7724(-) | prot	1	9	9	9	26.8	47.057	429	0	63.543	24.7	19.3	19.3	26.8	26.8	26.8	9663800	242020	104260	115810	3056900	3289900	2854900	ADYDFVPSVIFSHPPIGSVGFSEEEAAK;DEANGQHVVVVNSSK;FDSMIQQQNLDNMR;HLGVEFSDPPR;HVLIATGGR;IYEDNLDK;KFDSMIQQQNLDNMR;TPETEDLNLQTLNVEMINQK;VYGHLAHAK
ETH_00003425-t26_1-p1|transcript=ETH_00003425-t26_1|gene=ETH_00003425|organism=Eimeria_tenella_strain_Houghton|gene_product=hypotheticalprotein,conserved|transcript_product=hypotheticalprotein,conserved|location=HG678399:171-3335(-)|protein_length=274|sequence_SO=supercontig|SO=protein_coding_gene|is_pseudo=false	ETH_00003425-t26_1-p1|transcript=ETH_00003425-t26_1|gene=ETH_00003425|organism=Eimeria_tenella_strain_Houghton|gene_product=hypotheticalprotein,conserved|transcript_product=hypotheticalprotein,conserved|location=HG678399:171-3335(-)|protein_length=274|sequence_SO=supercontig|SO=protein_coding_gene|is_pseudo=false	ETH_00003425-t26_1-p1 | transcript=ETH_00003425-t26_1 | gene=ETH_00003425 | organism=Eimeria_tenella_strain_Houghton | gene_product=hypothetical protein, conserved | transcript_product=hypothetical protein, conserved | location=HG678399:171-3335(-) | prote	1	2	2	2	8.4	30.097	274	0	19.644	8.4	4.7	4.7	8.4	8.4	8.4	3019600	117500	64633	91327	863580	891310	991280	FATTDAQGNK;QLTYDPQQIASWR
ETH_00003435-t26_1-p1|transcript=ETH_00003435-t26_1|gene=ETH_00003435|organism=Eimeria_tenella_strain_Houghton|gene_product=WDdomain,G-betarepeat-containingprotein,putative|transcript_product=WDdomain,G-betarepeat-containingprotein,putative|location=HG678387:376-3585(+)|protein_length=932|sequence_SO=supercontig|SO=protein_coding_gene|is_pseudo=false	ETH_00003435-t26_1-p1|transcript=ETH_00003435-t26_1|gene=ETH_00003435|organism=Eimeria_tenella_strain_Houghton|gene_product=WDdomain,G-betarepeat-containingprotein,putative|transcript_product=WDdomain,G-betarepeat-containingprotein,putative|location=HG678387:376-3585(+)|protein_length=932|sequence_SO=supercontig|SO=protein_coding_gene|is_pseudo=false	ETH_00003435-t26_1-p1 | transcript=ETH_00003435-t26_1 | gene=ETH_00003435 | organism=Eimeria_tenella_strain_Houghton | gene_product=WD domain, G-beta repeat-containing protein, putative | transcript_product=WD domain, G-beta repeat-containing protein, puta	1	1	1	1	2.7	98.551	932	0.0064461	6.7381	0	2.7	2.7	2.7	2.7	2.7	92157	0	3908.6	7443.5	24285	28291	28228	AAAAAAPAAAAAPPADADADAALQR
ETH_00003460-t26_1-p1|transcript=ETH_00003460-t26_1|gene=ETH_00003460|organism=Eimeria_tenella_strain_Houghton|gene_product=actin,putative|transcript_product=actin,putative|location=HG678236:76-3085(+)|protein_length=189|sequence_SO=supercontig|SO=protein_coding_gene|is_pseudo=false	ETH_00003460-t26_1-p1|transcript=ETH_00003460-t26_1|gene=ETH_00003460|organism=Eimeria_tenella_strain_Houghton|gene_product=actin,putative|transcript_product=actin,putative|location=HG678236:76-3085(+)|protein_length=189|sequence_SO=supercontig|SO=protein_coding_gene|is_pseudo=false	ETH_00003460-t26_1-p1 | transcript=ETH_00003460-t26_1 | gene=ETH_00003460 | organism=Eimeria_tenella_strain_Houghton | gene_product=actin, putative | transcript_product=actin, putative | location=HG678236:76-3085(+) | protein_length=189 | sequence_SO=super	1	7	7	7	44.4	21.205	189	0	46.148	22.2	14.8	17.5	36.5	44.4	44.4	5526300	79635	29855	50466	1764500	1591800	2010100	AEWEEAGPR;DGETTEIVLGPER;DNPSLTDLLWSSVK;FYPAEALFNPQLCGR;LELELQNTSPPQAR;PLQDHLWITK;QFLVWLGAK
ETH_00003485-t26_1-p1|transcript=ETH_00003485-t26_1|gene=ETH_00003485|organism=Eimeria_tenella_strain_Houghton|gene_product=hypotheticalprotein,conserved|transcript_product=hypotheticalprotein,conserved|location=HG678042:192-2670(+)|protein_length=335|sequence_SO=supercontig|SO=protein_coding_gene|is_pseudo=false	ETH_00003485-t26_1-p1|transcript=ETH_00003485-t26_1|gene=ETH_00003485|organism=Eimeria_tenella_strain_Houghton|gene_product=hypotheticalprotein,conserved|transcript_product=hypotheticalprotein,conserved|location=HG678042:192-2670(+)|protein_length=335|sequence_SO=supercontig|SO=protein_coding_gene|is_pseudo=false	ETH_00003485-t26_1-p1 | transcript=ETH_00003485-t26_1 | gene=ETH_00003485 | organism=Eimeria_tenella_strain_Houghton | gene_product=hypothetical protein, conserved | transcript_product=hypothetical protein, conserved | location=HG678042:192-2670(+) | prote	1	5	5	4	18.2	35.761	335	0	45.341	14	10.1	4.2	15.8	14	14	4194100	119610	43678	22168	1127400	1372100	1509100	EQGDTPIYMYSPCR;GAAEENEMAVDGAK;GAAEENEMAVDGAKPEEAK;QQAAEGPAAAAAVAAAESEK;TENQMSMK
ETH_00003500-t26_1-p1|transcript=ETH_00003500-t26_1|gene=ETH_00003500|organism=Eimeria_tenella_strain_Houghton|gene_product=N-ethylmaleimide-sensitivefactor,putative|transcript_product=N-ethylmaleimide-sensitivefactor,putative|location=HG676628:9219-10745(-)|protein_length=133|sequence_SO=supercontig|SO=protein_coding_gene|is_pseudo=false	ETH_00003500-t26_1-p1|transcript=ETH_00003500-t26_1|gene=ETH_00003500|organism=Eimeria_tenella_strain_Houghton|gene_product=N-ethylmaleimide-sensitivefactor,putative|transcript_product=N-ethylmaleimide-sensitivefactor,putative|location=HG676628:9219-10745(-)|protein_length=133|sequence_SO=supercontig|SO=protein_coding_gene|is_pseudo=false	ETH_00003500-t26_1-p1 | transcript=ETH_00003500-t26_1 | gene=ETH_00003500 | organism=Eimeria_tenella_strain_Houghton | gene_product=N-ethylmaleimide-sensitive factor, putative | transcript_product=N-ethylmaleimide-sensitive factor, putative | location=HG67	1	4	4	4	34.6	14.623	133	0	24.305	0	7.5	0	34.6	34.6	25.6	1743800	0	3031.6	0	594940	549900	595950	GPQEIAAALR;LLVMATTSEPEFIR;QLIMVTEMAAEK;YEFPEEEIQK
ETH_00003520-t26_1-p1|transcript=ETH_00003520-t26_1|gene=ETH_00003520|organism=Eimeria_tenella_strain_Houghton|gene_product=hypotheticalprotein,conserved|transcript_product=hypotheticalprotein,conserved|location=HG676755:2056-3666(-)|protein_length=261|sequence_SO=supercontig|SO=protein_coding_gene|is_pseudo=false	ETH_00003520-t26_1-p1|transcript=ETH_00003520-t26_1|gene=ETH_00003520|organism=Eimeria_tenella_strain_Houghton|gene_product=hypotheticalprotein,conserved|transcript_product=hypotheticalprotein,conserved|location=HG676755:2056-3666(-)|protein_length=261|sequence_SO=supercontig|SO=protein_coding_gene|is_pseudo=false	ETH_00003520-t26_1-p1 | transcript=ETH_00003520-t26_1 | gene=ETH_00003520 | organism=Eimeria_tenella_strain_Houghton | gene_product=hypothetical protein, conserved | transcript_product=hypothetical protein, conserved | location=HG676755:2056-3666(-) | prot	1	13	13	13	54.4	28.927	261	0	117.36	34.1	40.2	31.8	49.4	47.5	54.4	21180000	318440	189400	265840	5774500	7366300	7266100	EAAETVPFEVLR;EAPAFEIR;EGLINDAASNK;EGLINDAASNKPAK;EVASAASMPSPTSPAVSVDTAGER;FSGSINLDLNPFEDLSVR;FSGSINLDLNPFEDLSVRPQLLHVVR;HYLPHPIAETPWQENSK;LAMTTPVECIVEK;NEIWISLSK;PQLLHVVR;RNEIWISLSK;TFFALADYIGAFDTPHNR
ETH_00003525-t26_1-p1|transcript=ETH_00003525-t26_1|gene=ETH_00003525|organism=Eimeria_tenella_strain_Houghton|gene_product=hypotheticalprotein,conserved|transcript_product=hypotheticalprotein,conserved|location=HG676755:5171-9640(-)|protein_length=494|sequence_SO=supercontig|SO=protein_coding_gene|is_pseudo=false	ETH_00003525-t26_1-p1|transcript=ETH_00003525-t26_1|gene=ETH_00003525|organism=Eimeria_tenella_strain_Houghton|gene_product=hypotheticalprotein,conserved|transcript_product=hypotheticalprotein,conserved|location=HG676755:5171-9640(-)|protein_length=494|sequence_SO=supercontig|SO=protein_coding_gene|is_pseudo=false	ETH_00003525-t26_1-p1 | transcript=ETH_00003525-t26_1 | gene=ETH_00003525 | organism=Eimeria_tenella_strain_Houghton | gene_product=hypothetical protein, conserved | transcript_product=hypothetical protein, conserved | location=HG676755:5171-9640(-) | prot	1	2	2	2	8.1	52.223	494	0.0010466	12.799	0	0	0	3.2	8.1	8.1	54617	0	0	0	13076	12748	28792	AEAAALPQQQQQQQQR;PSGVALLLFETEGHAAAAATGLGK
ETH_00003535-t26_1-p1|transcript=ETH_00003535-t26_1|gene=ETH_00003535|organism=Eimeria_tenella_strain_Houghton|gene_product=hypotheticalprotein,conserved|transcript_product=hypotheticalprotein,conserved|location=HG678099:4562-5416(+)|protein_length=171|sequence_SO=supercontig|SO=protein_coding_gene|is_pseudo=false	ETH_00003535-t26_1-p1|transcript=ETH_00003535-t26_1|gene=ETH_00003535|organism=Eimeria_tenella_strain_Houghton|gene_product=hypotheticalprotein,conserved|transcript_product=hypotheticalprotein,conserved|location=HG678099:4562-5416(+)|protein_length=171|sequence_SO=supercontig|SO=protein_coding_gene|is_pseudo=false	ETH_00003535-t26_1-p1 | transcript=ETH_00003535-t26_1 | gene=ETH_00003535 | organism=Eimeria_tenella_strain_Houghton | gene_product=hypothetical protein, conserved | transcript_product=hypothetical protein, conserved | location=HG678099:4562-5416(+) | prot	1	2	2	2	15.2	19.783	171	0.0010178	12.415	0	0	7.6	15.2	15.2	15.2	141110	0	0	2017	48859	44258	45977	DAQQQEHLHKPLK;GLALQQQQLQQSR
ETH_00003540-t26_1-p1|transcript=ETH_00003540-t26_1|gene=ETH_00003540|organism=Eimeria_tenella_strain_Houghton|gene_product=centrosomalprotein,putative|transcript_product=centrosomalprotein,putative|location=HG674553:320-6008(+)|protein_length=565|sequence_SO=supercontig|SO=protein_coding_gene|is_pseudo=false	ETH_00003540-t26_1-p1|transcript=ETH_00003540-t26_1|gene=ETH_00003540|organism=Eimeria_tenella_strain_Houghton|gene_product=centrosomalprotein,putative|transcript_product=centrosomalprotein,putative|location=HG674553:320-6008(+)|protein_length=565|sequence_SO=supercontig|SO=protein_coding_gene|is_pseudo=false	ETH_00003540-t26_1-p1 | transcript=ETH_00003540-t26_1 | gene=ETH_00003540 | organism=Eimeria_tenella_strain_Houghton | gene_product=centrosomal protein, putative | transcript_product=centrosomal protein, putative | location=HG674553:320-6008(+) | protein_l	1	3	3	3	6.2	63.709	565	0.0012195	18.25	1.9	0	2.1	6.2	6.2	6.2	312880	12586	0	6358.2	114730	93521	85687	EIQSISEVELIK;IQSSEELASENK;SWQSSHASVSR
ETH_00003550-t26_1-p1|transcript=ETH_00003550-t26_1|gene=ETH_00003550|organism=Eimeria_tenella_strain_Houghton|gene_product=60SRibosomalproteinL36,putative|transcript_product=60SRibosomalproteinL36,putative|location=HG674553:14235-15073(-)|protein_length=106|sequence_SO=supercontig|SO=protein_coding_gene|is_pseudo=false	ETH_00003550-t26_1-p1|transcript=ETH_00003550-t26_1|gene=ETH_00003550|organism=Eimeria_tenella_strain_Houghton|gene_product=60SRibosomalproteinL36,putative|transcript_product=60SRibosomalproteinL36,putative|location=HG674553:14235-15073(-)|protein_length=106|sequence_SO=supercontig|SO=protein_coding_gene|is_pseudo=false	ETH_00003550-t26_1-p1 | transcript=ETH_00003550-t26_1 | gene=ETH_00003550 | organism=Eimeria_tenella_strain_Houghton | gene_product=60S Ribosomal protein L36, putative | transcript_product=60S Ribosomal protein L36, putative | location=HG674553:14235-15073	1	3	3	3	20.8	11.712	106	0	19.793	20.8	20.8	20.8	20.8	20.8	20.8	6116400	190610	180180	209530	1733500	2186000	1616600	EELSNIAAAMK;QVAGFAPYER;REELSNIAAAMK
ETH_00003570-t26_1-p1|transcript=ETH_00003570-t26_1|gene=ETH_00003570|organism=Eimeria_tenella_strain_Houghton|gene_product=cysteineproteinase,putative|transcript_product=cysteineproteinase,putative|location=HG674553:37510-39048(-)|protein_length=512|sequence_SO=supercontig|SO=protein_coding_gene|is_pseudo=false	ETH_00003570-t26_1-p1|transcript=ETH_00003570-t26_1|gene=ETH_00003570|organism=Eimeria_tenella_strain_Houghton|gene_product=cysteineproteinase,putative|transcript_product=cysteineproteinase,putative|location=HG674553:37510-39048(-)|protein_length=512|sequence_SO=supercontig|SO=protein_coding_gene|is_pseudo=false	ETH_00003570-t26_1-p1 | transcript=ETH_00003570-t26_1 | gene=ETH_00003570 | organism=Eimeria_tenella_strain_Houghton | gene_product=cysteine proteinase, putative | transcript_product=cysteine proteinase, putative | location=HG674553:37510-39048(-) | protei	1	22	22	22	58.4	56.94	512	0	273.18	42.4	44.7	40.2	58.4	58.4	57.6	103250000	2259400	2300800	1869400	30507000	32344000	33973000	ALQACGPSGSHTQGVENCR;CEGPLPK;DCEEAEYTSK;DDLHFATSAYSVEGR;DYWLAVNSWNEYWGDK;EDLQSVGNAIDAIFDR;EGVYHHVTGMPMGGHAVK;GEPDESHELLPYLLK;HHSEGPYPK;HMGTYLSFYSDPDKPEVPLGEPLPVK;HVGELVSSASEHSGADTPLQGPVLK;IEMGEAGIDK;IEMGEAGIDKEFCGGEPK;KDCEEAEYTSK;LQAAEQGLDPEQAVTWEAEVSPR;NASLLPSAQDL;PAVSNGALQHLR;SLAESEFWGSR;VFAETQQVLETDK;VFAETQQVLETDKFDAR;VIGFGNEDGR;WFSNDGVVTGGDYNELHTGK
ETH_00003580-t26_1-p1|transcript=ETH_00003580-t26_1|gene=ETH_00003580|organism=Eimeria_tenella_strain_Houghton|gene_product=DNAreplicationlicensingfactor,putative|transcript_product=DNAreplicationlicensingfactor,putative|location=HG674553:46394-52079(+)|protein_length=766|sequence_SO=supercontig|SO=protein_coding_gene|is_pseudo=false	ETH_00003580-t26_1-p1|transcript=ETH_00003580-t26_1|gene=ETH_00003580|organism=Eimeria_tenella_strain_Houghton|gene_product=DNAreplicationlicensingfactor,putative|transcript_product=DNAreplicationlicensingfactor,putative|location=HG674553:46394-52079(+)|protein_length=766|sequence_SO=supercontig|SO=protein_coding_gene|is_pseudo=false	ETH_00003580-t26_1-p1 | transcript=ETH_00003580-t26_1 | gene=ETH_00003580 | organism=Eimeria_tenella_strain_Houghton | gene_product=DNA replication licensing factor, putative | transcript_product=DNA replication licensing factor, putative | location=HG6745	1	15	15	15	27.9	85.749	766	0	95.593	12.5	13.7	14.6	27.9	27.9	24.9	3062000	165060	148190	154310	896560	913360	784520	ACEEIAASSAIVQGATEGLGSK;AIDLFSASTAETAK;DLQQQGYDK;DVVAMHEAMEQQTISISK;GDINVLLLGDPSVAK;GSSAAGLTAAVMR;LFFEQYLHHGSGALR;LIIHAAEWR;MELAPVAQASHVK;MQELPEDVPTGDMPR;MSELAGPGQSESDLGCK;SDPHGFEPDDGGPESLPSLK;SIAPALFGMTEVK;TFDVQINLVDSGK;TPNVAAER
ETH_00003645-t26_1-p1|transcript=ETH_00003645-t26_1|gene=ETH_00003645|organism=Eimeria_tenella_strain_Houghton|gene_product=hypotheticalprotein,conserved|transcript_product=hypotheticalprotein,conserved|location=HG674553:106479-107110(-)|protein_length=129|sequence_SO=supercontig|SO=protein_coding_gene|is_pseudo=false	ETH_00003645-t26_1-p1|transcript=ETH_00003645-t26_1|gene=ETH_00003645|organism=Eimeria_tenella_strain_Houghton|gene_product=hypotheticalprotein,conserved|transcript_product=hypotheticalprotein,conserved|location=HG674553:106479-107110(-)|protein_length=129|sequence_SO=supercontig|SO=protein_coding_gene|is_pseudo=false	ETH_00003645-t26_1-p1 | transcript=ETH_00003645-t26_1 | gene=ETH_00003645 | organism=Eimeria_tenella_strain_Houghton | gene_product=hypothetical protein, conserved | transcript_product=hypothetical protein, conserved | location=HG674553:106479-107110(-) |	1	2	2	2	27.1	15.089	129	0.0010309	12.598	0	0	0	27.1	27.1	27.1	117050	0	0	0	31861	43259	41931	GNVIHLNEIDPQQLQQLQQQQQQR;YHIVQAQLNEK
ETH_00003650-t26_1-p1|transcript=ETH_00003650-t26_1|gene=ETH_00003650|organism=Eimeria_tenella_strain_Houghton|gene_product=tyrosyl-tRNAsynthetase,putative|transcript_product=tyrosyl-tRNAsynthetase,putative|location=HG674553:107853-111187(+)|protein_length=419|sequence_SO=supercontig|SO=protein_coding_gene|is_pseudo=false	ETH_00003650-t26_1-p1|transcript=ETH_00003650-t26_1|gene=ETH_00003650|organism=Eimeria_tenella_strain_Houghton|gene_product=tyrosyl-tRNAsynthetase,putative|transcript_product=tyrosyl-tRNAsynthetase,putative|location=HG674553:107853-111187(+)|protein_length=419|sequence_SO=supercontig|SO=protein_coding_gene|is_pseudo=false	ETH_00003650-t26_1-p1 | transcript=ETH_00003650-t26_1 | gene=ETH_00003650 | organism=Eimeria_tenella_strain_Houghton | gene_product=tyrosyl-tRNA synthetase, putative | transcript_product=tyrosyl-tRNA synthetase, putative | location=HG674553:107853-111187(+	1	14	14	13	41.5	46.784	419	0	99.078	27.2	21.7	26.5	34.6	36.8	41.5	19438000	449030	377190	404890	5584100	6269800	6352600	FLFPSGLNFSAAAGK;HFQTDENAK;HKPVILSHPMLPGLLEGQEK;KVGEYFVEVWK;LVFPDKEFHVQR;MHLAQGLLK;NCPTAYDGFEPSGR;PGAAAAGAAAAAANGILSELPKPR;PSSLSLEER;PVILSHPMLPGLLEGQEK;SAGMQMQNVQFLWASEEIGK;SFAAGELHPADLK;SNADSAIFMEDSEAEVNR;VGEYFVEVWK
ETH_00003660-t26_1-p1|transcript=ETH_00003660-t26_1|gene=ETH_00003660|organism=Eimeria_tenella_strain_Houghton|gene_product=hypotheticalprotein,conserved|transcript_product=hypotheticalprotein,conserved|location=HG674553:125244-132866(-)|protein_length=850|sequence_SO=supercontig|SO=protein_coding_gene|is_pseudo=false	ETH_00003660-t26_1-p1|transcript=ETH_00003660-t26_1|gene=ETH_00003660|organism=Eimeria_tenella_strain_Houghton|gene_product=hypotheticalprotein,conserved|transcript_product=hypotheticalprotein,conserved|location=HG674553:125244-132866(-)|protein_length=850|sequence_SO=supercontig|SO=protein_coding_gene|is_pseudo=false	ETH_00003660-t26_1-p1 | transcript=ETH_00003660-t26_1 | gene=ETH_00003660 | organism=Eimeria_tenella_strain_Houghton | gene_product=hypothetical protein, conserved | transcript_product=hypothetical protein, conserved | location=HG674553:125244-132866(-) |	1	15	15	15	18.7	96.54	850	0	95.733	9.1	8.6	11.9	15.5	15.5	16.9	4363000	267970	237550	303750	1051900	1101600	1400300	AAELLNDHR;ALESLLHDNR;AVQYALYVQENVK;EELAEAAHELWQK;GAVLLQLLAGEK;HWQLFEGENLSTPR;LASLHANPLGFK;LDVLSLDHQAAAIEGR;LVYANEVFSVLK;MTEAAAAATAAAVSR;REELAEAAHELWQK;RLDVLSLDHQAAAIEGR;SEHPDVINALER;SSWQPFIER;TLFDNNPFFK
ETH_00003665-t26_1-p1|transcript=ETH_00003665-t26_1|gene=ETH_00003665|organism=Eimeria_tenella_strain_Houghton|gene_product=lactoylglutathionelyase,putative|transcript_product=lactoylglutathionelyase,putative|location=HG674553:133624-135515(+)|protein_length=330|sequence_SO=supercontig|SO=protein_coding_gene|is_pseudo=false	ETH_00003665-t26_1-p1|transcript=ETH_00003665-t26_1|gene=ETH_00003665|organism=Eimeria_tenella_strain_Houghton|gene_product=lactoylglutathionelyase,putative|transcript_product=lactoylglutathionelyase,putative|location=HG674553:133624-135515(+)|protein_length=330|sequence_SO=supercontig|SO=protein_coding_gene|is_pseudo=false	ETH_00003665-t26_1-p1 | transcript=ETH_00003665-t26_1 | gene=ETH_00003665 | organism=Eimeria_tenella_strain_Houghton | gene_product=lactoylglutathione lyase, putative | transcript_product=lactoylglutathione lyase, putative | location=HG674553:133624-135515	1	12	12	12	40.3	37.541	330	0	95.943	24.2	29.1	19.7	37.3	33.9	40	26682000	218640	258100	302640	8326700	8256200	9319300	DGAVLPTPGTPEAEK;FNLSQTMIR;GIAFVLDPDGYSVELIK;GVCLELTHNHGTEK;HNFSWQQTMLR;HPEAHIPEK;KQWFPFLELTHNHGTETDASFK;QWFPFLELTHNHGTETDASFK;TPPAGNVTIGEK;VNNGNEEPHR;VTVPFYER;YLWNMK
ETH_00003675-t26_1-p1|transcript=ETH_00003675-t26_1|gene=ETH_00003675|organism=Eimeria_tenella_strain_Houghton|gene_product=proteintyrosinephosphatase-likedomian-containingprotein,putative|transcript_product=proteintyrosinephosphatase-likedomian-containingprotein,putative|location=HG674553:145356-146595(-)|protein_length=271|sequence_SO=supercontig|SO=protein_coding_gene|is_pseudo=false	ETH_00003675-t26_1-p1|transcript=ETH_00003675-t26_1|gene=ETH_00003675|organism=Eimeria_tenella_strain_Houghton|gene_product=proteintyrosinephosphatase-likedomian-containingprotein,putative|transcript_product=proteintyrosinephosphatase-likedomian-containingprotein,putative|location=HG674553:145356-146595(-)|protein_length=271|sequence_SO=supercontig|SO=protein_coding_gene|is_pseudo=false	ETH_00003675-t26_1-p1 | transcript=ETH_00003675-t26_1 | gene=ETH_00003675 | organism=Eimeria_tenella_strain_Houghton | gene_product=protein tyrosine phosphatase-like domian-containing protein, putative | transcript_product=protein tyrosine phosphatase-like	1	5	5	5	19.6	30.281	271	0	34.167	14.8	19.6	14.8	19.6	19.6	19.6	20191000	618850	522690	620170	5695800	6496400	6237300	DATPLEVPVLLK;DSAGGPAGASFQK;KDATPLEVPVLLK;SSYALSHYPTPMPNK;YLYGTGQETTAK
ETH_00003690-t26_1-p1|transcript=ETH_00003690-t26_1|gene=ETH_00003690|organism=Eimeria_tenella_strain_Houghton|gene_product=WD-40repeatprotein,putative|transcript_product=WD-40repeatprotein,putative|location=HG674553:153797-156802(-)|protein_length=514|sequence_SO=supercontig|SO=protein_coding_gene|is_pseudo=false	ETH_00003690-t26_1-p1|transcript=ETH_00003690-t26_1|gene=ETH_00003690|organism=Eimeria_tenella_strain_Houghton|gene_product=WD-40repeatprotein,putative|transcript_product=WD-40repeatprotein,putative|location=HG674553:153797-156802(-)|protein_length=514|sequence_SO=supercontig|SO=protein_coding_gene|is_pseudo=false	ETH_00003690-t26_1-p1 | transcript=ETH_00003690-t26_1 | gene=ETH_00003690 | organism=Eimeria_tenella_strain_Houghton | gene_product=WD-40 repeat protein, putative | transcript_product=WD-40 repeat protein, putative | location=HG674553:153797-156802(-) | pr	1	4	4	4	13.2	55.719	514	0	28.764	1.8	3.1	1.8	13.2	13.2	11.5	600290	17468	3229.5	24021	190640	206210	158720	AHHASVTGLAFDPSGR;EAHVDFSAATALTHGSEK;PSYVISAQR;TFTPVDTAGAWGVGGTAGSGGSWVR
ETH_00003725-t26_1-p1|transcript=ETH_00003725-t26_1|gene=ETH_00003725|organism=Eimeria_tenella_strain_Houghton|gene_product=hypotheticalprotein|transcript_product=hypotheticalprotein|location=HG678339:3336-3998(-)|protein_length=85|sequence_SO=supercontig|SO=protein_coding_gene|is_pseudo=false	ETH_00003725-t26_1-p1|transcript=ETH_00003725-t26_1|gene=ETH_00003725|organism=Eimeria_tenella_strain_Houghton|gene_product=hypotheticalprotein|transcript_product=hypotheticalprotein|location=HG678339:3336-3998(-)|protein_length=85|sequence_SO=supercontig|SO=protein_coding_gene|is_pseudo=false	ETH_00003725-t26_1-p1 | transcript=ETH_00003725-t26_1 | gene=ETH_00003725 | organism=Eimeria_tenella_strain_Houghton | gene_product=hypothetical protein | transcript_product=hypothetical protein | location=HG678339:3336-3998(-) | protein_length=85 | sequen	1	1	1	1	17.6	9.284	85	0.005662	6.872	17.6	17.6	17.6	17.6	17.6	17.6	622810	14773	14581	63893	159980	176510	193070	GIAANENLLSEEIHK
ETH_00003730-t26_1-p1|transcript=ETH_00003730-t26_1|gene=ETH_00003730|organism=Eimeria_tenella_strain_Houghton|gene_product=SAGfamilymember|transcript_product=SAGfamilymember|location=HG678334:2439-3573(-)|protein_length=254|sequence_SO=supercontig|SO=protein_coding_gene|is_pseudo=false;ETH_00034890-t26_1-p1|transcript=ETH_00034890-t26_1|gene=ETH_00034890|organism=Eimeria_tenella_strain_Houghton|…	ETH_00003730-t26_1-p1|transcript=ETH_00003730-t26_1|gene=ETH_00003730|organism=Eimeria_tenella_strain_Houghton|gene_product=SAGfamilymember|transcript_product=SAGfamilymember|location=HG678334:2439-3573(-)|protein_length=254|sequence_SO=supercontig|SO=protein_coding_gene|is_pseudo=false;ETH_00034890-t26_1-p1|transcript=ETH_00034890-t26_1|gene=ETH_00034890|organism=Eimeria_tenella_strain_Houghton|…	ETH_00003730-t26_1-p1 | transcript=ETH_00003730-t26_1 | gene=ETH_00003730 | organism=Eimeria_tenella_strain_Houghton | gene_product=SAG family member | transcript_product=SAG family member | location=HG678334:2439-3573(-) | protein_length=254 | sequence_SO	3	4	4	2	22.8	26.639	254	0	26.263	6.7	6.7	6.7	16.9	22.8	22.8	998820	26644	15751	15807	251940	322900	365780	ENESAPFTQDQWNAISR;LGSDGECLAEVNAAR;LPGVEPVTPWEPLCK;LQQPGGSEGAK
ETH_00003735-t26_1-p1|transcript=ETH_00003735-t26_1|gene=ETH_00003735|organism=Eimeria_tenella_strain_Houghton|gene_product=TranscriptionalregulatorbolA,related|transcript_product=TranscriptionalregulatorbolA,related|location=HG678333:1948-3152(-)|protein_length=182|sequence_SO=supercontig|SO=protein_coding_gene|is_pseudo=false	ETH_00003735-t26_1-p1|transcript=ETH_00003735-t26_1|gene=ETH_00003735|organism=Eimeria_tenella_strain_Houghton|gene_product=TranscriptionalregulatorbolA,related|transcript_product=TranscriptionalregulatorbolA,related|location=HG678333:1948-3152(-)|protein_length=182|sequence_SO=supercontig|SO=protein_coding_gene|is_pseudo=false	ETH_00003735-t26_1-p1 | transcript=ETH_00003735-t26_1 | gene=ETH_00003735 | organism=Eimeria_tenella_strain_Houghton | gene_product=Transcriptional regulator bolA, related | transcript_product=Transcriptional regulator bolA, related | location=HG678333:194	1	3	3	2	24.7	20.374	182	0.0011969	17.787	0	0	0	13.7	24.7	13.7	306290	0	0	0	88422	110530	107340	GHLGNPDPNAPETHFLVR;LMEQLAPEFLEVINESAAHK;TLLQQHR
ETH_00003760-t26_1-p1|transcript=ETH_00003760-t26_1|gene=ETH_00003760|organism=Eimeria_tenella_strain_Houghton|gene_product=glycerophosphoryldiesterphosphodiesteraseprotein,putative|transcript_product=glycerophosphoryldiesterphosphodiesteraseprotein,putative|location=HG678278:366-1106(+)|protein_length=246|sequence_SO=supercontig|SO=protein_coding_gene|is_pseudo=false	ETH_00003760-t26_1-p1|transcript=ETH_00003760-t26_1|gene=ETH_00003760|organism=Eimeria_tenella_strain_Houghton|gene_product=glycerophosphoryldiesterphosphodiesteraseprotein,putative|transcript_product=glycerophosphoryldiesterphosphodiesteraseprotein,putative|location=HG678278:366-1106(+)|protein_length=246|sequence_SO=supercontig|SO=protein_coding_gene|is_pseudo=false	ETH_00003760-t26_1-p1 | transcript=ETH_00003760-t26_1 | gene=ETH_00003760 | organism=Eimeria_tenella_strain_Houghton | gene_product=glycerophosphoryl diester phosphodiesterase protein, putative | transcript_product=glycerophosphoryl diester phosphodiestera	1	6	6	6	29.3	26.794	246	0	37.15	4.1	8.5	9.3	29.3	29.3	20.7	5828200	123270	98257	103340	2292100	2372400	838730	EFQDAFYR;FPGALINVDLK;GLLVLGWVANSEK;GPPCAAAVGALVGLTAK;IPLLEEVFEK;QQLPAAVVAVGPR
ETH_00003775-t26_1-p1|transcript=ETH_00003775-t26_1|gene=ETH_00003775|organism=Eimeria_tenella_strain_Houghton|gene_product=hypotheticalprotein|transcript_product=hypotheticalprotein|location=HG678255:280-3879(-)|protein_length=1200|sequence_SO=supercontig|SO=protein_coding_gene|is_pseudo=false	ETH_00003775-t26_1-p1|transcript=ETH_00003775-t26_1|gene=ETH_00003775|organism=Eimeria_tenella_strain_Houghton|gene_product=hypotheticalprotein|transcript_product=hypotheticalprotein|location=HG678255:280-3879(-)|protein_length=1200|sequence_SO=supercontig|SO=protein_coding_gene|is_pseudo=false	ETH_00003775-t26_1-p1 | transcript=ETH_00003775-t26_1 | gene=ETH_00003775 | organism=Eimeria_tenella_strain_Houghton | gene_product=hypothetical protein | transcript_product=hypothetical protein | location=HG678255:280-3879(-) | protein_length=1200 | seque	1	2	2	2	2.3	107.09	1200	0.0010299	12.582	0	0	1.3	2.3	2.3	2.3	202450	0	0	7468.8	56959	68509	69515	MAAAASPAAAAADAPK;MLLQQQLEALQR
ETH_00003820-t26_1-p1|transcript=ETH_00003820-t26_1|gene=ETH_00003820|organism=Eimeria_tenella_strain_Houghton|gene_product=hypotheticalprotein|transcript_product=hypotheticalprotein|location=HG678045:3510-5668(+)|protein_length=250|sequence_SO=supercontig|SO=protein_coding_gene|is_pseudo=false	ETH_00003820-t26_1-p1|transcript=ETH_00003820-t26_1|gene=ETH_00003820|organism=Eimeria_tenella_strain_Houghton|gene_product=hypotheticalprotein|transcript_product=hypotheticalprotein|location=HG678045:3510-5668(+)|protein_length=250|sequence_SO=supercontig|SO=protein_coding_gene|is_pseudo=false	ETH_00003820-t26_1-p1 | transcript=ETH_00003820-t26_1 | gene=ETH_00003820 | organism=Eimeria_tenella_strain_Houghton | gene_product=hypothetical protein | transcript_product=hypothetical protein | location=HG678045:3510-5668(+) | protein_length=250 | seque	1	1	1	1	8.8	27.97	250	0.0049661	7.5601	0	0	0	8.8	8.8	8.8	40559	0	0	0	13090	13621	13849	PMPLQPLQQQQLQQQQQQPQQR
ETH_00003905-t26_1-p1|transcript=ETH_00003905-t26_1|gene=ETH_00003905|organism=Eimeria_tenella_strain_Houghton|gene_product=LOC496282protein,related|transcript_product=LOC496282protein,related|location=HG675710:205524-207447(+)|protein_length=398|sequence_SO=supercontig|SO=protein_coding_gene|is_pseudo=false	ETH_00003905-t26_1-p1|transcript=ETH_00003905-t26_1|gene=ETH_00003905|organism=Eimeria_tenella_strain_Houghton|gene_product=LOC496282protein,related|transcript_product=LOC496282protein,related|location=HG675710:205524-207447(+)|protein_length=398|sequence_SO=supercontig|SO=protein_coding_gene|is_pseudo=false	ETH_00003905-t26_1-p1 | transcript=ETH_00003905-t26_1 | gene=ETH_00003905 | organism=Eimeria_tenella_strain_Houghton | gene_product=LOC496282 protein, related | transcript_product=LOC496282 protein, related | location=HG675710:205524-207447(+) | protein_le	1	1	1	1	5.3	43.786	398	0.0052562	7.0079	0	0	0	5.3	5.3	5.3	35158	0	0	0	10170	10905	14083	SAAPSCAVDAEAAAPTATQQK
ETH_00003915-t26_1-p1|transcript=ETH_00003915-t26_1|gene=ETH_00003915|organism=Eimeria_tenella_strain_Houghton|gene_product=phosphofructokinase,putative|transcript_product=phosphofructokinase,putative|location=HG675710:214955-222381(-)|protein_length=1147|sequence_SO=supercontig|SO=protein_coding_gene|is_pseudo=false	ETH_00003915-t26_1-p1|transcript=ETH_00003915-t26_1|gene=ETH_00003915|organism=Eimeria_tenella_strain_Houghton|gene_product=phosphofructokinase,putative|transcript_product=phosphofructokinase,putative|location=HG675710:214955-222381(-)|protein_length=1147|sequence_SO=supercontig|SO=protein_coding_gene|is_pseudo=false	ETH_00003915-t26_1-p1 | transcript=ETH_00003915-t26_1 | gene=ETH_00003915 | organism=Eimeria_tenella_strain_Houghton | gene_product=phosphofructokinase, putative | transcript_product=phosphofructokinase, putative | location=HG675710:214955-222381(-) | prot	1	37	37	37	46.8	122.77	1147	0	323.31	31.2	28.3	26.5	45	45	46.8	206570000	6637300	4479300	5249000	59501000	64986000	65716000	AAAELVGNLMTDSNSAAK;AFLPPLPSVFSSGAVHAVQVDGASLLNEQDK;ALVAMTADLVEAR;CHPNMTFVGEEVQAK;CTYLGYEGR;DAAGAFALGFDTQTK;DPHGNVQVALIHTEQLLLELTTEELHR;DSALLQQQGYR;DTYLNSGPIQFHAVQGAADADR;ECNFLLSR;ELLSSHHQQHVK;EVLDMLPHHTQQQLLLDR;FGGSFAPICFDLSDQVR;FLVDIEK;FLVDIEKPLFK;GDASALSGADSAVFNSIPK;GLFPHTIDTPFVR;GMSSSSDVR;GTFSGCASLAER;HYFSLLQQLR;HYGVILLPEGLIEFIPEVGVLIGEINNIVAAGEFDR;LNPESTLYGFLGGPHGVYSGNYK;LVQIFGTPGSFPLK;MMNLEN…
ETH_00003975-t26_1-p1|transcript=ETH_00003975-t26_1|gene=ETH_00003975|organism=Eimeria_tenella_strain_Houghton|gene_product=hypotheticalprotein,conserved|transcript_product=hypotheticalprotein,conserved|location=HG675696:34441-38041(-)|protein_length=657|sequence_SO=supercontig|SO=protein_coding_gene|is_pseudo=false	ETH_00003975-t26_1-p1|transcript=ETH_00003975-t26_1|gene=ETH_00003975|organism=Eimeria_tenella_strain_Houghton|gene_product=hypotheticalprotein,conserved|transcript_product=hypotheticalprotein,conserved|location=HG675696:34441-38041(-)|protein_length=657|sequence_SO=supercontig|SO=protein_coding_gene|is_pseudo=false	ETH_00003975-t26_1-p1 | transcript=ETH_00003975-t26_1 | gene=ETH_00003975 | organism=Eimeria_tenella_strain_Houghton | gene_product=hypothetical protein, conserved | transcript_product=hypothetical protein, conserved | location=HG675696:34441-38041(-) | pr	1	4	4	4	9.3	69.557	657	0	23.461	3.2	3.2	3.2	9.3	9.3	9.3	360470	32740	27321	50456	71450	82115	96386	LQNLGTAAAAAVAAASAAAGK;MPEQLLLALQQQQQR;TALATPSAATTDTAAASR;WASQLFK
ETH_00003980-t26_1-p1|transcript=ETH_00003980-t26_1|gene=ETH_00003980|organism=Eimeria_tenella_strain_Houghton|gene_product=peptidyl-prolylcis-transisomerase,cyclophylinprotein,putative|transcript_product=peptidyl-prolylcis-transisomerase,cyclophylinprotein,putative|location=HG675696:40161-44898(-)|protein_length=628|sequence_SO=supercontig|SO=protein_coding_gene|is_pseudo=false	ETH_00003980-t26_1-p1|transcript=ETH_00003980-t26_1|gene=ETH_00003980|organism=Eimeria_tenella_strain_Houghton|gene_product=peptidyl-prolylcis-transisomerase,cyclophylinprotein,putative|transcript_product=peptidyl-prolylcis-transisomerase,cyclophylinprotein,putative|location=HG675696:40161-44898(-)|protein_length=628|sequence_SO=supercontig|SO=protein_coding_gene|is_pseudo=false	ETH_00003980-t26_1-p1 | transcript=ETH_00003980-t26_1 | gene=ETH_00003980 | organism=Eimeria_tenella_strain_Houghton | gene_product=peptidyl-prolyl cis-trans isomerase, cyclophylin protein, putative | transcript_product=peptidyl-prolyl cis-trans isomerase,	1	4	4	4	10.2	68.853	628	0	24.009	0	2.4	2.4	7.2	7.2	10.2	423750	0	18167	30047	108600	130210	136720	AMQLVPVHSNSQVPR;AVALYEGDSSNSEEEEEAK;HQVIGQLVDGIQVLR;NVLDEPLAFSEDAQR
ETH_00004000-t26_1-p1|transcript=ETH_00004000-t26_1|gene=ETH_00004000|organism=Eimeria_tenella_strain_Houghton|gene_product=hypotheticalprotein|transcript_product=hypotheticalprotein|location=HG677949:2904-7541(-)|protein_length=956|sequence_SO=supercontig|SO=protein_coding_gene|is_pseudo=false	ETH_00004000-t26_1-p1|transcript=ETH_00004000-t26_1|gene=ETH_00004000|organism=Eimeria_tenella_strain_Houghton|gene_product=hypotheticalprotein|transcript_product=hypotheticalprotein|location=HG677949:2904-7541(-)|protein_length=956|sequence_SO=supercontig|SO=protein_coding_gene|is_pseudo=false	ETH_00004000-t26_1-p1 | transcript=ETH_00004000-t26_1 | gene=ETH_00004000 | organism=Eimeria_tenella_strain_Houghton | gene_product=hypothetical protein | transcript_product=hypothetical protein | location=HG677949:2904-7541(-) | protein_length=956 | seque	1	3	3	3	3.5	106.21	956	0.0012063	18.004	2.1	1.2	1.2	3.5	3.5	3.5	148720	20600	4005.5	5595.5	35906	42262	40353	IAAHTLNEEAR;LAQLAAAEQQQQR;VSLLLQQTR
ETH_00004005-t26_1-p1|transcript=ETH_00004005-t26_1|gene=ETH_00004005|organism=Eimeria_tenella_strain_Houghton|gene_product=hypotheticalprotein|transcript_product=hypotheticalprotein|location=HG675694:3296-6744(+)|protein_length=407|sequence_SO=supercontig|SO=protein_coding_gene|is_pseudo=false	ETH_00004005-t26_1-p1|transcript=ETH_00004005-t26_1|gene=ETH_00004005|organism=Eimeria_tenella_strain_Houghton|gene_product=hypotheticalprotein|transcript_product=hypotheticalprotein|location=HG675694:3296-6744(+)|protein_length=407|sequence_SO=supercontig|SO=protein_coding_gene|is_pseudo=false	ETH_00004005-t26_1-p1 | transcript=ETH_00004005-t26_1 | gene=ETH_00004005 | organism=Eimeria_tenella_strain_Houghton | gene_product=hypothetical protein | transcript_product=hypothetical protein | location=HG675694:3296-6744(+) | protein_length=407 | seque	1	4	4	4	17.2	43.727	407	0	25.1	5.7	1.7	0	17.2	17.2	12	1069300	88716	3336.4	0	340910	368060	268300	FIELQFR;FLLPSSDSEGAPPSSSSSSSSSSSSR;GQNQTILISGESGAGK;STVETQVLESNPLLEAFGNAR
ETH_00004020-t26_1-p1|transcript=ETH_00004020-t26_1|gene=ETH_00004020|organism=Eimeria_tenella_strain_Houghton|gene_product=CCR4-Notcomplexcomponent,Not1domain-containingprotein,conserved,putative|transcript_product=CCR4-Notcomplexcomponent,Not1domain-containingprotein,conserved,putative|location=HG675693:4385-8010(-)|protein_length=935|sequence_SO=supercontig|SO=protein_coding_gene|is_pseudo=fal…	ETH_00004020-t26_1-p1|transcript=ETH_00004020-t26_1|gene=ETH_00004020|organism=Eimeria_tenella_strain_Houghton|gene_product=CCR4-Notcomplexcomponent,Not1domain-containingprotein,conserved,putative|transcript_product=CCR4-Notcomplexcomponent,Not1domain-containingprotein,conserved,putative|location=HG675693:4385-8010(-)|protein_length=935|sequence_SO=supercontig|SO=protein_coding_gene|is_pseudo=fal…	ETH_00004020-t26_1-p1 | transcript=ETH_00004020-t26_1 | gene=ETH_00004020 | organism=Eimeria_tenella_strain_Houghton | gene_product=CCR4-Not complex component, Not1 domain-containing protein, conserved, putative | transcript_product=CCR4-Not complex compon	1	14	14	14	19.7	99.437	935	0	92.623	7.8	7.8	5.9	17.3	17.3	17.3	2455000	89480	19107	15383	688810	793970	848220	APQPQPPPPAAAAAAAAASSSK;DPALLPQLLPK;EAAALLTHAVLK;ELVVDLEAR;GPAAQPAEVSDLGVFSVDGFVK;HIAAFEFAAALLR;ISSEQQHLEETR;LAVAAAAAPLQPPPPR;LFLLLIK;LLLLSPLR;LVLPSEADLLLSQEISSSER;NLVLSAFPR;TMLAAAAAPQAR;VSPQQQQLVER
ETH_00004040-t26_1-p1|transcript=ETH_00004040-t26_1|gene=ETH_00004040|organism=Eimeria_tenella_strain_Houghton|gene_product=ARF1-directedGTPase-activatingprotein,putative|transcript_product=ARF1-directedGTPase-activatingprotein,putative|location=HG675689:6044-10072(-)|protein_length=513|sequence_SO=supercontig|SO=protein_coding_gene|is_pseudo=false	ETH_00004040-t26_1-p1|transcript=ETH_00004040-t26_1|gene=ETH_00004040|organism=Eimeria_tenella_strain_Houghton|gene_product=ARF1-directedGTPase-activatingprotein,putative|transcript_product=ARF1-directedGTPase-activatingprotein,putative|location=HG675689:6044-10072(-)|protein_length=513|sequence_SO=supercontig|SO=protein_coding_gene|is_pseudo=false	ETH_00004040-t26_1-p1 | transcript=ETH_00004040-t26_1 | gene=ETH_00004040 | organism=Eimeria_tenella_strain_Houghton | gene_product=ARF1-directed GTPase-activating protein, putative | transcript_product=ARF1-directed GTPase-activating protein, putative | l	1	8	8	8	20.1	52.942	513	0	54.858	8.2	6.2	6	18.1	20.1	17.9	2965900	90187	70938	27366	969430	1019900	788090	ADDPQTIENWIR;AVVTPEQQR;LSGQAAYSPSQISLGESSK;MQPPATAPSR;QQTADAHAALSALDAFALAK;SYYEHSLPADFK;TLEAIGNEVGR;TLLPSAAPHK
ETH_00004050-t26_1-p1|transcript=ETH_00004050-t26_1|gene=ETH_00004050|organism=Eimeria_tenella_strain_Houghton|gene_product=26Sproteasomenon-ATPaseregulatorysubunit,putative|transcript_product=26Sproteasomenon-ATPaseregulatorysubunit,putative|location=HG675689:19352-22480(+)|protein_length=413|sequence_SO=supercontig|SO=protein_coding_gene|is_pseudo=false	ETH_00004050-t26_1-p1|transcript=ETH_00004050-t26_1|gene=ETH_00004050|organism=Eimeria_tenella_strain_Houghton|gene_product=26Sproteasomenon-ATPaseregulatorysubunit,putative|transcript_product=26Sproteasomenon-ATPaseregulatorysubunit,putative|location=HG675689:19352-22480(+)|protein_length=413|sequence_SO=supercontig|SO=protein_coding_gene|is_pseudo=false	ETH_00004050-t26_1-p1 | transcript=ETH_00004050-t26_1 | gene=ETH_00004050 | organism=Eimeria_tenella_strain_Houghton | gene_product=26S proteasome non-ATPase regulatory subunit, putative | transcript_product=26S proteasome non-ATPase regulatory subunit, pu	1	10	10	10	29.3	46.817	413	0	65.633	15.3	17.4	15.7	29.3	29.3	29.3	12222000	212310	185290	165450	3739300	3794500	4125100	AQDTASAILK;AQDTASAILKDEEALGLR;DLSGEELLSWPLPYDENLHMHAAFGEDK;LILLAALMK;LLEAADLQVLK;LQQLPTFEQLLR;QMMLLLR;TDLVVLEEWSSSLSK;TQDFSAEADALIQR;VIQHNLR
ETH_00004060-t26_1-p1|transcript=ETH_00004060-t26_1|gene=ETH_00004060|organism=Eimeria_tenella_strain_Houghton|gene_product=cyclin-dependentkinase,putative|transcript_product=cyclin-dependentkinase,putative|location=HG675689:30984-33040(+)|protein_length=519|sequence_SO=supercontig|SO=protein_coding_gene|is_pseudo=false	ETH_00004060-t26_1-p1|transcript=ETH_00004060-t26_1|gene=ETH_00004060|organism=Eimeria_tenella_strain_Houghton|gene_product=cyclin-dependentkinase,putative|transcript_product=cyclin-dependentkinase,putative|location=HG675689:30984-33040(+)|protein_length=519|sequence_SO=supercontig|SO=protein_coding_gene|is_pseudo=false	ETH_00004060-t26_1-p1 | transcript=ETH_00004060-t26_1 | gene=ETH_00004060 | organism=Eimeria_tenella_strain_Houghton | gene_product=cyclin-dependent kinase, putative | transcript_product=cyclin-dependent kinase, putative | location=HG675689:30984-33040(+)	1	1	1	1	3.7	55.276	519	0.0046425	10.735	0	0	0	0	0	3.7	39925	0	0	0	0	0	39925	SAGTAAEESAPLPAAAAGR
ETH_00004080-t26_1-p1|transcript=ETH_00004080-t26_1|gene=ETH_00004080|organism=Eimeria_tenella_strain_Houghton|gene_product=Gpi16subunit,GPItransamidasedomain-containingprotein,putative|transcript_product=Gpi16subunit,GPItransamidasedomain-containingprotein,putative|location=HG675689:54444-58122(+)|protein_length=815|sequence_SO=supercontig|SO=protein_coding_gene|is_pseudo=false	ETH_00004080-t26_1-p1|transcript=ETH_00004080-t26_1|gene=ETH_00004080|organism=Eimeria_tenella_strain_Houghton|gene_product=Gpi16subunit,GPItransamidasedomain-containingprotein,putative|transcript_product=Gpi16subunit,GPItransamidasedomain-containingprotein,putative|location=HG675689:54444-58122(+)|protein_length=815|sequence_SO=supercontig|SO=protein_coding_gene|is_pseudo=false	ETH_00004080-t26_1-p1 | transcript=ETH_00004080-t26_1 | gene=ETH_00004080 | organism=Eimeria_tenella_strain_Houghton | gene_product=Gpi16 subunit, GPI transamidase domain-containing protein, putative | transcript_product=Gpi16 subunit, GPI transamidase dom	1	6	6	6	11.4	88.223	815	0	43.337	3.6	2.8	3.4	9.1	11.4	11.4	892580	116810	70950	92079	184100	210130	218500	AGLSQHPSYHQQR;GLFLAHFDLR;IFHETDSNSSSSSEDNSSR;LQSPVTSGPTAEVAAVGR;QQQQQPQQEQQEQQQLESLLSYR;QQQQQVAELR
ETH_00004095-t26_1-p1|transcript=ETH_00004095-t26_1|gene=ETH_00004095|organism=Eimeria_tenella_strain_Houghton|gene_product=DNAmismatchrepairprotein,putative|transcript_product=DNAmismatchrepairprotein,putative|location=HG675689:66368-72033(-)|protein_length=889|sequence_SO=supercontig|SO=protein_coding_gene|is_pseudo=false	ETH_00004095-t26_1-p1|transcript=ETH_00004095-t26_1|gene=ETH_00004095|organism=Eimeria_tenella_strain_Houghton|gene_product=DNAmismatchrepairprotein,putative|transcript_product=DNAmismatchrepairprotein,putative|location=HG675689:66368-72033(-)|protein_length=889|sequence_SO=supercontig|SO=protein_coding_gene|is_pseudo=false	ETH_00004095-t26_1-p1 | transcript=ETH_00004095-t26_1 | gene=ETH_00004095 | organism=Eimeria_tenella_strain_Houghton | gene_product=DNA mismatch repair protein, putative | transcript_product=DNA mismatch repair protein, putative | location=HG675689:66368-7	1	2	2	2	2.7	96.371	889	0.0037594	11.19	1	0	0	2.7	2.7	2.7	294590	14007	0	0	89700	90513	100370	LGLAVFDPR;NAGPQSLVIVDELGR
ETH_00004100-t26_1-p1|transcript=ETH_00004100-t26_1|gene=ETH_00004100|organism=Eimeria_tenella_strain_Houghton|gene_product=hypotheticalprotein,conserved|transcript_product=hypotheticalprotein,conserved|location=HG675689:73351-79745(-)|protein_length=1958|sequence_SO=supercontig|SO=protein_coding_gene|is_pseudo=false	ETH_00004100-t26_1-p1|transcript=ETH_00004100-t26_1|gene=ETH_00004100|organism=Eimeria_tenella_strain_Houghton|gene_product=hypotheticalprotein,conserved|transcript_product=hypotheticalprotein,conserved|location=HG675689:73351-79745(-)|protein_length=1958|sequence_SO=supercontig|SO=protein_coding_gene|is_pseudo=false	ETH_00004100-t26_1-p1 | transcript=ETH_00004100-t26_1 | gene=ETH_00004100 | organism=Eimeria_tenella_strain_Houghton | gene_product=hypothetical protein, conserved | transcript_product=hypothetical protein, conserved | location=HG675689:73351-79745(-) | pr	1	4	4	4	3.5	209.3	1958	0	25.708	0.8	0	0	2.6	3.5	3.5	284990	42358	0	0	71584	82777	88270	AATTSVTSATTDCTNYVK;ELQQEEQHQNPQEELQLQLLNAGAAEK;EVAVAYVQQHLNQQR;LLALDALR
ETH_00004110-t26_1-p1|transcript=ETH_00004110-t26_1|gene=ETH_00004110|organism=Eimeria_tenella_strain_Houghton|gene_product=lysinedecarboxylase,putative|transcript_product=lysinedecarboxylase,putative|location=HG675689:85000-91110(-)|protein_length=1094|sequence_SO=supercontig|SO=protein_coding_gene|is_pseudo=false	ETH_00004110-t26_1-p1|transcript=ETH_00004110-t26_1|gene=ETH_00004110|organism=Eimeria_tenella_strain_Houghton|gene_product=lysinedecarboxylase,putative|transcript_product=lysinedecarboxylase,putative|location=HG675689:85000-91110(-)|protein_length=1094|sequence_SO=supercontig|SO=protein_coding_gene|is_pseudo=false	ETH_00004110-t26_1-p1 | transcript=ETH_00004110-t26_1 | gene=ETH_00004110 | organism=Eimeria_tenella_strain_Houghton | gene_product=lysine decarboxylase, putative | transcript_product=lysine decarboxylase, putative | location=HG675689:85000-91110(-) | prot	1	33	33	33	41.6	122.11	1094	0	264.67	23.7	21.4	21.1	39.9	40.7	39.4	45178000	1012400	1565900	807250	13419000	14108000	14266000	AESSATCGGLDSLLDPHGSLLEAQTLAAR;AFLPNDDHSDLHEAILEGVR;CSDTTEAPAPVFR;ECVEEVHSVR;EELWQALAAHVAAR;EIHGFDPK;ESLLNNLMEAR;ESYYTHMSTSPNYQILATLDVGR;FDCASSTISR;GDTFTCTTEDFLTSDTTYVAQLR;GETIEAEPPIILER;HFDVDSLVR;ILGPHDMIPASLR;ISSTESIEGDLAYR;IVEVDTMR;IVVQALTRPNDVVLIDR;LGAPVIPTLVR;LNLASELR;PIGVFHALAVSR;QGSMVLVNDDLFESHVHTSFK;QLEAAFLIR;SGLDGDTFK;SGVSGAATPAPPFPLK;SHHYALVLAGAR;SLSGLEGFVR;SQMELEGYGLVER;VSQLSTSQGGTNGPLG…
ETH_00004115-t26_1-p1|transcript=ETH_00004115-t26_1|gene=ETH_00004115|organism=Eimeria_tenella_strain_Houghton|gene_product=hypotheticalprotein,conserved|transcript_product=hypotheticalprotein,conserved|location=HG675689:92448-96746(-)|protein_length=731|sequence_SO=supercontig|SO=protein_coding_gene|is_pseudo=false	ETH_00004115-t26_1-p1|transcript=ETH_00004115-t26_1|gene=ETH_00004115|organism=Eimeria_tenella_strain_Houghton|gene_product=hypotheticalprotein,conserved|transcript_product=hypotheticalprotein,conserved|location=HG675689:92448-96746(-)|protein_length=731|sequence_SO=supercontig|SO=protein_coding_gene|is_pseudo=false	ETH_00004115-t26_1-p1 | transcript=ETH_00004115-t26_1 | gene=ETH_00004115 | organism=Eimeria_tenella_strain_Houghton | gene_product=hypothetical protein, conserved | transcript_product=hypothetical protein, conserved | location=HG675689:92448-96746(-) | pr	1	7	7	7	14.5	79.279	731	0	43.111	3.8	1.9	0	14.5	14.5	11.5	586010	12671	5251.1	0	193360	211890	162840	AATVDSPVATETKPVAGTLVLSTSPLK;GHMSINPDPNPSSR;GQPQEYTAVTEALR;HNAGVAAGDSAEDK;IALVTFLR;SSYNTEEATTTLNR;VVALDASSPIVSVAR
ETH_00004145-t26_1-p1|transcript=ETH_00004145-t26_1|gene=ETH_00004145|organism=Eimeria_tenella_strain_Houghton|gene_product=endonuclease/exonuclease/phosphatasedomain-containingprotein,putative|transcript_product=endonuclease/exonuclease/phosphatasedomain-containingprotein,putative|location=HG675689:126464-130922(+)|protein_length=725|sequence_SO=supercontig|SO=protein_coding_gene|is_pseudo=false	ETH_00004145-t26_1-p1|transcript=ETH_00004145-t26_1|gene=ETH_00004145|organism=Eimeria_tenella_strain_Houghton|gene_product=endonuclease/exonuclease/phosphatasedomain-containingprotein,putative|transcript_product=endonuclease/exonuclease/phosphatasedomain-containingprotein,putative|location=HG675689:126464-130922(+)|protein_length=725|sequence_SO=supercontig|SO=protein_coding_gene|is_pseudo=false	ETH_00004145-t26_1-p1 | transcript=ETH_00004145-t26_1 | gene=ETH_00004145 | organism=Eimeria_tenella_strain_Houghton | gene_product=endonuclease/exonuclease/phosphatase domain-containing protein, putative | transcript_product=endonuclease/exonuclease/phosp	1	4	4	4	8.4	78.706	725	0	26.116	0	0	1.8	8.4	8.4	6.2	532580	0	0	8604.2	180060	178340	165580	LSGLGDGAWMQFK;NVDVSLQGAQPLK;SAGFVEAPVVFPPTYK;VGPLYPTGGPLLPSSLHLK
ETH_00004150-t26_1-p1|transcript=ETH_00004150-t26_1|gene=ETH_00004150|organism=Eimeria_tenella_strain_Houghton|gene_product=GDP-fucosetransporter1,putative|transcript_product=GDP-fucosetransporter1,putative|location=HG675689:132587-134185(+)|protein_length=532|sequence_SO=supercontig|SO=protein_coding_gene|is_pseudo=false	ETH_00004150-t26_1-p1|transcript=ETH_00004150-t26_1|gene=ETH_00004150|organism=Eimeria_tenella_strain_Houghton|gene_product=GDP-fucosetransporter1,putative|transcript_product=GDP-fucosetransporter1,putative|location=HG675689:132587-134185(+)|protein_length=532|sequence_SO=supercontig|SO=protein_coding_gene|is_pseudo=false	ETH_00004150-t26_1-p1 | transcript=ETH_00004150-t26_1 | gene=ETH_00004150 | organism=Eimeria_tenella_strain_Houghton | gene_product=GDP-fucose transporter 1, putative | transcript_product=GDP-fucose transporter 1, putative | location=HG675689:132587-134185	1	2	2	2	4.3	56.808	532	0.002849	11.433	0	0	0	4.3	4.3	1.9	253550	0	0	0	90866	94686	68001	AFIAAFPVVR;DDDLELFQEGQQR
ETH_00004165-t26_1-p1|transcript=ETH_00004165-t26_1|gene=ETH_00004165|organism=Eimeria_tenella_strain_Houghton|gene_product=Appr-1-pprocessingenzymefamilydomain-containingprotein,putative|transcript_product=Appr-1-pprocessingenzymefamilydomain-containingprotein,putative|location=HG675689:143458-146544(+)|protein_length=612|sequence_SO=supercontig|SO=protein_coding_gene|is_pseudo=false	ETH_00004165-t26_1-p1|transcript=ETH_00004165-t26_1|gene=ETH_00004165|organism=Eimeria_tenella_strain_Houghton|gene_product=Appr-1-pprocessingenzymefamilydomain-containingprotein,putative|transcript_product=Appr-1-pprocessingenzymefamilydomain-containingprotein,putative|location=HG675689:143458-146544(+)|protein_length=612|sequence_SO=supercontig|SO=protein_coding_gene|is_pseudo=false	ETH_00004165-t26_1-p1 | transcript=ETH_00004165-t26_1 | gene=ETH_00004165 | organism=Eimeria_tenella_strain_Houghton | gene_product=Appr-1-p processing enzyme family domain-containing protein, putative | transcript_product=Appr-1-p processing enzyme family	1	9	9	9	20.8	68.066	612	0	55.378	3.9	3.8	4.2	20.8	20.8	20.8	2841600	29322	19058	95565	818970	933240	945400	AEELDASFLLPR;ELSVHAGNHMPK;LAYDDLDSPTHLTPDLSTATHTPTNYR;LPNYVVEYDAK;QFIPAYFPR;SIDDLTDETPVDHPGR;SWPASTSPQHYR;VVPLDALVNWQESK;YVTATHNALNASIR
ETH_00004180-t26_1-p1|transcript=ETH_00004180-t26_1|gene=ETH_00004180|organism=Eimeria_tenella_strain_Houghton|gene_product=CMGCkinase,MAPKfamily(ERK)TgMAPK-1,putative|transcript_product=CMGCkinase,MAPKfamily(ERK)TgMAPK-1,putative|location=HG675689:165568-170533(+)|protein_length=1125|sequence_SO=supercontig|SO=protein_coding_gene|is_pseudo=false	ETH_00004180-t26_1-p1|transcript=ETH_00004180-t26_1|gene=ETH_00004180|organism=Eimeria_tenella_strain_Houghton|gene_product=CMGCkinase,MAPKfamily(ERK)TgMAPK-1,putative|transcript_product=CMGCkinase,MAPKfamily(ERK)TgMAPK-1,putative|location=HG675689:165568-170533(+)|protein_length=1125|sequence_SO=supercontig|SO=protein_coding_gene|is_pseudo=false	ETH_00004180-t26_1-p1 | transcript=ETH_00004180-t26_1 | gene=ETH_00004180 | organism=Eimeria_tenella_strain_Houghton | gene_product=CMGC kinase, MAPK family (ERK) TgMAPK-1, putative | transcript_product=CMGC kinase, MAPK family (ERK) TgMAPK-1, putative | l	1	9	9	9	13	124.96	1125	0	57.233	0	1.5	0	12.3	13	13	1056400	0	7801.6	0	292960	353870	401760	EDVPQQPLLPTASAQAAPAVTVR;EHEQMLQQQLQQYLQQQR;EQQQQQQQQQQQQLLLQQQQQQQK;GVSTQQLVPLLPK;IQISGDTTWVIPQR;ITALEALR;PTEAADALTTASHK;QNISSSTAAAVDASSLR;TNMQQEEPTCSPSDR
ETH_00004185-t26_1-p1|transcript=ETH_00004185-t26_1|gene=ETH_00004185|organism=Eimeria_tenella_strain_Houghton|gene_product=proteinphosphatase2C,putative|transcript_product=proteinphosphatase2C,putative|location=HG675689:171788-175010(-)|protein_length=688|sequence_SO=supercontig|SO=protein_coding_gene|is_pseudo=false	ETH_00004185-t26_1-p1|transcript=ETH_00004185-t26_1|gene=ETH_00004185|organism=Eimeria_tenella_strain_Houghton|gene_product=proteinphosphatase2C,putative|transcript_product=proteinphosphatase2C,putative|location=HG675689:171788-175010(-)|protein_length=688|sequence_SO=supercontig|SO=protein_coding_gene|is_pseudo=false	ETH_00004185-t26_1-p1 | transcript=ETH_00004185-t26_1 | gene=ETH_00004185 | organism=Eimeria_tenella_strain_Houghton | gene_product=protein phosphatase 2C, putative | transcript_product=protein phosphatase 2C, putative | location=HG675689:171788-175010(-)	1	7	7	7	15	72.808	688	0	49.395	3.6	3.6	5.2	15	15	15	2274700	33676	21897	24892	664610	780420	749170	DLQLLQQMVGEPR;FVAAELAAGDETDLK;GMSIAAALSAPPK;SSGSSSHQLVELNTQQNANSPDER;SSLSSSSSSSGSTMTDLAK;TAADALVQEVMR;YIEELQR
ETH_00004195-t26_1-p1|transcript=ETH_00004195-t26_1|gene=ETH_00004195|organism=Eimeria_tenella_strain_Houghton|gene_product=hypotheticalprotein,conserved|transcript_product=hypotheticalprotein,conserved|location=HG675689:181850-182995(+)|protein_length=381|sequence_SO=supercontig|SO=protein_coding_gene|is_pseudo=false	ETH_00004195-t26_1-p1|transcript=ETH_00004195-t26_1|gene=ETH_00004195|organism=Eimeria_tenella_strain_Houghton|gene_product=hypotheticalprotein,conserved|transcript_product=hypotheticalprotein,conserved|location=HG675689:181850-182995(+)|protein_length=381|sequence_SO=supercontig|SO=protein_coding_gene|is_pseudo=false	ETH_00004195-t26_1-p1 | transcript=ETH_00004195-t26_1 | gene=ETH_00004195 | organism=Eimeria_tenella_strain_Houghton | gene_product=hypothetical protein, conserved | transcript_product=hypothetical protein, conserved | location=HG675689:181850-182995(+) |	1	1	1	1	3.4	43.14	381	0.0052609	7.0201	0	3.4	0	3.4	3.4	3.4	476250	0	3346.3	0	132080	169010	171810	ALNPVLAEDGSGK
ETH_00004210-t26_1-p1|transcript=ETH_00004210-t26_1|gene=ETH_00004210|organism=Eimeria_tenella_strain_Houghton|gene_product=hypotheticalprotein,conserved|transcript_product=hypotheticalprotein,conserved|location=HG675689:191131-193083(-)|protein_length=650|sequence_SO=supercontig|SO=protein_coding_gene|is_pseudo=false	ETH_00004210-t26_1-p1|transcript=ETH_00004210-t26_1|gene=ETH_00004210|organism=Eimeria_tenella_strain_Houghton|gene_product=hypotheticalprotein,conserved|transcript_product=hypotheticalprotein,conserved|location=HG675689:191131-193083(-)|protein_length=650|sequence_SO=supercontig|SO=protein_coding_gene|is_pseudo=false	ETH_00004210-t26_1-p1 | transcript=ETH_00004210-t26_1 | gene=ETH_00004210 | organism=Eimeria_tenella_strain_Houghton | gene_product=hypothetical protein, conserved | transcript_product=hypothetical protein, conserved | location=HG675689:191131-193083(-) |	1	4	4	4	10.6	69.006	650	0	26.64	0	0	0	10.6	10.6	8.8	299710	0	0	0	103070	94283	102350	AAAAAAAATAASAATGSAEAAGSPAASALAR;EWLVLWR;LLLQQLEGSELQLLPSVQR;WLHQQLLVAALR
ETH_00004260-t26_1-p1|transcript=ETH_00004260-t26_1|gene=ETH_00004260|organism=Eimeria_tenella_strain_Houghton|gene_product=proliferation-associatedprotein2g4,putative|transcript_product=proliferation-associatedprotein2g4,putative|location=HG675689:225150-227470(-)|protein_length=353|sequence_SO=supercontig|SO=protein_coding_gene|is_pseudo=false;ETH_00043870-t26_1-p1|transcript=ETH_00043870-t26_1…	ETH_00004260-t26_1-p1|transcript=ETH_00004260-t26_1|gene=ETH_00004260|organism=Eimeria_tenella_strain_Houghton|gene_product=proliferation-associatedprotein2g4,putative|transcript_product=proliferation-associatedprotein2g4,putative|location=HG675689:225150-227470(-)|protein_length=353|sequence_SO=supercontig|SO=protein_coding_gene|is_pseudo=false	ETH_00004260-t26_1-p1 | transcript=ETH_00004260-t26_1 | gene=ETH_00004260 | organism=Eimeria_tenella_strain_Houghton | gene_product=proliferation-associated protein 2g4, putative | transcript_product=proliferation-associated protein 2g4, putative | locatio	10	5	5	4	17.8	36.414	353	0	33.592	7.1	10.5	10.5	17.8	17.8	17.8	11097000	224950	184940	226980	3569400	3575500	3314800	AAAEIANAALR;AIEAVAEDMGVK;DAAAAAAAAAAGPAAAVLK;EGPQELSSPQAVEK;QQQQQLR
ETH_00004265-t26_1-p1|transcript=ETH_00004265-t26_1|gene=ETH_00004265|organism=Eimeria_tenella_strain_Houghton|gene_product=hypotheticalprotein,conserved|transcript_product=hypotheticalprotein,conserved|location=HG675689:227830-228684(+)|protein_length=212|sequence_SO=supercontig|SO=protein_coding_gene|is_pseudo=false	ETH_00004265-t26_1-p1|transcript=ETH_00004265-t26_1|gene=ETH_00004265|organism=Eimeria_tenella_strain_Houghton|gene_product=hypotheticalprotein,conserved|transcript_product=hypotheticalprotein,conserved|location=HG675689:227830-228684(+)|protein_length=212|sequence_SO=supercontig|SO=protein_coding_gene|is_pseudo=false	ETH_00004265-t26_1-p1 | transcript=ETH_00004265-t26_1 | gene=ETH_00004265 | organism=Eimeria_tenella_strain_Houghton | gene_product=hypothetical protein, conserved | transcript_product=hypothetical protein, conserved | location=HG675689:227830-228684(+) |	1	2	2	2	12.3	23.009	212	0.0011031	13.64	12.3	6.1	12.3	12.3	12.3	12.3	1740300	97502	24670	71742	470910	500330	575100	FAVATNWQLPVHR;SYFYALPPNPLLR
ETH_00004290-t26_1-p1|transcript=ETH_00004290-t26_1|gene=ETH_00004290|organism=Eimeria_tenella_strain_Houghton|gene_product=hypotheticalprotein,conserved|transcript_product=hypotheticalprotein,conserved|location=HG675689:239975-240596(+)|protein_length=116|sequence_SO=supercontig|SO=protein_coding_gene|is_pseudo=false	ETH_00004290-t26_1-p1|transcript=ETH_00004290-t26_1|gene=ETH_00004290|organism=Eimeria_tenella_strain_Houghton|gene_product=hypotheticalprotein,conserved|transcript_product=hypotheticalprotein,conserved|location=HG675689:239975-240596(+)|protein_length=116|sequence_SO=supercontig|SO=protein_coding_gene|is_pseudo=false	ETH_00004290-t26_1-p1 | transcript=ETH_00004290-t26_1 | gene=ETH_00004290 | organism=Eimeria_tenella_strain_Houghton | gene_product=hypothetical protein, conserved | transcript_product=hypothetical protein, conserved | location=HG675689:239975-240596(+) |	1	3	3	3	36.2	13.843	116	0	22.473	8.6	36.2	8.6	36.2	36.2	36.2	3885400	26538	87249	75702	1199800	1177000	1319100	FEQVTLGSYPVPPEQELLWK;ILWPFWHTFPAR;MFHDAEAEVR
ETH_00004310-t26_1-p1|transcript=ETH_00004310-t26_1|gene=ETH_00004310|organism=Eimeria_tenella_strain_Houghton|gene_product=Cyclin-dependentserine/threonineproteinkinase|transcript_product=Cyclin-dependentserine/threonineproteinkinase|location=HG677931:3200-6375(+)|protein_length=218|sequence_SO=supercontig|SO=protein_coding_gene|is_pseudo=false	ETH_00004310-t26_1-p1|transcript=ETH_00004310-t26_1|gene=ETH_00004310|organism=Eimeria_tenella_strain_Houghton|gene_product=Cyclin-dependentserine/threonineproteinkinase|transcript_product=Cyclin-dependentserine/threonineproteinkinase|location=HG677931:3200-6375(+)|protein_length=218|sequence_SO=supercontig|SO=protein_coding_gene|is_pseudo=false	ETH_00004310-t26_1-p1 | transcript=ETH_00004310-t26_1 | gene=ETH_00004310 | organism=Eimeria_tenella_strain_Houghton | gene_product=Cyclin-dependent serine/threonine protein kinase | transcript_product=Cyclin-dependent serine/threonine protein kinase | loc	1	2	2	2	12.8	24.902	218	0.0010977	13.575	6.4	6.4	0	12.8	12.8	12.8	383860	6714.4	2437.9	0	103670	136760	134290	LEAEDEGIPSTAIR;PLFPGANNEDQLHR
ETH_00004325-t26_1-p1|transcript=ETH_00004325-t26_1|gene=ETH_00004325|organism=Eimeria_tenella_strain_Houghton|gene_product=hypotheticalprotein|transcript_product=hypotheticalprotein|location=HG675679:5648-7346(+)|protein_length=216|sequence_SO=supercontig|SO=protein_coding_gene|is_pseudo=false	ETH_00004325-t26_1-p1|transcript=ETH_00004325-t26_1|gene=ETH_00004325|organism=Eimeria_tenella_strain_Houghton|gene_product=hypotheticalprotein|transcript_product=hypotheticalprotein|location=HG675679:5648-7346(+)|protein_length=216|sequence_SO=supercontig|SO=protein_coding_gene|is_pseudo=false	ETH_00004325-t26_1-p1 | transcript=ETH_00004325-t26_1 | gene=ETH_00004325 | organism=Eimeria_tenella_strain_Houghton | gene_product=hypothetical protein | transcript_product=hypothetical protein | location=HG675679:5648-7346(+) | protein_length=216 | seque	1	4	4	4	25.5	24.547	216	0	22.343	9.7	0	6	21.8	19.4	15.7	307390	5927.2	0	2340.2	107210	94435	97480	ATGPLIPTDLEQK;ELLLLDIR;GQVQGLLSDFTGR;TPLSPGGSSLVDQYGDVNVLR
ETH_00004335-t26_1-p1|transcript=ETH_00004335-t26_1|gene=ETH_00004335|organism=Eimeria_tenella_strain_Houghton|gene_product=26Sproteasomeregulatoryparticlenon-ATPasesubunit,putative|transcript_product=26Sproteasomeregulatoryparticlenon-ATPasesubunit,putative|location=HG675675:3528-6062(-)|protein_length=302|sequence_SO=supercontig|SO=protein_coding_gene|is_pseudo=false	ETH_00004335-t26_1-p1|transcript=ETH_00004335-t26_1|gene=ETH_00004335|organism=Eimeria_tenella_strain_Houghton|gene_product=26Sproteasomeregulatoryparticlenon-ATPasesubunit,putative|transcript_product=26Sproteasomeregulatoryparticlenon-ATPasesubunit,putative|location=HG675675:3528-6062(-)|protein_length=302|sequence_SO=supercontig|SO=protein_coding_gene|is_pseudo=false	ETH_00004335-t26_1-p1 | transcript=ETH_00004335-t26_1 | gene=ETH_00004335 | organism=Eimeria_tenella_strain_Houghton | gene_product=26S proteasome regulatory particle non-ATPase subunit, putative | transcript_product=26S proteasome regulatory particle non-	1	6	6	6	27.8	34.183	302	0	39.833	15.9	15.9	24.8	27.8	27.8	27.8	7597500	216600	647490	198390	1979100	2253500	2302400	CSEQLSQLK;DTADAFQR;LLQVAALAGVAAAAAAAAAPEPAEAQR;QQLQQGTADVNR;SPYVQTVMQLEQR;TPTPQEQEQLLQSIR
ETH_00004340-t26_1-p1|transcript=ETH_00004340-t26_1|gene=ETH_00004340|organism=Eimeria_tenella_strain_Houghton|gene_product=UMP-CMPkinase,putative|transcript_product=UMP-CMPkinase,putative|location=HG675674:4198-6061(-)|protein_length=368|sequence_SO=supercontig|SO=protein_coding_gene|is_pseudo=false	ETH_00004340-t26_1-p1|transcript=ETH_00004340-t26_1|gene=ETH_00004340|organism=Eimeria_tenella_strain_Houghton|gene_product=UMP-CMPkinase,putative|transcript_product=UMP-CMPkinase,putative|location=HG675674:4198-6061(-)|protein_length=368|sequence_SO=supercontig|SO=protein_coding_gene|is_pseudo=false	ETH_00004340-t26_1-p1 | transcript=ETH_00004340-t26_1 | gene=ETH_00004340 | organism=Eimeria_tenella_strain_Houghton | gene_product=UMP-CMP kinase, putative | transcript_product=UMP-CMP kinase, putative | location=HG675674:4198-6061(-) | protein_length=368	1	9	9	9	27.4	38.729	368	0	63.151	15.2	13.9	18.5	27.4	27.4	27.4	11705000	169510	136910	199640	3592900	3597700	4008800	ADDNAVSVQK;AYSSDLSFVEK;EEQSNPDSPYSK;EFSIPHISAGDCLR;ETLPIAAAFR;GLFLIDGFPR;ITMTLLLR;MLLANFR;NVDNLAGWLSMTSEANLPR
ETH_00004350-t26_1-p1|transcript=ETH_00004350-t26_1|gene=ETH_00004350|organism=Eimeria_tenella_strain_Houghton|gene_product=proteasomePCIdomain-containingprotein,putative|transcript_product=proteasomePCIdomain-containingprotein,putative|location=HG677873:611-2531(+)|protein_length=237|sequence_SO=supercontig|SO=protein_coding_gene|is_pseudo=false	ETH_00004350-t26_1-p1|transcript=ETH_00004350-t26_1|gene=ETH_00004350|organism=Eimeria_tenella_strain_Houghton|gene_product=proteasomePCIdomain-containingprotein,putative|transcript_product=proteasomePCIdomain-containingprotein,putative|location=HG677873:611-2531(+)|protein_length=237|sequence_SO=supercontig|SO=protein_coding_gene|is_pseudo=false	ETH_00004350-t26_1-p1 | transcript=ETH_00004350-t26_1 | gene=ETH_00004350 | organism=Eimeria_tenella_strain_Houghton | gene_product=proteasome PCI domain-containing protein, putative | transcript_product=proteasome PCI domain-containing protein, putative |	1	5	5	5	19	25.869	237	0	38.61	15.2	15.2	15.6	15.6	19	19	7541600	186480	188700	146440	2028600	2467600	2523800	AATVALLR;EHLVALEQK;PVLLADAPSIR;QQIEQSELR;VSLENVEK
ETH_00004380-t26_1-p1|transcript=ETH_00004380-t26_1|gene=ETH_00004380|organism=Eimeria_tenella_strain_Houghton|gene_product=hypotheticalprotein,conserved|transcript_product=hypotheticalprotein,conserved|location=HG677568:1970-3652(-)|protein_length=159|sequence_SO=supercontig|SO=protein_coding_gene|is_pseudo=false	ETH_00004380-t26_1-p1|transcript=ETH_00004380-t26_1|gene=ETH_00004380|organism=Eimeria_tenella_strain_Houghton|gene_product=hypotheticalprotein,conserved|transcript_product=hypotheticalprotein,conserved|location=HG677568:1970-3652(-)|protein_length=159|sequence_SO=supercontig|SO=protein_coding_gene|is_pseudo=false	ETH_00004380-t26_1-p1 | transcript=ETH_00004380-t26_1 | gene=ETH_00004380 | organism=Eimeria_tenella_strain_Houghton | gene_product=hypothetical protein, conserved | transcript_product=hypothetical protein, conserved | location=HG677568:1970-3652(-) | prot	1	5	5	5	34.6	17.303	159	0	33.963	17	17	28.9	34.6	34.6	34.6	2374100	35842	29560	39505	699120	771880	798170	GTANLVIR;GVTLSAAEVLEIPGSR;HAATINVEHVK;KGVTLSAAEVLEIPGSR;PYTAADSGQFVPIISFECR
ETH_00004385-t26_1-p1|transcript=ETH_00004385-t26_1|gene=ETH_00004385|organism=Eimeria_tenella_strain_Houghton|gene_product=hypotheticalprotein,conserved|transcript_product=hypotheticalprotein,conserved|location=HG677568:4367-5154(+)|protein_length=162|sequence_SO=supercontig|SO=protein_coding_gene|is_pseudo=false	ETH_00004385-t26_1-p1|transcript=ETH_00004385-t26_1|gene=ETH_00004385|organism=Eimeria_tenella_strain_Houghton|gene_product=hypotheticalprotein,conserved|transcript_product=hypotheticalprotein,conserved|location=HG677568:4367-5154(+)|protein_length=162|sequence_SO=supercontig|SO=protein_coding_gene|is_pseudo=false	ETH_00004385-t26_1-p1 | transcript=ETH_00004385-t26_1 | gene=ETH_00004385 | organism=Eimeria_tenella_strain_Houghton | gene_product=hypothetical protein, conserved | transcript_product=hypothetical protein, conserved | location=HG677568:4367-5154(+) | prot	1	4	4	4	25.9	18.622	162	0	24.811	6.8	6.8	6.2	13	19.1	19.1	662090	79331	65511	10511	129360	190580	186790	DFETATEHLSK;EAQEAVQAAK;ELASTEEVGK;GSEAEAGDAGR
ETH_00004395-t26_1-p1|transcript=ETH_00004395-t26_1|gene=ETH_00004395|organism=Eimeria_tenella_strain_Houghton|gene_product=hypotheticalprotein|transcript_product=hypotheticalprotein|location=HG677557:239-8060(-)|protein_length=962|sequence_SO=supercontig|SO=protein_coding_gene|is_pseudo=false	ETH_00004395-t26_1-p1|transcript=ETH_00004395-t26_1|gene=ETH_00004395|organism=Eimeria_tenella_strain_Houghton|gene_product=hypotheticalprotein|transcript_product=hypotheticalprotein|location=HG677557:239-8060(-)|protein_length=962|sequence_SO=supercontig|SO=protein_coding_gene|is_pseudo=false	ETH_00004395-t26_1-p1 | transcript=ETH_00004395-t26_1 | gene=ETH_00004395 | organism=Eimeria_tenella_strain_Houghton | gene_product=hypothetical protein | transcript_product=hypothetical protein | location=HG677557:239-8060(-) | protein_length=962 | sequen	1	12	12	12	17.5	107.09	962	0	74.544	9.9	8.7	7.6	14.9	14.9	14.9	5041600	706490	509240	812200	963520	1048800	1001300	AAAPLQQQQQQQDLAVR;AALQQEYFGMQQPDNSIPIFAFIGR;AHANLILELLHR;GVHLILEAAETLITK;LDAIAALGFK;LLQHQAAAAAAR;LPEWSEGAWR;LVEGESLPVGSTK;QQQQQQQQQQQEAGPILAR;SVAVAGSFDDWR;VQLLLGGLANWK;VQSSPLAPLLR
ETH_00004415-t26_1-p1|transcript=ETH_00004415-t26_1|gene=ETH_00004415|organism=Eimeria_tenella_strain_Houghton|gene_product=endonuclease/exonuclease/phosphatasedomain-containingprotein,putative|transcript_product=endonuclease/exonuclease/phosphatasedomain-containingprotein,putative|location=HG675598:986-9429(-)|protein_length=1361|sequence_SO=supercontig|SO=protein_coding_gene|is_pseudo=false	ETH_00004415-t26_1-p1|transcript=ETH_00004415-t26_1|gene=ETH_00004415|organism=Eimeria_tenella_strain_Houghton|gene_product=endonuclease/exonuclease/phosphatasedomain-containingprotein,putative|transcript_product=endonuclease/exonuclease/phosphatasedomain-containingprotein,putative|location=HG675598:986-9429(-)|protein_length=1361|sequence_SO=supercontig|SO=protein_coding_gene|is_pseudo=false	ETH_00004415-t26_1-p1 | transcript=ETH_00004415-t26_1 | gene=ETH_00004415 | organism=Eimeria_tenella_strain_Houghton | gene_product=endonuclease/exonuclease/phosphatase domain-containing protein, putative | transcript_product=endonuclease/exonuclease/phosp	1	6	6	6	6.2	144.52	1361	0	37.608	0	1.1	0	5.3	5.4	6.2	359100	0	11701	0	90956	121660	134780	APPAAAAAAAAAAAAPAAAAAGR;FLWNDHLLQDWR;FYHNTFEDAFR;STFASNVDHALK;VAALELLLIAR;YGGEAVLVNLLSSSK
ETH_00004420-t26_1-p1|transcript=ETH_00004420-t26_1|gene=ETH_00004420|organism=Eimeria_tenella_strain_Houghton|gene_product=3'exoribonuclease,putative|transcript_product=3'exoribonuclease,putative|location=HG676209:508-2663(+)|protein_length=187|sequence_SO=supercontig|SO=protein_coding_gene|is_pseudo=false	ETH_00004420-t26_1-p1|transcript=ETH_00004420-t26_1|gene=ETH_00004420|organism=Eimeria_tenella_strain_Houghton|gene_product=3'exoribonuclease,putative|transcript_product=3'exoribonuclease,putative|location=HG676209:508-2663(+)|protein_length=187|sequence_SO=supercontig|SO=protein_coding_gene|is_pseudo=false	ETH_00004420-t26_1-p1 | transcript=ETH_00004420-t26_1 | gene=ETH_00004420 | organism=Eimeria_tenella_strain_Houghton | gene_product=3 exoribonuclease, putative | transcript_product=3 exoribonuclease, putative | location=HG676209:508-2663(+) | protein_len	1	1	1	1	8.6	19.579	187	0.0060397	6.7853	8.6	0	0	8.6	8.6	8.6	55914	3932.6	0	0	27503	781.79	23697	SSSSSSSSSSPFVNGR
ETH_00004425-t26_1-p1|transcript=ETH_00004425-t26_1|gene=ETH_00004425|organism=Eimeria_tenella_strain_Houghton|gene_product=hypotheticalprotein|transcript_product=hypotheticalprotein|location=HG676517:138-3360(+)|protein_length=362|sequence_SO=supercontig|SO=protein_coding_gene|is_pseudo=false	ETH_00004425-t26_1-p1|transcript=ETH_00004425-t26_1|gene=ETH_00004425|organism=Eimeria_tenella_strain_Houghton|gene_product=hypotheticalprotein|transcript_product=hypotheticalprotein|location=HG676517:138-3360(+)|protein_length=362|sequence_SO=supercontig|SO=protein_coding_gene|is_pseudo=false	ETH_00004425-t26_1-p1 | transcript=ETH_00004425-t26_1 | gene=ETH_00004425 | organism=Eimeria_tenella_strain_Houghton | gene_product=hypothetical protein | transcript_product=hypothetical protein | location=HG676517:138-3360(+) | protein_length=362 | sequen	1	5	5	5	15.7	38.53	362	0	29.027	7.5	7.5	7.5	15.7	15.7	15.7	1328900	50685	32884	49219	372200	390920	432990	DEFITIQK;LLDSEDPTTQAVACYDLGEFAR;VMLLISSK;WRDPDLYDEIR;WSVLHSEK
ETH_00004460-t26_1-p1|transcript=ETH_00004460-t26_1|gene=ETH_00004460|organism=Eimeria_tenella_strain_Houghton|gene_product=Uba1geneproduct-related,related|transcript_product=Uba1geneproduct-related,related|location=HG676339:583-2036(-)|protein_length=168|sequence_SO=supercontig|SO=protein_coding_gene|is_pseudo=false	ETH_00004460-t26_1-p1|transcript=ETH_00004460-t26_1|gene=ETH_00004460|organism=Eimeria_tenella_strain_Houghton|gene_product=Uba1geneproduct-related,related|transcript_product=Uba1geneproduct-related,related|location=HG676339:583-2036(-)|protein_length=168|sequence_SO=supercontig|SO=protein_coding_gene|is_pseudo=false	ETH_00004460-t26_1-p1 | transcript=ETH_00004460-t26_1 | gene=ETH_00004460 | organism=Eimeria_tenella_strain_Houghton | gene_product=Uba1 gene product-related, related | transcript_product=Uba1 gene product-related, related | location=HG676339:583-2036(-) |	1	4	4	4	19	18.456	168	0	22.466	13.7	19	13.7	19	19	13.7	2640300	102630	67877	75102	897560	535170	961910	DLVMFLEK;DYDPIAGGPVR;HVDKDYDPIAGGPVR;IEVDIPNCR
ETH_00004470-t26_1-p1|transcript=ETH_00004470-t26_1|gene=ETH_00004470|organism=Eimeria_tenella_strain_Houghton|gene_product=hypotheticalprotein,conserved|transcript_product=hypotheticalprotein,conserved|location=HG676470:13104-21753(-)|protein_length=1262|sequence_SO=supercontig|SO=protein_coding_gene|is_pseudo=false	ETH_00004470-t26_1-p1|transcript=ETH_00004470-t26_1|gene=ETH_00004470|organism=Eimeria_tenella_strain_Houghton|gene_product=hypotheticalprotein,conserved|transcript_product=hypotheticalprotein,conserved|location=HG676470:13104-21753(-)|protein_length=1262|sequence_SO=supercontig|SO=protein_coding_gene|is_pseudo=false	ETH_00004470-t26_1-p1 | transcript=ETH_00004470-t26_1 | gene=ETH_00004470 | organism=Eimeria_tenella_strain_Houghton | gene_product=hypothetical protein, conserved | transcript_product=hypothetical protein, conserved | location=HG676470:13104-21753(-) | pr	1	17	17	17	17.4	132.28	1262	0	108.32	10.4	8.6	11.7	15.8	17.4	17.4	5660900	164000	128810	136830	1658300	1706600	1866300	AQLFGWR;EGSVAASQTLNPK;FEEGLGFTTK;GEEHLPVTAAGR;GIHAHPSER;GLVQQLQHVK;GTVSSLHPVTGELR;GVNFVASLLGR;LQALGLQQQQK;LQHSSSAVLLLR;LVDLQTFK;PAAAAGTLHAIDLR;QIEGVSGGEWTLTPLR;QQQQQQQHQQQLLAAEMQAK;QTVLTTAGSMHR;SLQQVPVFVHADVSVGYK;SYGVPWGASALGLTATAQGVTPR
ETH_00004500-t26_1-p1|transcript=ETH_00004500-t26_1|gene=ETH_00004500|organism=Eimeria_tenella_strain_Houghton|gene_product=Chloroquineresistancemarkerprotein,related,related|transcript_product=Chloroquineresistancemarkerprotein,related,related|location=HG673776:7626-19018(+)|protein_length=2940|sequence_SO=supercontig|SO=protein_coding_gene|is_pseudo=false	ETH_00004500-t26_1-p1|transcript=ETH_00004500-t26_1|gene=ETH_00004500|organism=Eimeria_tenella_strain_Houghton|gene_product=Chloroquineresistancemarkerprotein,related,related|transcript_product=Chloroquineresistancemarkerprotein,related,related|location=HG673776:7626-19018(+)|protein_length=2940|sequence_SO=supercontig|SO=protein_coding_gene|is_pseudo=false	ETH_00004500-t26_1-p1 | transcript=ETH_00004500-t26_1 | gene=ETH_00004500 | organism=Eimeria_tenella_strain_Houghton | gene_product=Chloroquine resistance marker protein, related, related | transcript_product=Chloroquine resistance marker protein, related,	1	2	2	2	1.1	303.8	2940	0.0046707	11.02	0	0	0	1.1	0.8	1.1	63978	0	0	0	18909	12256	32813	AAQVPAAGTAAGAAEDAEEAAAAR;VGDSLFFFR
ETH_00004510-t26_1-p1|transcript=ETH_00004510-t26_1|gene=ETH_00004510|organism=Eimeria_tenella_strain_Houghton|gene_product=cystathioninebeta-synthase,putative|transcript_product=cystathioninebeta-synthase,putative|location=HG673776:28887-30966(-)|protein_length=628|sequence_SO=supercontig|SO=protein_coding_gene|is_pseudo=false	ETH_00004510-t26_1-p1|transcript=ETH_00004510-t26_1|gene=ETH_00004510|organism=Eimeria_tenella_strain_Houghton|gene_product=cystathioninebeta-synthase,putative|transcript_product=cystathioninebeta-synthase,putative|location=HG673776:28887-30966(-)|protein_length=628|sequence_SO=supercontig|SO=protein_coding_gene|is_pseudo=false	ETH_00004510-t26_1-p1 | transcript=ETH_00004510-t26_1 | gene=ETH_00004510 | organism=Eimeria_tenella_strain_Houghton | gene_product=cystathionine beta-synthase, putative | transcript_product=cystathionine beta-synthase, putative | location=HG673776:28887-3	1	3	3	3	6.8	68.007	628	0	19.508	1.9	0	0	6.8	6.8	6.8	355280	3335.1	0	0	114230	116190	121520	AAWDDQTSHIALSIR;GQGWDDLFGDNDIDMK;LENFSQSLESLK
ETH_00004530-t26_1-p1|transcript=ETH_00004530-t26_1|gene=ETH_00004530|organism=Eimeria_tenella_strain_Houghton|gene_product=hypotheticalprotein,conserved|transcript_product=hypotheticalprotein,conserved|location=HG673776:65096-73946(+)|protein_length=1165|sequence_SO=supercontig|SO=protein_coding_gene|is_pseudo=false	ETH_00004530-t26_1-p1|transcript=ETH_00004530-t26_1|gene=ETH_00004530|organism=Eimeria_tenella_strain_Houghton|gene_product=hypotheticalprotein,conserved|transcript_product=hypotheticalprotein,conserved|location=HG673776:65096-73946(+)|protein_length=1165|sequence_SO=supercontig|SO=protein_coding_gene|is_pseudo=false	ETH_00004530-t26_1-p1 | transcript=ETH_00004530-t26_1 | gene=ETH_00004530 | organism=Eimeria_tenella_strain_Houghton | gene_product=hypothetical protein, conserved | transcript_product=hypothetical protein, conserved | location=HG673776:65096-73946(+) | pr	1	3	3	3	6.2	120.43	1165	0	23.003	0	0	0.9	6.2	6.2	6.2	370170	0	0	2529	109290	132360	125990	AAAAAAASPGAPALHAGPPAALDYHEER;ASLASSSGEAAAAAAASPAAAALLAPAAEAAAK;EEGAHLLGAFK
ETH_00004545-t26_1-p1|transcript=ETH_00004545-t26_1|gene=ETH_00004545|organism=Eimeria_tenella_strain_Houghton|gene_product=alpha-solubleNSFattachmentprotein,putative|transcript_product=alpha-solubleNSFattachmentprotein,putative|location=HG673776:87769-90301(-)|protein_length=458|sequence_SO=supercontig|SO=protein_coding_gene|is_pseudo=false	ETH_00004545-t26_1-p1|transcript=ETH_00004545-t26_1|gene=ETH_00004545|organism=Eimeria_tenella_strain_Houghton|gene_product=alpha-solubleNSFattachmentprotein,putative|transcript_product=alpha-solubleNSFattachmentprotein,putative|location=HG673776:87769-90301(-)|protein_length=458|sequence_SO=supercontig|SO=protein_coding_gene|is_pseudo=false	ETH_00004545-t26_1-p1 | transcript=ETH_00004545-t26_1 | gene=ETH_00004545 | organism=Eimeria_tenella_strain_Houghton | gene_product=alpha-soluble NSF attachment protein, putative | transcript_product=alpha-soluble NSF attachment protein, putative | locatio	1	11	11	11	33.8	48.651	458	0	75.995	13.5	3.7	10.9	33.8	33.8	33.8	8963500	118370	7752.6	89669	2856800	2905600	2985300	AAAAANFLAAADLFDSDEFSK;ASQNNLLQYGAK;DPDAFAAAVEDFDK;DTHTEASMYIEAGNCVR;EELGALVDLQLALAR;EQQLLQQLLAAAEER;IFETEGYK;QAEQLMKPPGFLGQLFGK;QLAEDWEAAGDR;QLFVSSVVSSK;YSLAAAAPVFEK
ETH_00004560-t26_1-p1|transcript=ETH_00004560-t26_1|gene=ETH_00004560|organism=Eimeria_tenella_strain_Houghton|gene_product=hypotheticalprotein,conserved|transcript_product=hypotheticalprotein,conserved|location=HG673746:5635-13326(+)|protein_length=1325|sequence_SO=supercontig|SO=protein_coding_gene|is_pseudo=false	ETH_00004560-t26_1-p1|transcript=ETH_00004560-t26_1|gene=ETH_00004560|organism=Eimeria_tenella_strain_Houghton|gene_product=hypotheticalprotein,conserved|transcript_product=hypotheticalprotein,conserved|location=HG673746:5635-13326(+)|protein_length=1325|sequence_SO=supercontig|SO=protein_coding_gene|is_pseudo=false	ETH_00004560-t26_1-p1 | transcript=ETH_00004560-t26_1 | gene=ETH_00004560 | organism=Eimeria_tenella_strain_Houghton | gene_product=hypothetical protein, conserved | transcript_product=hypothetical protein, conserved | location=HG673746:5635-13326(+) | pro	1	3	3	3	2.8	135.65	1325	0.001194	17.754	1.9	1.9	0.9	2.8	2.8	1.9	328380	10316	11651	7236.3	107650	81706	109810	AGTLAVSPEQHR;EAAAAAAEEGTLK;SLSDTLNSLLLR
ETH_00004575-t26_1-p1|transcript=ETH_00004575-t26_1|gene=ETH_00004575|organism=Eimeria_tenella_strain_Houghton|gene_product=40SribosomalproteinS14,putative|transcript_product=40SribosomalproteinS14,putative|location=HG673746:27102-27806(-)|protein_length=168|sequence_SO=supercontig|SO=protein_coding_gene|is_pseudo=false	ETH_00004575-t26_1-p1|transcript=ETH_00004575-t26_1|gene=ETH_00004575|organism=Eimeria_tenella_strain_Houghton|gene_product=40SribosomalproteinS14,putative|transcript_product=40SribosomalproteinS14,putative|location=HG673746:27102-27806(-)|protein_length=168|sequence_SO=supercontig|SO=protein_coding_gene|is_pseudo=false	ETH_00004575-t26_1-p1 | transcript=ETH_00004575-t26_1 | gene=ETH_00004575 | organism=Eimeria_tenella_strain_Houghton | gene_product=40S ribosomal protein S14, putative | transcript_product=40S ribosomal protein S14, putative | location=HG673746:27102-27806	1	7	7	7	53.6	17.101	168	0	137.14	53.6	53.6	41.1	53.6	53.6	53.6	55610000	1748600	1215500	1393400	16560000	17001000	17692000	ADRDESSPYAAMMAAGDVAAR;DESSPYAAMMAAGDVAAR;ELGITAVHVR;GESGAAGEASSGAPAAAAAAGGAAAAAALGPQTR;IEDVTPIPTDSTR;KGESGAAGEASSGAPAAAAAAGGAAAAAALGPQTR;TPGPGAQSALR
ETH_00004645-t26_1-p1|transcript=ETH_00004645-t26_1|gene=ETH_00004645|organism=Eimeria_tenella_strain_Houghton|gene_product=hypotheticalprotein,conserved|transcript_product=hypotheticalprotein,conserved|location=HG673746:104803-111477(+)|protein_length=833|sequence_SO=supercontig|SO=protein_coding_gene|is_pseudo=false	ETH_00004645-t26_1-p1|transcript=ETH_00004645-t26_1|gene=ETH_00004645|organism=Eimeria_tenella_strain_Houghton|gene_product=hypotheticalprotein,conserved|transcript_product=hypotheticalprotein,conserved|location=HG673746:104803-111477(+)|protein_length=833|sequence_SO=supercontig|SO=protein_coding_gene|is_pseudo=false	ETH_00004645-t26_1-p1 | transcript=ETH_00004645-t26_1 | gene=ETH_00004645 | organism=Eimeria_tenella_strain_Houghton | gene_product=hypothetical protein, conserved | transcript_product=hypothetical protein, conserved | location=HG673746:104803-111477(+) |	1	13	13	13	17.9	89.444	833	0	83.951	8.4	10.4	9.2	17.9	16.7	17	9182100	116690	103050	110720	2674600	2912200	3264900	FAIELPHSAVSSFR;FDEYGKPSVVATIDGSK;FLDTYALVLAEVSSK;FSPEEDLEK;GDCSEAYLLVYK;LVLLPAEDSK;PSVVATIDGSK;SANSSDPFADSK;TAPDFMANEMLEAGQQR;TDAYQIR;TQISGLGDPILHVAVTR;VDVYLVR;YLLLYPVRPEGR
ETH_00004650-t26_1-p1|transcript=ETH_00004650-t26_1|gene=ETH_00004650|organism=Eimeria_tenella_strain_Houghton|gene_product=GPI-anchortransamidase,putative|transcript_product=GPI-anchortransamidase,putative|location=HG673746:112178-113953(-)|protein_length=591|sequence_SO=supercontig|SO=protein_coding_gene|is_pseudo=false	ETH_00004650-t26_1-p1|transcript=ETH_00004650-t26_1|gene=ETH_00004650|organism=Eimeria_tenella_strain_Houghton|gene_product=GPI-anchortransamidase,putative|transcript_product=GPI-anchortransamidase,putative|location=HG673746:112178-113953(-)|protein_length=591|sequence_SO=supercontig|SO=protein_coding_gene|is_pseudo=false	ETH_00004650-t26_1-p1 | transcript=ETH_00004650-t26_1 | gene=ETH_00004650 | organism=Eimeria_tenella_strain_Houghton | gene_product=GPI-anchor transamidase, putative | transcript_product=GPI-anchor transamidase, putative | location=HG673746:112178-113953(-	1	5	5	5	14.2	63.745	591	0	36.107	3.4	0	0	5.6	14.2	14.2	271440	2118.4	0	0	49648	104080	115590	EFVALGDPADTHAVVASSSR;FSDWQTLQQQQLAAAVQR;GESSYSYFSDSSMGTSLVDR;VLLGVHTPETQQQQR;WTHSVVNFLNR
ETH_00004665-t26_1-p1|transcript=ETH_00004665-t26_1|gene=ETH_00004665|organism=Eimeria_tenella_strain_Houghton|gene_product=triosephosphateisomerase,putative|transcript_product=triosephosphateisomerase,putative|location=HG673746:125529-128351(+)|protein_length=302|sequence_SO=supercontig|SO=protein_coding_gene|is_pseudo=false	ETH_00004665-t26_1-p1|transcript=ETH_00004665-t26_1|gene=ETH_00004665|organism=Eimeria_tenella_strain_Houghton|gene_product=triosephosphateisomerase,putative|transcript_product=triosephosphateisomerase,putative|location=HG673746:125529-128351(+)|protein_length=302|sequence_SO=supercontig|SO=protein_coding_gene|is_pseudo=false	ETH_00004665-t26_1-p1 | transcript=ETH_00004665-t26_1 | gene=ETH_00004665 | organism=Eimeria_tenella_strain_Houghton | gene_product=triosephosphate isomerase, putative | transcript_product=triosephosphate isomerase, putative | location=HG673746:125529-1283	1	7	7	7	34.1	31.876	302	0	61.456	24.8	25.2	25.2	34.1	34.1	34.1	16209000	319340	295140	290430	4752600	5169800	5381700	GYGAFTGEIAPQMAK;QHVGEEVAQQTR;QPGESNEVVAAK;QQQQQQQQLAAAR;RPFAVALQDSSEVK;SVVIAYEPIWAIGTGQTASPQTAQQTHK;TVIVGHSER
ETH_00004715-t26_1-p1|transcript=ETH_00004715-t26_1|gene=ETH_00004715|organism=Eimeria_tenella_strain_Houghton|gene_product=hypotheticalprotein,conserved|transcript_product=hypotheticalprotein,conserved|location=HG673746:181177-183049(-)|protein_length=388|sequence_SO=supercontig|SO=protein_coding_gene|is_pseudo=false	ETH_00004715-t26_1-p1|transcript=ETH_00004715-t26_1|gene=ETH_00004715|organism=Eimeria_tenella_strain_Houghton|gene_product=hypotheticalprotein,conserved|transcript_product=hypotheticalprotein,conserved|location=HG673746:181177-183049(-)|protein_length=388|sequence_SO=supercontig|SO=protein_coding_gene|is_pseudo=false	ETH_00004715-t26_1-p1 | transcript=ETH_00004715-t26_1 | gene=ETH_00004715 | organism=Eimeria_tenella_strain_Houghton | gene_product=hypothetical protein, conserved | transcript_product=hypothetical protein, conserved | location=HG673746:181177-183049(-) |	1	3	3	3	12.4	41.733	388	0	22.046	3.4	3.9	9	12.4	12.4	12.4	664240	2537.8	2629.4	8805.5	205420	230500	214350	AALLNDIAVLEEEHAAHPER;ATFSASGAAAEGALK;GALTPQQLQDAQK
ETH_00004725-t26_1-p1|transcript=ETH_00004725-t26_1|gene=ETH_00004725|organism=Eimeria_tenella_strain_Houghton|gene_product=cullinfamilyprotein,putative|transcript_product=cullinfamilyprotein,putative|location=HG673746:188638-193373(+)|protein_length=824|sequence_SO=supercontig|SO=protein_coding_gene|is_pseudo=false	ETH_00004725-t26_1-p1|transcript=ETH_00004725-t26_1|gene=ETH_00004725|organism=Eimeria_tenella_strain_Houghton|gene_product=cullinfamilyprotein,putative|transcript_product=cullinfamilyprotein,putative|location=HG673746:188638-193373(+)|protein_length=824|sequence_SO=supercontig|SO=protein_coding_gene|is_pseudo=false	ETH_00004725-t26_1-p1 | transcript=ETH_00004725-t26_1 | gene=ETH_00004725 | organism=Eimeria_tenella_strain_Houghton | gene_product=cullin family protein, putative | transcript_product=cullin family protein, putative | location=HG673746:188638-193373(+) |	1	16	16	15	26.1	94.176	824	0	109.22	12	8.9	11.7	26.1	24.4	24.2	7281200	165690	43528	62593	2414000	2048700	2546700	AQGSASSSSNAALTQQQQR;FVESVLDLHDR;IAHDALGSSAR;IQDLIAR;LFALVDGAVEDLAK;LLGSLMLGR;LLHETSASLELER;LPTPVQEEAQCR;LTWVNSLGTALVAAQLQNR;MDGHGELVTLEEGWTK;PTPQADSLFQK;SFQQQQQEEQLK;SPYNFSQDLYQLYGDSIVR;STLQQHQQELLEK;VEGMVNDLQVAAGLMR;YVHSTVLPSLENR
ETH_00004780-t26_1-p1|transcript=ETH_00004780-t26_1|gene=ETH_00004780|organism=Eimeria_tenella_strain_Houghton|gene_product=hypotheticalprotein,conserved|transcript_product=hypotheticalprotein,conserved|location=HG673746:270794-273858(+)|protein_length=893|sequence_SO=supercontig|SO=protein_coding_gene|is_pseudo=false	ETH_00004780-t26_1-p1|transcript=ETH_00004780-t26_1|gene=ETH_00004780|organism=Eimeria_tenella_strain_Houghton|gene_product=hypotheticalprotein,conserved|transcript_product=hypotheticalprotein,conserved|location=HG673746:270794-273858(+)|protein_length=893|sequence_SO=supercontig|SO=protein_coding_gene|is_pseudo=false	ETH_00004780-t26_1-p1 | transcript=ETH_00004780-t26_1 | gene=ETH_00004780 | organism=Eimeria_tenella_strain_Houghton | gene_product=hypothetical protein, conserved | transcript_product=hypothetical protein, conserved | location=HG673746:270794-273858(+) |	1	11	11	10	15	99.392	893	0	66.988	3.9	2.1	5.2	11.1	12.9	12.9	1995000	32135	46254	72204	540510	609840	694050	DWSAQLTAR;EFLTEDEVAYHK;EQTSHNIAQENIK;FNAGDETQR;HADHASNSVAAWAAR;LGANDSTEDGELGDNR;LGSWVGHPQLR;LHHLSAR;TIFELLEAGEQHR;VGTSFLVDGMAAPLLDLGK;VQGLPVFANK
ETH_00004785-t26_1-p1|transcript=ETH_00004785-t26_1|gene=ETH_00004785|organism=Eimeria_tenella_strain_Houghton|gene_product=hypotheticalprotein,conserved|transcript_product=hypotheticalprotein,conserved|location=HG673746:274861-277402(-)|protein_length=482|sequence_SO=supercontig|SO=protein_coding_gene|is_pseudo=false	ETH_00004785-t26_1-p1|transcript=ETH_00004785-t26_1|gene=ETH_00004785|organism=Eimeria_tenella_strain_Houghton|gene_product=hypotheticalprotein,conserved|transcript_product=hypotheticalprotein,conserved|location=HG673746:274861-277402(-)|protein_length=482|sequence_SO=supercontig|SO=protein_coding_gene|is_pseudo=false	ETH_00004785-t26_1-p1 | transcript=ETH_00004785-t26_1 | gene=ETH_00004785 | organism=Eimeria_tenella_strain_Houghton | gene_product=hypothetical protein, conserved | transcript_product=hypothetical protein, conserved | location=HG673746:274861-277402(-) |	1	3	3	3	6.2	55.458	482	0.0012034	17.941	0	0	0	6.2	4.1	4.1	326300	0	0	0	110920	104810	110580	AALLQHPER;AALQHMQQQR;WDEEQQDLLHR
ETH_00004800-t26_1-p1|transcript=ETH_00004800-t26_1|gene=ETH_00004800|organism=Eimeria_tenella_strain_Houghton|gene_product=histoneH2A,putative|transcript_product=histoneH2A,putative|location=HG673746:290610-291729(-)|protein_length=159|sequence_SO=supercontig|SO=protein_coding_gene|is_pseudo=false	ETH_00004800-t26_1-p1|transcript=ETH_00004800-t26_1|gene=ETH_00004800|organism=Eimeria_tenella_strain_Houghton|gene_product=histoneH2A,putative|transcript_product=histoneH2A,putative|location=HG673746:290610-291729(-)|protein_length=159|sequence_SO=supercontig|SO=protein_coding_gene|is_pseudo=false	ETH_00004800-t26_1-p1 | transcript=ETH_00004800-t26_1 | gene=ETH_00004800 | organism=Eimeria_tenella_strain_Houghton | gene_product=histone H2A, putative | transcript_product=histone H2A, putative | location=HG673746:290610-291729(-) | protein_length=159 |	1	3	3	2	16.4	16.422	159	0.0012203	18.274	10.1	10.1	10.1	10.1	16.4	16.4	97542000	24188000	22045000	43255000	3434200	2271000	2349200	AGLQFPVGR;GDEELDTLIK;HLQLAIR
ETH_00004870-t26_1-p1|transcript=ETH_00004870-t26_1|gene=ETH_00004870|organism=Eimeria_tenella_strain_Houghton|gene_product=hypotheticalprotein,conserved|transcript_product=hypotheticalprotein,conserved|location=HG673746:417118-421895(+)|protein_length=692|sequence_SO=supercontig|SO=protein_coding_gene|is_pseudo=false;ETH_00005600-t26_1-p1|transcript=ETH_00005600-t26_1|gene=ETH_00005600|organism=…	ETH_00004870-t26_1-p1|transcript=ETH_00004870-t26_1|gene=ETH_00004870|organism=Eimeria_tenella_strain_Houghton|gene_product=hypotheticalprotein,conserved|transcript_product=hypotheticalprotein,conserved|location=HG673746:417118-421895(+)|protein_length=692|sequence_SO=supercontig|SO=protein_coding_gene|is_pseudo=false	ETH_00004870-t26_1-p1 | transcript=ETH_00004870-t26_1 | gene=ETH_00004870 | organism=Eimeria_tenella_strain_Houghton | gene_product=hypothetical protein, conserved | transcript_product=hypothetical protein, conserved | location=HG673746:417118-421895(+) |	2	6	6	6	11.1	74.498	692	0	38.49	7.1	5.1	5.1	11.1	11.1	11.1	1472600	71380	83512	68239	315940	559460	374020	AATAAAAPSEQQQQQQQR;ASLDASTELLQQQK;EIVGITEVMR;RPLVGFLSEMEVLR;SLLLQQQQLPR;WAFELEDPGK
ETH_00004905-t26_1-p1|transcript=ETH_00004905-t26_1|gene=ETH_00004905|organism=Eimeria_tenella_strain_Houghton|gene_product=fattyacidelongationprotein,putative|transcript_product=fattyacidelongationprotein,putative|location=HG673746:443943-445803(+)|protein_length=323|sequence_SO=supercontig|SO=protein_coding_gene|is_pseudo=false	ETH_00004905-t26_1-p1|transcript=ETH_00004905-t26_1|gene=ETH_00004905|organism=Eimeria_tenella_strain_Houghton|gene_product=fattyacidelongationprotein,putative|transcript_product=fattyacidelongationprotein,putative|location=HG673746:443943-445803(+)|protein_length=323|sequence_SO=supercontig|SO=protein_coding_gene|is_pseudo=false	ETH_00004905-t26_1-p1 | transcript=ETH_00004905-t26_1 | gene=ETH_00004905 | organism=Eimeria_tenella_strain_Houghton | gene_product=fatty acid elongation protein, putative | transcript_product=fatty acid elongation protein, putative | location=HG673746:443	1	2	2	2	8.4	37.993	323	0.0046729	11.021	8.4	8.4	8.4	3.4	8.4	8.4	235680	20342	17172	16527	25251	75976	80416	EQIQDALSHGHYITPK;FVINDEGIVHR
ETH_00004915-t26_1-p1|transcript=ETH_00004915-t26_1|gene=ETH_00004915|organism=Eimeria_tenella_strain_Houghton|gene_product=hypotheticalprotein,conserved|transcript_product=hypotheticalprotein,conserved|location=HG673746:464032-464747(+)|protein_length=99|sequence_SO=supercontig|SO=protein_coding_gene|is_pseudo=false	ETH_00004915-t26_1-p1|transcript=ETH_00004915-t26_1|gene=ETH_00004915|organism=Eimeria_tenella_strain_Houghton|gene_product=hypotheticalprotein,conserved|transcript_product=hypotheticalprotein,conserved|location=HG673746:464032-464747(+)|protein_length=99|sequence_SO=supercontig|SO=protein_coding_gene|is_pseudo=false	ETH_00004915-t26_1-p1 | transcript=ETH_00004915-t26_1 | gene=ETH_00004915 | organism=Eimeria_tenella_strain_Houghton | gene_product=hypothetical protein, conserved | transcript_product=hypothetical protein, conserved | location=HG673746:464032-464747(+) |	1	2	2	2	28.3	12.113	99	0.001039	12.674	0	0	0	28.3	28.3	28.3	1366000	0	0	0	500920	472830	392270	FGNPFADDYPEWIWR;LYNDVPYVYPEEE
ETH_00004920-t26_1-p1|transcript=ETH_00004920-t26_1|gene=ETH_00004920|organism=Eimeria_tenella_strain_Houghton|gene_product=SNF2familyN-terminaldomaincontainingprotein,putative|transcript_product=SNF2familyN-terminaldomaincontainingprotein,putative|location=HG673746:467296-476476(+)|protein_length=2238|sequence_SO=supercontig|SO=protein_coding_gene|is_pseudo=false	ETH_00004920-t26_1-p1|transcript=ETH_00004920-t26_1|gene=ETH_00004920|organism=Eimeria_tenella_strain_Houghton|gene_product=SNF2familyN-terminaldomaincontainingprotein,putative|transcript_product=SNF2familyN-terminaldomaincontainingprotein,putative|location=HG673746:467296-476476(+)|protein_length=2238|sequence_SO=supercontig|SO=protein_coding_gene|is_pseudo=false	ETH_00004920-t26_1-p1 | transcript=ETH_00004920-t26_1 | gene=ETH_00004920 | organism=Eimeria_tenella_strain_Houghton | gene_product=SNF2 family N-terminal domain containing protein, putative | transcript_product=SNF2 family N-terminal domain containing pro	1	8	8	8	5.3	245.97	2238	0	50.302	2.1	1.4	2.5	4	5.3	5.3	674490	10683	25516	28297	155850	233640	220510	AFFQQYQEAADK;APGASLANLHNEQK;DSGGDDLLAGSHIGAVGR;EGITLKPHQEEGVDWLLR;EGLYAAEPVMPTK;ELQSVEGAAHLAGSSK;GFDPLANQMHK;SFLTGGAILADEMGLGK
ETH_00004940-t26_1-p1|transcript=ETH_00004940-t26_1|gene=ETH_00004940|organism=Eimeria_tenella_strain_Houghton|gene_product=Importinsubunitalpha,related|transcript_product=Importinsubunitalpha,related|location=HG673746:491007-493193(-)|protein_length=633|sequence_SO=supercontig|SO=protein_coding_gene|is_pseudo=false	ETH_00004940-t26_1-p1|transcript=ETH_00004940-t26_1|gene=ETH_00004940|organism=Eimeria_tenella_strain_Houghton|gene_product=Importinsubunitalpha,related|transcript_product=Importinsubunitalpha,related|location=HG673746:491007-493193(-)|protein_length=633|sequence_SO=supercontig|SO=protein_coding_gene|is_pseudo=false	ETH_00004940-t26_1-p1 | transcript=ETH_00004940-t26_1 | gene=ETH_00004940 | organism=Eimeria_tenella_strain_Houghton | gene_product=Importin subunit alpha, related | transcript_product=Importin subunit alpha, related | location=HG673746:491007-493193(-) |	1	6	6	6	11.2	67.557	633	0	35.68	3.6	3.6	5.5	11.2	11.2	11.2	1013300	32665	31857	34515	317970	294920	301340	LFQAVQGDIK;LTLDSPGGVELR;RPLLLPAVLR;SESQQDMQEEMQTGPEK;VAVLQFLVR;VLTDPAVASPMAR
ETH_00004950-t26_1-p1|transcript=ETH_00004950-t26_1|gene=ETH_00004950|organism=Eimeria_tenella_strain_Houghton|gene_product=mitochondrialimportinnermembranetranslocasesubunittim17,putative|transcript_product=mitochondrialimportinnermembranetranslocasesubunittim17,putative|location=HG673746:504323-505045(-)|protein_length=199|sequence_SO=supercontig|SO=protein_coding_gene|is_pseudo=false	ETH_00004950-t26_1-p1|transcript=ETH_00004950-t26_1|gene=ETH_00004950|organism=Eimeria_tenella_strain_Houghton|gene_product=mitochondrialimportinnermembranetranslocasesubunittim17,putative|transcript_product=mitochondrialimportinnermembranetranslocasesubunittim17,putative|location=HG673746:504323-505045(-)|protein_length=199|sequence_SO=supercontig|SO=protein_coding_gene|is_pseudo=false	ETH_00004950-t26_1-p1 | transcript=ETH_00004950-t26_1 | gene=ETH_00004950 | organism=Eimeria_tenella_strain_Houghton | gene_product=mitochondrial import inner membrane translocase subunit tim17, putative | transcript_product=mitochondrial import inner memb	1	3	3	3	20.6	21.443	199	0.0011621	16.371	16.6	10.1	20.6	20.6	10.6	20.6	2092900	596770	521850	671170	136370	33783	132900	EDSWNPVLAGAATGGVLSMR;EYEEMQQR;QAQAGSSPSLWSR
ETH_00004975-t26_1-p1|transcript=ETH_00004975-t26_1|gene=ETH_00004975|organism=Eimeria_tenella_strain_Houghton|gene_product=dihydroorotatedehydrogenase,putative|transcript_product=dihydroorotatedehydrogenase,putative|location=HG673746:517411-520435(+)|protein_length=414|sequence_SO=supercontig|SO=protein_coding_gene|is_pseudo=false	ETH_00004975-t26_1-p1|transcript=ETH_00004975-t26_1|gene=ETH_00004975|organism=Eimeria_tenella_strain_Houghton|gene_product=dihydroorotatedehydrogenase,putative|transcript_product=dihydroorotatedehydrogenase,putative|location=HG673746:517411-520435(+)|protein_length=414|sequence_SO=supercontig|SO=protein_coding_gene|is_pseudo=false	ETH_00004975-t26_1-p1 | transcript=ETH_00004975-t26_1 | gene=ETH_00004975 | organism=Eimeria_tenella_strain_Houghton | gene_product=dihydroorotate dehydrogenase, putative | transcript_product=dihydroorotate dehydrogenase, putative | location=HG673746:51741	1	1	1	1	3.9	46.081	414	0.0056843	6.9505	0	0	0	0	3.9	3.9	24322	0	0	0	0	8899.2	15422	GLTFHTPVGLAAGFDK
ETH_00004990-t26_1-p1|transcript=ETH_00004990-t26_1|gene=ETH_00004990|organism=Eimeria_tenella_strain_Houghton|gene_product=ubiquitincarboxyl-terminalhydrolase,putative|transcript_product=ubiquitincarboxyl-terminalhydrolase,putative|location=HG673746:534308-538423(+)|protein_length=649|sequence_SO=supercontig|SO=protein_coding_gene|is_pseudo=false	ETH_00004990-t26_1-p1|transcript=ETH_00004990-t26_1|gene=ETH_00004990|organism=Eimeria_tenella_strain_Houghton|gene_product=ubiquitincarboxyl-terminalhydrolase,putative|transcript_product=ubiquitincarboxyl-terminalhydrolase,putative|location=HG673746:534308-538423(+)|protein_length=649|sequence_SO=supercontig|SO=protein_coding_gene|is_pseudo=false	ETH_00004990-t26_1-p1 | transcript=ETH_00004990-t26_1 | gene=ETH_00004990 | organism=Eimeria_tenella_strain_Houghton | gene_product=ubiquitin carboxyl-terminal hydrolase, putative | transcript_product=ubiquitin carboxyl-terminal hydrolase, putative | locat	1	12	12	12	25.7	73.191	649	0	82.899	3.9	3.9	3.9	25.7	25.7	21.9	3194800	78673	87785	69039	925200	1022600	1011500	EATNEQPVEAHLEALPK;EAVEVLAEGR;FVCGDTHPR;GLDAVDNAEETMGQTPTK;GPLHLLGTLHASGDAAELIFK;LADVDIPECAR;LEHFLSETPEADPDK;LEHFLSETPEADPDKVPLSGDSSQDATK;NISEVSHPDINK;PLDAQAVLGYPVR;TFTYTITPASWK;VLFECPVDFPVLATHR
ETH_00005005-t26_1-p1|transcript=ETH_00005005-t26_1|gene=ETH_00005005|organism=Eimeria_tenella_strain_Houghton|gene_product=ATP-bindingcassettesub-familyFmember1,putative|transcript_product=ATP-bindingcassettesub-familyFmember1,putative|location=HG673746:553884-560605(-)|protein_length=762|sequence_SO=supercontig|SO=protein_coding_gene|is_pseudo=false	ETH_00005005-t26_1-p1|transcript=ETH_00005005-t26_1|gene=ETH_00005005|organism=Eimeria_tenella_strain_Houghton|gene_product=ATP-bindingcassettesub-familyFmember1,putative|transcript_product=ATP-bindingcassettesub-familyFmember1,putative|location=HG673746:553884-560605(-)|protein_length=762|sequence_SO=supercontig|SO=protein_coding_gene|is_pseudo=false	ETH_00005005-t26_1-p1 | transcript=ETH_00005005-t26_1 | gene=ETH_00005005 | organism=Eimeria_tenella_strain_Houghton | gene_product=ATP-binding cassette sub-family F member 1, putative | transcript_product=ATP-binding cassette sub-family F member 1, putati	1	16	16	16	26.8	84.947	762	0	121.76	9.4	9.2	7.9	24.1	26.8	24.9	5800900	189980	54588	56237	1759600	1814400	1926200	AAQQLQQQR;ALFADADVLLLDEPTNHLDLK;ATEPAEDVR;FGDETVLEAVLAVDEER;FNGDFMEYR;GDFDTFENVR;HDILGVDPDTTITCVEQEYR;IVIVVSHSR;LKEPEPLSPPLLQLVDVTFK;LLEEEELLAQQGQSGAAAGFR;LPMLEQVAEDPSLR;LQDLLQK;QQQLMQQR;STFLHALAR;VSALSGGWR;YPEADLSDEQAR
ETH_00005015-t26_1-p1|transcript=ETH_00005015-t26_1|gene=ETH_00005015|organism=Eimeria_tenella_strain_Houghton|gene_product=trans-2,3-enoyl-CoAreductase,putative|transcript_product=trans-2,3-enoyl-CoAreductase,putative|location=HG673746:567139-569960(+)|protein_length=298|sequence_SO=supercontig|SO=protein_coding_gene|is_pseudo=false	ETH_00005015-t26_1-p1|transcript=ETH_00005015-t26_1|gene=ETH_00005015|organism=Eimeria_tenella_strain_Houghton|gene_product=trans-2,3-enoyl-CoAreductase,putative|transcript_product=trans-2,3-enoyl-CoAreductase,putative|location=HG673746:567139-569960(+)|protein_length=298|sequence_SO=supercontig|SO=protein_coding_gene|is_pseudo=false	ETH_00005015-t26_1-p1 | transcript=ETH_00005015-t26_1 | gene=ETH_00005015 | organism=Eimeria_tenella_strain_Houghton | gene_product=trans-2,3-enoyl-CoA reductase, putative | transcript_product=trans-2,3-enoyl-CoA reductase, putative | location=HG673746:567	1	11	11	11	38.3	35.01	298	0	92.867	11.7	9.7	18.1	33.6	38.3	35.2	16713000	367020	331920	423940	4113200	5572800	5904400	DLGVQISWR;ELETLFVHR;FLDACEVSDECTVEEFK;FSNSTMPIVR;GDGLLTSFGVQDGETLFFK;GDWQFLVYLLAALFVIFEALNFK;GDWQFLVYLLAALFVIFEALNFKTHLILR;QWWTVGQPQGPALR;RELETLFVHR;YQPPFR;YQPPFRGDWQFLVYLLAALFVIFEALNFKTHLILR
ETH_00005030-t26_1-p1|transcript=ETH_00005030-t26_1|gene=ETH_00005030|organism=Eimeria_tenella_strain_Houghton|gene_product=patchedtransmembranedomain-containingprotein,putative|transcript_product=patchedtransmembranedomain-containingprotein,putative|location=HG673746:576635-581853(-)|protein_length=1250|sequence_SO=supercontig|SO=protein_coding_gene|is_pseudo=false	ETH_00005030-t26_1-p1|transcript=ETH_00005030-t26_1|gene=ETH_00005030|organism=Eimeria_tenella_strain_Houghton|gene_product=patchedtransmembranedomain-containingprotein,putative|transcript_product=patchedtransmembranedomain-containingprotein,putative|location=HG673746:576635-581853(-)|protein_length=1250|sequence_SO=supercontig|SO=protein_coding_gene|is_pseudo=false	ETH_00005030-t26_1-p1 | transcript=ETH_00005030-t26_1 | gene=ETH_00005030 | organism=Eimeria_tenella_strain_Houghton | gene_product=patched transmembrane domain-containing protein, putative | transcript_product=patched transmembrane domain-containing prote	1	31	31	31	32.4	137.21	1250	0	277.37	14.9	17.8	19.2	32.4	29.3	31.4	55042000	906520	772200	972490	17350000	16916000	18126000	AFHLESLLGDMR;ASAALAIEGESSPVVGGSAAAYESPVLK;AVQPEEADR;DQAEQSAAAQPPVR;EESEAASEALQLQEDAEDSGPR;EFLVVLDR;EGMQQVSSLVDAVK;ESASPPAAEPAK;ETELLVALK;FDLQGDAAVAPYSAALER;FNYFFVSR;GDSLEAGTLQEDQASAK;GSEMLDAAFAR;HGMIVYDHAWK;ISVVDGGDHQIHR;KEESEAASEALQLQEDAEDSGPR;LSTYELASLMTFR;LYSYPGAPSHNVR;MQHIWQR;NASLQDGNER;PADGYMLMEEK;PITTSEWPLAVNIHSR;PVEGTATIPPQK;SFAVEGFTLTYK;SIADELMR;SPQSLESNR;SSSMGPAETVALVLATLTVLTYTVVVNTTTNYR…
ETH_00005040-t26_1-p1|transcript=ETH_00005040-t26_1|gene=ETH_00005040|organism=Eimeria_tenella_strain_Houghton|gene_product=RNAbindingmotif-containingprotein,putative|transcript_product=RNAbindingmotif-containingprotein,putative|location=HG673746:589609-594770(+)|protein_length=452|sequence_SO=supercontig|SO=protein_coding_gene|is_pseudo=false	ETH_00005040-t26_1-p1|transcript=ETH_00005040-t26_1|gene=ETH_00005040|organism=Eimeria_tenella_strain_Houghton|gene_product=RNAbindingmotif-containingprotein,putative|transcript_product=RNAbindingmotif-containingprotein,putative|location=HG673746:589609-594770(+)|protein_length=452|sequence_SO=supercontig|SO=protein_coding_gene|is_pseudo=false	ETH_00005040-t26_1-p1 | transcript=ETH_00005040-t26_1 | gene=ETH_00005040 | organism=Eimeria_tenella_strain_Houghton | gene_product=RNA binding motif-containing protein, putative | transcript_product=RNA binding motif-containing protein, putative | locatio	1	1	1	1	2.2	47.101	452	0.0095515	6.4939	2.2	2.2	2.2	2.2	2.2	2.2	2593900	843120	780180	841280	40480	42018	46787	AKIKSAEGEK
ETH_00005065-t26_1-p1|transcript=ETH_00005065-t26_1|gene=ETH_00005065|organism=Eimeria_tenella_strain_Houghton|gene_product=proteintransportproteinSec61alphasubunitisoform1,putative|transcript_product=proteintransportproteinSec61alphasubunitisoform1,putative|location=HG673746:626688-630508(-)|protein_length=565|sequence_SO=supercontig|SO=protein_coding_gene|is_pseudo=false	ETH_00005065-t26_1-p1|transcript=ETH_00005065-t26_1|gene=ETH_00005065|organism=Eimeria_tenella_strain_Houghton|gene_product=proteintransportproteinSec61alphasubunitisoform1,putative|transcript_product=proteintransportproteinSec61alphasubunitisoform1,putative|location=HG673746:626688-630508(-)|protein_length=565|sequence_SO=supercontig|SO=protein_coding_gene|is_pseudo=false	ETH_00005065-t26_1-p1 | transcript=ETH_00005065-t26_1 | gene=ETH_00005065 | organism=Eimeria_tenella_strain_Houghton | gene_product=protein transport protein Sec61 alpha subunit isoform 1, putative | transcript_product=protein transport protein Sec61 alpha	1	9	9	9	17.9	62.236	565	0	91.047	9.7	12.2	12.2	16.8	16.8	17.9	24778000	648640	567880	673750	7649300	7755700	7482700	DQQMVMK;DSSLVQVLNR;GADPFYWMR;GQQGSYPIK;IIQVDQSLR;PAMCVLPEVHAPER;SNAPNITSLLATVLVFLIVIYFQGFR;SNAPNITSLLATVLVFLIVIYFQGFRVDLAVK;TWIEVSGSSSR
ETH_00005075-t26_1-p1|transcript=ETH_00005075-t26_1|gene=ETH_00005075|organism=Eimeria_tenella_strain_Houghton|gene_product=Gbp1pprotein,putative|transcript_product=Gbp1pprotein,putative|location=HG673746:637595-639415(+)|protein_length=192|sequence_SO=supercontig|SO=protein_coding_gene|is_pseudo=false	ETH_00005075-t26_1-p1|transcript=ETH_00005075-t26_1|gene=ETH_00005075|organism=Eimeria_tenella_strain_Houghton|gene_product=Gbp1pprotein,putative|transcript_product=Gbp1pprotein,putative|location=HG673746:637595-639415(+)|protein_length=192|sequence_SO=supercontig|SO=protein_coding_gene|is_pseudo=false	ETH_00005075-t26_1-p1 | transcript=ETH_00005075-t26_1 | gene=ETH_00005075 | organism=Eimeria_tenella_strain_Houghton | gene_product=Gbp1p protein, putative | transcript_product=Gbp1p protein, putative | location=HG673746:637595-639415(+) | protein_length=1	1	8	8	8	42.2	20.722	192	0	71.832	33.3	38.5	38.5	42.2	42.2	42.2	38016000	686610	633850	708840	11761000	12021000	12205000	ADVMEMPGGR;ECGEVIR;ELTDTVLLER;ESAQNAIDTFNNYVLDGR;GVGTVLFASR;MSQAGEVVR;QIFVSNLPWK;TSWHELK
ETH_00005095-t26_1-p1|transcript=ETH_00005095-t26_1|gene=ETH_00005095|organism=Eimeria_tenella_strain_Houghton|gene_product=hypotheticalprotein,conserved|transcript_product=hypotheticalprotein,conserved|location=HG673746:669922-673723(-)|protein_length=815|sequence_SO=supercontig|SO=protein_coding_gene|is_pseudo=false	ETH_00005095-t26_1-p1|transcript=ETH_00005095-t26_1|gene=ETH_00005095|organism=Eimeria_tenella_strain_Houghton|gene_product=hypotheticalprotein,conserved|transcript_product=hypotheticalprotein,conserved|location=HG673746:669922-673723(-)|protein_length=815|sequence_SO=supercontig|SO=protein_coding_gene|is_pseudo=false	ETH_00005095-t26_1-p1 | transcript=ETH_00005095-t26_1 | gene=ETH_00005095 | organism=Eimeria_tenella_strain_Houghton | gene_product=hypothetical protein, conserved | transcript_product=hypothetical protein, conserved | location=HG673746:669922-673723(-) |	1	3	3	3	6.1	88.483	815	0.0012262	18.405	1.7	0	2.1	6.1	6.1	6.1	150510	978.99	0	10751	46466	51270	41041	DAEYSGQSELQHQK;EELDPTSLLSPISEDVR;LQEPFSPSDAVAYDAEMFR
ETH_00005115-t26_1-p1|transcript=ETH_00005115-t26_1|gene=ETH_00005115|organism=Eimeria_tenella_strain_Houghton|gene_product=dihydrolipoamideacyltransferase,putative|transcript_product=dihydrolipoamideacyltransferase,putative|location=HG673746:682308-683674(+)|protein_length=356|sequence_SO=supercontig|SO=protein_coding_gene|is_pseudo=false	ETH_00005115-t26_1-p1|transcript=ETH_00005115-t26_1|gene=ETH_00005115|organism=Eimeria_tenella_strain_Houghton|gene_product=dihydrolipoamideacyltransferase,putative|transcript_product=dihydrolipoamideacyltransferase,putative|location=HG673746:682308-683674(+)|protein_length=356|sequence_SO=supercontig|SO=protein_coding_gene|is_pseudo=false	ETH_00005115-t26_1-p1 | transcript=ETH_00005115-t26_1 | gene=ETH_00005115 | organism=Eimeria_tenella_strain_Houghton | gene_product=dihydrolipoamide acyltransferase, putative | transcript_product=dihydrolipoamide acyltransferase, putative | location=HG6737	1	4	4	4	18.8	37.422	356	0	25.62	12.4	8.7	8.1	18.8	18.8	18.8	2366300	143470	33171	118860	626320	701210	743280	LGLLPHQQQQQPQQQQQQQQASK;SWTMSLAYHPQPPALK;VPALGESTTDGTVSK;YSGIHDLPPFLLR
ETH_00005130-t26_1-p1|transcript=ETH_00005130-t26_1|gene=ETH_00005130|organism=Eimeria_tenella_strain_Houghton|gene_product=eukaryotictranslationinitiationfactor3subunit8,putative|transcript_product=eukaryotictranslationinitiationfactor3subunit8,putative|location=HG673746:697755-702697(-)|protein_length=956|sequence_SO=supercontig|SO=protein_coding_gene|is_pseudo=false	ETH_00005130-t26_1-p1|transcript=ETH_00005130-t26_1|gene=ETH_00005130|organism=Eimeria_tenella_strain_Houghton|gene_product=eukaryotictranslationinitiationfactor3subunit8,putative|transcript_product=eukaryotictranslationinitiationfactor3subunit8,putative|location=HG673746:697755-702697(-)|protein_length=956|sequence_SO=supercontig|SO=protein_coding_gene|is_pseudo=false	ETH_00005130-t26_1-p1 | transcript=ETH_00005130-t26_1 | gene=ETH_00005130 | organism=Eimeria_tenella_strain_Houghton | gene_product=eukaryotic translation initiation factor 3 subunit 8, putative | transcript_product=eukaryotic translation initiation factor	1	23	23	23	25.7	108.64	956	0	146.68	15.2	15	15.1	24.9	25.7	23.3	18682000	719270	826350	924050	5829800	5975900	4406700	AFIETLTR;AHQVIEQEGVPNFFIR;ALALNTLR;ALVELESFVEEK;AQAATVALK;DMQHLFDSTDINEEVIAK;DYETLLK;EHIQQMLLQK;ELLAQGLSNLK;EPTPAGAEGGFSTK;ETVMAATK;FALTHER;GLPGSNLAPR;ILDFAELGK;LLLSIMEQNK;MWDVLR;QAFVGPPENAR;SLHDDYYQAR;SLQSTDVHSDEYK;TTEPWAASIADCK;VNEHMHYKPDTIASK;VQMVVEK;WAAAETSSSDDEGR
ETH_00005145-t26_1-p1|transcript=ETH_00005145-t26_1|gene=ETH_00005145|organism=Eimeria_tenella_strain_Houghton|gene_product=gamma-adaptin,putative|transcript_product=gamma-adaptin,putative|location=HG673746:727835-732972(-)|protein_length=926|sequence_SO=supercontig|SO=protein_coding_gene|is_pseudo=false	ETH_00005145-t26_1-p1|transcript=ETH_00005145-t26_1|gene=ETH_00005145|organism=Eimeria_tenella_strain_Houghton|gene_product=gamma-adaptin,putative|transcript_product=gamma-adaptin,putative|location=HG673746:727835-732972(-)|protein_length=926|sequence_SO=supercontig|SO=protein_coding_gene|is_pseudo=false	ETH_00005145-t26_1-p1 | transcript=ETH_00005145-t26_1 | gene=ETH_00005145 | organism=Eimeria_tenella_strain_Houghton | gene_product=gamma-adaptin, putative | transcript_product=gamma-adaptin, putative | location=HG673746:727835-732972(-) | protein_length=9	1	11	11	11	15	97.807	926	0	69.806	6.7	8.2	5.3	15	15	15	5974200	374180	323550	233840	1641500	1722700	1678400	DGVFAVQVLDEEGLR;EGSANSPVLAK;GLPTSGPLTANK;LAMATETHAPTR;LLEVQQR;MPLQQQQQHR;QQLLQPLAK;TPELQSYAVHK;VLALNILGR;VTSCPAVSVAATSPQNEPK;YLQLQLDPPTDSTVLPGAPPVQQR
ETH_00005150-t26_1-p1|transcript=ETH_00005150-t26_1|gene=ETH_00005150|organism=Eimeria_tenella_strain_Houghton|gene_product=mu1adaptin,putative|transcript_product=mu1adaptin,putative|location=HG673746:741173-742459(+)|protein_length=428|sequence_SO=supercontig|SO=protein_coding_gene|is_pseudo=false	ETH_00005150-t26_1-p1|transcript=ETH_00005150-t26_1|gene=ETH_00005150|organism=Eimeria_tenella_strain_Houghton|gene_product=mu1adaptin,putative|transcript_product=mu1adaptin,putative|location=HG673746:741173-742459(+)|protein_length=428|sequence_SO=supercontig|SO=protein_coding_gene|is_pseudo=false	ETH_00005150-t26_1-p1 | transcript=ETH_00005150-t26_1 | gene=ETH_00005150 | organism=Eimeria_tenella_strain_Houghton | gene_product=mu1 adaptin, putative | transcript_product=mu1 adaptin, putative | location=HG673746:741173-742459(+) | protein_length=428 |	1	5	5	5	14.7	48.177	428	0	33.244	7.5	10.5	7.5	14.7	14.7	14.7	3147000	323350	319290	261440	689040	716550	837360	AGASAVLILDGR;IPVPADAGAGHFK;LGAVLTSYFHELAEESLR;NEIFLDVVEK;SGYQALPWVR
ETH_00005155-t26_1-p1|transcript=ETH_00005155-t26_1|gene=ETH_00005155|organism=Eimeria_tenella_strain_Houghton|gene_product=mitosisprotein,putative|transcript_product=mitosisprotein,putative|location=HG673746:747745-749076(+)|protein_length=140|sequence_SO=supercontig|SO=protein_coding_gene|is_pseudo=false	ETH_00005155-t26_1-p1|transcript=ETH_00005155-t26_1|gene=ETH_00005155|organism=Eimeria_tenella_strain_Houghton|gene_product=mitosisprotein,putative|transcript_product=mitosisprotein,putative|location=HG673746:747745-749076(+)|protein_length=140|sequence_SO=supercontig|SO=protein_coding_gene|is_pseudo=false	ETH_00005155-t26_1-p1 | transcript=ETH_00005155-t26_1 | gene=ETH_00005155 | organism=Eimeria_tenella_strain_Houghton | gene_product=mitosis protein, putative | transcript_product=mitosis protein, putative | location=HG673746:747745-749076(+) | protein_leng	1	2	2	2	10.7	16.629	140	0.0037488	11.129	5	0	5	10.7	10.7	10.7	196800	2124.4	0	5995.2	64847	69095	54737	INWAMNNK;MDELLFK
ETH_00005165-t26_1-p1|transcript=ETH_00005165-t26_1|gene=ETH_00005165|organism=Eimeria_tenella_strain_Houghton|gene_product=mitochondrialcarrierdomain-containingprotein,putative|transcript_product=mitochondrialcarrierdomain-containingprotein,putative|location=HG673746:755311-757163(+)|protein_length=293|sequence_SO=supercontig|SO=protein_coding_gene|is_pseudo=false	ETH_00005165-t26_1-p1|transcript=ETH_00005165-t26_1|gene=ETH_00005165|organism=Eimeria_tenella_strain_Houghton|gene_product=mitochondrialcarrierdomain-containingprotein,putative|transcript_product=mitochondrialcarrierdomain-containingprotein,putative|location=HG673746:755311-757163(+)|protein_length=293|sequence_SO=supercontig|SO=protein_coding_gene|is_pseudo=false	ETH_00005165-t26_1-p1 | transcript=ETH_00005165-t26_1 | gene=ETH_00005165 | organism=Eimeria_tenella_strain_Houghton | gene_product=mitochondrial carrier domain-containing protein, putative | transcript_product=mitochondrial carrier domain-containing prote	1	1	1	1	6.8	30.331	293	0.0049217	7.3487	0	0	0	6.8	6.8	6.8	93030	0	0	0	30290	32539	30201	SALTGQNAVSSAAAPAATWK
ETH_00005175-t26_1-p1|transcript=ETH_00005175-t26_1|gene=ETH_00005175|organism=Eimeria_tenella_strain_Houghton|gene_product=hypotheticalprotein,conserved|transcript_product=hypotheticalprotein,conserved|location=HG673746:761482-766759(-)|protein_length=1235|sequence_SO=supercontig|SO=protein_coding_gene|is_pseudo=false	ETH_00005175-t26_1-p1|transcript=ETH_00005175-t26_1|gene=ETH_00005175|organism=Eimeria_tenella_strain_Houghton|gene_product=hypotheticalprotein,conserved|transcript_product=hypotheticalprotein,conserved|location=HG673746:761482-766759(-)|protein_length=1235|sequence_SO=supercontig|SO=protein_coding_gene|is_pseudo=false	ETH_00005175-t26_1-p1 | transcript=ETH_00005175-t26_1 | gene=ETH_00005175 | organism=Eimeria_tenella_strain_Houghton | gene_product=hypothetical protein, conserved | transcript_product=hypothetical protein, conserved | location=HG673746:761482-766759(-) |	1	4	4	4	4.8	132.8	1235	0	24.441	0	1.1	1.1	4.8	4.8	3.8	316540	0	7853.9	1163.7	119980	123440	64109	AGDTPHELDPVQHISDSLIFK;ALDPTEAGVQGR;GAAATDLAAEEGK;ISGSSSESVDSGK
ETH_00005200-t26_1-p1|transcript=ETH_00005200-t26_1|gene=ETH_00005200|organism=Eimeria_tenella_strain_Houghton|gene_product=DnaJdomain-containingprotein,putative|transcript_product=DnaJdomain-containingprotein,putative|location=HG673746:796000-797604(+)|protein_length=534|sequence_SO=supercontig|SO=protein_coding_gene|is_pseudo=false	ETH_00005200-t26_1-p1|transcript=ETH_00005200-t26_1|gene=ETH_00005200|organism=Eimeria_tenella_strain_Houghton|gene_product=DnaJdomain-containingprotein,putative|transcript_product=DnaJdomain-containingprotein,putative|location=HG673746:796000-797604(+)|protein_length=534|sequence_SO=supercontig|SO=protein_coding_gene|is_pseudo=false	ETH_00005200-t26_1-p1 | transcript=ETH_00005200-t26_1 | gene=ETH_00005200 | organism=Eimeria_tenella_strain_Houghton | gene_product=DnaJ domain-containing protein, putative | transcript_product=DnaJ domain-containing protein, putative | location=HG673746:7	1	2	2	2	6	57.943	534	0.0033113	11.337	0	0	0	3	6	6	78312	0	0	0	13408	32380	32524	NAAGASDQLQQNEANR;SSSSSTDSTLNDAEAR
ETH_00005205-t26_1-p1|transcript=ETH_00005205-t26_1|gene=ETH_00005205|organism=Eimeria_tenella_strain_Houghton|gene_product=ornithineaminotransferase,putative|transcript_product=ornithineaminotransferase,putative|location=HG673746:799363-801434(+)|protein_length=444|sequence_SO=supercontig|SO=protein_coding_gene|is_pseudo=false	ETH_00005205-t26_1-p1|transcript=ETH_00005205-t26_1|gene=ETH_00005205|organism=Eimeria_tenella_strain_Houghton|gene_product=ornithineaminotransferase,putative|transcript_product=ornithineaminotransferase,putative|location=HG673746:799363-801434(+)|protein_length=444|sequence_SO=supercontig|SO=protein_coding_gene|is_pseudo=false	ETH_00005205-t26_1-p1 | transcript=ETH_00005205-t26_1 | gene=ETH_00005205 | organism=Eimeria_tenella_strain_Houghton | gene_product=ornithine aminotransferase, putative | transcript_product=ornithine aminotransferase, putative | location=HG673746:799363-80	1	11	11	11	37.8	48.969	444	0	81.497	14	16.2	15.3	35.6	37.8	33.6	22036000	469560	619460	369590	5708100	7111200	7758000	FINDLLGYER;GEGVYVWDIDGNK;HFGPYTPGFELIPFDDLPALEK;ITEALIMQAK;IVFCNNNYWGR;LDAANCAPNYVPTPVVISR;MLASDWEGVRPDVVLLGK;NVLLIVDEIQAGLGR;TIAAASSSTTPDNYR;TLLMNTGAEAGETAIK;YLDFVAGISSLNQGHCHPR
ETH_00005210-t26_1-p1|transcript=ETH_00005210-t26_1|gene=ETH_00005210|organism=Eimeria_tenella_strain_Houghton|gene_product=U5smallnuclearribonucleoprotein,putative|transcript_product=U5smallnuclearribonucleoprotein,putative|location=HG673746:804520-812437(+)|protein_length=1162|sequence_SO=supercontig|SO=protein_coding_gene|is_pseudo=false	ETH_00005210-t26_1-p1|transcript=ETH_00005210-t26_1|gene=ETH_00005210|organism=Eimeria_tenella_strain_Houghton|gene_product=U5smallnuclearribonucleoprotein,putative|transcript_product=U5smallnuclearribonucleoprotein,putative|location=HG673746:804520-812437(+)|protein_length=1162|sequence_SO=supercontig|SO=protein_coding_gene|is_pseudo=false	ETH_00005210-t26_1-p1 | transcript=ETH_00005210-t26_1 | gene=ETH_00005210 | organism=Eimeria_tenella_strain_Houghton | gene_product=U5 small nuclear ribonucleoprotein, putative | transcript_product=U5 small nuclear ribonucleoprotein, putative | location=HG	1	16	16	16	19.1	128.75	1162	0	104.82	5.8	4.3	8.4	19.1	17.2	17.2	4931900	51100	65870	94282	1557200	1498200	1665300	AVPISLVLQTSAHFR;ESVIQGFQWATR;EVTHLWIPMGR;LLEAEALYQQQDDSNSSNSR;LPPGLSLLTQHVDTPHANK;LYMIAEPLEK;MFVEFILEPLYK;NICLLGSLHSGK;PANYAAFDLLGR;PLEPAPAPHLAR;SIWAFGPSAR;TLGEHFSSQYGWDLLAAR;TTFVDMLVEETHPHR;VLGEAFSLDDDEDQLIR;VVPTPPFPDAPR;VYTGSQEGEVATAMK
ETH_00005220-t26_1-p1|transcript=ETH_00005220-t26_1|gene=ETH_00005220|organism=Eimeria_tenella_strain_Houghton|gene_product=DNAtopoisomeraseIIIbeta-1,putative|transcript_product=DNAtopoisomeraseIIIbeta-1,putative|location=HG673746:825858-837341(-)|protein_length=873|sequence_SO=supercontig|SO=protein_coding_gene|is_pseudo=false	ETH_00005220-t26_1-p1|transcript=ETH_00005220-t26_1|gene=ETH_00005220|organism=Eimeria_tenella_strain_Houghton|gene_product=DNAtopoisomeraseIIIbeta-1,putative|transcript_product=DNAtopoisomeraseIIIbeta-1,putative|location=HG673746:825858-837341(-)|protein_length=873|sequence_SO=supercontig|SO=protein_coding_gene|is_pseudo=false	ETH_00005220-t26_1-p1 | transcript=ETH_00005220-t26_1 | gene=ETH_00005220 | organism=Eimeria_tenella_strain_Houghton | gene_product=DNA topoisomerase III beta-1, putative | transcript_product=DNA topoisomerase III beta-1, putative | location=HG673746:82585	1	5	5	5	7.1	97.049	873	0	30.659	2.9	3	3	7.1	7.1	7.1	1676600	33983	22381	26858	506590	546070	540720	AEGPEEHPDEAFR;AGTDAGDHPPITPVR;ASIEQLVDVIAK;FQTQYFQGK;VDPASLFEAPVIK
ETH_00005240-t26_1-p1|transcript=ETH_00005240-t26_1|gene=ETH_00005240|organism=Eimeria_tenella_strain_Houghton|gene_product=phosphoribosylpyrophosphatesynthetase,putative|transcript_product=phosphoribosylpyrophosphatesynthetase,putative|location=HG673746:853688-855833(+)|protein_length=518|sequence_SO=supercontig|SO=protein_coding_gene|is_pseudo=false	ETH_00005240-t26_1-p1|transcript=ETH_00005240-t26_1|gene=ETH_00005240|organism=Eimeria_tenella_strain_Houghton|gene_product=phosphoribosylpyrophosphatesynthetase,putative|transcript_product=phosphoribosylpyrophosphatesynthetase,putative|location=HG673746:853688-855833(+)|protein_length=518|sequence_SO=supercontig|SO=protein_coding_gene|is_pseudo=false	ETH_00005240-t26_1-p1 | transcript=ETH_00005240-t26_1 | gene=ETH_00005240 | organism=Eimeria_tenella_strain_Houghton | gene_product=phosphoribosylpyrophosphate synthetase, putative | transcript_product=phosphoribosylpyrophosphate synthetase, putative | loc	1	6	6	6	18	54.208	518	0	36.243	6.4	12.2	9.7	18	18	18	1657300	72128	39987	12520	480820	498710	553180	ANEVESMDLVGSVEGR;DLHKPVVVSPDAGGVYR;ESLNDLFNFASASR;GGGPPGPPGGPPGCEK;SALEEVVITDTIK;VFAFATHGLFSGPAIDR
ETH_00005260-t26_1-p1|transcript=ETH_00005260-t26_1|gene=ETH_00005260|organism=Eimeria_tenella_strain_Houghton|gene_product=der1-likefamilydomain-containingprotein,conserved,putative|transcript_product=der1-likefamilydomain-containingprotein,conserved,putative|location=HG673746:884678-887898(-)|protein_length=293|sequence_SO=supercontig|SO=protein_coding_gene|is_pseudo=false	ETH_00005260-t26_1-p1|transcript=ETH_00005260-t26_1|gene=ETH_00005260|organism=Eimeria_tenella_strain_Houghton|gene_product=der1-likefamilydomain-containingprotein,conserved,putative|transcript_product=der1-likefamilydomain-containingprotein,conserved,putative|location=HG673746:884678-887898(-)|protein_length=293|sequence_SO=supercontig|SO=protein_coding_gene|is_pseudo=false	ETH_00005260-t26_1-p1 | transcript=ETH_00005260-t26_1 | gene=ETH_00005260 | organism=Eimeria_tenella_strain_Houghton | gene_product=der1-like family domain-containing protein, conserved, putative | transcript_product=der1-like family domain-containing prot	1	3	3	3	17.7	31.34	293	0	20.467	0	0	0	11.9	17.7	11.9	780940	0	0	0	171130	374120	235690	EVLPANGGPDLLSEPPK;FLGTITSWLENGGPPGGPPEGPPGGAPR;GPEVWWR
ETH_00005265-t26_1-p1|transcript=ETH_00005265-t26_1|gene=ETH_00005265|organism=Eimeria_tenella_strain_Houghton|gene_product=hypotheticalprotein,conserved|transcript_product=hypotheticalprotein,conserved|location=HG673746:888923-893494(-)|protein_length=712|sequence_SO=supercontig|SO=protein_coding_gene|is_pseudo=false	ETH_00005265-t26_1-p1|transcript=ETH_00005265-t26_1|gene=ETH_00005265|organism=Eimeria_tenella_strain_Houghton|gene_product=hypotheticalprotein,conserved|transcript_product=hypotheticalprotein,conserved|location=HG673746:888923-893494(-)|protein_length=712|sequence_SO=supercontig|SO=protein_coding_gene|is_pseudo=false	ETH_00005265-t26_1-p1 | transcript=ETH_00005265-t26_1 | gene=ETH_00005265 | organism=Eimeria_tenella_strain_Houghton | gene_product=hypothetical protein, conserved | transcript_product=hypothetical protein, conserved | location=HG673746:888923-893494(-) |	1	2	2	2	5.8	72.361	712	0.0011331	14.491	0	0	0	5.8	5.8	5.8	210880	0	0	0	66727	69357	74801	LLLAETLALTHAGVSNR;PAAAAAAAAGAAAATPAAGAAENR
ETH_00005270-t26_1-p1|transcript=ETH_00005270-t26_1|gene=ETH_00005270|organism=Eimeria_tenella_strain_Houghton|gene_product=ATPsynthasealphachain,putative|transcript_product=ATPsynthasealphachain,putative|location=HG673746:894375-902750(+)|protein_length=570|sequence_SO=supercontig|SO=protein_coding_gene|is_pseudo=false	ETH_00005270-t26_1-p1|transcript=ETH_00005270-t26_1|gene=ETH_00005270|organism=Eimeria_tenella_strain_Houghton|gene_product=ATPsynthasealphachain,putative|transcript_product=ATPsynthasealphachain,putative|location=HG673746:894375-902750(+)|protein_length=570|sequence_SO=supercontig|SO=protein_coding_gene|is_pseudo=false	ETH_00005270-t26_1-p1 | transcript=ETH_00005270-t26_1 | gene=ETH_00005270 | organism=Eimeria_tenella_strain_Houghton | gene_product=ATP synthase alpha chain, putative | transcript_product=ATP synthase alpha chain, putative | location=HG673746:894375-902750	1	22	22	22	41.9	61.472	570	0	159.21	26.3	34.6	36.8	41.9	40.7	39.8	62350000	6956500	7141900	8726900	13985000	13709000	11831000	AGELVEFQSGAVGMALNLER;DNVGVVILGEDR;EAYPGDVFYLHSR;ELIIGDR;FEELFVK;GIRPAINVGLSVSR;GPIAATER;GTALTEILK;GYLDPLQPSEIGR;HCLIIFDDLSK;HIQANHQGLLETIEK;ISGWTTQQSTAGEVGR;IVDVPVGPQLLGR;LELAQFR;LLGLGNVR;PAINVGLSVSR;QLSEDTEQK;SAIEEFMAANEFK;SVDALVPIGR;TCIAVDTILNQK;VFSVGDGIAR;VVDALGQPIDEK
ETH_00005300-t26_1-p1|transcript=ETH_00005300-t26_1|gene=ETH_00005300|organism=Eimeria_tenella_strain_Houghton|gene_product=lactatedehydrogenase|transcript_product=lactatedehydrogenase|location=HG673746:924874-926995(-)|protein_length=381|sequence_SO=supercontig|SO=protein_coding_gene|is_pseudo=false	ETH_00005300-t26_1-p1|transcript=ETH_00005300-t26_1|gene=ETH_00005300|organism=Eimeria_tenella_strain_Houghton|gene_product=lactatedehydrogenase|transcript_product=lactatedehydrogenase|location=HG673746:924874-926995(-)|protein_length=381|sequence_SO=supercontig|SO=protein_coding_gene|is_pseudo=false	ETH_00005300-t26_1-p1 | transcript=ETH_00005300-t26_1 | gene=ETH_00005300 | organism=Eimeria_tenella_strain_Houghton | gene_product=lactate dehydrogenase | transcript_product=lactate dehydrogenase | location=HG673746:924874-926995(-) | protein_length=381 |	1	18	18	18	57.7	39.428	381	0	165.54	49.3	43	47	57.7	55.4	57.7	149710000	4926900	4091900	4341900	50963000	37609000	47775000	ALDLCHTAAVADNGVR;DLLPVNVK;DVQAMVLGVHGDNMVPLSR;EAAGLPAAR;EAQLLQASIDEVR;FATVNGVPLGELAR;GHCLGVPCVVGAGGVER;KDLLPVNVK;LLGQGSAYFAPGAAAVAMAEAYLK;QGWISEAEIR;QLAAADAAAEPGAAEPSK;SDQEWSR;VCGMAGVLDSAR;VFVCSCYLEGPYGVR;VIELPLDAR;VQGANSYASLEGADVVIITAGITK;VQGANSYASLEGADVVIITAGITKAAGK;VQGANSYASLEGADVVIITAGITKAAGKSDQEWSR
ETH_00005310-t26_1-p1|transcript=ETH_00005310-t26_1|gene=ETH_00005310|organism=Eimeria_tenella_strain_Houghton|gene_product=hypotheticalprotein,conserved|transcript_product=hypotheticalprotein,conserved|location=HG673746:929673-931127(-)|protein_length=413|sequence_SO=supercontig|SO=protein_coding_gene|is_pseudo=false	ETH_00005310-t26_1-p1|transcript=ETH_00005310-t26_1|gene=ETH_00005310|organism=Eimeria_tenella_strain_Houghton|gene_product=hypotheticalprotein,conserved|transcript_product=hypotheticalprotein,conserved|location=HG673746:929673-931127(-)|protein_length=413|sequence_SO=supercontig|SO=protein_coding_gene|is_pseudo=false	ETH_00005310-t26_1-p1 | transcript=ETH_00005310-t26_1 | gene=ETH_00005310 | organism=Eimeria_tenella_strain_Houghton | gene_product=hypothetical protein, conserved | transcript_product=hypothetical protein, conserved | location=HG673746:929673-931127(-) |	1	2	2	2	5.3	44.492	413	0.0024096	11.622	2.7	0	0	5.3	2.7	5.3	282890	78553	0	0	84708	53928	65698	DTQAAEQELQK;SPQVETQLATR
ETH_00005320-t26_1-p1|transcript=ETH_00005320-t26_1|gene=ETH_00005320|organism=Eimeria_tenella_strain_Houghton|gene_product=ATPase,AAAfamilydomain-containingprotein,putative|transcript_product=ATPase,AAAfamilydomain-containingprotein,putative|location=HG673746:940963-947607(-)|protein_length=576|sequence_SO=supercontig|SO=protein_coding_gene|is_pseudo=false	ETH_00005320-t26_1-p1|transcript=ETH_00005320-t26_1|gene=ETH_00005320|organism=Eimeria_tenella_strain_Houghton|gene_product=ATPase,AAAfamilydomain-containingprotein,putative|transcript_product=ATPase,AAAfamilydomain-containingprotein,putative|location=HG673746:940963-947607(-)|protein_length=576|sequence_SO=supercontig|SO=protein_coding_gene|is_pseudo=false	ETH_00005320-t26_1-p1 | transcript=ETH_00005320-t26_1 | gene=ETH_00005320 | organism=Eimeria_tenella_strain_Houghton | gene_product=ATPase, AAA family domain-containing protein, putative | transcript_product=ATPase, AAA family domain-containing protein, pu	1	11	11	11	21.4	63.885	576	0	66.448	12.5	9.9	9.4	19.8	21.4	21.4	2736100	55546	42667	40087	758500	878490	960810	AAAAAAAAAAAPAAAAAAADMSEHSR;ELDSSPNAAR;FDPSALER;HLLLHGPPGTGK;LFNWAQK;MLQQFMDR;NALSAFLHHTGTETNK;QFLLQEEQR;QIEQIAAAR;QNEEWLR;SSSNSIVVDER
ETH_00005330-t26_1-p1|transcript=ETH_00005330-t26_1|gene=ETH_00005330|organism=Eimeria_tenella_strain_Houghton|gene_product=Rad50,related|transcript_product=Rad50,related|location=HG673746:953513-960581(+)|protein_length=881|sequence_SO=supercontig|SO=protein_coding_gene|is_pseudo=false	ETH_00005330-t26_1-p1|transcript=ETH_00005330-t26_1|gene=ETH_00005330|organism=Eimeria_tenella_strain_Houghton|gene_product=Rad50,related|transcript_product=Rad50,related|location=HG673746:953513-960581(+)|protein_length=881|sequence_SO=supercontig|SO=protein_coding_gene|is_pseudo=false	ETH_00005330-t26_1-p1 | transcript=ETH_00005330-t26_1 | gene=ETH_00005330 | organism=Eimeria_tenella_strain_Houghton | gene_product=Rad50, related | transcript_product=Rad50, related | location=HG673746:953513-960581(+) | protein_length=881 | sequence_SO=s	1	4	4	4	5.4	96.06	881	0	24.202	0.9	2.4	0	5.4	5.4	5.4	1863000	1502300	10178	0	89265	117010	144200	DTAAAAAALAEQR;EAAQQQQQLLR;QQQQLQQQQAAAEAQR;VLASLAVR
ETH_00005355-t26_1-p1|transcript=ETH_00005355-t26_1|gene=ETH_00005355|organism=Eimeria_tenella_strain_Houghton|gene_product=hypotheticalprotein,conserved|transcript_product=hypotheticalprotein,conserved|location=HG673746:982140-982996(-)|protein_length=256|sequence_SO=supercontig|SO=protein_coding_gene|is_pseudo=false	ETH_00005355-t26_1-p1|transcript=ETH_00005355-t26_1|gene=ETH_00005355|organism=Eimeria_tenella_strain_Houghton|gene_product=hypotheticalprotein,conserved|transcript_product=hypotheticalprotein,conserved|location=HG673746:982140-982996(-)|protein_length=256|sequence_SO=supercontig|SO=protein_coding_gene|is_pseudo=false	ETH_00005355-t26_1-p1 | transcript=ETH_00005355-t26_1 | gene=ETH_00005355 | organism=Eimeria_tenella_strain_Houghton | gene_product=hypothetical protein, conserved | transcript_product=hypothetical protein, conserved | location=HG673746:982140-982996(-) |	1	1	1	1	5.1	27.715	256	0.0056793	6.9421	0	0	0	5.1	5.1	5.1	146190	0	0	0	58463	45842	41884	QQQQQQQQQQMMR
ETH_00005370-t26_1-p1|transcript=ETH_00005370-t26_1|gene=ETH_00005370|organism=Eimeria_tenella_strain_Houghton|gene_product=UDP-N-acetyl-D-galactosamine:polypeptideN-acetylgalactosaminyltransferaseT3,putative|transcript_product=UDP-N-acetyl-D-galactosamine:polypeptideN-acetylgalactosaminyltransferaseT3,putative|location=HG673746:994916-998663(+)|protein_length=655|sequence_SO=supercontig|SO=prote…	ETH_00005370-t26_1-p1|transcript=ETH_00005370-t26_1|gene=ETH_00005370|organism=Eimeria_tenella_strain_Houghton|gene_product=UDP-N-acetyl-D-galactosamine:polypeptideN-acetylgalactosaminyltransferaseT3,putative|transcript_product=UDP-N-acetyl-D-galactosamine:polypeptideN-acetylgalactosaminyltransferaseT3,putative|location=HG673746:994916-998663(+)|protein_length=655|sequence_SO=supercontig|SO=prote…	ETH_00005370-t26_1-p1 | transcript=ETH_00005370-t26_1 | gene=ETH_00005370 | organism=Eimeria_tenella_strain_Houghton | gene_product=UDP-N-acetyl-D-galactosamine:polypeptide N-acetylgalactosaminyltransferase T3, putative | transcript_product=UDP-N-acetyl-D-	1	19	19	19	39.1	71.977	655	0	138.26	20.3	19.2	22	38	39.1	39.1	19189000	308540	262750	310100	5691100	6128300	6488100	AAAAAHFVVLDSHVEVQR;AAPLPAAQQLDAAR;AFFFAVGGYDEGFR;FGDLAWR;GCQEDHQLQEFMYFK;GGGFNLLLSDHLPLDR;GGGFNLLLSDHLPLDRPVPESR;LKNEDTGLCLEATGR;LQQHLLLLPR;NGQLGLAECGSGDSHQK;PAVDYGAASLQQR;QWLEPLLLR;SSSSSGSSGSSSSSIGVDPER;TLAWMDR;VEGALQHADWR;VFHVFR;VNDLMWWDVEDGK;WQWDEYNPPEVFELPPVPSAK;YMFPAAAPAAEDLTYVDAALQQK
ETH_00005380-t26_1-p1|transcript=ETH_00005380-t26_1|gene=ETH_00005380|organism=Eimeria_tenella_strain_Houghton|gene_product=CMGCkinase,MAPKfamily,putative|transcript_product=CMGCkinase,MAPKfamily,putative|location=HG673746:1007601-1012889(+)|protein_length=551|sequence_SO=supercontig|SO=protein_coding_gene|is_pseudo=false	ETH_00005380-t26_1-p1|transcript=ETH_00005380-t26_1|gene=ETH_00005380|organism=Eimeria_tenella_strain_Houghton|gene_product=CMGCkinase,MAPKfamily,putative|transcript_product=CMGCkinase,MAPKfamily,putative|location=HG673746:1007601-1012889(+)|protein_length=551|sequence_SO=supercontig|SO=protein_coding_gene|is_pseudo=false	ETH_00005380-t26_1-p1 | transcript=ETH_00005380-t26_1 | gene=ETH_00005380 | organism=Eimeria_tenella_strain_Houghton | gene_product=CMGC kinase, MAPK family, putative | transcript_product=CMGC kinase, MAPK family, putative | location=HG673746:1007601-10128	1	7	7	7	13.1	63.317	551	0	45.018	5.6	7.6	5.4	13.1	13.1	13.1	2347300	47669	30877	32985	747430	739150	749200	APVYLTELHIK;ILDILVPSDLEK;LNHDHIVK;MLVFNPK;MPHPLADWQLPER;TLLYNLLVGVK;YVHSAGILHR
ETH_00005385-t26_1-p1|transcript=ETH_00005385-t26_1|gene=ETH_00005385|organism=Eimeria_tenella_strain_Houghton|gene_product=acidphosphatase,putative|transcript_product=acidphosphatase,putative|location=HG673746:1014160-1016288(-)|protein_length=399|sequence_SO=supercontig|SO=protein_coding_gene|is_pseudo=false	ETH_00005385-t26_1-p1|transcript=ETH_00005385-t26_1|gene=ETH_00005385|organism=Eimeria_tenella_strain_Houghton|gene_product=acidphosphatase,putative|transcript_product=acidphosphatase,putative|location=HG673746:1014160-1016288(-)|protein_length=399|sequence_SO=supercontig|SO=protein_coding_gene|is_pseudo=false	ETH_00005385-t26_1-p1 | transcript=ETH_00005385-t26_1 | gene=ETH_00005385 | organism=Eimeria_tenella_strain_Houghton | gene_product=acid phosphatase, putative | transcript_product=acid phosphatase, putative | location=HG673746:1014160-1016288(-) | protein_	1	1	1	1	4.8	43.596	399	0.0050389	8.1758	4.8	4.8	4.8	0	0	0	212550	77486	69441	65628	0	0	0	TDLVYGDGSSEEAVSNSPK
ETH_00005390-t26_1-p1|transcript=ETH_00005390-t26_1|gene=ETH_00005390|organism=Eimeria_tenella_strain_Houghton|gene_product=hypotheticalprotein,conserved|transcript_product=hypotheticalprotein,conserved|location=HG673746:1018079-1026036(-)|protein_length=1466|sequence_SO=supercontig|SO=protein_coding_gene|is_pseudo=false	ETH_00005390-t26_1-p1|transcript=ETH_00005390-t26_1|gene=ETH_00005390|organism=Eimeria_tenella_strain_Houghton|gene_product=hypotheticalprotein,conserved|transcript_product=hypotheticalprotein,conserved|location=HG673746:1018079-1026036(-)|protein_length=1466|sequence_SO=supercontig|SO=protein_coding_gene|is_pseudo=false	ETH_00005390-t26_1-p1 | transcript=ETH_00005390-t26_1 | gene=ETH_00005390 | organism=Eimeria_tenella_strain_Houghton | gene_product=hypothetical protein, conserved | transcript_product=hypothetical protein, conserved | location=HG673746:1018079-1026036(-)	1	22	22	22	21.9	154.55	1466	0	144.87	9.1	9.2	7	21	21.1	21	6564100	155960	99906	98393	1944900	2068700	2196300	AGAAVATADGGVSGPPAAAAVAAAAAAAAAAER;AQWLTVAFTQLDAPSK;ASSAALPAAASAAAAAAADGWEVPDR;EGSLLVGLGGK;ELDEHLK;ESPAGAAAAADAPTEK;ETSAQFAAR;HISEEDFLELLHEYK;ISASTTTTTR;LAAMPAGQESSSLAAK;LAAPAASAGTPAAAGIGR;LEPAADSPPPQQLSAGGAK;LLQLLQQQQQQQR;NMVLMPLR;QDPAQIQGQPGGR;QLSELQQR;QQQQQQQLAGGSTSPR;SSPTEEHVGGK;SSSSSGGSNNEDFVAASASSSR;TPEGSGIPHER;VADHFQLLVVYVK;VAVWSLPLLR
ETH_00005465-t26_1-p1|transcript=ETH_00005465-t26_1|gene=ETH_00005465|organism=Eimeria_tenella_strain_Houghton|gene_product=hydrolase,alpha/betafoldfamilydomain-containingprotein,putative|transcript_product=hydrolase,alpha/betafoldfamilydomain-containingprotein,putative|location=HG673746:1110715-1112331(-)|protein_length=538|sequence_SO=supercontig|SO=protein_coding_gene|is_pseudo=false	ETH_00005465-t26_1-p1|transcript=ETH_00005465-t26_1|gene=ETH_00005465|organism=Eimeria_tenella_strain_Houghton|gene_product=hydrolase,alpha/betafoldfamilydomain-containingprotein,putative|transcript_product=hydrolase,alpha/betafoldfamilydomain-containingprotein,putative|location=HG673746:1110715-1112331(-)|protein_length=538|sequence_SO=supercontig|SO=protein_coding_gene|is_pseudo=false	ETH_00005465-t26_1-p1 | transcript=ETH_00005465-t26_1 | gene=ETH_00005465 | organism=Eimeria_tenella_strain_Houghton | gene_product=hydrolase, alpha/beta fold family domain-containing protein, putative | transcript_product=hydrolase, alpha/beta fold family	1	2	2	2	4.8	57.932	538	0.001994	12.133	0	3.2	0	4.8	4.8	4.8	139380	0	9224.7	0	41552	43219	45382	SGSDSGVLLPHWPGIIR;TAELEHLTR
ETH_00005470-t26_1-p1|transcript=ETH_00005470-t26_1|gene=ETH_00005470|organism=Eimeria_tenella_strain_Houghton|gene_product=oxysterol-bindingprotein,putative|transcript_product=oxysterol-bindingprotein,putative|location=HG673746:1114725-1123474(-)|protein_length=1384|sequence_SO=supercontig|SO=protein_coding_gene|is_pseudo=false	ETH_00005470-t26_1-p1|transcript=ETH_00005470-t26_1|gene=ETH_00005470|organism=Eimeria_tenella_strain_Houghton|gene_product=oxysterol-bindingprotein,putative|transcript_product=oxysterol-bindingprotein,putative|location=HG673746:1114725-1123474(-)|protein_length=1384|sequence_SO=supercontig|SO=protein_coding_gene|is_pseudo=false	ETH_00005470-t26_1-p1 | transcript=ETH_00005470-t26_1 | gene=ETH_00005470 | organism=Eimeria_tenella_strain_Houghton | gene_product=oxysterol-binding protein, putative | transcript_product=oxysterol-binding protein, putative | location=HG673746:1114725-112	1	4	4	4	3.8	151.64	1384	0	22.831	0	0.7	0	3.8	3.8	3.8	368090	0	4490.7	0	114100	121670	127830	FLRPTQLSDTLWR;ILALQSDVLK;QEQLAGAPDSEAAAGSPSAR;VPQQVEEFR
ETH_00005515-t26_1-p1|transcript=ETH_00005515-t26_1|gene=ETH_00005515|organism=Eimeria_tenella_strain_Houghton|gene_product=hypotheticalprotein,conserved|transcript_product=hypotheticalprotein,conserved|location=HG676088:8-1503(-)|protein_length=174|sequence_SO=supercontig|SO=protein_coding_gene|is_pseudo=false	ETH_00005515-t26_1-p1|transcript=ETH_00005515-t26_1|gene=ETH_00005515|organism=Eimeria_tenella_strain_Houghton|gene_product=hypotheticalprotein,conserved|transcript_product=hypotheticalprotein,conserved|location=HG676088:8-1503(-)|protein_length=174|sequence_SO=supercontig|SO=protein_coding_gene|is_pseudo=false	ETH_00005515-t26_1-p1 | transcript=ETH_00005515-t26_1 | gene=ETH_00005515 | organism=Eimeria_tenella_strain_Houghton | gene_product=hypothetical protein, conserved | transcript_product=hypothetical protein, conserved | location=HG676088:8-1503(-) | protein	1	4	4	4	30.5	17.789	174	0	29.646	0	8.6	16.1	30.5	30.5	21.8	2458900	0	5525.8	89172	821000	830360	712820	ISLISSSDIR;SSQPAGEELPYIGSK;YEGILDSIDPVASTVSLR;YVQSFGTESR
ETH_00005520-t26_1-p1|transcript=ETH_00005520-t26_1|gene=ETH_00005520|organism=Eimeria_tenella_strain_Houghton|gene_product=smallnuclearribonucleoprotein,putative|transcript_product=smallnuclearribonucleoprotein,putative|location=HG676171:456-2133(-)|protein_length=255|sequence_SO=supercontig|SO=protein_coding_gene|is_pseudo=false	ETH_00005520-t26_1-p1|transcript=ETH_00005520-t26_1|gene=ETH_00005520|organism=Eimeria_tenella_strain_Houghton|gene_product=smallnuclearribonucleoprotein,putative|transcript_product=smallnuclearribonucleoprotein,putative|location=HG676171:456-2133(-)|protein_length=255|sequence_SO=supercontig|SO=protein_coding_gene|is_pseudo=false	ETH_00005520-t26_1-p1 | transcript=ETH_00005520-t26_1 | gene=ETH_00005520 | organism=Eimeria_tenella_strain_Houghton | gene_product=small nuclear ribonucleoprotein, putative | transcript_product=small nuclear ribonucleoprotein, putative | location=HG676171	1	3	3	3	12.5	27.44	255	0	20.254	9.4	8.2	8.2	12.5	12.5	12.5	2400800	47423	73376	49386	638240	687230	905180	HMNLVLADAEEFR;LQQWLNYR;MLVGTFLAFDR
ETH_00005525-t26_1-p1|transcript=ETH_00005525-t26_1|gene=ETH_00005525|organism=Eimeria_tenella_strain_Houghton|gene_product=hypotheticalprotein|transcript_product=hypotheticalprotein|location=HG676138:126-2309(+)|protein_length=452|sequence_SO=supercontig|SO=protein_coding_gene|is_pseudo=false	ETH_00005525-t26_1-p1|transcript=ETH_00005525-t26_1|gene=ETH_00005525|organism=Eimeria_tenella_strain_Houghton|gene_product=hypotheticalprotein|transcript_product=hypotheticalprotein|location=HG676138:126-2309(+)|protein_length=452|sequence_SO=supercontig|SO=protein_coding_gene|is_pseudo=false	ETH_00005525-t26_1-p1 | transcript=ETH_00005525-t26_1 | gene=ETH_00005525 | organism=Eimeria_tenella_strain_Houghton | gene_product=hypothetical protein | transcript_product=hypothetical protein | location=HG676138:126-2309(+) | protein_length=452 | sequen	1	3	3	3	11.1	47.018	452	0	20.8	0	3.3	2.2	5.5	5.5	11.1	1505500	0	9667.1	27621	413680	485990	568530	LGFLSGDPLESLPGR;QQLCGAADAPPPAAAAAAADLQNER;VASLLPLQLR
ETH_00005540-t26_1-p1|transcript=ETH_00005540-t26_1|gene=ETH_00005540|organism=Eimeria_tenella_strain_Houghton|gene_product=Isocitratedehydrogenase[NADP]cytoplasmic,related|transcript_product=Isocitratedehydrogenase[NADP]cytoplasmic,related|location=HG675987:2032-3149(+)|protein_length=104|sequence_SO=supercontig|SO=protein_coding_gene|is_pseudo=false	ETH_00005540-t26_1-p1|transcript=ETH_00005540-t26_1|gene=ETH_00005540|organism=Eimeria_tenella_strain_Houghton|gene_product=Isocitratedehydrogenase[NADP]cytoplasmic,related|transcript_product=Isocitratedehydrogenase[NADP]cytoplasmic,related|location=HG675987:2032-3149(+)|protein_length=104|sequence_SO=supercontig|SO=protein_coding_gene|is_pseudo=false	ETH_00005540-t26_1-p1 | transcript=ETH_00005540-t26_1 | gene=ETH_00005540 | organism=Eimeria_tenella_strain_Houghton | gene_product=Isocitrate dehydrogenase [NADP] cytoplasmic, related | transcript_product=Isocitrate dehydrogenase [NADP] cytoplasmic, relat	1	5	5	5	49	12.003	104	0	37.494	33.7	33.7	49	49	49	49	24735000	624780	273640	882930	8532900	8444800	5976200	CATITPDEER;NMLGGTIFR;VTLEAAAAIK;YLDLPIEYYDLSLENR;YLDLPIEYYDLSLENRDATEDK
ETH_00005555-t26_1-p1|transcript=ETH_00005555-t26_1|gene=ETH_00005555|organism=Eimeria_tenella_strain_Houghton|gene_product=hypotheticalprotein,conserved|transcript_product=hypotheticalprotein,conserved|location=HG674491:2-1041(-)|protein_length=211|sequence_SO=supercontig|SO=protein_coding_gene|is_pseudo=false	ETH_00005555-t26_1-p1|transcript=ETH_00005555-t26_1|gene=ETH_00005555|organism=Eimeria_tenella_strain_Houghton|gene_product=hypotheticalprotein,conserved|transcript_product=hypotheticalprotein,conserved|location=HG674491:2-1041(-)|protein_length=211|sequence_SO=supercontig|SO=protein_coding_gene|is_pseudo=false	ETH_00005555-t26_1-p1 | transcript=ETH_00005555-t26_1 | gene=ETH_00005555 | organism=Eimeria_tenella_strain_Houghton | gene_product=hypothetical protein, conserved | transcript_product=hypothetical protein, conserved | location=HG674491:2-1041(-) | protein	1	4	4	4	26.5	24.498	211	0	32.076	17.1	21.8	26.5	26.5	26.5	26.5	4609300	48509	51778	64542	1320900	1512800	1610700	FEPMEQVMDR;GVDVNPEDYIPPQYR;QLLLAAWPQLR;WHYFGPDLDHHAYTQYLEAR
ETH_00005575-t26_1-p1|transcript=ETH_00005575-t26_1|gene=ETH_00005575|organism=Eimeria_tenella_strain_Houghton|gene_product=delta3,5-delta2,4-dienoyl-CoAisomerase,putative|transcript_product=delta3,5-delta2,4-dienoyl-CoAisomerase,putative|location=HG676082:454-1506(-)|protein_length=350|sequence_SO=supercontig|SO=protein_coding_gene|is_pseudo=false	ETH_00005575-t26_1-p1|transcript=ETH_00005575-t26_1|gene=ETH_00005575|organism=Eimeria_tenella_strain_Houghton|gene_product=delta3,5-delta2,4-dienoyl-CoAisomerase,putative|transcript_product=delta3,5-delta2,4-dienoyl-CoAisomerase,putative|location=HG676082:454-1506(-)|protein_length=350|sequence_SO=supercontig|SO=protein_coding_gene|is_pseudo=false	ETH_00005575-t26_1-p1 | transcript=ETH_00005575-t26_1 | gene=ETH_00005575 | organism=Eimeria_tenella_strain_Houghton | gene_product=delta3,5-delta2,4-dienoyl-CoA isomerase, putative | transcript_product=delta3,5-delta2,4-dienoyl-CoA isomerase, putative | l	1	4	4	4	18.9	35.341	350	0	27.353	11.4	10.3	0	18.9	18.9	11.4	899840	39231	19879	0	273310	299250	268160	DPLAAAATVAAAR;LAAADAFFSAQELQQGAPAAAALLQR;PDLPSLPEGLEGLESLR;SFAAAEAQQK
ETH_00005580-t26_1-p1|transcript=ETH_00005580-t26_1|gene=ETH_00005580|organism=Eimeria_tenella_strain_Houghton|gene_product=transportin,putative|transcript_product=transportin,putative|location=HG676528:3312-9393(-)|protein_length=960|sequence_SO=supercontig|SO=protein_coding_gene|is_pseudo=false	ETH_00005580-t26_1-p1|transcript=ETH_00005580-t26_1|gene=ETH_00005580|organism=Eimeria_tenella_strain_Houghton|gene_product=transportin,putative|transcript_product=transportin,putative|location=HG676528:3312-9393(-)|protein_length=960|sequence_SO=supercontig|SO=protein_coding_gene|is_pseudo=false	ETH_00005580-t26_1-p1 | transcript=ETH_00005580-t26_1 | gene=ETH_00005580 | organism=Eimeria_tenella_strain_Houghton | gene_product=transportin, putative | transcript_product=transportin, putative | location=HG676528:3312-9393(-) | protein_length=960 | seq	1	12	12	12	17.3	102.91	960	0	81.077	6.6	4.8	4.7	17.3	17.3	17.3	5171400	63567	20746	47060	1641400	1624800	1773900	ALHLYQTK;ALLQNVAITLGR;AVIYGILQVLEK;DPAAAAAAAGDSAAAAEEDEEDAAAAR;EASNSGPEQQQHVLQQLR;GSALALDHFAAVFK;GTWGDSWSVR;LAPFLPQFLGR;MSQVLQQIEAQNQGDTSVWPDR;QDALEFWPAILR;QPAAAAAAAGPLADFFIR;SRDPAAAAAAAGDSAAAAEEDEEDAAAAR
ETH_00005690-t26_1-p1|transcript=ETH_00005690-t26_1|gene=ETH_00005690|organism=Eimeria_tenella_strain_Houghton|gene_product=hypotheticalprotein,conserved|transcript_product=hypotheticalprotein,conserved|location=HG675415:120611-122911(+)|protein_length=330|sequence_SO=supercontig|SO=protein_coding_gene|is_pseudo=false;ETH_00005675-t26_1-p1|transcript=ETH_00005675-t26_1|gene=ETH_00005675|organism=…	ETH_00005690-t26_1-p1|transcript=ETH_00005690-t26_1|gene=ETH_00005690|organism=Eimeria_tenella_strain_Houghton|gene_product=hypotheticalprotein,conserved|transcript_product=hypotheticalprotein,conserved|location=HG675415:120611-122911(+)|protein_length=330|sequence_SO=supercontig|SO=protein_coding_gene|is_pseudo=false;ETH_00005675-t26_1-p1|transcript=ETH_00005675-t26_1|gene=ETH_00005675|organism=…	ETH_00005690-t26_1-p1 | transcript=ETH_00005690-t26_1 | gene=ETH_00005690 | organism=Eimeria_tenella_strain_Houghton | gene_product=hypothetical protein, conserved | transcript_product=hypothetical protein, conserved | location=HG675415:120611-122911(+) |	2	1	1	1	3.3	37.772	330	0.0091743	6.5254	3.3	3.3	3.3	0	0	0	95818	39924	26862	29032	0	0	0	ILTHDEVAHHK
ETH_00005705-t26_1-p1|transcript=ETH_00005705-t26_1|gene=ETH_00005705|organism=Eimeria_tenella_strain_Houghton|gene_product=hypotheticalprotein,conserved|transcript_product=hypotheticalprotein,conserved|location=HG675415:136659-139609(-)|protein_length=782|sequence_SO=supercontig|SO=protein_coding_gene|is_pseudo=false	ETH_00005705-t26_1-p1|transcript=ETH_00005705-t26_1|gene=ETH_00005705|organism=Eimeria_tenella_strain_Houghton|gene_product=hypotheticalprotein,conserved|transcript_product=hypotheticalprotein,conserved|location=HG675415:136659-139609(-)|protein_length=782|sequence_SO=supercontig|SO=protein_coding_gene|is_pseudo=false	ETH_00005705-t26_1-p1 | transcript=ETH_00005705-t26_1 | gene=ETH_00005705 | organism=Eimeria_tenella_strain_Houghton | gene_product=hypothetical protein, conserved | transcript_product=hypothetical protein, conserved | location=HG675415:136659-139609(-) |	1	13	13	13	22.1	86.203	782	0	82.19	12.1	9.8	10.4	19.8	22.1	22.1	4231600	111200	198130	230530	1085400	1263000	1343300	ADHMYDVSYK;ATATGPSAGSGGVVSLSNVNSSGTAA;EGDLGSLWDER;GSELGESLAHAEK;LALPATYMSTLTDVNVPK;LFEDAELLK;PFQSGDEFQQGDPR;PVLQFLR;REGDLGSLWDER;SVTFNHFAEITELIDK;TIGTLSAAEAEALNVHSR;VESQNLGVVDQLK;VGPHSAYYSPLLDSFVK
ETH_00005720-t26_1-p1|transcript=ETH_00005720-t26_1|gene=ETH_00005720|organism=Eimeria_tenella_strain_Houghton|gene_product=hypotheticalprotein,conserved|transcript_product=hypotheticalprotein,conserved|location=HG675415:152682-154211(-)|protein_length=375|sequence_SO=supercontig|SO=protein_coding_gene|is_pseudo=false	ETH_00005720-t26_1-p1|transcript=ETH_00005720-t26_1|gene=ETH_00005720|organism=Eimeria_tenella_strain_Houghton|gene_product=hypotheticalprotein,conserved|transcript_product=hypotheticalprotein,conserved|location=HG675415:152682-154211(-)|protein_length=375|sequence_SO=supercontig|SO=protein_coding_gene|is_pseudo=false	ETH_00005720-t26_1-p1 | transcript=ETH_00005720-t26_1 | gene=ETH_00005720 | organism=Eimeria_tenella_strain_Houghton | gene_product=hypothetical protein, conserved | transcript_product=hypothetical protein, conserved | location=HG675415:152682-154211(-) |	1	6	6	6	23.2	41.938	375	0	36.095	0	0	4	23.2	23.2	23.2	644540	0	0	461.1	197420	223430	223230	EAEVYGDLIQHAAPDK;GDSPSEVYVHISPPHEQR;ISNMEAAVDGSPLESGER;LFFLLGTAPGVELQR;LGIEPTNIAR;TQWELLITPK
ETH_00005760-t26_1-p1|transcript=ETH_00005760-t26_1|gene=ETH_00005760|organism=Eimeria_tenella_strain_Houghton|gene_product=hypotheticalprotein,conserved|transcript_product=hypotheticalprotein,conserved|location=HG675415:216564-220111(-)|protein_length=607|sequence_SO=supercontig|SO=protein_coding_gene|is_pseudo=false	ETH_00005760-t26_1-p1|transcript=ETH_00005760-t26_1|gene=ETH_00005760|organism=Eimeria_tenella_strain_Houghton|gene_product=hypotheticalprotein,conserved|transcript_product=hypotheticalprotein,conserved|location=HG675415:216564-220111(-)|protein_length=607|sequence_SO=supercontig|SO=protein_coding_gene|is_pseudo=false	ETH_00005760-t26_1-p1 | transcript=ETH_00005760-t26_1 | gene=ETH_00005760 | organism=Eimeria_tenella_strain_Houghton | gene_product=hypothetical protein, conserved | transcript_product=hypothetical protein, conserved | location=HG675415:216564-220111(-) |	1	1	1	1	3.8	63.046	607	0.0052585	7.0099	0	3.8	0	3.8	3.8	3.8	97692	0	457.77	0	20900	40115	36219	AGAADTGTAAAAAAAAAPNEAGK
ETH_00005785-t26_1-p1|transcript=ETH_00005785-t26_1|gene=ETH_00005785|organism=Eimeria_tenella_strain_Houghton|gene_product=PKSNpolyketidesynthaseforalternapyronebiosynthesisprotein,related|transcript_product=PKSNpolyketidesynthaseforalternapyronebiosynthesisprotein,related|location=HG675415:247138-247866(+)|protein_length=242|sequence_SO=supercontig|SO=protein_coding_gene|is_pseudo=false	ETH_00005785-t26_1-p1|transcript=ETH_00005785-t26_1|gene=ETH_00005785|organism=Eimeria_tenella_strain_Houghton|gene_product=PKSNpolyketidesynthaseforalternapyronebiosynthesisprotein,related|transcript_product=PKSNpolyketidesynthaseforalternapyronebiosynthesisprotein,related|location=HG675415:247138-247866(+)|protein_length=242|sequence_SO=supercontig|SO=protein_coding_gene|is_pseudo=false	ETH_00005785-t26_1-p1 | transcript=ETH_00005785-t26_1 | gene=ETH_00005785 | organism=Eimeria_tenella_strain_Houghton | gene_product=PKSN polyketide synthase for alternapyrone biosynthesis protein, related | transcript_product=PKSN polyketide synthase for a	1	4	4	4	25.6	26.406	242	0	31.75	25.6	17.8	17.8	25.6	25.6	25.6	3327600	238810	150600	140880	894290	969440	933570	DQLHAIHLHQQPPR;EGGFIEDADAFDNR;ITELAAGADGDLHSR;SLSISFGTELPTSLLQSTK
ETH_00005790-t26_1-p1|transcript=ETH_00005790-t26_1|gene=ETH_00005790|organism=Eimeria_tenella_strain_Houghton|gene_product=hypotheticalprotein|transcript_product=hypotheticalprotein|location=HG675415:248187-263528(+)|protein_length=4802|sequence_SO=supercontig|SO=protein_coding_gene|is_pseudo=false	ETH_00005790-t26_1-p1|transcript=ETH_00005790-t26_1|gene=ETH_00005790|organism=Eimeria_tenella_strain_Houghton|gene_product=hypotheticalprotein|transcript_product=hypotheticalprotein|location=HG675415:248187-263528(+)|protein_length=4802|sequence_SO=supercontig|SO=protein_coding_gene|is_pseudo=false	ETH_00005790-t26_1-p1 | transcript=ETH_00005790-t26_1 | gene=ETH_00005790 | organism=Eimeria_tenella_strain_Houghton | gene_product=hypothetical protein | transcript_product=hypothetical protein | location=HG675415:248187-263528(+) | protein_length=4802 |	1	74	74	67	24.5	519.35	4802	0	323.31	11	11.5	11.5	23.7	23.9	23.5	41914000	815800	532530	485460	12888000	13950000	13242000	AALHDAQVK;AAVHEALK;AFSTTAPSESAER;AIEEGIHAK;ASLLAAQPSNDGIMVACR;ASMSAEDIDYIEAHGTGTR;CPERPTVIHIVNPTGVR;DDVAYLVDHICK;DEVDTLLR;DGISQESCSALAQR;DMLIADTSALVK;DSVQSALNVR;EAALLDNAHLFDNEFFR;EDYVADYVDTSLVR;EGQTIHTSDNQTR;EMHWFPER;ESIESTVLEAAK;EYIETEFAVR;FDVDGSYNPDPDAPGK;FFEQIVPVVGDLK;FGIPVALQQFGMLESGASK;FLLQEVGEDK;FPFPFESIK;GDDDSISTHK;GDDEIEHALDWEK;GEAADEETLMER;GEGAAGILLAPLETAR;GENGILAIGEGSDGGVPR;GGSFVEPAHK;G…
ETH_00005800-t26_1-p1|transcript=ETH_00005800-t26_1|gene=ETH_00005800|organism=Eimeria_tenella_strain_Houghton|gene_product=syntaxinfamilyprotein,putative|transcript_product=syntaxinfamilyprotein,putative|location=HG675415:270751-272116(-)|protein_length=201|sequence_SO=supercontig|SO=protein_coding_gene|is_pseudo=false	ETH_00005800-t26_1-p1|transcript=ETH_00005800-t26_1|gene=ETH_00005800|organism=Eimeria_tenella_strain_Houghton|gene_product=syntaxinfamilyprotein,putative|transcript_product=syntaxinfamilyprotein,putative|location=HG675415:270751-272116(-)|protein_length=201|sequence_SO=supercontig|SO=protein_coding_gene|is_pseudo=false	ETH_00005800-t26_1-p1 | transcript=ETH_00005800-t26_1 | gene=ETH_00005800 | organism=Eimeria_tenella_strain_Houghton | gene_product=syntaxin family protein, putative | transcript_product=syntaxin family protein, putative | location=HG675415:270751-272116(-	1	7	7	7	48.3	22.6	201	0	48.556	20.9	0	5	42.8	48.3	48.3	1445600	33111	0	3258.9	407410	510520	491270	AASNSQLWVAEGPTAR;DEVQANFSELQR;GDFFEEVEQK;LGLHAEELESR;LHETALTINQELETQQR;QQQQQLEALR;QQTLVQQQDEQLDELALAASR
ETH_00005805-t26_1-p1|transcript=ETH_00005805-t26_1|gene=ETH_00005805|organism=Eimeria_tenella_strain_Houghton|gene_product=ribosomalproteinL23a,putative|transcript_product=ribosomalproteinL23a,putative|location=HG675415:273554-275185(-)|protein_length=164|sequence_SO=supercontig|SO=protein_coding_gene|is_pseudo=false	ETH_00005805-t26_1-p1|transcript=ETH_00005805-t26_1|gene=ETH_00005805|organism=Eimeria_tenella_strain_Houghton|gene_product=ribosomalproteinL23a,putative|transcript_product=ribosomalproteinL23a,putative|location=HG675415:273554-275185(-)|protein_length=164|sequence_SO=supercontig|SO=protein_coding_gene|is_pseudo=false	ETH_00005805-t26_1-p1 | transcript=ETH_00005805-t26_1 | gene=ETH_00005805 | organism=Eimeria_tenella_strain_Houghton | gene_product=ribosomal protein L23a, putative | transcript_product=ribosomal protein L23a, putative | location=HG675415:273554-275185(-)	1	5	5	5	37.2	18.368	164	0	34.072	23.2	20.7	28.7	28.7	37.2	31.7	15446000	996840	815350	1390800	3322700	5713200	3207000	ETYGVVAQR;IEETNTLVFLCDPR;LTPEFDALDVANK;LWAANPIAALQR;VLQHPVTTESAMK
ETH_00005835-t26_1-p1|transcript=ETH_00005835-t26_1|gene=ETH_00005835|organism=Eimeria_tenella_strain_Houghton|gene_product=hypotheticalprotein,conserved|transcript_product=hypotheticalprotein,conserved|location=HG675415:302784-304475(+)|protein_length=404|sequence_SO=supercontig|SO=protein_coding_gene|is_pseudo=false	ETH_00005835-t26_1-p1|transcript=ETH_00005835-t26_1|gene=ETH_00005835|organism=Eimeria_tenella_strain_Houghton|gene_product=hypotheticalprotein,conserved|transcript_product=hypotheticalprotein,conserved|location=HG675415:302784-304475(+)|protein_length=404|sequence_SO=supercontig|SO=protein_coding_gene|is_pseudo=false	ETH_00005835-t26_1-p1 | transcript=ETH_00005835-t26_1 | gene=ETH_00005835 | organism=Eimeria_tenella_strain_Houghton | gene_product=hypothetical protein, conserved | transcript_product=hypothetical protein, conserved | location=HG675415:302784-304475(+) |	1	3	3	3	10.9	44.596	404	0	20.698	4	0	4	10.9	10.9	10.9	485720	5186.9	0	4128.1	151690	152460	172260	DELASPELLQQEQQQQK;EHAEYDEAISR;VLQAASLLPLQQPAWR
ETH_00005845-t26_1-p1|transcript=ETH_00005845-t26_1|gene=ETH_00005845|organism=Eimeria_tenella_strain_Houghton|gene_product=hypotheticalprotein|transcript_product=hypotheticalprotein|location=HG675415:312520-314599(-)|protein_length=251|sequence_SO=supercontig|SO=protein_coding_gene|is_pseudo=false	ETH_00005845-t26_1-p1|transcript=ETH_00005845-t26_1|gene=ETH_00005845|organism=Eimeria_tenella_strain_Houghton|gene_product=hypotheticalprotein|transcript_product=hypotheticalprotein|location=HG675415:312520-314599(-)|protein_length=251|sequence_SO=supercontig|SO=protein_coding_gene|is_pseudo=false	ETH_00005845-t26_1-p1 | transcript=ETH_00005845-t26_1 | gene=ETH_00005845 | organism=Eimeria_tenella_strain_Houghton | gene_product=hypothetical protein | transcript_product=hypothetical protein | location=HG675415:312520-314599(-) | protein_length=251 | s	1	3	3	3	23.9	24.383	251	0	19.693	15.9	0	0	23.9	23.9	23.9	576900	58078	0	0	157130	186680	175020	GAAAAGAAAAAHGLGAAPTNPWK;LPTPQQQQQQQHQEQQEALK;SLAAPPGAPPAAAAAAR
ETH_00005855-t26_1-p1|transcript=ETH_00005855-t26_1|gene=ETH_00005855|organism=Eimeria_tenella_strain_Houghton|gene_product=ChromosomeIII,completesequence,related|transcript_product=ChromosomeIII,completesequence,related|location=HG676536:150-11143(+)|protein_length=2593|sequence_SO=supercontig|SO=protein_coding_gene|is_pseudo=false	ETH_00005855-t26_1-p1|transcript=ETH_00005855-t26_1|gene=ETH_00005855|organism=Eimeria_tenella_strain_Houghton|gene_product=ChromosomeIII,completesequence,related|transcript_product=ChromosomeIII,completesequence,related|location=HG676536:150-11143(+)|protein_length=2593|sequence_SO=supercontig|SO=protein_coding_gene|is_pseudo=false	ETH_00005855-t26_1-p1 | transcript=ETH_00005855-t26_1 | gene=ETH_00005855 | organism=Eimeria_tenella_strain_Houghton | gene_product=Chromosome III, complete sequence, related | transcript_product=Chromosome III, complete sequence, related | location=HG6765	1	2	2	2	1.1	263.79	2593	0.003305	11.289	0.6	0.6	0.6	0.5	1.1	1.1	74952	12866	10508	9966.1	8279.7	16474	16858	LFIHEMDGDLLAR;LLEEQQGSSSSSSSR
ETH_00005865-t26_1-p1|transcript=ETH_00005865-t26_1|gene=ETH_00005865|organism=Eimeria_tenella_strain_Houghton|gene_product=nucleosidediphosphatekinase,putative|transcript_product=nucleosidediphosphatekinase,putative|location=HG673800:3134-4151(-)|protein_length=153|sequence_SO=supercontig|SO=protein_coding_gene|is_pseudo=false	ETH_00005865-t26_1-p1|transcript=ETH_00005865-t26_1|gene=ETH_00005865|organism=Eimeria_tenella_strain_Houghton|gene_product=nucleosidediphosphatekinase,putative|transcript_product=nucleosidediphosphatekinase,putative|location=HG673800:3134-4151(-)|protein_length=153|sequence_SO=supercontig|SO=protein_coding_gene|is_pseudo=false	ETH_00005865-t26_1-p1 | transcript=ETH_00005865-t26_1 | gene=ETH_00005865 | organism=Eimeria_tenella_strain_Houghton | gene_product=nucleoside diphosphate kinase, putative | transcript_product=nucleoside diphosphate kinase, putative | location=HG673800:313	1	12	12	11	84.3	17.7	153	0	84.056	48.4	47.7	62.7	84.3	84.3	79.7	110970000	3130400	2248100	2772700	33609000	34437000	34775000	DLSDKPFFR;EEEICNWTPAQK;EEEICNWTPAQKPWIYE;GDFCIDVGR;GLLGEVLR;LVNPSSQTLEQHYR;MLGETRPLDSQPGTIR;MSPQQQR;NLIHGSDSVEAAER;PLDSQPGTIR;TYIMLKPDGLQR;VLMNYMSSGPVVAMVWEGTDVVK
ETH_00005885-t26_1-p1|transcript=ETH_00005885-t26_1|gene=ETH_00005885|organism=Eimeria_tenella_strain_Houghton|gene_product=gamma-tubulincomplexcomponent2,putative|transcript_product=gamma-tubulincomplexcomponent2,putative|location=HG673800:19307-25637(+)|protein_length=1587|sequence_SO=supercontig|SO=protein_coding_gene|is_pseudo=false	ETH_00005885-t26_1-p1|transcript=ETH_00005885-t26_1|gene=ETH_00005885|organism=Eimeria_tenella_strain_Houghton|gene_product=gamma-tubulincomplexcomponent2,putative|transcript_product=gamma-tubulincomplexcomponent2,putative|location=HG673800:19307-25637(+)|protein_length=1587|sequence_SO=supercontig|SO=protein_coding_gene|is_pseudo=false	ETH_00005885-t26_1-p1 | transcript=ETH_00005885-t26_1 | gene=ETH_00005885 | organism=Eimeria_tenella_strain_Houghton | gene_product=gamma-tubulin complex component 2, putative | transcript_product=gamma-tubulin complex component 2, putative | location=HG67	1	3	3	3	2.4	168.03	1587	0.0011955	17.766	0	0	0	1.6	2.4	2.4	79099	0	0	0	19325	28305	31468	LLLHAQQVAGSR;LLLLPTYPAYHK;TASAAATAAAASSR
ETH_00005890-t26_1-p1|transcript=ETH_00005890-t26_1|gene=ETH_00005890|organism=Eimeria_tenella_strain_Houghton|gene_product=hypotheticalprotein,conserved|transcript_product=hypotheticalprotein,conserved|location=HG673800:26685-28067(-)|protein_length=139|sequence_SO=supercontig|SO=protein_coding_gene|is_pseudo=false	ETH_00005890-t26_1-p1|transcript=ETH_00005890-t26_1|gene=ETH_00005890|organism=Eimeria_tenella_strain_Houghton|gene_product=hypotheticalprotein,conserved|transcript_product=hypotheticalprotein,conserved|location=HG673800:26685-28067(-)|protein_length=139|sequence_SO=supercontig|SO=protein_coding_gene|is_pseudo=false	ETH_00005890-t26_1-p1 | transcript=ETH_00005890-t26_1 | gene=ETH_00005890 | organism=Eimeria_tenella_strain_Houghton | gene_product=hypothetical protein, conserved | transcript_product=hypothetical protein, conserved | location=HG673800:26685-28067(-) | pr	1	2	2	2	17.3	15.581	139	0.0010799	13.231	7.9	7.9	7.9	17.3	17.3	17.3	2579600	66133	74848	78063	773670	762190	824660	VLHLMDAQLGK;YTWDETYTEAFDN
ETH_00005915-t26_1-p1|transcript=ETH_00005915-t26_1|gene=ETH_00005915|organism=Eimeria_tenella_strain_Houghton|gene_product=1-O-acylceramidesynthase,putative|transcript_product=1-O-acylceramidesynthase,putative|location=HG673800:45436-48778(+)|protein_length=612|sequence_SO=supercontig|SO=protein_coding_gene|is_pseudo=false	ETH_00005915-t26_1-p1|transcript=ETH_00005915-t26_1|gene=ETH_00005915|organism=Eimeria_tenella_strain_Houghton|gene_product=1-O-acylceramidesynthase,putative|transcript_product=1-O-acylceramidesynthase,putative|location=HG673800:45436-48778(+)|protein_length=612|sequence_SO=supercontig|SO=protein_coding_gene|is_pseudo=false	ETH_00005915-t26_1-p1 | transcript=ETH_00005915-t26_1 | gene=ETH_00005915 | organism=Eimeria_tenella_strain_Houghton | gene_product=1-O-acylceramide synthase, putative | transcript_product=1-O-acylceramide synthase, putative | location=HG673800:45436-48778	1	6	6	6	14.4	67.541	612	0	38.143	6.5	4.1	4.1	12.7	14.4	14.4	1154100	16720	22202	20447	292640	345260	456790	GVLEDPGVPTR;KPIPVLDVGDDTVPLR;LPPWQMDFDR;MNPQEQQVGEQLVQDAIDAQVK;PVPTEGVQVVDDSPR;SQIEHHVEAMGGAK
ETH_00005950-t26_1-p1|transcript=ETH_00005950-t26_1|gene=ETH_00005950|organism=Eimeria_tenella_strain_Houghton|gene_product=Subtilisin-likeprotein,related|transcript_product=Subtilisin-likeprotein,related|location=HG676192:1466-2509(-)|protein_length=284|sequence_SO=supercontig|SO=protein_coding_gene|is_pseudo=false	ETH_00005950-t26_1-p1|transcript=ETH_00005950-t26_1|gene=ETH_00005950|organism=Eimeria_tenella_strain_Houghton|gene_product=Subtilisin-likeprotein,related|transcript_product=Subtilisin-likeprotein,related|location=HG676192:1466-2509(-)|protein_length=284|sequence_SO=supercontig|SO=protein_coding_gene|is_pseudo=false	ETH_00005950-t26_1-p1 | transcript=ETH_00005950-t26_1 | gene=ETH_00005950 | organism=Eimeria_tenella_strain_Houghton | gene_product=Subtilisin-like protein, related | transcript_product=Subtilisin-like protein, related | location=HG676192:1466-2509(-) | pr	1	1	1	1	5.3	30.483	284	0.0076433	6.6548	0	0	0	5.3	5.3	5.3	557640	0	0	0	171570	181500	204570	VDNVVSVAATDDQDK
ETH_00005960-t26_1-p1|transcript=ETH_00005960-t26_1|gene=ETH_00005960|organism=Eimeria_tenella_strain_Houghton|gene_product=bis(5'-nucleosyl)-tetraphosphatase(asymmetrical),putative|transcript_product=bis(5'-nucleosyl)-tetraphosphatase(asymmetrical),putative|location=HG675352:1631-2981(+)|protein_length=171|sequence_SO=supercontig|SO=protein_coding_gene|is_pseudo=false	ETH_00005960-t26_1-p1|transcript=ETH_00005960-t26_1|gene=ETH_00005960|organism=Eimeria_tenella_strain_Houghton|gene_product=bis(5'-nucleosyl)-tetraphosphatase(asymmetrical),putative|transcript_product=bis(5'-nucleosyl)-tetraphosphatase(asymmetrical),putative|location=HG675352:1631-2981(+)|protein_length=171|sequence_SO=supercontig|SO=protein_coding_gene|is_pseudo=false	ETH_00005960-t26_1-p1 | transcript=ETH_00005960-t26_1 | gene=ETH_00005960 | organism=Eimeria_tenella_strain_Houghton | gene_product=bis(5-nucleosyl)-tetraphosphatase (asymmetrical), putative | transcript_product=bis(5-nucleosyl)-tetraphosphatase (asymmet	1	3	3	3	17.5	18.758	171	0.0011786	17.362	13.5	0	8.2	12.3	17.5	17.5	792420	26626	0	13609	170190	350940	231070	ISDEHAEYR;VLSSFWR;YFLAVLENPETPIK
ETH_00006010-t26_1-p1|transcript=ETH_00006010-t26_1|gene=ETH_00006010|organism=Eimeria_tenella_strain_Houghton|gene_product=hypotheticalprotein,conserved|transcript_product=hypotheticalprotein,conserved|location=HG675342:31803-34559(+)|protein_length=838|sequence_SO=supercontig|SO=protein_coding_gene|is_pseudo=false	ETH_00006010-t26_1-p1|transcript=ETH_00006010-t26_1|gene=ETH_00006010|organism=Eimeria_tenella_strain_Houghton|gene_product=hypotheticalprotein,conserved|transcript_product=hypotheticalprotein,conserved|location=HG675342:31803-34559(+)|protein_length=838|sequence_SO=supercontig|SO=protein_coding_gene|is_pseudo=false	ETH_00006010-t26_1-p1 | transcript=ETH_00006010-t26_1 | gene=ETH_00006010 | organism=Eimeria_tenella_strain_Houghton | gene_product=hypothetical protein, conserved | transcript_product=hypothetical protein, conserved | location=HG675342:31803-34559(+) | pr	1	3	3	3	6.2	81.302	838	0	19.516	0	0	0	6.2	6.2	6.2	207260	0	0	0	57732	76281	73252	DAAAAEVHEAAAAPK;EATGEQNLEAQER;ESAAAAATTAAAAAEAPEEAASEK
ETH_00006015-t26_1-p1|transcript=ETH_00006015-t26_1|gene=ETH_00006015|organism=Eimeria_tenella_strain_Houghton|gene_product=hypotheticalprotein,conserved|transcript_product=hypotheticalprotein,conserved|location=HG675342:35294-36174(-)|protein_length=199|sequence_SO=supercontig|SO=protein_coding_gene|is_pseudo=false	ETH_00006015-t26_1-p1|transcript=ETH_00006015-t26_1|gene=ETH_00006015|organism=Eimeria_tenella_strain_Houghton|gene_product=hypotheticalprotein,conserved|transcript_product=hypotheticalprotein,conserved|location=HG675342:35294-36174(-)|protein_length=199|sequence_SO=supercontig|SO=protein_coding_gene|is_pseudo=false	ETH_00006015-t26_1-p1 | transcript=ETH_00006015-t26_1 | gene=ETH_00006015 | organism=Eimeria_tenella_strain_Houghton | gene_product=hypothetical protein, conserved | transcript_product=hypothetical protein, conserved | location=HG675342:35294-36174(-) | pr	1	4	4	4	34.2	21.161	199	0	26.504	0	0	0	34.2	34.2	34.2	320300	0	0	0	91776	109110	119410	GGYGAWSPCEPLEGHDTHHDSEDEFNLQR;GPDGHFVGECFQFR;LLQQQQQQQQTR;YCSDCSAVPAVYR
ETH_00006020-t26_1-p1|transcript=ETH_00006020-t26_1|gene=ETH_00006020|organism=Eimeria_tenella_strain_Houghton|gene_product=hypotheticalprotein,conserved|transcript_product=hypotheticalprotein,conserved|location=HG675342:37119-37828(+)|protein_length=140|sequence_SO=supercontig|SO=protein_coding_gene|is_pseudo=false	ETH_00006020-t26_1-p1|transcript=ETH_00006020-t26_1|gene=ETH_00006020|organism=Eimeria_tenella_strain_Houghton|gene_product=hypotheticalprotein,conserved|transcript_product=hypotheticalprotein,conserved|location=HG675342:37119-37828(+)|protein_length=140|sequence_SO=supercontig|SO=protein_coding_gene|is_pseudo=false	ETH_00006020-t26_1-p1 | transcript=ETH_00006020-t26_1 | gene=ETH_00006020 | organism=Eimeria_tenella_strain_Houghton | gene_product=hypothetical protein, conserved | transcript_product=hypothetical protein, conserved | location=HG675342:37119-37828(+) | pr	1	4	4	4	40.7	14.311	140	0	26.886	14.3	14.3	14.3	40.7	40.7	40.7	38214000	1051600	902830	451800	11993000	11782000	12033000	SSSSSNAAAANDHVDCNLTGVDPECFLVNLAGQVGK;TEGIQNFNK;TEGIQNFNKR;TWGTQLADEQR
ETH_00006040-t26_1-p1|transcript=ETH_00006040-t26_1|gene=ETH_00006040|organism=Eimeria_tenella_strain_Houghton|gene_product=hypotheticalprotein|transcript_product=hypotheticalprotein|location=HG675342:55456-68347(+)|protein_length=3068|sequence_SO=supercontig|SO=protein_coding_gene|is_pseudo=false	ETH_00006040-t26_1-p1|transcript=ETH_00006040-t26_1|gene=ETH_00006040|organism=Eimeria_tenella_strain_Houghton|gene_product=hypotheticalprotein|transcript_product=hypotheticalprotein|location=HG675342:55456-68347(+)|protein_length=3068|sequence_SO=supercontig|SO=protein_coding_gene|is_pseudo=false	ETH_00006040-t26_1-p1 | transcript=ETH_00006040-t26_1 | gene=ETH_00006040 | organism=Eimeria_tenella_strain_Houghton | gene_product=hypothetical protein | transcript_product=hypothetical protein | location=HG675342:55456-68347(+) | protein_length=3068 | se	1	3	3	3	1.2	321.52	3068	0.0011869	17.619	0.5	0	0	1.2	0.8	1.2	135710	12997	0	0	41001	36835	44872	AAAAAAAAAAPAAEK;ASGDIPLLQFLR;FLVGLLHGVSR
ETH_00006045-t26_1-p1|transcript=ETH_00006045-t26_1|gene=ETH_00006045|organism=Eimeria_tenella_strain_Houghton|gene_product=hypotheticalprotein|transcript_product=hypotheticalprotein|location=HG675342:68619-70539(-)|protein_length=517|sequence_SO=supercontig|SO=protein_coding_gene|is_pseudo=false	ETH_00006045-t26_1-p1|transcript=ETH_00006045-t26_1|gene=ETH_00006045|organism=Eimeria_tenella_strain_Houghton|gene_product=hypotheticalprotein|transcript_product=hypotheticalprotein|location=HG675342:68619-70539(-)|protein_length=517|sequence_SO=supercontig|SO=protein_coding_gene|is_pseudo=false	ETH_00006045-t26_1-p1 | transcript=ETH_00006045-t26_1 | gene=ETH_00006045 | organism=Eimeria_tenella_strain_Houghton | gene_product=hypothetical protein | transcript_product=hypothetical protein | location=HG675342:68619-70539(-) | protein_length=517 | seq	1	5	5	5	18.6	48.982	517	0	36.065	11	3.3	7.7	18.6	18.6	18.6	2978700	27722	8385.5	18458	901860	987860	1034400	AAAATAAAEAAAAEAAR;ASELEPAEAAAVAPAAEAAAAAK;ATSLEAANEAAAAAAAK;SEDGSEGEMGATLFDPQK;TAAAAAAAAEAAAAAEAAAAR
ETH_00006060-t26_1-p1|transcript=ETH_00006060-t26_1|gene=ETH_00006060|organism=Eimeria_tenella_strain_Houghton|gene_product=hypotheticalprotein,conserved|transcript_product=hypotheticalprotein,conserved|location=HG675342:83555-86694(+)|protein_length=392|sequence_SO=supercontig|SO=protein_coding_gene|is_pseudo=false	ETH_00006060-t26_1-p1|transcript=ETH_00006060-t26_1|gene=ETH_00006060|organism=Eimeria_tenella_strain_Houghton|gene_product=hypotheticalprotein,conserved|transcript_product=hypotheticalprotein,conserved|location=HG675342:83555-86694(+)|protein_length=392|sequence_SO=supercontig|SO=protein_coding_gene|is_pseudo=false	ETH_00006060-t26_1-p1 | transcript=ETH_00006060-t26_1 | gene=ETH_00006060 | organism=Eimeria_tenella_strain_Houghton | gene_product=hypothetical protein, conserved | transcript_product=hypothetical protein, conserved | location=HG675342:83555-86694(+) | pr	1	7	7	7	24.5	42.236	392	0	50.614	6.4	10.5	19.6	24.5	24.5	24.5	3499700	28979	45286	28700	1076400	1069100	1251300	DNVVLCEHADSEGNFPTVTR;FVFHYIVR;IDLLVDQSEQLNQEAVTFR;PLIYALIAK;QQFLPQHR;TLFDSFNSHQSLGDFR;TQIDGIHSVMIDSIDK
ETH_00006065-t26_1-p1|transcript=ETH_00006065-t26_1|gene=ETH_00006065|organism=Eimeria_tenella_strain_Houghton|gene_product=DNApolymeraseI,putative|transcript_product=DNApolymeraseI,putative|location=HG675342:88458-93334(+)|protein_length=603|sequence_SO=supercontig|SO=protein_coding_gene|is_pseudo=false	ETH_00006065-t26_1-p1|transcript=ETH_00006065-t26_1|gene=ETH_00006065|organism=Eimeria_tenella_strain_Houghton|gene_product=DNApolymeraseI,putative|transcript_product=DNApolymeraseI,putative|location=HG675342:88458-93334(+)|protein_length=603|sequence_SO=supercontig|SO=protein_coding_gene|is_pseudo=false	ETH_00006065-t26_1-p1 | transcript=ETH_00006065-t26_1 | gene=ETH_00006065 | organism=Eimeria_tenella_strain_Houghton | gene_product=DNA polymerase I, putative | transcript_product=DNA polymerase I, putative | location=HG675342:88458-93334(+) | protein_leng	1	1	1	1	2.8	63.687	603	0.0048608	7.1395	0	0	0	2.8	2.8	2.8	73487	0	0	0	27688	23213	22585	GGPPGGPPGGPPGGPPR
ETH_00006075-t26_1-p1|transcript=ETH_00006075-t26_1|gene=ETH_00006075|organism=Eimeria_tenella_strain_Houghton|gene_product=hypotheticalprotein,conserved|transcript_product=hypotheticalprotein,conserved|location=HG675342:99750-101237(-)|protein_length=341|sequence_SO=supercontig|SO=protein_coding_gene|is_pseudo=false	ETH_00006075-t26_1-p1|transcript=ETH_00006075-t26_1|gene=ETH_00006075|organism=Eimeria_tenella_strain_Houghton|gene_product=hypotheticalprotein,conserved|transcript_product=hypotheticalprotein,conserved|location=HG675342:99750-101237(-)|protein_length=341|sequence_SO=supercontig|SO=protein_coding_gene|is_pseudo=false	ETH_00006075-t26_1-p1 | transcript=ETH_00006075-t26_1 | gene=ETH_00006075 | organism=Eimeria_tenella_strain_Houghton | gene_product=hypothetical protein, conserved | transcript_product=hypothetical protein, conserved | location=HG675342:99750-101237(-) | p	1	8	8	8	38.4	36.797	341	0	54.628	10.6	5.3	10.6	34.6	32.6	28.7	2492900	6487.8	4122.9	6121	820090	845920	810160	EDVQEASPALLVNPR;LRPHQWYHLGVVR;LYVDGILDSSLVTEGSTK;NHGSGEVMAAAGIGGVGSSGLFR;NNYVYVPSSESFK;PYGMEVHLTFDESR;SINDLHDQFCPIMHK;VVLGTTGSAAPGNEMQSNSR
ETH_00006100-t26_1-p1|transcript=ETH_00006100-t26_1|gene=ETH_00006100|organism=Eimeria_tenella_strain_Houghton|gene_product=dihydrolipoamidebranchedchaintransacylase,E2subunit,putative|transcript_product=dihydrolipoamidebranchedchaintransacylase,E2subunit,putative|location=HG675342:118525-122900(-)|protein_length=486|sequence_SO=supercontig|SO=protein_coding_gene|is_pseudo=false	ETH_00006100-t26_1-p1|transcript=ETH_00006100-t26_1|gene=ETH_00006100|organism=Eimeria_tenella_strain_Houghton|gene_product=dihydrolipoamidebranchedchaintransacylase,E2subunit,putative|transcript_product=dihydrolipoamidebranchedchaintransacylase,E2subunit,putative|location=HG675342:118525-122900(-)|protein_length=486|sequence_SO=supercontig|SO=protein_coding_gene|is_pseudo=false	ETH_00006100-t26_1-p1 | transcript=ETH_00006100-t26_1 | gene=ETH_00006100 | organism=Eimeria_tenella_strain_Houghton | gene_product=dihydrolipoamide branched chain transacylase, E2 subunit, putative | transcript_product=dihydrolipoamide branched chain tran	1	16	16	16	44.7	52.083	486	0	240.55	26.7	30.9	27.6	40.9	44.7	44.7	47923000	1042600	858600	1593100	14505000	14887000	15037000	AISLAINEYPIVNSK;DIVNCSFSADHR;EDVLNYLSSGASEPQSSAGEDNSGAAQSPPAPR;ELASQNIR;FVDSEDSDGK;FVDSEDSDGKK;GAEPLASPAVR;HCDGATITR;IGAPLIDIDSPDVEETQSQQPSPAAPPPSEASK;IGAPLIDIDSPDVEETQSQQPSPAAPPPSEASKPQQPSAPASSSR;LADIGEGIASVELTK;NLLENPALMLVHLR;NVQDLTLVEIQR;PQQPSAPASSSR;TGDTVEEMEEVCEVQSDK;VPHMNIGDEYDITR
ETH_00006120-t26_1-p1|transcript=ETH_00006120-t26_1|gene=ETH_00006120|organism=Eimeria_tenella_strain_Houghton|gene_product=proteintransportproteinSec23,putative|transcript_product=proteintransportproteinSec23,putative|location=HG675342:142743-153812(+)|protein_length=874|sequence_SO=supercontig|SO=protein_coding_gene|is_pseudo=false	ETH_00006120-t26_1-p1|transcript=ETH_00006120-t26_1|gene=ETH_00006120|organism=Eimeria_tenella_strain_Houghton|gene_product=proteintransportproteinSec23,putative|transcript_product=proteintransportproteinSec23,putative|location=HG675342:142743-153812(+)|protein_length=874|sequence_SO=supercontig|SO=protein_coding_gene|is_pseudo=false	ETH_00006120-t26_1-p1 | transcript=ETH_00006120-t26_1 | gene=ETH_00006120 | organism=Eimeria_tenella_strain_Houghton | gene_product=protein transport protein Sec23, putative | transcript_product=protein transport protein Sec23, putative | location=HG675342	1	19	19	19	31.9	96.716	874	0	143.96	22.1	14.4	20	31.9	31.9	27.5	16427000	362240	131730	237300	5301400	5088200	5306500	AEAQQIEVPLGCMYTPLK;DLSSASIQQQLGLGGGATYAAPR;DYWPVPADSR;ECMHLQLVEYEPVR;ETTLAFYFEVTNQHPSNLPPGK;FAEQSPLDIAPGFDQEAAAVLTAR;FSWNIWPPTR;GAQVSDLAIGEGATSEWQAAALDR;HHLDLQK;MDVHEHEAATGCR;QLLQAPVDDAAVILSDR;QQGYHNLPEYENLR;SHFLQTFNASPDETAYYR;TENEEAMDVLR;TGGAVVMADSFSLNVYK;VCGAIGPCTSTNK;VHVFHGSR;VSFILESLK;VTTLSYR
ETH_00006185-t26_1-p1|transcript=ETH_00006185-t26_1|gene=ETH_00006185|organism=Eimeria_tenella_strain_Houghton|gene_product=peptidemethioninesulfoxidereductase,putative|transcript_product=peptidemethioninesulfoxidereductase,putative|location=HG675342:199615-201947(+)|protein_length=222|sequence_SO=supercontig|SO=protein_coding_gene|is_pseudo=false	ETH_00006185-t26_1-p1|transcript=ETH_00006185-t26_1|gene=ETH_00006185|organism=Eimeria_tenella_strain_Houghton|gene_product=peptidemethioninesulfoxidereductase,putative|transcript_product=peptidemethioninesulfoxidereductase,putative|location=HG675342:199615-201947(+)|protein_length=222|sequence_SO=supercontig|SO=protein_coding_gene|is_pseudo=false	ETH_00006185-t26_1-p1 | transcript=ETH_00006185-t26_1 | gene=ETH_00006185 | organism=Eimeria_tenella_strain_Houghton | gene_product=peptide methionine sulfoxide reductase, putative | transcript_product=peptide methionine sulfoxide reductase, putative | loc	1	5	5	5	27	23.395	222	0	29.513	23.4	15.3	12.2	27	27	18.9	1198700	120020	31745	48732	348750	291860	357560	ELLTFFWTIHDPTTPDR;LFVEEFK;QGPDVGPQYR;SAVCVSDPTQLPLVLQIK;TGHFEALK
ETH_00006205-t26_1-p1|transcript=ETH_00006205-t26_1|gene=ETH_00006205|organism=Eimeria_tenella_strain_Houghton|gene_product=S1RNA-bindingdomaincontainingprotein,putative|transcript_product=S1RNA-bindingdomaincontainingprotein,putative|location=HG675342:227881-231799(+)|protein_length=394|sequence_SO=supercontig|SO=protein_coding_gene|is_pseudo=false	ETH_00006205-t26_1-p1|transcript=ETH_00006205-t26_1|gene=ETH_00006205|organism=Eimeria_tenella_strain_Houghton|gene_product=S1RNA-bindingdomaincontainingprotein,putative|transcript_product=S1RNA-bindingdomaincontainingprotein,putative|location=HG675342:227881-231799(+)|protein_length=394|sequence_SO=supercontig|SO=protein_coding_gene|is_pseudo=false	ETH_00006205-t26_1-p1 | transcript=ETH_00006205-t26_1 | gene=ETH_00006205 | organism=Eimeria_tenella_strain_Houghton | gene_product=S1 RNA-binding domain containing protein, putative | transcript_product=S1 RNA-binding domain containing protein, putative |	1	2	2	2	4.8	43.049	394	0.0033081	11.311	2.3	2.5	2.5	4.8	4.8	4.8	474510	7333	166100	145430	48483	52069	55094	IPELNSIHR;VDDVLSVGDK
ETH_00006210-t26_1-p1|transcript=ETH_00006210-t26_1|gene=ETH_00006210|organism=Eimeria_tenella_strain_Houghton|gene_product=proteindisulfideisomerase,putative|transcript_product=proteindisulfideisomerase,putative|location=HG675342:234889-237081(-)|protein_length=486|sequence_SO=supercontig|SO=protein_coding_gene|is_pseudo=false	ETH_00006210-t26_1-p1|transcript=ETH_00006210-t26_1|gene=ETH_00006210|organism=Eimeria_tenella_strain_Houghton|gene_product=proteindisulfideisomerase,putative|transcript_product=proteindisulfideisomerase,putative|location=HG675342:234889-237081(-)|protein_length=486|sequence_SO=supercontig|SO=protein_coding_gene|is_pseudo=false	ETH_00006210-t26_1-p1 | transcript=ETH_00006210-t26_1 | gene=ETH_00006210 | organism=Eimeria_tenella_strain_Houghton | gene_product=protein disulfide isomerase, putative | transcript_product=protein disulfide isomerase, putative | location=HG675342:234889-	1	22	22	22	58.8	53.042	486	0	223.41	57.4	48.6	57.4	58.8	58.8	58.8	481780000	20174000	14125000	15276000	143230000	142100000	146870000	AAAKAVRSDFHFVWLDTDSFR;AAQLLQQK;AFLETESFPLLGPINGENFR;DAAAVTQFLADVAAGK;EAPVAFVAELSAADSEVAK;EDDSAVLVLTNSNFDETLK;FEEGWVPFEGEAEPAALR;FVLPAAAAAAALR;FYCTYGAAPGAER;GHAEAALGLAQFPGLVAQTR;HDISEFPTVTLFR;NQKPEQYTGGR;QNEVVLVK;SDFHFVWLDTDSFR;SEPVPESNAEPVK;SFEPVYR;TAEAIVEWVETMTGPAVTEVSSR;TFEQLVLQDAR;TFWAAAEAGR;TVDGLSEFLQK;VDATAETDLANK;VDATAETDLANKHDISEFPTVTLFR
ETH_00006230-t26_1-p1|transcript=ETH_00006230-t26_1|gene=ETH_00006230|organism=Eimeria_tenella_strain_Houghton|gene_product=hypotheticalprotein,conserved|transcript_product=hypotheticalprotein,conserved|location=HG675342:248979-250649(-)|protein_length=441|sequence_SO=supercontig|SO=protein_coding_gene|is_pseudo=false	ETH_00006230-t26_1-p1|transcript=ETH_00006230-t26_1|gene=ETH_00006230|organism=Eimeria_tenella_strain_Houghton|gene_product=hypotheticalprotein,conserved|transcript_product=hypotheticalprotein,conserved|location=HG675342:248979-250649(-)|protein_length=441|sequence_SO=supercontig|SO=protein_coding_gene|is_pseudo=false	ETH_00006230-t26_1-p1 | transcript=ETH_00006230-t26_1 | gene=ETH_00006230 | organism=Eimeria_tenella_strain_Houghton | gene_product=hypothetical protein, conserved | transcript_product=hypothetical protein, conserved | location=HG675342:248979-250649(-) |	1	12	12	12	36.1	51.371	441	0	243.02	27.7	27.9	33.6	36.1	36.1	36.1	99126000	2538800	1428600	1530000	32788000	33536000	27305000	AAAAAAEAAAAGTEK;AAAAAAEPTER;AAAPPTRPSPGQQSR;EPQEASEEQQQAAEEQQQR;KAAAAAAEAAAAGTEK;NSEEAGAAEAAAAAASTNAFLEATR;RTPAAAAETAAK;SSAASPEAER;TPAAAAETAAK;TVNVAEEAEQQAEPAQSPEQQQQQQR;TVVEGAAAQAAADAAQQR;YVEAPER
ETH_00006235-t26_1-p1|transcript=ETH_00006235-t26_1|gene=ETH_00006235|organism=Eimeria_tenella_strain_Houghton|gene_product=SNAREdomain-containingprotein,putative|transcript_product=SNAREdomain-containingprotein,putative|location=HG675342:253542-257945(-)|protein_length=290|sequence_SO=supercontig|SO=protein_coding_gene|is_pseudo=false	ETH_00006235-t26_1-p1|transcript=ETH_00006235-t26_1|gene=ETH_00006235|organism=Eimeria_tenella_strain_Houghton|gene_product=SNAREdomain-containingprotein,putative|transcript_product=SNAREdomain-containingprotein,putative|location=HG675342:253542-257945(-)|protein_length=290|sequence_SO=supercontig|SO=protein_coding_gene|is_pseudo=false	ETH_00006235-t26_1-p1 | transcript=ETH_00006235-t26_1 | gene=ETH_00006235 | organism=Eimeria_tenella_strain_Houghton | gene_product=SNARE domain-containing protein, putative | transcript_product=SNARE domain-containing protein, putative | location=HG675342	1	1	1	1	6.9	32.752	290	0.0095238	6.4798	0	0	0	0	6.9	6.9	76549	0	0	0	0	37457	39092	TNNPAAAAAAAAAAQGEESR
ETH_00006240-t26_1-p1|transcript=ETH_00006240-t26_1|gene=ETH_00006240|organism=Eimeria_tenella_strain_Houghton|gene_product=hypotheticalprotein,conserved|transcript_product=hypotheticalprotein,conserved|location=HG675342:259016-260970(+)|protein_length=228|sequence_SO=supercontig|SO=protein_coding_gene|is_pseudo=false	ETH_00006240-t26_1-p1|transcript=ETH_00006240-t26_1|gene=ETH_00006240|organism=Eimeria_tenella_strain_Houghton|gene_product=hypotheticalprotein,conserved|transcript_product=hypotheticalprotein,conserved|location=HG675342:259016-260970(+)|protein_length=228|sequence_SO=supercontig|SO=protein_coding_gene|is_pseudo=false	ETH_00006240-t26_1-p1 | transcript=ETH_00006240-t26_1 | gene=ETH_00006240 | organism=Eimeria_tenella_strain_Houghton | gene_product=hypothetical protein, conserved | transcript_product=hypothetical protein, conserved | location=HG675342:259016-260970(+) |	1	8	8	8	57.5	25.512	228	0	56.267	35.1	35.1	39	57.5	57.5	57.5	17192000	590010	709580	1350300	4106800	5229500	5206200	AAAAAAAQLPPLTPLFSSVEETAQLHAK;ANSLFEQQSHAMVR;CSDQESEITGSYQSFFGDGSIR;GLMNEVLQK;LGVHAELGESTR;NSHPNQLALEDEALK;SLLSFEQTVTIDFHLQTQEK;VSVEGPVPSHR
[truncated: 2,070 more rows]
