# Supplementary material for: Insights into the Structural and Proteomic Changes in Eimeria tenella Unsporulated Oocysts Treated with Sodium Hypochlorite
Source: Animals (Basel). 2025 Dec 25;16(1):67. doi: 10.3390/ani16010067 (PMC12784848; doi:10.3390/ani16010067)
Supplement: Supplementary file 1 [file animals-16-00067-s001.zip › Table S3.xlsx]

## Sheet: Et-T.vs.Et-C
Protein.IDs	Fasta.headers	Et-T1	Et-T2	Et-T3	Et-C1	Et-C2	Et-C3	ttestPvalue	ControlMean	ControlSD	ControlSE	ControlCV	TestMean	TestSD	TestSE	TestCV	FC	Log2FC	fdr	threshold
ETH_00000045-t26_1-p1	ETH_00000045-t26_1-p1 | transcript=ETH_00000045-t26_1 | gene=ETH_00000045 | organism=Eimeria_tenella_strain_Houghton | gene_product=prolyl-tRNA synthetase, putative | transcript_product=prolyl-tRNA synthetase, putative | location=HG675721:38079-43455(-) |	1.10023e+07	1.11e+07	1.09508e+07	6.13715e+06	5.69586e+06	5.19257e+06	4.22034e-05	5.67519e+06	472632	272874	8.32803	1.10177e+07	75751.7	43735.2	0.687546	1.94138	0.95708	0.00019831	NoSig
ETH_00000055-t26_1-p1	ETH_00000055-t26_1-p1 | transcript=ETH_00000055-t26_1 | gene=ETH_00000055 | organism=Eimeria_tenella_strain_Houghton | gene_product=hypothetical protein, conserved | transcript_product=hypothetical protein, conserved | location=HG675721:47809-54724(-) | pr	114738	182983	171133	209163	217306	207921	0.0603234	211463	5097.87	2943.26	2.41076	156285	36465.2	21053.2	23.3325	0.739064	-0.436228	0.0759287	NoSig
ETH_00000065-t26_1-p1	ETH_00000065-t26_1-p1 | transcript=ETH_00000065-t26_1 | gene=ETH_00000065 | organism=Eimeria_tenella_strain_Houghton | gene_product=RER1 protein, putative | transcript_product=RER1 protein, putative | location=HG675721:82022-82705(+) | protein_length=227 |	268011	284269	277473	14081.2	47002.2	20765.5	2.3253e-05	27283	17401.3	10046.7	63.781	276584	8165.42	4714.31	2.95224	10.1376	3.34165	0.000140799	Up
ETH_00000105-t26_1-p1	ETH_00000105-t26_1-p1 | transcript=ETH_00000105-t26_1 | gene=ETH_00000105 | organism=Eimeria_tenella_strain_Houghton | gene_product=hypothetical protein, conserved | transcript_product=hypothetical protein, conserved | location=HG675721:119614-124405(+) |	242743	229174	204568	282946	485456	125392	0.5275	297931	180499	104211	60.5842	225495	19351.7	11172.7	8.58187	0.756868	-0.401885	0.559094	NoSig
ETH_00000110-t26_1-p1	ETH_00000110-t26_1-p1 | transcript=ETH_00000110-t26_1 | gene=ETH_00000110 | organism=Eimeria_tenella_strain_Houghton | gene_product=hypothetical protein, conserved | transcript_product=hypothetical protein, conserved | location=HG675721:125765-132253(-) |	20684.6	19684.7	20202	3.60482e+06	26948.6	361.894	0.37626	1.21071e+06	2.0734e+06	1.19708e+06	171.255	20190.4	500.04	288.698	2.47662	0.0166765	-5.90604	0.411766	NoSig
ETH_00000125-t26_1-p1	ETH_00000125-t26_1-p1 | transcript=ETH_00000125-t26_1 | gene=ETH_00000125 | organism=Eimeria_tenella_strain_Houghton | gene_product=hypothetical protein, conserved | transcript_product=hypothetical protein, conserved | location=HG675721:136795-138064(-) |	3.74456e+06	3.30412e+06	3.92823e+06	1.17375e+06	889927	1.07179e+06	0.000209511	1.04516e+06	143774	83007.8	13.7562	3.65897e+06	320739	185179	8.76584	3.50088	1.80772	0.000604494	Up
ETH_00000135-t26_1-p1	ETH_00000135-t26_1-p1 | transcript=ETH_00000135-t26_1 | gene=ETH_00000135 | organism=Eimeria_tenella_strain_Houghton | gene_product=hypothetical protein, conserved | transcript_product=hypothetical protein, conserved | location=HG675721:141798-157232(-) |	21799.2	27033.4	22648.9	361.894	361.894	361.894	0.000132647	361.894	0	0	0	23827.1	2808.98	1621.77	11.789	65.8401	6.04089	0.000440743	Up
ETH_00000145-t26_1-p1	ETH_00000145-t26_1-p1 | transcript=ETH_00000145-t26_1 | gene=ETH_00000145 | organism=Eimeria_tenella_strain_Houghton | gene_product=hypothetical protein, conserved | transcript_product=hypothetical protein, conserved | location=HG675721:170304-171668(+) |	263824	243163	269294	211265	247288	225666	0.079918	228073	18131.9	10468.4	7.95004	258760	13781.7	7956.85	5.32603	1.13455	0.182122	0.0982765	NoSig
ETH_00000150-t26_1-p1	ETH_00000150-t26_1-p1 | transcript=ETH_00000150-t26_1 | gene=ETH_00000150 | organism=Eimeria_tenella_strain_Houghton | gene_product=CMGC kinase, Dyrk family, putative | transcript_product=CMGC kinase, Dyrk family, putative | location=HG675721:173355-176236	368492	388568	425414	180768	53204.2	90005.6	0.00230019	107992	65656.4	37906.7	60.7972	394158	28869.9	16668	7.32444	3.64986	1.86784	0.00405043	Up
ETH_00000160-t26_1-p1	ETH_00000160-t26_1-p1 | transcript=ETH_00000160-t26_1 | gene=ETH_00000160 | organism=Eimeria_tenella_strain_Houghton | gene_product=acetyltransferase domain-containing protein, putative | transcript_product=acetyltransferase domain-containing protein, puta	1.22091e+06	1.19252e+06	1.20418e+06	378862	359157	339119	4.63551e-07	359046	19871.8	11473	5.5346	1.20587e+06	14270.1	8238.86	1.18339	3.35853	1.74783	2.83955e-05	Up
ETH_00000170-t26_1-p1	ETH_00000170-t26_1-p1 | transcript=ETH_00000170-t26_1 | gene=ETH_00000170 | organism=Eimeria_tenella_strain_Houghton | gene_product=succinate-semialdehyde dehydrogenase, putative | transcript_product=succinate-semialdehyde dehydrogenase, putative | locatio	958702	969622	938455	218557	173655	272148	1.63226e-05	221453	49310.2	28469.3	22.2666	955593	15814.2	9130.32	1.65491	4.3151	2.10939	0.000115369	Up
ETH_00000175-t26_1-p1	ETH_00000175-t26_1-p1 | transcript=ETH_00000175-t26_1 | gene=ETH_00000175 | organism=Eimeria_tenella_strain_Houghton | gene_product=hypothetical protein, conserved | transcript_product=hypothetical protein, conserved | location=HG675721:194496-198083(-) |	77463.4	68049	41271	361.894	70196.1	361.894	0.207017	23639.9	40318.8	23278.1	170.554	62261.1	18777.6	10841.2	30.1594	2.63373	1.3971	0.2372	NoSig
ETH_00000180-t26_1-p1	ETH_00000180-t26_1-p1 | transcript=ETH_00000180-t26_1 | gene=ETH_00000180 | organism=Eimeria_tenella_strain_Houghton | gene_product=hypothetical protein | transcript_product=hypothetical protein | location=HG675721:199101-204710(-) | protein_length=1521 |	831994	814816	815342	379091	296109	254447	0.000160645	309882	63453.5	36634.9	20.4766	820717	9769.33	5640.33	1.19034	2.64848	1.40516	0.000500366	NoSig
ETH_00000185-t26_1-p1	ETH_00000185-t26_1-p1 | transcript=ETH_00000185-t26_1 | gene=ETH_00000185 | organism=Eimeria_tenella_strain_Houghton | gene_product=enoyl-acyl carrier reductase | transcript_product=enoyl-acyl carrier reductase | location=HG675721:206764-209592(-) | protei	7.15553e+06	6.90791e+06	6.67948e+06	1.72408e+06	1.4598e+06	1.95805e+06	1.27465e-05	1.71397e+06	249281	143923	14.5441	6.9143e+06	238089	137461	3.44343	4.03408	2.01224	0.000104977	Up
ETH_00000200-t26_1-p1	ETH_00000200-t26_1-p1 | transcript=ETH_00000200-t26_1 | gene=ETH_00000200 | organism=Eimeria_tenella_strain_Houghton | gene_product=60S ribosomal protein L30, putative | transcript_product=60S ribosomal protein L30, putative | location=HG678168:3045-3832(-	1.31067e+06	1.29648e+06	1.05228e+06	3.20944e+06	2.74985e+06	2.70468e+06	0.000782586	2.88799e+06	279296	161252	9.67096	1.21981e+06	145260	83865.7	11.9084	0.422373	-1.24341	0.00166483	NoSig
ETH_00000205-t26_1-p1	ETH_00000205-t26_1-p1 | transcript=ETH_00000205-t26_1 | gene=ETH_00000205 | organism=Eimeria_tenella_strain_Houghton | gene_product=hypothetical protein | transcript_product=hypothetical protein | location=HG675706:1014-6312(-) | protein_length=1232 | sequ	238483	243007	269043	361.894	361.894	361.894	1.25459e-05	361.894	0	0	0	250178	16493.7	9522.62	6.59278	691.301	9.43317	0.000104564	Up
ETH_00000210-t26_1-p1	ETH_00000210-t26_1-p1 | transcript=ETH_00000210-t26_1 | gene=ETH_00000210 | organism=Eimeria_tenella_strain_Houghton | gene_product=hypothetical protein | transcript_product=hypothetical protein | location=HG676706:4870-7083(-) | protein_length=737 | seque	8.49454e+07	8.77098e+07	8.48229e+07	4.50953e+07	4.58155e+07	3.78494e+07	9.33892e-05	4.29201e+07	4.40608e+06	2.54385e+06	10.2658	8.5826e+07	1.63252e+06	942534	1.90212	1.99967	0.999763	0.000345367	NoSig
ETH_00000245-t26_1-p1	ETH_00000245-t26_1-p1 | transcript=ETH_00000245-t26_1 | gene=ETH_00000245 | organism=Eimeria_tenella_strain_Houghton | gene_product=ubiquitin carboxyl-terminal hydrolase isozyme, putative | transcript_product=ubiquitin carboxyl-terminal hydrolase isozyme,	22548	17854	18462.5	361.894	361.894	361.894	0.00019793	361.894	0	0	0	19621.5	2552.64	1473.77	13.0094	54.2188	5.76072	0.000578792	Up
ETH_00000255-t26_1-p1	ETH_00000255-t26_1-p1 | transcript=ETH_00000255-t26_1 | gene=ETH_00000255 | organism=Eimeria_tenella_strain_Houghton | gene_product=hypothetical protein, conserved | transcript_product=hypothetical protein, conserved | location=HG678095:1-4836(-) | protein	171280	156328	167788	14925.7	361.894	361.894	1.75301e-05	5216.51	8408.44	4854.62	161.189	165132	7822.03	4516.05	4.73684	31.6556	4.98439	0.000119874	Up
ETH_00000270-t26_1-p1	ETH_00000270-t26_1-p1 | transcript=ETH_00000270-t26_1 | gene=ETH_00000270 | organism=Eimeria_tenella_strain_Houghton | gene_product=hypothetical protein, conserved | transcript_product=hypothetical protein, conserved | location=HG674135:20662-22031(-) | pr	230152	196547	167337	59244.3	3344.79	361.894	0.00256772	20983.7	33168.2	19149.7	158.067	198012	31433	18147.9	15.8743	9.4365	3.23825	0.00444835	Up
ETH_00000275-t26_1-p1	ETH_00000275-t26_1-p1 | transcript=ETH_00000275-t26_1 | gene=ETH_00000275 | organism=Eimeria_tenella_strain_Houghton | gene_product=UDP-N-acetylglucosamine pyrophosphorylase (Fragment) | transcript_product=UDP-N-acetylglucosamine pyrophosphorylase (Fragmen	218797	224029	225491	47617.6	7754.59	37773.6	9.45309e-05	31048.6	20765	11988.7	66.879	222773	3519.65	2032.07	1.57993	7.17497	2.84297	0.000347973	Up
ETH_00000290-t26_1-p1	ETH_00000290-t26_1-p1 | transcript=ETH_00000290-t26_1 | gene=ETH_00000290 | organism=Eimeria_tenella_strain_Houghton | gene_product=DNA polymerase epsilon catalytic subunit a, related | transcript_product=DNA polymerase epsilon catalytic subunit a, related	12456.8	13333.1	12207.6	67051.7	52653.2	361.894	0.248351	40022.3	35093.3	20261.1	87.6844	12665.9	591.152	341.301	4.66728	0.31647	-1.65986	0.278942	NoSig
ETH_00000295-t26_1-p1	ETH_00000295-t26_1-p1 | transcript=ETH_00000295-t26_1 | gene=ETH_00000295 | organism=Eimeria_tenella_strain_Houghton | gene_product=DNA polymerase epsilon catalytic subunit, putative | transcript_product=DNA polymerase epsilon catalytic subunit, putative |	16587	17695.9	17619.5	21031.4	107800	90662.3	0.10303	73164.6	45954.6	26531.9	62.8099	17300.8	619.33	357.57	3.57978	0.236464	-2.08031	0.124538	NoSig
ETH_00000300-t26_1-p1	ETH_00000300-t26_1-p1 | transcript=ETH_00000300-t26_1 | gene=ETH_00000300 | organism=Eimeria_tenella_strain_Houghton | gene_product=hypothetical protein, conserved | transcript_product=hypothetical protein, conserved | location=HG674135:51369-53261(+) | pr	79473.7	33349	78764.1	361.894	361.894	361.894	0.0141249	361.894	0	0	0	63862.3	26427.7	15258	41.3823	176.467	7.46325	0.0200383	Up
ETH_00000310-t26_1-p1	ETH_00000310-t26_1-p1 | transcript=ETH_00000310-t26_1 | gene=ETH_00000310 | organism=Eimeria_tenella_strain_Houghton | gene_product=adenylyl cyclase associated protein, putative | transcript_product=adenylyl cyclase associated protein, putative | location=	303294	330394	296145	67704.5	112024	172597	0.00390782	117442	52655.8	30400.8	44.8356	309944	18067	10431	5.82911	2.63913	1.40006	0.00640754	NoSig
ETH_00000315-t26_1-p1	ETH_00000315-t26_1-p1 | transcript=ETH_00000315-t26_1 | gene=ETH_00000315 | organism=Eimeria_tenella_strain_Houghton | gene_product=hypothetical protein, conserved | transcript_product=hypothetical protein, conserved | location=HG674135:62720-63442(-) | pr	227822	299229	258481	18263.4	1615.45	24208.5	0.00034258	14695.8	11711.4	6761.6	79.6924	261844	35821.9	20681.8	13.6806	17.8176	4.15523	0.000872836	Up
ETH_00000320-t26_1-p1	ETH_00000320-t26_1-p1 | transcript=ETH_00000320-t26_1 | gene=ETH_00000320 | organism=Eimeria_tenella_strain_Houghton | gene_product=FK506-binding protein 1, putative | transcript_product=FK506-binding protein 1, putative | location=HG674135:64149-65138(-)	3.7579e+06	3.83681e+06	3.72219e+06	1.3053e+06	749182	1.04069e+06	7.5379e-05	1.03173e+06	278170	160601	26.9616	3.7723e+06	58651	33862.2	1.55478	3.6563	1.87038	0.000296673	Up
ETH_00000360-t26_1-p1	ETH_00000360-t26_1-p1 | transcript=ETH_00000360-t26_1 | gene=ETH_00000360 | organism=Eimeria_tenella_strain_Houghton | gene_product=major sperm protein domain-containing protein, putative | transcript_product=major sperm protein domain-containing protein,	1.94064e+06	2.30946e+06	2.26694e+06	2.13481e+06	897450	879058	0.114461	1.30377e+06	719755	415551	55.2057	2.17235e+06	201787	116502	9.28888	1.6662	0.736565	0.136987	NoSig
ETH_00000365-t26_1-p1	ETH_00000365-t26_1-p1 | transcript=ETH_00000365-t26_1 | gene=ETH_00000365 | organism=Eimeria_tenella_strain_Houghton | gene_product=hypothetical protein, conserved | transcript_product=hypothetical protein, conserved | location=HG673932:7347-8758(-) | prot	59086.7	52652.8	49162.2	15192.3	19982.7	26629.1	0.00169848	20601.3	5743.44	3315.98	27.879	53633.9	5034.49	2906.66	9.38677	2.60342	1.38041	0.00311464	NoSig
ETH_00000415-t26_1-p1	ETH_00000415-t26_1-p1 | transcript=ETH_00000415-t26_1 | gene=ETH_00000415 | organism=Eimeria_tenella_strain_Houghton | gene_product=histone-lysine N-methyltransferase, putative | transcript_product=histone-lysine N-methyltransferase, putative | location=HG	430850	433674	466412	214448	79919.3	44928.6	0.00334823	113099	89497.9	51671.7	79.1326	443645	19767	11412.5	4.45559	3.92264	1.97182	0.00562476	Up
ETH_00000420-t26_1-p1	ETH_00000420-t26_1-p1 | transcript=ETH_00000420-t26_1 | gene=ETH_00000420 | organism=Eimeria_tenella_strain_Houghton | gene_product=hypothetical protein, conserved | transcript_product=hypothetical protein, conserved | location=HG678272:65403-66579(+) | pr	39084.6	49430.3	48047.3	361.894	78192.2	80394	0.792359	52982.7	45584.3	26318.1	86.0361	45520.7	5616.61	3242.75	12.3386	0.859162	-0.218998	0.810337	NoSig
ETH_00000465-t26_1-p1	ETH_00000465-t26_1-p1 | transcript=ETH_00000465-t26_1 | gene=ETH_00000465 | organism=Eimeria_tenella_strain_Houghton | gene_product=hypothetical protein, conserved | transcript_product=hypothetical protein, conserved | location=HG678272:128844-130730(-) |	136938	152231	163154	1458.53	31964.5	46327.4	0.00123967	26583.5	22913.3	13229	86.1938	150774	13168.5	7602.84	8.73391	5.67174	2.50379	0.00240975	Up
ETH_00000485-t26_1-p1	ETH_00000485-t26_1-p1 | transcript=ETH_00000485-t26_1 | gene=ETH_00000485 | organism=Eimeria_tenella_strain_Houghton | gene_product=T-complex protein 1 subunit delta | transcript_product=T-complex protein 1 subunit delta | location=HG678272:149697-156191(-	9.78498e+06	8.75061e+06	8.43954e+06	4.36151e+06	3.57991e+06	4.02681e+06	0.0004249	3.98941e+06	392141	226403	9.82955	8.99171e+06	704375	406671	7.8336	2.2539	1.17242	0.00102431	NoSig
ETH_00000495-t26_1-p1	ETH_00000495-t26_1-p1 | transcript=ETH_00000495-t26_1 | gene=ETH_00000495 | organism=Eimeria_tenella_strain_Houghton | gene_product=hypothetical protein | transcript_product=hypothetical protein | location=HG678126:3683-5654(+) | protein_length=341 | seque	85258.9	97459.3	46152.2	116396	2814.13	361.894	0.427372	39857.3	66295.6	38275.8	166.333	76290.1	26803.6	15475.1	35.1338	1.91408	0.936654	0.459906	NoSig
ETH_00000560-t26_1-p1	ETH_00000560-t26_1-p1 | transcript=ETH_00000560-t26_1 | gene=ETH_00000560 | organism=Eimeria_tenella_strain_Houghton | gene_product=hypothetical protein, conserved | transcript_product=hypothetical protein, conserved | location=HG676060:815-2112(-) | prote	643315	594044	1.54114e+06	332396	304148	549190	0.169697	395244	134067	77403.6	33.92	926167	533153	307816	57.5656	2.34328	1.22853	0.19699	NoSig
ETH_00000585-t26_1-p1	ETH_00000585-t26_1-p1 | transcript=ETH_00000585-t26_1 | gene=ETH_00000585 | organism=Eimeria_tenella_strain_Houghton | gene_product=AGC kinase, putative | transcript_product=AGC kinase, putative | location=HG675761:90775-91545(+) | protein_length=120 | seq	361.894	14905.1	14338.7	86248.2	60433.9	361.894	0.204968	49014.7	44067.2	25442.2	89.906	9868.59	8237.91	4756.16	83.4761	0.201339	-2.3123	0.235192	NoSig
ETH_00000590-t26_1-p1	ETH_00000590-t26_1-p1 | transcript=ETH_00000590-t26_1 | gene=ETH_00000590 | organism=Eimeria_tenella_strain_Houghton | gene_product=hypothetical protein, conserved | transcript_product=hypothetical protein, conserved | location=HG675761:94608-101641(-) | p	231351	287467	272332	1.32609e+06	1.32435e+06	36021.2	0.215755	895486	744319	429733	83.119	263717	29033	16762.2	11.0092	0.294495	-1.76368	0.246462	NoSig
ETH_00000595-t26_1-p1	ETH_00000595-t26_1-p1 | transcript=ETH_00000595-t26_1 | gene=ETH_00000595 | organism=Eimeria_tenella_strain_Houghton | gene_product=hypothetical protein | transcript_product=hypothetical protein | location=HG677966:438-1115(+) | protein_length=189 | sequen	249678	262614	242693	17496.4	1412.72	16278.4	6.64268e-06	11729.2	8955.05	5170.2	76.3485	251662	10107.6	5835.63	4.01634	21.4561	4.42331	7.96296e-05	Up
ETH_00000625-t26_1-p1	ETH_00000625-t26_1-p1 | transcript=ETH_00000625-t26_1 | gene=ETH_00000625 | organism=Eimeria_tenella_strain_Houghton | gene_product=60S ribosomal protein L13a, putative | transcript_product=60S ribosomal protein L13a, putative | location=HG677960:2019-3572	5.20622e+06	5.3202e+06	4.69068e+06	2.90853e+06	2.11044e+06	2.42884e+06	0.00101785	2.4826e+06	401755	231954	16.1828	5.07236e+06	335424	193657	6.61278	2.04316	1.0308	0.00205376	NoSig
ETH_00000650-t26_1-p1	ETH_00000650-t26_1-p1 | transcript=ETH_00000650-t26_1 | gene=ETH_00000650 | organism=Eimeria_tenella_strain_Houghton | gene_product=hypothetical protein | transcript_product=hypothetical protein | location=HG678055:2291-6198(-) | protein_length=579 | seque	30035.5	30655.9	17062.6	42432.7	6821.47	44641.2	0.700869	31298.5	21226.5	12255.1	67.8194	25918	7675.26	4431.31	29.6136	0.828092	-0.272137	0.723585	NoSig
ETH_00000665-t26_1-p1	ETH_00000665-t26_1-p1 | transcript=ETH_00000665-t26_1 | gene=ETH_00000665 | organism=Eimeria_tenella_strain_Houghton | gene_product=citrate synthase, putative | transcript_product=citrate synthase, putative | location=HG674407:6988-9730(-) | protein_length	379220	281305	245458	349058	361.894	11139.2	0.208159	120186	198282	114478	164.979	301994	69239.8	39975.6	22.9275	2.51271	1.32925	0.238394	NoSig
ETH_00000760-t26_1-p1	ETH_00000760-t26_1-p1 | transcript=ETH_00000760-t26_1 | gene=ETH_00000760 | organism=Eimeria_tenella_strain_Houghton | gene_product=pyrazinamidase/nicotinamidase, putative | transcript_product=pyrazinamidase/nicotinamidase, putative | location=HG675760:602	626285	599344	636656	142300	128966	209765	7.31843e-05	160344	43315.8	25008.4	27.0143	620762	19259.7	11119.6	3.10258	3.87144	1.95287	0.00029237	Up
ETH_00000785-t26_1-p1	ETH_00000785-t26_1-p1 | transcript=ETH_00000785-t26_1 | gene=ETH_00000785 | organism=Eimeria_tenella_strain_Houghton | gene_product=pyridoxal phosphate phosphatase, putative | transcript_product=pyridoxal phosphate phosphatase, putative | location=HG678380	122478	128978	137517	86076.5	61931.5	39156.6	0.00912054	62388.2	23463.3	13546.5	37.6085	129657	7542.23	4354.51	5.81705	2.07824	1.05536	0.0135705	NoSig
ETH_00000805-t26_1-p1	ETH_00000805-t26_1-p1 | transcript=ETH_00000805-t26_1 | gene=ETH_00000805 | organism=Eimeria_tenella_strain_Houghton | gene_product=mRNA (2-O-methyladenosine-N(6)-)-methyltransferase, putative | transcript_product=mRNA (2-O-methyladenosine-N(6)-)-methylt	8436.75	26071.6	15534	361.894	9421.28	361.894	0.0889797	3381.69	5230.44	3019.8	154.669	16680.8	8873.18	5122.93	53.1941	4.93267	2.30237	0.108511	NoSig
ETH_00000830-t26_1-p1	ETH_00000830-t26_1-p1 | transcript=ETH_00000830-t26_1 | gene=ETH_00000830 | organism=Eimeria_tenella_strain_Houghton | gene_product=proteasome component PRE3 precursor, putative | transcript_product=proteasome component PRE3 precursor, putative | location=	2.88182e+06	2.97175e+06	2.90542e+06	784437	794248	845620	3.54404e-07	808102	32859.9	18971.7	4.0663	2.91966e+06	46623.6	26918.1	1.59688	3.61299	1.85319	2.56567e-05	Up
ETH_00000875-t26_1-p1	ETH_00000875-t26_1-p1 | transcript=ETH_00000875-t26_1 | gene=ETH_00000875 | organism=Eimeria_tenella_strain_Houghton | gene_product=hypothetical protein | transcript_product=hypothetical protein | location=HG678208:456-1125(-) | protein_length=199 | sequen	567075	433554	425978	192120	252614	180343	0.00634483	208359	38775.9	22387.3	18.6101	475536	79365.6	45821.8	16.6897	2.28229	1.19048	0.00985552	NoSig
ETH_00000880-t26_1-p1	ETH_00000880-t26_1-p1 | transcript=ETH_00000880-t26_1 | gene=ETH_00000880 | organism=Eimeria_tenella_strain_Houghton | gene_product=hypothetical protein | transcript_product=hypothetical protein | location=HG678194:134-5353(+) | protein_length=1722 | seque	50038.3	50649	25070.1	361.894	361.894	361.894	0.0078626	361.894	0	0	0	41919.1	14594.9	8426.35	34.8167	115.833	6.8559	0.0119186	Up
ETH_00000890-t26_1-p1	ETH_00000890-t26_1-p1 | transcript=ETH_00000890-t26_1 | gene=ETH_00000890 | organism=Eimeria_tenella_strain_Houghton | gene_product=Wd40 protein ciao1 variant | transcript_product=Wd40 protein ciao1 variant | location=HG678174:2546-4702(-) | protein_length	83703.5	86937.2	87376.4	42152.1	26175.8	20082.6	0.00106901	29470.2	11397.6	6580.43	38.6752	86005.7	2005.83	1158.07	2.3322	2.9184	1.54518	0.00212999	NoSig
ETH_00000920-t26_1-p1	ETH_00000920-t26_1-p1 | transcript=ETH_00000920-t26_1 | gene=ETH_00000920 | organism=Eimeria_tenella_strain_Houghton | gene_product=hypothetical protein | transcript_product=hypothetical protein | location=HG678077:99-2441(-) | protein_length=506 | sequenc	588365	649828	605536	218740	179829	196146	4.19681e-05	198238	19539.6	11281.2	9.85662	614576	31713.2	18309.6	5.16017	3.10019	1.63236	0.000198146	Up
ETH_00000925-t26_1-p1	ETH_00000925-t26_1-p1 | transcript=ETH_00000925-t26_1 | gene=ETH_00000925 | organism=Eimeria_tenella_strain_Houghton | gene_product=hypothetical protein, conserved | transcript_product=hypothetical protein, conserved | location=HG678077:2607-5739(-) | prot	60801.4	54709.9	49073.8	361.894	361.894	361.894	8.7172e-05	361.894	0	0	0	54861.7	5865.24	3386.3	10.691	151.596	7.24409	0.000328259	Up
ETH_00000955-t26_1-p1	ETH_00000955-t26_1-p1 | transcript=ETH_00000955-t26_1 | gene=ETH_00000955 | organism=Eimeria_tenella_strain_Houghton | gene_product=hypothetical protein, conserved | transcript_product=hypothetical protein, conserved | location=HG673822:18155-18577(-) | pr	995220	1.43392e+06	1.33453e+06	311954	253349	123011	0.00206147	229438	96714.1	55837.9	42.1526	1.25456e+06	230025	132805	18.3351	5.46796	2.451	0.0036835	Up
ETH_00000960-t26_1-p1	ETH_00000960-t26_1-p1 | transcript=ETH_00000960-t26_1 | gene=ETH_00000960 | organism=Eimeria_tenella_strain_Houghton | gene_product=hypothetical protein, conserved | transcript_product=hypothetical protein, conserved | location=HG673822:19438-20195(+) | pr	135635	143662	148808	2277.55	361.894	26745.9	0.000140347	9795.12	14711	8493.42	150.187	142701	6638.82	3832.93	4.65225	14.5686	3.86479	0.00045886	Up
ETH_00000980-t26_1-p1	ETH_00000980-t26_1-p1 | transcript=ETH_00000980-t26_1 | gene=ETH_00000980 | organism=Eimeria_tenella_strain_Houghton | gene_product=hypothetical protein | transcript_product=hypothetical protein | location=HG677996:689-3528(+) | protein_length=341 | sequen	40599.4	35458.2	36950.6	361.894	2393.91	361.894	2.55981e-05	1039.23	1173.18	677.337	112.889	37669.4	2644.92	1527.04	7.02139	36.2474	5.1798	0.000148671	Up
ETH_00000995-t26_1-p1	ETH_00000995-t26_1-p1 | transcript=ETH_00000995-t26_1 | gene=ETH_00000995 | organism=Eimeria_tenella_strain_Houghton | gene_product=hypothetical protein, conserved | transcript_product=hypothetical protein, conserved | location=HG676998:3921-8661(+) | prot	182002	179767	128095	24030.7	4270.75	8979.08	0.00125362	12426.8	10321.3	5959	83.0565	163288	30498.6	17608.4	18.6778	13.14	3.71589	0.00242699	Up
ETH_00001010-t26_1-p1	ETH_00001010-t26_1-p1 | transcript=ETH_00001010-t26_1 | gene=ETH_00001010 | organism=Eimeria_tenella_strain_Houghton | gene_product=hypothetical protein | transcript_product=hypothetical protein | location=HG675707:802-6105(-) | protein_length=673 | sequen	262011	242391	226506	975514	1.4628e+06	15501.9	0.248237	817938	736403	425162	90.0316	243636	17785	10268.2	7.29985	0.297866	-1.74727	0.278942	NoSig
ETH_00001030-t26_1-p1	ETH_00001030-t26_1-p1 | transcript=ETH_00001030-t26_1 | gene=ETH_00001030 | organism=Eimeria_tenella_strain_Houghton | gene_product=G1 to S phase transition protein, putative | transcript_product=G1 to S phase transition protein, putative | location=HG6737	2.05155e+06	1.99686e+06	2.16167e+06	2.03443e+06	2.04058e+06	2.05347e+06	0.606928	2.04283e+06	9719.05	5611.3	0.475765	2.07002e+06	83945.1	48465.7	4.05527	1.01331	0.0190817	0.635664	NoSig
ETH_00001040-t26_1-p1	ETH_00001040-t26_1-p1 | transcript=ETH_00001040-t26_1 | gene=ETH_00001040 | organism=Eimeria_tenella_strain_Houghton | gene_product=AGC kinase, putative | transcript_product=AGC kinase, putative | location=HG673792:22112-27807(-) | protein_length=554 | seq	39294.2	62569.4	75236	9817.56	361.894	3129.15	0.00742629	4436.2	4861.45	2806.76	109.586	59033.2	18230	10525.1	30.8809	13.3072	3.73413	0.0113147	Up
ETH_00001050-t26_1-p1	ETH_00001050-t26_1-p1 | transcript=ETH_00001050-t26_1 | gene=ETH_00001050 | organism=Eimeria_tenella_strain_Houghton | gene_product=hypothetical protein, conserved | transcript_product=hypothetical protein, conserved | location=HG673792:37830-40493(+) | pr	463760	451035	470493	39824.5	12074.4	61057.3	1.00391e-05	37652.1	24563.6	14181.8	65.2383	461763	9881.52	5705.1	2.13996	12.2639	3.61635	9.09804e-05	Up
ETH_00001055-t26_1-p1	ETH_00001055-t26_1-p1 | transcript=ETH_00001055-t26_1 | gene=ETH_00001055 | organism=Eimeria_tenella_strain_Houghton | gene_product=hypothetical protein, conserved | transcript_product=hypothetical protein, conserved | location=HG673792:42239-49280(+) | pr	213024	221215	27943.3	361.894	361.894	361.894	0.0715409	361.894	0	0	0	154061	109298	63103	70.9445	425.707	8.73372	0.0886469	NoSig
ETH_00001140-t26_1-p1	ETH_00001140-t26_1-p1 | transcript=ETH_00001140-t26_1 | gene=ETH_00001140 | organism=Eimeria_tenella_strain_Houghton | gene_product=hypothetical protein | transcript_product=hypothetical protein | location=HG676030:137-2605(+) | protein_length=273 | sequen	190763	155693	189578	1.61941e+06	1.48943e+06	631476	0.0262	1.24677e+06	536809	309927	43.056	178678	19914.3	11497.5	11.1454	0.143313	-2.80276	0.0350851	Down
ETH_00001145-t26_1-p1	ETH_00001145-t26_1-p1 | transcript=ETH_00001145-t26_1 | gene=ETH_00001145 | organism=Eimeria_tenella_strain_Houghton | gene_product=DnaJ domain-containing protein, putative | transcript_product=DnaJ domain-containing protein, putative | location=HG674291:1	692498	703067	666067	216802	192519	171688	8.49619e-06	193670	22578.9	13035.9	11.6585	687211	19058.5	11003.4	2.77331	3.54837	1.82716	8.60532e-05	Up
ETH_00001150-t26_1-p1	ETH_00001150-t26_1-p1 | transcript=ETH_00001150-t26_1 | gene=ETH_00001150 | organism=Eimeria_tenella_strain_Houghton | gene_product=hypothetical protein | transcript_product=hypothetical protein | location=HG674291:2577-4382(+) | protein_length=243 | seque	1.72467e+06	1.60897e+06	1.35225e+06	1.05095e+06	489306	338046	0.0183297	626102	375626	216868	59.9943	1.56196e+06	190605	110046	12.2029	2.49474	1.31889	0.0254148	NoSig
ETH_00001160-t26_1-p1	ETH_00001160-t26_1-p1 | transcript=ETH_00001160-t26_1 | gene=ETH_00001160 | organism=Eimeria_tenella_strain_Houghton | gene_product=hypothetical protein | transcript_product=hypothetical protein | location=HG677968:63-944(-) | protein_length=293 | sequence	14925.2	16753.8	16437.4	8513.74	361.894	361.894	0.00952026	3079.18	4706.47	2717.28	152.848	16038.8	977.289	564.238	6.09327	5.2088	2.38095	0.0140916	Up
ETH_00001170-t26_1-p1	ETH_00001170-t26_1-p1 | transcript=ETH_00001170-t26_1 | gene=ETH_00001170 | organism=Eimeria_tenella_strain_Houghton | gene_product=sec1 family domain-containing protein, putative | transcript_product=sec1 family domain-containing protein, putative | locat	757973	833141	697358	227509	309633	140495	0.00101882	225879	84580.8	48832.7	37.4452	762824	68021.2	39272.1	8.91702	3.37714	1.7558	0.00205397	Up
ETH_00001185-t26_1-p1	ETH_00001185-t26_1-p1 | transcript=ETH_00001185-t26_1 | gene=ETH_00001185 | organism=Eimeria_tenella_strain_Houghton | gene_product=Apicoplast 30S ribosomal protein S12 | transcript_product=Apicoplast 30S ribosomal protein S12 | location=HG675518:3310-4633	2.3022e+06	2.23155e+06	2.09321e+06	1.38825e+06	1.496e+06	1.69654e+06	0.00335037	1.52693e+06	156459	90331.8	10.2467	2.20899e+06	106304	61374.4	4.81232	1.44669	0.532753	0.00562476	NoSig
ETH_00001190-t26_1-p1	ETH_00001190-t26_1-p1 | transcript=ETH_00001190-t26_1 | gene=ETH_00001190 | organism=Eimeria_tenella_strain_Houghton | gene_product=hypothetical protein, conserved | transcript_product=hypothetical protein, conserved | location=HG675518:5432-9282(+) | prot	3.28998e+06	3.46545e+06	3.47465e+06	1.24687e+06	2.29212e+06	1.4441e+06	0.00584082	1.66103e+06	555364	320640	33.4349	3.41003e+06	104065	60082.2	3.05175	2.05296	1.03771	0.00912604	NoSig
ETH_00001260-t26_1-p1	ETH_00001260-t26_1-p1 | transcript=ETH_00001260-t26_1 | gene=ETH_00001260 | organism=Eimeria_tenella_strain_Houghton | gene_product=Structural maintenance of chromosomes protein, related | transcript_product=Structural maintenance of chromosomes protein, r	74315.7	37904	39001.9	35303.8	14610.3	30369.8	0.154472	26761.3	10808.4	6240.22	40.3881	50407.2	20712.6	11958.4	41.0907	1.88358	0.91348	0.180016	NoSig
ETH_00001290-t26_1-p1	ETH_00001290-t26_1-p1 | transcript=ETH_00001290-t26_1 | gene=ETH_00001290 | organism=Eimeria_tenella_strain_Houghton | gene_product=hypothetical protein | transcript_product=hypothetical protein | location=HG675811:2943-3458(+) | protein_length=171 | seque	284457	277334	256561	85890.4	37971.2	86153.4	0.000359226	70005	27742.4	16017.1	39.6291	272784	14494.1	8368.15	5.31339	3.89663	1.96223	0.000899067	Up
ETH_00001300-t26_1-p1	ETH_00001300-t26_1-p1 | transcript=ETH_00001300-t26_1 | gene=ETH_00001300 | organism=Eimeria_tenella_strain_Houghton | gene_product=phosphatidylserine synthase, putative | transcript_product=phosphatidylserine synthase, putative | location=HG675681:7365-91	77272.8	25846.4	29047.9	23544.8	31310.1	27030.1	0.374526	27295	3889.4	2245.54	14.2495	44055.7	28811.3	16634.2	65.3975	1.61406	0.690692	0.410056	NoSig
ETH_00001330-t26_1-p1	ETH_00001330-t26_1-p1 | transcript=ETH_00001330-t26_1 | gene=ETH_00001330 | organism=Eimeria_tenella_strain_Houghton | gene_product=hypothetical protein, conserved | transcript_product=hypothetical protein, conserved | location=HG675681:43745-49512(-) | pr	580428	703127	720385	252701	297794	270711	0.00101501	273735	22698	13104.7	8.29195	667980	76311.6	44058.5	11.4242	2.44024	1.28702	0.00204976	NoSig
ETH_00001335-t26_1-p1	ETH_00001335-t26_1-p1 | transcript=ETH_00001335-t26_1 | gene=ETH_00001335 | organism=Eimeria_tenella_strain_Houghton | gene_product=ATP-dependent (S)-NAD(P)H-hydrate dehydratase , related | transcript_product=ATP-dependent (S)-NAD(P)H-hydrate dehydratase ,	6.54934e+06	6.56835e+06	6.42242e+06	1.77827e+06	1.52994e+06	1.9487e+06	3.31094e-06	1.75231e+06	210587	121583	12.0177	6.51337e+06	79337	45805.3	1.21806	3.71703	1.89415	6.23965e-05	Up
ETH_00001340-t26_1-p1	ETH_00001340-t26_1-p1 | transcript=ETH_00001340-t26_1 | gene=ETH_00001340 | organism=Eimeria_tenella_strain_Houghton | gene_product=proteasome subunit alpha type 7, putative | transcript_product=proteasome subunit alpha type 7, putative | location=HG675681	5.02578e+06	5.17713e+06	5.03739e+06	1.45636e+06	1.36733e+06	1.38044e+06	3.21472e-07	1.40138e+06	48063.4	27749.4	3.42973	5.0801e+06	84229.7	48630	1.65803	3.62508	1.85801	2.39999e-05	Up
ETH_00001405-t26_1-p1	ETH_00001405-t26_1-p1 | transcript=ETH_00001405-t26_1 | gene=ETH_00001405 | organism=Eimeria_tenella_strain_Houghton | gene_product=hypothetical protein, conserved | transcript_product=hypothetical protein, conserved | location=HG675681:125010-131143(-) |	6488.48	6464.15	5594.43	361.894	361.894	361.894	3.84268e-05	361.894	0	0	0	6182.35	509.304	294.047	8.23803	17.0833	4.09452	0.000189282	Up
ETH_00001465-t26_1-p1	ETH_00001465-t26_1-p1 | transcript=ETH_00001465-t26_1 | gene=ETH_00001465 | organism=Eimeria_tenella_strain_Houghton | gene_product=hypothetical protein, conserved | transcript_product=hypothetical protein, conserved | location=HG675681:240042-244978(+) |	1.72522e+06	1.75431e+06	1.69429e+06	884671	768430	723707	5.26848e-05	792269	83087.6	47970.6	10.4873	1.72461e+06	30015.8	17329.6	1.74044	2.1768	1.12221	0.000231794	NoSig
ETH_00001490-t26_1-p1	ETH_00001490-t26_1-p1 | transcript=ETH_00001490-t26_1 | gene=ETH_00001490 | organism=Eimeria_tenella_strain_Houghton | gene_product=kinesin motor domain containing protein, putative | transcript_product=kinesin motor domain containing protein, putative | l	43322.3	47290.6	48690.8	4.86254e+06	4.01433e+06	4.49602e+06	5.6495e-05	4.45763e+06	425405	245608	9.54331	46434.6	2784.73	1607.77	5.99712	0.0104169	-6.58493	0.000241875	Down
ETH_00001495-t26_1-p1	ETH_00001495-t26_1-p1 | transcript=ETH_00001495-t26_1 | gene=ETH_00001495 | organism=Eimeria_tenella_strain_Houghton | gene_product=R1 protein, putative | transcript_product=R1 protein, putative | location=HG675708:22028-22670(+) | protein_length=108 | seq	4.8438e+06	4.9189e+06	4.04371e+06	1.98928e+06	2.50989e+06	2.1625e+06	0.00172348	2.22056e+06	265118	153066	11.9393	4.60213e+06	485066	280053	10.54	2.07251	1.05138	0.00314786	NoSig
ETH_00001515-t26_1-p1	ETH_00001515-t26_1-p1 | transcript=ETH_00001515-t26_1 | gene=ETH_00001515 | organism=Eimeria_tenella_strain_Houghton | gene_product=ubiquitin-conjugating enzyme domain-containing protein, putative | transcript_product=ubiquitin-conjugating enzyme domain-co	70596.2	88045.1	89912.8	361.894	361.894	361.894	0.000178847	361.894	0	0	0	82851.4	10654.3	6151.25	12.8595	228.938	7.83881	0.000537206	Up
ETH_00001530-t26_1-p1	ETH_00001530-t26_1-p1 | transcript=ETH_00001530-t26_1 | gene=ETH_00001530 | organism=Eimeria_tenella_strain_Houghton | gene_product=histidine acid phosphatase domain containing protein, putative | transcript_product=histidine acid phosphatase domain contai	255887	278508	283252	235849	222763	211706	0.0109586	223439	12085.6	6977.63	5.4089	272549	14623.3	8442.75	5.36537	1.21979	0.286633	0.0160221	NoSig
ETH_00001545-t26_1-p1	ETH_00001545-t26_1-p1 | transcript=ETH_00001545-t26_1 | gene=ETH_00001545 | organism=Eimeria_tenella_strain_Houghton | gene_product=GDP-mannose 4,6 dehydratase, putative | transcript_product=GDP-mannose 4,6 dehydratase, putative | location=HG673769:30983-3	1184.27	8784.15	8045.7	361.894	361.894	361.894	0.0800678	361.894	0	0	0	6004.7	4190.92	2419.63	69.7939	16.5924	4.05245	0.0983455	NoSig
ETH_00001555-t26_1-p1	ETH_00001555-t26_1-p1 | transcript=ETH_00001555-t26_1 | gene=ETH_00001555 | organism=Eimeria_tenella_strain_Houghton | gene_product=ubiquitin carboxyl-terminal hydrolase, putative | transcript_product=ubiquitin carboxyl-terminal hydrolase, putative | locat	5.97778e+06	5.77485e+06	5.99266e+06	2.25474e+06	1.54544e+06	1.92278e+06	5.02273e-05	1.90765e+06	354889	204895	18.6034	5.9151e+06	121682	70253.3	2.05715	3.10072	1.6326	0.000224286	Up
ETH_00001560-t26_1-p1	ETH_00001560-t26_1-p1 | transcript=ETH_00001560-t26_1 | gene=ETH_00001560 | organism=Eimeria_tenella_strain_Houghton | gene_product=mitochondrial alternative NADH dehydrogenase 1, putative | transcript_product=mitochondrial alternative NADH dehydrogenase 1	7.15061e+06	7.50557e+06	7.58003e+06	3.47197e+06	3.46187e+06	3.42277e+06	7.65438e-06	3.45221e+06	25988.9	15004.7	0.752821	7.41207e+06	229473	132486	3.09594	2.14705	1.10236	8.38822e-05	NoSig
ETH_00001575-t26_1-p1	ETH_00001575-t26_1-p1 | transcript=ETH_00001575-t26_1 | gene=ETH_00001575 | organism=Eimeria_tenella_strain_Houghton | gene_product=ADP-ribosylation factor domain-containing protein, putative | transcript_product=ADP-ribosylation factor domain-containing p	56054	62072.3	57817.7	1.7471e+06	74112.9	34875	0.377162	618695	977421	564314	157.981	58648	3093.9	1786.26	5.27537	0.0947932	-3.39907	0.412564	NoSig
ETH_00001610-t26_1-p1	ETH_00001610-t26_1-p1 | transcript=ETH_00001610-t26_1 | gene=ETH_00001610 | organism=Eimeria_tenella_strain_Houghton | gene_product=hypothetical protein, conserved | transcript_product=hypothetical protein, conserved | location=HG673769:86692-88366(+) | pr	63661.4	66629.7	74027.7	151565	156720	148723	2.63695e-05	152336	4053.81	2340.47	2.6611	68106.3	5338.57	3082.22	7.83858	0.447079	-1.1614	0.000151799	NoSig
ETH_00001615-t26_1-p1	ETH_00001615-t26_1-p1 | transcript=ETH_00001615-t26_1 | gene=ETH_00001615 | organism=Eimeria_tenella_strain_Houghton | gene_product=hypoxanthine-xanthine-guanine phosphoribosyl transferase, putative | transcript_product=hypoxanthine-xanthine-guanine phosph	2.5052e+06	2.6259e+06	2.29914e+06	1.15188e+06	1.21126e+06	1.51732e+06	0.00132882	1.29349e+06	196109	113224	15.1613	2.47675e+06	165227	95393.7	6.67111	1.91479	0.937185	0.00253357	NoSig
ETH_00001620-t26_1-p1	ETH_00001620-t26_1-p1 | transcript=ETH_00001620-t26_1 | gene=ETH_00001620 | organism=Eimeria_tenella_strain_Houghton | gene_product=rab2 gtpase, putative | transcript_product=rab2 gtpase, putative | location=HG673769:96777-104736(-) | protein_length=1577 |	1.57103e+06	1.35481e+06	1.51675e+06	289250	210016	6.67124e+06	0.692982	2.39017e+06	3.70773e+06	2.14066e+06	155.124	1.48086e+06	112487	64944.6	7.59606	0.619564	-0.690674	0.716062	NoSig
ETH_00001650-t26_1-p1	ETH_00001650-t26_1-p1 | transcript=ETH_00001650-t26_1 | gene=ETH_00001650 | organism=Eimeria_tenella_strain_Houghton | gene_product=importin-alpha re-exporter, putative | transcript_product=importin-alpha re-exporter, putative | location=HG675705:306-8597(	436291	399305	429814	123107	138054	147223	2.85845e-05	136128	12173.1	7028.15	8.94241	421803	19751.4	11403.5	4.68261	3.09858	1.63161	0.000158075	Up
ETH_00001655-t26_1-p1	ETH_00001655-t26_1-p1 | transcript=ETH_00001655-t26_1 | gene=ETH_00001655 | organism=Eimeria_tenella_strain_Houghton | gene_product=hypothetical protein, conserved | transcript_product=hypothetical protein, conserved | location=HG675705:11532-14447(-) | pr	462223	475936	567878	300616	83995.1	227128	0.0141936	203913	110161	63601.3	54.0234	502012	57452.1	33170	11.4444	2.46189	1.29977	0.0201	NoSig
ETH_00001665-t26_1-p1	ETH_00001665-t26_1-p1 | transcript=ETH_00001665-t26_1 | gene=ETH_00001665 | organism=Eimeria_tenella_strain_Houghton | gene_product=prohibitin, putative | transcript_product=prohibitin, putative | location=HG675705:23917-26246(-) | protein_length=271 | seq	2.5925e+06	2.76873e+06	2.46085e+06	898213	920796	818307	5.24783e-05	879105	53849.9	31090.2	6.12553	2.60736e+06	154480	89189.2	5.92478	2.96593	1.56848	0.000231739	NoSig
ETH_00001695-t26_1-p1	ETH_00001695-t26_1-p1 | transcript=ETH_00001695-t26_1 | gene=ETH_00001695 | organism=Eimeria_tenella_strain_Houghton | gene_product=hypothetical protein, conserved | transcript_product=hypothetical protein, conserved | location=HG675705:46495-49540(-) | pr	189146	177587	212080	361.894	70563.4	41234.3	0.00238988	37386.5	35258.6	20356.5	94.3082	192938	17556.2	10136.1	9.09941	5.16063	2.36755	0.00419194	Up
ETH_00001700-t26_1-p1	ETH_00001700-t26_1-p1 | transcript=ETH_00001700-t26_1 | gene=ETH_00001700 | organism=Eimeria_tenella_strain_Houghton | gene_product=hypothetical protein, conserved | transcript_product=hypothetical protein, conserved | location=HG675705:50774-51622(+) | pr	16603.6	20236.8	20199.2	15381.2	361.894	361.894	0.0569936	5368.34	8671.43	5006.45	161.529	19013.2	2086.86	1204.85	10.9759	3.54173	1.82445	0.0720031	NoSig
ETH_00001710-t26_1-p1	ETH_00001710-t26_1-p1 | transcript=ETH_00001710-t26_1 | gene=ETH_00001710 | organism=Eimeria_tenella_strain_Houghton | gene_product=vesicle transport v-SNARE domain-containing protein, putative | transcript_product=vesicle transport v-SNARE domain-containi	16983.5	16413.7	17691.3	361.894	361.894	361.894	1.44487e-06	361.894	0	0	0	17029.5	640.043	369.529	3.75843	47.0566	5.55633	4.292e-05	Up
ETH_00001725-t26_1-p1	ETH_00001725-t26_1-p1 | transcript=ETH_00001725-t26_1 | gene=ETH_00001725 | organism=Eimeria_tenella_strain_Houghton | gene_product=Aspartyl proteinase (Eimepsin) | transcript_product=Aspartyl proteinase (Eimepsin) | location=HG675705:67514-69604(-) | prot	138260	234839	264973	24630.5	10544.1	42592	0.00897729	25922.2	16063	9273.96	61.9661	212691	66196.5	38218.6	31.1234	8.20497	3.0365	0.0133875	Up
ETH_00001730-t26_1-p1	ETH_00001730-t26_1-p1 | transcript=ETH_00001730-t26_1 | gene=ETH_00001730 | organism=Eimeria_tenella_strain_Houghton | gene_product=insulysin, putative | transcript_product=insulysin, putative | location=HG675705:72432-75933(-) | protein_length=999 | seque	704794	816672	633807	197050	74155.3	57132.5	0.000915063	109446	76343.1	44076.7	69.7543	718424	92191.6	53226.8	12.8325	6.5642	2.71462	0.001896	Up
ETH_00001735-t26_1-p1	ETH_00001735-t26_1-p1 | transcript=ETH_00001735-t26_1 | gene=ETH_00001735 | organism=Eimeria_tenella_strain_Houghton | gene_product=hypothetical protein, conserved | transcript_product=hypothetical protein, conserved | location=HG675705:76765-78696(+) | pr	61896.9	61719	57031.2	5437.43	145029	111534	0.554608	87333.5	72874.7	42074.2	83.4441	60215.7	2759.31	1593.09	4.58238	0.689492	-0.536395	0.584197	NoSig
ETH_00001765-t26_1-p1	ETH_00001765-t26_1-p1 | transcript=ETH_00001765-t26_1 | gene=ETH_00001765 | organism=Eimeria_tenella_strain_Houghton | gene_product=hypothetical protein, conserved | transcript_product=hypothetical protein, conserved | location=HG675705:106153-107741(-) |	85769.2	84026.7	88020.5	165179	133498	158123	0.0023674	152267	16632.6	9602.81	10.9233	85938.8	2002.25	1156	2.32986	0.564397	-0.825217	0.00415556	NoSig
ETH_00001770-t26_1-p1	ETH_00001770-t26_1-p1 | transcript=ETH_00001770-t26_1 | gene=ETH_00001770 | organism=Eimeria_tenella_strain_Houghton | gene_product=replication factor-A C terminal domain-containing protein, putative | transcript_product=replication factor-A C terminal dom	124575	122378	159284	259552	17692.9	290894	0.569248	189380	149509	86318.9	78.9465	135412	20702.6	11952.6	15.2886	0.71503	-0.483925	0.598036	NoSig
ETH_00001795-t26_1-p1	ETH_00001795-t26_1-p1 | transcript=ETH_00001795-t26_1 | gene=ETH_00001795 | organism=Eimeria_tenella_strain_Houghton | gene_product=Phosphatidylinositol transfer-like protein II, related | transcript_product=Phosphatidylinositol transfer-like protein II, r	79713.5	94357.2	64908.2	4431.94	35513	361.894	0.00906202	13435.6	19227.6	11101.1	143.109	79659.6	14724.6	8501.23	18.4844	5.92899	2.56779	0.0135054	Up
ETH_00001800-t26_1-p1	ETH_00001800-t26_1-p1 | transcript=ETH_00001800-t26_1 | gene=ETH_00001800 | organism=Eimeria_tenella_strain_Houghton | gene_product=hypothetical protein, conserved | transcript_product=hypothetical protein, conserved | location=HG675705:136993-140958(-) |	57899	66743.5	60992.5	74000.3	46620.8	47546.2	0.566917	56055.7	15547.3	8976.24	27.7354	61878.3	4488.31	2591.33	7.25345	1.10387	0.142572	0.596374	NoSig
ETH_00001810-t26_1-p1	ETH_00001810-t26_1-p1 | transcript=ETH_00001810-t26_1 | gene=ETH_00001810 | organism=Eimeria_tenella_strain_Houghton | gene_product=hypothetical protein, conserved | transcript_product=hypothetical protein, conserved | location=HG675705:146438-151597(-) |	191482	174294	182077	119325	85058.2	70529.9	0.0040071	91637.6	25053.9	14464.9	27.3402	182618	8606.98	4969.24	4.71312	1.99282	0.994814	0.00652554	NoSig
ETH_00001820-t26_1-p1	ETH_00001820-t26_1-p1 | transcript=ETH_00001820-t26_1 | gene=ETH_00001820 | organism=Eimeria_tenella_strain_Houghton | gene_product=3-methyl-2-oxobutanoate hydroxymethyltransferase, putative | transcript_product=3-methyl-2-oxobutanoate hydroxymethyltransfe	759203	773674	652673	244229	189033	273825	0.000413256	235696	43035.1	24846.3	18.2587	728516	66079.9	38151.2	9.07048	3.09092	1.62804	0.00100537	Up
ETH_00001825-t26_1-p1	ETH_00001825-t26_1-p1 | transcript=ETH_00001825-t26_1 | gene=ETH_00001825 | organism=Eimeria_tenella_strain_Houghton | gene_product=hypothetical protein | transcript_product=hypothetical protein | location=HG675705:166562-168438(-) | protein_length=306 | s	1.34491e+06	1.39835e+06	1.31971e+06	214211	201020	205543	1.05373e-06	206925	6702.8	3869.87	3.23925	1.35432e+06	40156.5	23184.3	2.96506	6.54501	2.7104	3.53403e-05	Up
ETH_00001845-t26_1-p1	ETH_00001845-t26_1-p1 | transcript=ETH_00001845-t26_1 | gene=ETH_00001845 | organism=Eimeria_tenella_strain_Houghton | gene_product=KH domain-containing protein, putative | transcript_product=KH domain-containing protein, putative | location=HG675705:18875	896055	868174	747516	277964	388966	361412	0.000938995	342780	57798.5	33370	16.8617	837248	78951.2	45582.5	9.42984	2.44252	1.28837	0.00193384	NoSig
ETH_00001865-t26_1-p1	ETH_00001865-t26_1-p1 | transcript=ETH_00001865-t26_1 | gene=ETH_00001865 | organism=Eimeria_tenella_strain_Houghton | gene_product=PBS lyase HEAT-like repeat domain-containing protein, putative | transcript_product=PBS lyase HEAT-like repeat domain-contai	120271	129714	134707	361.894	6093.9	12490.3	2.44159e-05	6315.35	6067.22	3502.91	96.0709	128231	7331.23	4232.69	5.71722	20.3046	4.34373	0.000145824	Up
ETH_00001880-t26_1-p1	ETH_00001880-t26_1-p1 | transcript=ETH_00001880-t26_1 | gene=ETH_00001880 | organism=Eimeria_tenella_strain_Houghton | gene_product=4-hydroxy-3-methylbut-2-en-1-yl diphosphate synthase, putative | transcript_product=4-hydroxy-3-methylbut-2-en-1-yl diphosph	209305	194589	190718	14242.1	361.894	92304.2	0.00508032	35636.1	49564.4	28616	139.085	198204	9806.66	5661.88	4.94776	5.56189	2.47558	0.00806974	Up
ETH_00001920-t26_1-p1	ETH_00001920-t26_1-p1 | transcript=ETH_00001920-t26_1 | gene=ETH_00001920 | organism=Eimeria_tenella_strain_Houghton | gene_product=Sporozoite antigen | transcript_product=Sporozoite antigen | location=HG676594:1364-2014(+) | protein_length=216 | sequence_	233398	236785	230878	18514.5	361.894	22594.1	6.27882e-06	13823.5	11835.2	6833.05	85.6165	233687	2964.3	1711.44	1.26849	16.9051	4.07938	7.74295e-05	Up
ETH_00001935-t26_1-p1	ETH_00001935-t26_1-p1 | transcript=ETH_00001935-t26_1 | gene=ETH_00001935 | organism=Eimeria_tenella_strain_Houghton | gene_product=dynein light chain roadblock-type 2, putative | transcript_product=dynein light chain roadblock-type 2, putative | location=	94456.1	45095.7	468225	361.894	23392.7	29896.5	0.239794	17883.7	15518.9	8959.82	86.7766	202592	231365	133578	114.202	11.3283	3.50186	0.271244	NoSig
ETH_00001945-t26_1-p1	ETH_00001945-t26_1-p1 | transcript=ETH_00001945-t26_1 | gene=ETH_00001945 | organism=Eimeria_tenella_strain_Houghton | gene_product=mitochondrial branched-chain alpha-keto acid dehydrogenase E1, putative | transcript_product=mitochondrial branched-chain al	1.57497e+07	1.46914e+07	1.72883e+07	6.35159e+06	7.66382e+06	7.84332e+06	0.000630951	7.28624e+06	814392	470189	11.1771	1.59098e+07	1.30587e+06	753945	8.20797	2.18354	1.12667	0.00140218	NoSig
ETH_00001955-t26_1-p1	ETH_00001955-t26_1-p1 | transcript=ETH_00001955-t26_1 | gene=ETH_00001955 | organism=Eimeria_tenella_strain_Houghton | gene_product=TPR domain-containing protein, putative | transcript_product=TPR domain-containing protein, putative | location=HG675584:456	171028	172659	182265	361.894	10246.7	5693.35	2.99794e-06	5433.98	4947.5	2856.44	91.0474	175317	6071.88	3505.6	3.46337	32.2632	5.01182	6.06599e-05	Up
ETH_00001975-t26_1-p1	ETH_00001975-t26_1-p1 | transcript=ETH_00001975-t26_1 | gene=ETH_00001975 | organism=Eimeria_tenella_strain_Houghton | gene_product=SAG family member | transcript_product=SAG family member | location=HG673757:13316-14404(-) | protein_length=235 | sequence_	2.49678e+06	2.75502e+06	2.80613e+06	3.25066e+06	2.56372e+06	3.53044e+06	0.229458	3.11494e+06	497447	287201	15.9697	2.68598e+06	165831	95742.3	6.17394	0.862288	-0.213758	0.26054	NoSig
ETH_00001980-t26_1-p1	ETH_00001980-t26_1-p1 | transcript=ETH_00001980-t26_1 | gene=ETH_00001980 | organism=Eimeria_tenella_strain_Houghton | gene_product=peroxisome biogenesis factor 7, putative | transcript_product=peroxisome biogenesis factor 7, putative | location=HG673757:1	133858	137182	103011	30428.1	361.894	16589.1	0.00144266	15793	15048.9	8688.49	95.2883	124684	18842.7	10878.8	15.1124	7.89485	2.98091	0.00270879	Up
ETH_00002010-t26_1-p1	ETH_00002010-t26_1-p1 | transcript=ETH_00002010-t26_1 | gene=ETH_00002010 | organism=Eimeria_tenella_strain_Houghton | gene_product=vacuolar protein sorting 26, putative | transcript_product=vacuolar protein sorting 26, putative | location=HG673757:45423-4	2.7936e+06	2.56709e+06	2.80551e+06	969387	879579	1.13839e+06	9.12108e-05	995784	131408	75868.2	13.1964	2.72207e+06	134342	77562.4	4.9353	2.73359	1.4508	0.000339412	NoSig
ETH_00002035-t26_1-p1	ETH_00002035-t26_1-p1 | transcript=ETH_00002035-t26_1 | gene=ETH_00002035 | organism=Eimeria_tenella_strain_Houghton | gene_product=eukaryotic translation initiation factor 3 subunit 11, putative | transcript_product=eukaryotic translation initiation facto	1.26136e+06	1.28786e+06	1.20856e+06	572001	438412	542433	9.55154e-05	517615	70167.4	40511.2	13.5559	1.2526e+06	40367.8	23306.4	3.22273	2.41993	1.27497	0.000349443	NoSig
ETH_00002040-t26_1-p1	ETH_00002040-t26_1-p1 | transcript=ETH_00002040-t26_1 | gene=ETH_00002040 | organism=Eimeria_tenella_strain_Houghton | gene_product=hypothetical protein, conserved | transcript_product=hypothetical protein, conserved | location=HG673757:102899-109302(-) |	306552	334388	299912	35389.7	8129.67	39264	3.79549e-05	27594.4	16967.9	9796.43	61.4904	313618	18291.7	10560.7	5.83247	11.3652	3.50656	0.000187731	Up
ETH_00002050-t26_1-p1	ETH_00002050-t26_1-p1 | transcript=ETH_00002050-t26_1 | gene=ETH_00002050 | organism=Eimeria_tenella_strain_Houghton | gene_product=hypothetical protein | transcript_product=hypothetical protein | location=HG676024:494-3084(+) | protein_length=824 | sequen	52014.8	53302.6	41318.3	361.894	361.894	361.894	0.000216491	361.894	0	0	0	48878.5	6578.99	3798.38	13.4599	135.063	7.07749	0.000621839	Up
ETH_00002080-t26_1-p1	ETH_00002080-t26_1-p1 | transcript=ETH_00002080-t26_1 | gene=ETH_00002080 | organism=Eimeria_tenella_strain_Houghton | gene_product=hypothetical protein, conserved | transcript_product=hypothetical protein, conserved | location=HG673768:24697-26021(+) | pr	23329.4	25400.9	24057.9	49031.9	44194.4	27039.2	0.0774865	40088.5	11557	6672.41	28.8286	24262.7	1050.82	606.689	4.33099	0.605228	-0.724449	0.0955681	NoSig
ETH_00002100-t26_1-p1	ETH_00002100-t26_1-p1 | transcript=ETH_00002100-t26_1 | gene=ETH_00002100 | organism=Eimeria_tenella_strain_Houghton | gene_product=hypothetical protein, conserved | transcript_product=hypothetical protein, conserved | location=HG673768:38908-45869(+) | pr	424014	437938	428515	1.75921e+06	452045	106254	0.533759	772502	871827	503350	112.858	430155	7105.65	4102.45	1.65188	0.556834	-0.84468	0.564976	NoSig
ETH_00002115-t26_1-p1	ETH_00002115-t26_1-p1 | transcript=ETH_00002115-t26_1 | gene=ETH_00002115 | organism=Eimeria_tenella_strain_Houghton | gene_product=RNA helicase, putative | transcript_product=RNA helicase, putative | location=HG673768:67415-76314(-) | protein_length=1276	109598	124193	95566.9	6380.51	361.894	17860.6	0.000475216	8201	8890.27	5132.8	108.405	109786	14313.8	8264.07	13.0379	13.3869	3.74275	0.00112039	Up
ETH_00002120-t26_1-p1	ETH_00002120-t26_1-p1 | transcript=ETH_00002120-t26_1 | gene=ETH_00002120 | organism=Eimeria_tenella_strain_Houghton | gene_product=RAS small GTpase, putative | transcript_product=RAS small GTpase, putative | location=HG673768:78680-81043(-) | protein_leng	8.93288e+06	9.78545e+06	9.33953e+06	1.11271e+07	1.33046e+07	1.18367e+07	0.0163353	1.20894e+07	1.11053e+06	641167	9.18598	9.35262e+06	426437	246203	4.55954	0.773619	-0.370305	0.022835	NoSig
ETH_00002130-t26_1-p1	ETH_00002130-t26_1-p1 | transcript=ETH_00002130-t26_1 | gene=ETH_00002130 | organism=Eimeria_tenella_strain_Houghton | gene_product=mRNA polyadenylation-related protein, related | transcript_product=mRNA polyadenylation-related protein, related | location=	258469	336628	491422	40305.5	361.894	25652.5	0.00805854	22106.6	20206.5	11666.2	91.4048	362173	118559	68449.9	32.7354	16.383	4.03413	0.0122002	Up
ETH_00002140-t26_1-p1	ETH_00002140-t26_1-p1 | transcript=ETH_00002140-t26_1 | gene=ETH_00002140 | organism=Eimeria_tenella_strain_Houghton | gene_product=hypothetical protein | transcript_product=hypothetical protein | location=HG673768:99068-101834(-) | protein_length=809 | se	11363.1	15076.4	16177.5	361.894	361.894	361.894	0.000683661	361.894	0	0	0	14205.7	2522.51	1456.37	17.7571	39.2537	5.29476	0.00149978	Up
ETH_00002155-t26_1-p1	ETH_00002155-t26_1-p1 | transcript=ETH_00002155-t26_1 | gene=ETH_00002155 | organism=Eimeria_tenella_strain_Houghton | gene_product=hypothetical protein | transcript_product=hypothetical protein | location=HG678392:138-848(-) | protein_length=236 | sequenc	112137	51285.6	111777	76159	361.894	63289.6	0.218446	46603.5	40560.1	23417.4	87.0322	91733.3	35029.2	20224.1	38.1859	1.96838	0.977007	0.248863	NoSig
ETH_00002175-t26_1-p1	ETH_00002175-t26_1-p1 | transcript=ETH_00002175-t26_1 | gene=ETH_00002175 | organism=Eimeria_tenella_strain_Houghton | gene_product=Proteasome subunit beta type , related | transcript_product=Proteasome subunit beta type , related | location=HG678363:293-7	1.72362e+06	1.72934e+06	1.57403e+06	831390	873080	852724	9.47875e-05	852398	20846.8	12035.9	2.44567	1.67566e+06	88065.3	50844.5	5.25554	1.96582	0.975134	0.00034838	NoSig
ETH_00002190-t26_1-p1	ETH_00002190-t26_1-p1 | transcript=ETH_00002190-t26_1 | gene=ETH_00002190 | organism=Eimeria_tenella_strain_Houghton | gene_product=hypothetical protein, conserved | transcript_product=hypothetical protein, conserved | location=HG678317:1859-3594(-) | prot	21450	14993.2	72163.9	50111.3	361.894	361.894	0.476334	16945	28722.8	16583.1	169.506	36202.4	31310.5	18077.1	86.4875	2.13646	1.09522	0.5087	NoSig
ETH_00002200-t26_1-p1	ETH_00002200-t26_1-p1 | transcript=ETH_00002200-t26_1 | gene=ETH_00002200 | organism=Eimeria_tenella_strain_Houghton | gene_product=hypothetical protein, conserved | transcript_product=hypothetical protein, conserved | location=HG675759:9617-11657(-) | pro	518304	508430	432299	248896	164042	159326	0.00175723	190755	50407.1	29102.6	26.4251	486344	47064.1	27172.5	9.67711	2.54958	1.35026	0.00319971	NoSig
ETH_00002215-t26_1-p1	ETH_00002215-t26_1-p1 | transcript=ETH_00002215-t26_1 | gene=ETH_00002215 | organism=Eimeria_tenella_strain_Houghton | gene_product=glycolipid transfer protein, putative | transcript_product=glycolipid transfer protein, putative | location=HG675759:17977-1	61983	55711.8	87251	69837.5	86781.7	77940.6	0.412821	78186.6	8474.82	4892.94	10.8392	68315.3	16695.9	9639.39	24.4395	0.873746	-0.194713	0.44525	NoSig
ETH_00002230-t26_1-p1	ETH_00002230-t26_1-p1 | transcript=ETH_00002230-t26_1 | gene=ETH_00002230 | organism=Eimeria_tenella_strain_Houghton | gene_product=reticulon domain-containing protein, putative | transcript_product=reticulon domain-containing protein, putative | location=	3.54057e+06	3.83351e+06	3.93017e+06	1.2004e+06	1.28772e+06	1.57757e+06	0.000122549	1.35523e+06	197437	113990	14.5685	3.76808e+06	202875	117130	5.38403	2.7804	1.47529	0.000417646	NoSig
ETH_00002250-t26_1-p1	ETH_00002250-t26_1-p1 | transcript=ETH_00002250-t26_1 | gene=ETH_00002250 | organism=Eimeria_tenella_strain_Houghton | gene_product=ubiquitin-conjugating enzyme e2, putative | transcript_product=ubiquitin-conjugating enzyme e2, putative | location=HG675759	345653	449837	435411	361.894	681016	449159	0.87675	376846	346041	199787	91.8257	410300	56449.4	32591.1	13.7581	1.08878	0.122706	0.886773	NoSig
ETH_00002255-t26_1-p1	ETH_00002255-t26_1-p1 | transcript=ETH_00002255-t26_1 | gene=ETH_00002255 | organism=Eimeria_tenella_strain_Houghton | gene_product=ubiquitin-conjugating enzyme e2, putative | transcript_product=ubiquitin-conjugating enzyme e2, putative | location=HG675759	39966.8	53139.7	43528	1.40714e+06	1.57267e+06	1.30343e+06	6.11102e-05	1.42775e+06	135799	78403.8	9.51143	45544.8	6814.09	3934.12	14.9613	0.0318998	-4.97031	0.000256127	Down
ETH_00002260-t26_1-p1	ETH_00002260-t26_1-p1 | transcript=ETH_00002260-t26_1 | gene=ETH_00002260 | organism=Eimeria_tenella_strain_Houghton | gene_product=mitotic checkpoint protein bub3, putative | transcript_product=mitotic checkpoint protein bub3, putative | location=HG675759	283559	276292	284905	107039	45151.5	73984.2	0.000337093	75391.7	30968	17879.4	41.0761	281585	4633.18	2674.97	1.64539	3.73497	1.90109	0.000863378	Up
ETH_00002275-t26_1-p1	ETH_00002275-t26_1-p1 | transcript=ETH_00002275-t26_1 | gene=ETH_00002275 | organism=Eimeria_tenella_strain_Houghton | gene_product=1,4-alpha-glucan branching enzyme, putative | transcript_product=1,4-alpha-glucan branching enzyme, putative | location=HG67	4.97008e+06	4.90051e+06	5.37687e+06	4.26789e+06	4.34986e+06	4.48749e+06	0.0115664	4.36841e+06	110968	64067.6	2.54024	5.08248e+06	257305	148555	5.06258	1.16346	0.218425	0.0167875	NoSig
ETH_00002280-t26_1-p1	ETH_00002280-t26_1-p1 | transcript=ETH_00002280-t26_1 | gene=ETH_00002280 | organism=Eimeria_tenella_strain_Houghton | gene_product=hypothetical protein, conserved | transcript_product=hypothetical protein, conserved | location=HG675759:83750-86459(+) | pr	33192.4	33536.4	12724.6	361.894	11546.4	361.894	0.0458545	4090.07	6457.38	3728.17	157.88	26484.5	11917.7	6880.67	44.9987	6.47532	2.69495	0.0588642	Up
ETH_00002285-t26_1-p1	ETH_00002285-t26_1-p1 | transcript=ETH_00002285-t26_1 | gene=ETH_00002285 | organism=Eimeria_tenella_strain_Houghton | gene_product=DEAH-box RNA/DNA helicase, putative | transcript_product=DEAH-box RNA/DNA helicase, putative | location=HG675759:86556-94496	114775	144296	152273	505722	937466	898698	0.00965871	780629	238864	137908	30.5989	137115	19753.8	11404.8	14.4067	0.175647	-2.50925	0.0142612	Down
ETH_00002290-t26_1-p1	ETH_00002290-t26_1-p1 | transcript=ETH_00002290-t26_1 | gene=ETH_00002290 | organism=Eimeria_tenella_strain_Houghton | gene_product=histidyl tRNA synthetase 2, putative | transcript_product=histidyl tRNA synthetase 2, putative | location=HG675759:95912-975	298154	320962	237843	78240.4	361.894	28518.9	0.00175615	35707.1	39433.7	22767.1	110.437	285653	42946.5	24795.2	15.0345	7.9999	2.99998	0.00319971	Up
ETH_00002310-t26_1-p1	ETH_00002310-t26_1-p1 | transcript=ETH_00002310-t26_1 | gene=ETH_00002310 | organism=Eimeria_tenella_strain_Houghton | gene_product=TBC domain containing protein, related | transcript_product=TBC domain containing protein, related | location=HG675759:14343	591654	444454	557641	217071	164395	113520	0.00240005	164995	51778.1	29894.1	31.3816	531250	77067.5	44494.9	14.5068	3.21979	1.68697	0.00420361	Up
ETH_00002520-t26_1-p1	ETH_00002520-t26_1-p1 | transcript=ETH_00002520-t26_1 | gene=ETH_00002520 | organism=Eimeria_tenella_strain_Houghton | gene_product=tubulin beta chain | transcript_product=tubulin beta chain | location=HG673764:11707-13786(-) | protein_length=449 | sequenc	8.07033e+06	8.19008e+06	8.22011e+06	2.44819e+07	2.73198e+07	2.54434e+07	2.99623e-05	2.57484e+07	1.4433e+06	833290	5.60541	8.16017e+06	79238.9	45748.6	0.971045	0.31692	-1.65781	0.00016158	Down
ETH_00002535-t26_1-p1	ETH_00002535-t26_1-p1 | transcript=ETH_00002535-t26_1 | gene=ETH_00002535 | organism=Eimeria_tenella_strain_Houghton | gene_product=p36 protein, putative | transcript_product=p36 protein, putative | location=HG673764:25353-26694(+) | protein_length=219 | s	163749	183031	166044	127387	20301.6	116661	0.0747894	88116.6	58973.9	34048.6	66.9271	170941	10532.8	6081.11	6.16164	1.93994	0.956014	0.0924324	NoSig
ETH_00002550-t26_1-p1	ETH_00002550-t26_1-p1 | transcript=ETH_00002550-t26_1 | gene=ETH_00002550 | organism=Eimeria_tenella_strain_Houghton | gene_product=oxidoreductase, putative | transcript_product=oxidoreductase, putative | location=HG673764:45009-47156(+) | protein_length=4	1.10896e+06	1.16168e+06	662989	153824	113822	327784	0.010412	198476	113756	65676.8	57.3144	977874	273970	158177	28.0169	4.9269	2.30068	0.0152697	Up
ETH_00002560-t26_1-p1	ETH_00002560-t26_1-p1 | transcript=ETH_00002560-t26_1 | gene=ETH_00002560 | organism=Eimeria_tenella_strain_Houghton | gene_product=Trichohyalin, putative | transcript_product=Trichohyalin, putative | location=HG673764:53471-62743(-) | protein_length=1777	270255	282892	206574	97611.5	72894.4	72844.4	0.00233775	81116.8	14284.9	8247.4	17.6103	253240	40905	23616.5	16.1526	3.12192	1.64244	0.00411258	Up
ETH_00002565-t26_1-p1	ETH_00002565-t26_1-p1 | transcript=ETH_00002565-t26_1 | gene=ETH_00002565 | organism=Eimeria_tenella_strain_Houghton | gene_product=hypothetical protein, conserved | transcript_product=hypothetical protein, conserved | location=HG673764:64240-66972(-) | pr	164524	149878	164374	53486.8	50152.6	44537	3.70059e-05	49392.2	4523.08	2611.4	9.15749	159592	8412.73	4857.09	5.27141	3.23111	1.69203	0.000184952	Up
ETH_00002570-t26_1-p1	ETH_00002570-t26_1-p1 | transcript=ETH_00002570-t26_1 | gene=ETH_00002570 | organism=Eimeria_tenella_strain_Houghton | gene_product=ATP-binding cassette protein subfamily B member 2, putative | transcript_product=ATP-binding cassette protein subfamily B me	1.46412e+06	1.59376e+06	1.68552e+06	5.90868e+06	8.08623e+06	7.29707e+06	0.000994445	7.09733e+06	1.10243e+06	636488	15.533	1.58113e+06	111237	64222.5	7.03526	0.222778	-2.16632	0.00201675	Down
ETH_00002575-t26_1-p1	ETH_00002575-t26_1-p1 | transcript=ETH_00002575-t26_1 | gene=ETH_00002575 | organism=Eimeria_tenella_strain_Houghton | gene_product=thioredoxin, putative | transcript_product=thioredoxin, putative | location=HG673764:80926-84444(-) | protein_length=448 | s	1.79918e+07	1.83624e+07	1.83348e+07	7.90048e+06	6.31888e+06	7.45747e+06	2.25176e-05	7.22561e+06	815895	471057	11.2917	1.82297e+07	206461	119200	1.13256	2.52292	1.3351	0.000137786	NoSig
ETH_00002580-t26_1-p1	ETH_00002580-t26_1-p1 | transcript=ETH_00002580-t26_1 | gene=ETH_00002580 | organism=Eimeria_tenella_strain_Houghton | gene_product=ubiquitin carboxyl-terminal hydrolase isozyme L5, putative | transcript_product=ubiquitin carboxyl-terminal hydrolase isozym	1.93345e+06	2.03153e+06	2.01068e+06	417885	258014	423899	1.25617e-05	366600	94085.7	54320.4	25.6644	1.99189e+06	51671	29832.3	2.59407	5.43341	2.44186	0.000104564	Up
ETH_00002590-t26_1-p1	ETH_00002590-t26_1-p1 | transcript=ETH_00002590-t26_1 | gene=ETH_00002590 | organism=Eimeria_tenella_strain_Houghton | gene_product=phosphoglucomutase, putative | transcript_product=phosphoglucomutase, putative | location=HG673764:93382-95489(-) | protein_	5.17664e+06	5.30666e+06	5.35076e+06	2.04929e+06	1.47265e+06	1.56238e+06	4.33462e-05	1.69477e+06	310279	179140	18.308	5.27802e+06	90523.5	52263.8	1.7151	3.1143	1.63891	0.000201076	Up
ETH_00002595-t26_1-p1	ETH_00002595-t26_1-p1 | transcript=ETH_00002595-t26_1 | gene=ETH_00002595 | organism=Eimeria_tenella_strain_Houghton | gene_product=3-oxoacyl-(acyl-carrier-protein) synthase III family protein, putative | transcript_product=3-oxoacyl-(acyl-carrier-protein)	365756	368649	340209	17397.7	27924.8	24432.7	3.94685e-06	23251.7	5362	3095.75	23.0607	358205	15651.6	9036.48	4.36947	15.4055	3.94538	6.4143e-05	Up
ETH_00002625-t26_1-p1	ETH_00002625-t26_1-p1 | transcript=ETH_00002625-t26_1 | gene=ETH_00002625 | organism=Eimeria_tenella_strain_Houghton | gene_product=hypothetical protein, conserved | transcript_product=hypothetical protein, conserved | location=HG673797:1-1031(-) | protein	287242	275999	247219	361.894	361.894	361.894	2.2551e-05	361.894	0	0	0	270153	20641.9	11917.6	7.64081	746.498	9.54399	0.000137786	Up
ETH_00002630-t26_1-p1	ETH_00002630-t26_1-p1 | transcript=ETH_00002630-t26_1 | gene=ETH_00002630 | organism=Eimeria_tenella_strain_Houghton | gene_product=hypothetical protein, conserved | transcript_product=hypothetical protein, conserved | location=HG673797:7478-10592(+) | pro	636122	1.02232e+06	1.28847e+06	14271.3	89070.4	283190	0.014256	128844	138801	80136.9	107.728	982306	328012	189378	33.392	7.624	2.93055	0.0201524	Up
ETH_00002635-t26_1-p1	ETH_00002635-t26_1-p1 | transcript=ETH_00002635-t26_1 | gene=ETH_00002635 | organism=Eimeria_tenella_strain_Houghton | gene_product=hypothetical protein, conserved | transcript_product=hypothetical protein, conserved | location=HG673797:11619-12727(-) | pr	23960.2	27779.5	26821.6	8231.73	20930.3	25349.3	0.201972	18170.4	8886.25	5130.48	48.905	26187.1	1987.18	1147.3	7.5884	1.44119	0.527264	0.232424	NoSig
ETH_00002655-t26_1-p1	ETH_00002655-t26_1-p1 | transcript=ETH_00002655-t26_1 | gene=ETH_00002655 | organism=Eimeria_tenella_strain_Houghton | gene_product=calcium-transporting ATPase, putative | transcript_product=calcium-transporting ATPase, putative | location=HG673797:24696-3	7.5619e+06	7.62834e+06	7.21183e+06	3.02563e+06	2.95145e+06	2.56199e+06	1.81597e-05	2.84636e+06	249045	143786	8.74959	7.46736e+06	223773	129196	2.99669	2.62348	1.39148	0.000122282	NoSig
ETH_00002660-t26_1-p1	ETH_00002660-t26_1-p1 | transcript=ETH_00002660-t26_1 | gene=ETH_00002660 | organism=Eimeria_tenella_strain_Houghton | gene_product=hypothetical protein, conserved | transcript_product=hypothetical protein, conserved | location=HG673797:34391-36949(+) | pr	57037.6	49114.7	35429.3	19922.8	361.894	31846.9	0.0554036	17377.2	15896.1	9177.63	91.4768	47193.9	10931.5	6311.28	23.1629	2.71585	1.4414	0.0701055	NoSig
ETH_00002675-t26_1-p1	ETH_00002675-t26_1-p1 | transcript=ETH_00002675-t26_1 | gene=ETH_00002675 | organism=Eimeria_tenella_strain_Houghton | gene_product=hypothetical protein, conserved | transcript_product=hypothetical protein, conserved | location=HG673797:47636-49301(+) | pr	11990.8	14002.1	10630.5	361.894	361.894	361.894	0.000267933	361.894	0	0	0	12207.8	1696.21	979.31	13.8945	33.7331	5.07609	0.000727376	Up
ETH_00002755-t26_1-p1	ETH_00002755-t26_1-p1 | transcript=ETH_00002755-t26_1 | gene=ETH_00002755 | organism=Eimeria_tenella_strain_Houghton | gene_product=hypothetical protein | transcript_product=hypothetical protein | location=HG675649:28599-29200(+) | protein_length=127 | seq	25238.3	25667.3	26439.2	552647	605717	570125	3.87013e-06	576163	27045.2	15614.5	4.69402	25781.6	608.543	351.343	2.36038	0.0447471	-4.48206	6.4143e-05	Down
ETH_00002770-t26_1-p1	ETH_00002770-t26_1-p1 | transcript=ETH_00002770-t26_1 | gene=ETH_00002770 | organism=Eimeria_tenella_strain_Houghton | gene_product=hypothetical protein, conserved | transcript_product=hypothetical protein, conserved | location=HG675649:33988-40032(-) | pr	60361.8	81295.9	94022.2	361.894	361.894	361.894	0.00134357	361.894	0	0	0	78560	16996.2	9812.75	21.6347	217.08	7.76208	0.00255556	Up
ETH_00002775-t26_1-p1	ETH_00002775-t26_1-p1 | transcript=ETH_00002775-t26_1 | gene=ETH_00002775 | organism=Eimeria_tenella_strain_Houghton | gene_product=hypothetical protein, conserved | transcript_product=hypothetical protein, conserved | location=HG675649:43790-44303(+) | pr	150814	178234	163370	14798.6	361.894	31409	0.000241878	15523.2	15536.2	8969.83	100.084	164139	13726.3	7924.91	8.36261	10.5738	3.40243	0.000671916	Up
ETH_00002780-t26_1-p1	ETH_00002780-t26_1-p1 | transcript=ETH_00002780-t26_1 | gene=ETH_00002780 | organism=Eimeria_tenella_strain_Houghton | gene_product=N-acetylgalactosaminyl transferase (Fragment) | transcript_product=N-acetylgalactosaminyl transferase (Fragment) | location=	741927	741994	836032	46509.6	22156.5	25807.5	2.11932e-05	31491.2	13133.8	7582.81	41.7063	773318	54312.2	31357.2	7.02328	24.5566	4.61804	0.000132195	Up
ETH_00002785-t26_1-p1	ETH_00002785-t26_1-p1 | transcript=ETH_00002785-t26_1 | gene=ETH_00002785 | organism=Eimeria_tenella_strain_Houghton | gene_product=phosphoglucomutase/parafusin related protein 1, putative | transcript_product=phosphoglucomutase/parafusin related protein 1	1.6788e+07	1.70671e+07	1.68939e+07	2.35884e+06	3.79288e+06	4.45686e+06	2.80495e-05	3.53619e+06	1.07231e+06	619098	30.3238	1.69163e+07	140852	81321.2	0.832641	4.78377	2.25815	0.000155889	Up
ETH_00002790-t26_1-p1	ETH_00002790-t26_1-p1 | transcript=ETH_00002790-t26_1 | gene=ETH_00002790 | organism=Eimeria_tenella_strain_Houghton | gene_product=ADP ribosylation factor 1, putative | transcript_product=ADP ribosylation factor 1, putative | location=HG675649:64342-65818	9.76899e+06	9.20815e+06	9.57891e+06	1.17558e+07	1.69156e+07	1.40482e+07	0.0347127	1.42399e+07	2.58521e+06	1.49257e+06	18.1548	9.51868e+06	285233	164679	2.99656	0.668454	-0.581101	0.0454653	NoSig
ETH_00002795-t26_1-p1	ETH_00002795-t26_1-p1 | transcript=ETH_00002795-t26_1 | gene=ETH_00002795 | organism=Eimeria_tenella_strain_Houghton | gene_product=cytochrome c oxidase subunit II, putative | transcript_product=cytochrome c oxidase subunit II, putative | location=HG675649	393274	364104	408577	63533.1	361.894	91593.8	0.000356892	51829.6	46728.4	26978.7	90.1578	388652	22594.1	13044.7	5.81347	7.49865	2.90663	0.000895774	Up
ETH_00002800-t26_1-p1	ETH_00002800-t26_1-p1 | transcript=ETH_00002800-t26_1 | gene=ETH_00002800 | organism=Eimeria_tenella_strain_Houghton | gene_product=nuclear movement domain-containing protein, putative | transcript_product=nuclear movement domain-containing protein, putati	199444	169467	235722	214145	377416	355633	0.104891	315731	88648.3	51181.1	28.0771	201544	33177.7	19155.2	16.4618	0.638341	-0.647601	0.126494	NoSig
ETH_00002805-t26_1-p1	ETH_00002805-t26_1-p1 | transcript=ETH_00002805-t26_1 | gene=ETH_00002805 | organism=Eimeria_tenella_strain_Houghton | gene_product=N-acetylglucosaminylphosphatidylinositol deacetylase, putative | transcript_product=N-acetylglucosaminylphosphatidylinositol	273440	165520	280163	361.894	108951	150232	0.0578196	86515.2	77413.3	44694.6	89.4795	239708	64336	37144.4	26.8394	2.7707	1.47025	0.0729694	NoSig
ETH_00002815-t26_1-p1	ETH_00002815-t26_1-p1 | transcript=ETH_00002815-t26_1 | gene=ETH_00002815 | organism=Eimeria_tenella_strain_Houghton | gene_product=60S ribosomal protein L10, putative | transcript_product=60S ribosomal protein L10, putative | location=HG675649:88404-89866	4.00639e+06	3.90699e+06	3.69534e+06	911182	1.65398e+06	1.89181e+06	0.00152394	1.48566e+06	511522	295328	34.4308	3.86958e+06	158865	91721	4.1055	2.60463	1.38108	0.00284428	NoSig
ETH_00002825-t26_1-p1	ETH_00002825-t26_1-p1 | transcript=ETH_00002825-t26_1 | gene=ETH_00002825 | organism=Eimeria_tenella_strain_Houghton | gene_product=amidohydrolase domain-containing protein, putative | transcript_product=amidohydrolase domain-containing protein, putative |	90429.3	104388	98012	361.894	361.894	12874.2	8.83446e-05	4532.67	7224	4170.78	159.376	97609.8	6988.12	4034.59	7.15924	21.5347	4.42859	0.000330807	Up
ETH_00002835-t26_1-p1	ETH_00002835-t26_1-p1 | transcript=ETH_00002835-t26_1 | gene=ETH_00002835 | organism=Eimeria_tenella_strain_Houghton | gene_product=Wd repeat protein, putative | transcript_product=Wd repeat protein, putative | location=HG675649:112696-126289(+) | protein_	32926.9	34322.1	37371.2	434376	511946	2905.47	0.150043	316409	274258	158343	86.6784	34873.4	2272.88	1312.25	6.51753	0.110216	-3.18159	0.175368	NoSig
ETH_00002840-t26_1-p1	ETH_00002840-t26_1-p1 | transcript=ETH_00002840-t26_1 | gene=ETH_00002840 | organism=Eimeria_tenella_strain_Houghton | gene_product=phosphate carrier protein, putative | transcript_product=phosphate carrier protein, putative | location=HG675649:127796-1306	3.93705e+06	3.662e+06	3.83082e+06	2.34378e+06	2.05131e+06	2.48811e+06	0.000559754	2.2944e+06	222543	128485	9.69942	3.80996e+06	138706	80081.8	3.64061	1.66055	0.731658	0.00128212	NoSig
ETH_00002875-t26_1-p1	ETH_00002875-t26_1-p1 | transcript=ETH_00002875-t26_1 | gene=ETH_00002875 | organism=Eimeria_tenella_strain_Houghton | gene_product=phospholipase/carboxylesterase domain containing protein, putative | transcript_product=phospholipase/carboxylesterase domai	236540	222137	239336	452270	29768.4	951018	0.4096	477686	461150	266245	96.5385	232671	9229.25	5328.51	3.96665	0.48708	-1.03777	0.442775	NoSig
ETH_00002905-t26_1-p1	ETH_00002905-t26_1-p1 | transcript=ETH_00002905-t26_1 | gene=ETH_00002905 | organism=Eimeria_tenella_strain_Houghton | gene_product=CMGC kinase, Lammer family, putative | transcript_product=CMGC kinase, Lammer family, putative | location=HG675649:192224-19	105160	103963	111788	40422.9	58219.5	36419	0.000965002	45020.4	11604.7	6699.95	25.7764	106970	4215.14	2433.62	3.94048	2.37604	1.24856	0.00198058	NoSig
ETH_00002920-t26_1-p1	ETH_00002920-t26_1-p1 | transcript=ETH_00002920-t26_1 | gene=ETH_00002920 | organism=Eimeria_tenella_strain_Houghton | gene_product=hypothetical protein | transcript_product=hypothetical protein | location=HG675649:213185-216368(+) | protein_length=924 | s	1.60995e+06	1.66538e+06	1.79273e+06	204431	124654	94846.1	1.65132e-05	141310	56659.1	32712.2	40.0956	1.68935e+06	93717.3	54107.7	5.54753	11.9549	3.57953	0.00011569	Up
ETH_00002930-t26_1-p1	ETH_00002930-t26_1-p1 | transcript=ETH_00002930-t26_1 | gene=ETH_00002930 | organism=Eimeria_tenella_strain_Houghton | gene_product=gamma-glutamylcysteine synthetase, putative | transcript_product=gamma-glutamylcysteine synthetase, putative | location=HG67	31188.8	49774.7	41554.8	17637.3	19866.8	35534.9	0.101541	24346.3	9753.5	5631.19	40.0615	40839.4	9313.53	5377.17	22.8052	1.67744	0.746258	0.122888	NoSig
ETH_00002940-t26_1-p1	ETH_00002940-t26_1-p1 | transcript=ETH_00002940-t26_1 | gene=ETH_00002940 | organism=Eimeria_tenella_strain_Houghton | gene_product=hypothetical protein, conserved | transcript_product=hypothetical protein, conserved | location=HG675649:234413-235503(-) |	45707.1	24122.3	45279.5	236900	411605	236171	0.0120305	294892	101077	58356.9	34.276	38369.6	12340.4	7124.75	32.162	0.130114	-2.94215	0.0173661	Down
ETH_00002945-t26_1-p1	ETH_00002945-t26_1-p1 | transcript=ETH_00002945-t26_1 | gene=ETH_00002945 | organism=Eimeria_tenella_strain_Houghton | gene_product=hypothetical protein, conserved | transcript_product=hypothetical protein, conserved | location=HG675649:236543-237958(+) |	995527	799724	1.06516e+06	586975	276850	527845	0.0167975	463890	164658	95065.1	35.495	953470	137625	79457.7	14.4341	2.05538	1.03941	0.0234536	NoSig
ETH_00002955-t26_1-p1	ETH_00002955-t26_1-p1 | transcript=ETH_00002955-t26_1 | gene=ETH_00002955 | organism=Eimeria_tenella_strain_Houghton | gene_product=multisynthetase complex auxiliary component p43, putative | transcript_product=multisynthetase complex auxiliary component p	7.43218e+06	8.13678e+06	8.04969e+06	2.74846e+06	2.2545e+06	2.66341e+06	3.87112e-05	2.55546e+06	264083	152468	10.3341	7.87288e+06	384134	221780	4.8792	3.08081	1.62331	0.000189556	Up
ETH_00002960-t26_1-p1	ETH_00002960-t26_1-p1 | transcript=ETH_00002960-t26_1 | gene=ETH_00002960 | organism=Eimeria_tenella_strain_Houghton | gene_product=hypothetical protein, conserved | transcript_product=hypothetical protein, conserved | location=HG675649:247680-249415(+) |	29598.4	36128.9	38082.5	361.894	361.894	523456	0.4667	174727	302009	174365	172.846	34603.3	4443.07	2565.21	12.84	0.198042	-2.33612	0.499305	NoSig
ETH_00002965-t26_1-p1	ETH_00002965-t26_1-p1 | transcript=ETH_00002965-t26_1 | gene=ETH_00002965 | organism=Eimeria_tenella_strain_Houghton | gene_product=hypothetical protein, conserved | transcript_product=hypothetical protein, conserved | location=HG675649:250665-253019(+) |	2.17309e+06	2.28132e+06	2.02636e+06	668141	738198	679881	4.49533e-05	695406	37520.2	21662.3	5.39543	2.16026e+06	127963	73879.7	5.92353	3.10646	1.63527	0.000207323	Up
ETH_00002975-t26_1-p1	ETH_00002975-t26_1-p1 | transcript=ETH_00002975-t26_1 | gene=ETH_00002975 | organism=Eimeria_tenella_strain_Houghton | gene_product=hypothetical protein, conserved | transcript_product=hypothetical protein, conserved | location=HG675649:255576-262052(+) |	3.14305e+06	3.32975e+06	3.13096e+06	621617	655198	711898	3.36061e-06	662905	45631.1	26345.1	6.8835	3.20125e+06	111446	64343.5	3.48133	4.82913	2.27176	6.2685e-05	Up
ETH_00002980-t26_1-p1	ETH_00002980-t26_1-p1 | transcript=ETH_00002980-t26_1 | gene=ETH_00002980 | organism=Eimeria_tenella_strain_Houghton | gene_product=DEAD/DEAH box helicase, putative | transcript_product=DEAD/DEAH box helicase, putative | location=HG675649:262643-272047(+)	3.55606e+06	3.39676e+06	3.47414e+06	1.9875e+06	1.77802e+06	1.32257e+06	0.000908859	1.69603e+06	339966	196280	20.0448	3.47565e+06	79660.5	45992	2.29196	2.04929	1.03512	0.00188841	NoSig
ETH_00002990-t26_1-p1	ETH_00002990-t26_1-p1 | transcript=ETH_00002990-t26_1 | gene=ETH_00002990 | organism=Eimeria_tenella_strain_Houghton | gene_product=hypothetical protein | transcript_product=hypothetical protein | location=HG675799:2251-2883(+) | protein_length=210 | seque	51133.2	58215.1	55341.8	361.894	361.894	361.894	1.20173e-05	361.894	0	0	0	54896.7	3561.84	2056.43	6.48827	151.693	7.24501	0.000102169	Up
ETH_00003005-t26_1-p1	ETH_00003005-t26_1-p1 | transcript=ETH_00003005-t26_1 | gene=ETH_00003005 | organism=Eimeria_tenella_strain_Houghton | gene_product=hypothetical protein | transcript_product=hypothetical protein | location=HG675932:175-2507(-) | protein_length=559 | sequen	183213	179510	190832	113696	109693	106014	4.85251e-05	109801	3841.98	2218.17	3.49903	184518	5772.65	3332.84	3.1285	1.68048	0.748871	0.000218317	NoSig
ETH_00003020-t26_1-p1	ETH_00003020-t26_1-p1 | transcript=ETH_00003020-t26_1 | gene=ETH_00003020 | organism=Eimeria_tenella_strain_Houghton | gene_product=hypothetical protein, conserved | transcript_product=hypothetical protein, conserved | location=HG675930:2144-3139(+) | prot	115482	88781.7	96934.8	361.894	361.894	3491.29	0.000241374	1405.03	1806.76	1043.13	128.592	100399	13683.1	7899.96	13.6287	71.4574	6.15901	0.000671916	Up
ETH_00003050-t26_1-p1	ETH_00003050-t26_1-p1 | transcript=ETH_00003050-t26_1 | gene=ETH_00003050 | organism=Eimeria_tenella_strain_Houghton | gene_product=hypothetical protein, conserved | transcript_product=hypothetical protein, conserved | location=HG676868:5139-6152(-) | prot	361.894	361.894	361.894	1.70361e+06	1.34494e+06	1.7769e+06	0.000272019	1.60848e+06	231160	133460	14.3713	361.894	0	0	0	0.000224991	-12.1178	0.000736794	Down
ETH_00003060-t26_1-p1	ETH_00003060-t26_1-p1 | transcript=ETH_00003060-t26_1 | gene=ETH_00003060 | organism=Eimeria_tenella_strain_Houghton | gene_product=hypothetical protein, conserved | transcript_product=hypothetical protein, conserved | location=HG675242:9485-11748(-) | pro	49202.2	48166.1	61955.7	11265.4	285022	163589	0.275175	153292	137169	79194.4	89.4818	53108	7679.85	4433.96	14.4608	0.346449	-1.52928	0.306763	NoSig
ETH_00003085-t26_1-p1	ETH_00003085-t26_1-p1 | transcript=ETH_00003085-t26_1 | gene=ETH_00003085 | organism=Eimeria_tenella_strain_Houghton | gene_product=hypothetical protein | transcript_product=hypothetical protein | location=HG676040:319-2712(-) | protein_length=797 | sequen	25456.6	26929.2	31877.8	35990.9	361.894	361.894	0.258201	12238.2	20570.4	11876.3	168.083	28087.9	3363.8	1942.09	11.976	2.29509	1.19855	0.289326	NoSig
ETH_00003115-t26_1-p1	ETH_00003115-t26_1-p1 | transcript=ETH_00003115-t26_1 | gene=ETH_00003115 | organism=Eimeria_tenella_strain_Houghton | gene_product=hypothetical protein | transcript_product=hypothetical protein | location=HG677755:4-2327(+) | protein_length=411 | sequence	161155	149075	148939	43122.7	361.894	361.894	0.000730717	14615.5	24688	14253.6	168.916	153056	7013.66	4049.34	4.5824	10.4722	3.38849	0.00158267	Up
ETH_00003125-t26_1-p1	ETH_00003125-t26_1-p1 | transcript=ETH_00003125-t26_1 | gene=ETH_00003125 | organism=Eimeria_tenella_strain_Houghton | gene_product=hypothetical protein | transcript_product=hypothetical protein | location=HG675929:400-2374(+) | protein_length=201 | sequen	139041	141392	166215	19253.2	361.894	115929	0.0480472	45181.3	61993	35791.7	137.209	148882	15056.1	8692.65	10.1127	3.29522	1.72037	0.0615138	Up
ETH_00003145-t26_1-p1	ETH_00003145-t26_1-p1 | transcript=ETH_00003145-t26_1 | gene=ETH_00003145 | organism=Eimeria_tenella_strain_Houghton | gene_product=hypothetical protein | transcript_product=hypothetical protein | location=HG676495:5453-7841(-) | protein_length=636 | seque	398820	371895	380609	93382.9	21818.9	361.894	0.000293621	38521.2	48707.8	28121.5	126.444	383775	13738.6	7931.97	3.57986	9.96268	3.31653	0.000780268	Up
ETH_00003190-t26_1-p1	ETH_00003190-t26_1-p1 | transcript=ETH_00003190-t26_1 | gene=ETH_00003190 | organism=Eimeria_tenella_strain_Houghton | gene_product=RNA binding protein, putative | transcript_product=RNA binding protein, putative | location=HG673758:18655-22356(+) | protei	419612	353797	499898	4292.8	361.894	84227.3	0.00142442	29627.3	47325.8	27323.5	159.737	424436	73169.6	42244.5	17.2393	14.3258	3.84055	0.00268794	Up
ETH_00003205-t26_1-p1	ETH_00003205-t26_1-p1 | transcript=ETH_00003205-t26_1 | gene=ETH_00003205 | organism=Eimeria_tenella_strain_Houghton | gene_product=hypothetical protein, conserved | transcript_product=hypothetical protein, conserved | location=HG673758:40221-43333(+) | pr	186349	181791	176041	23933.1	361.894	9179.59	2.22538e-05	11158.2	11909.5	6875.95	106.733	181394	5165.36	2982.22	2.84759	16.2566	4.02295	0.000136669	Up
ETH_00003215-t26_1-p1	ETH_00003215-t26_1-p1 | transcript=ETH_00003215-t26_1 | gene=ETH_00003215 | organism=Eimeria_tenella_strain_Houghton | gene_product=Similar to protein required for cell viability Yjl010cp, related | transcript_product=Similar to protein required for cell v	241145	302990	342358	361.894	361.894	361.894	0.000557842	361.894	0	0	0	295498	51020.9	29457	17.2661	816.53	9.67336	0.0012802	Up
ETH_00003225-t26_1-p1	ETH_00003225-t26_1-p1 | transcript=ETH_00003225-t26_1 | gene=ETH_00003225 | organism=Eimeria_tenella_strain_Houghton | gene_product=U2 snRNP auxiliary factor small subunit, putative | transcript_product=U2 snRNP auxiliary factor small subunit, putative | l	395352	389436	439880	4.93841e+06	6.15571e+06	4.97912e+06	0.000243901	5.35775e+06	691356	399154	12.9039	408223	27575.2	15920.5	6.75493	0.076193	-3.7142	0.000676096	Down
ETH_00003230-t26_1-p1	ETH_00003230-t26_1-p1 | transcript=ETH_00003230-t26_1 | gene=ETH_00003230 | organism=Eimeria_tenella_strain_Houghton | gene_product=hypothetical protein, conserved | transcript_product=hypothetical protein, conserved | location=HG673758:68124-69342(+) | pr	83488.3	79104.1	85569.6	8610.22	361.894	361.894	1.84879e-05	3111.34	4762.17	2749.44	153.059	82720.7	3300.41	1905.49	3.98983	26.5869	4.73264	0.000123273	Up
ETH_00003235-t26_1-p1	ETH_00003235-t26_1-p1 | transcript=ETH_00003235-t26_1 | gene=ETH_00003235 | organism=Eimeria_tenella_strain_Houghton | gene_product=hypothetical protein, conserved | transcript_product=hypothetical protein, conserved | location=HG673758:69465-84269(-) | pr	358336	470534	452556	217231	155784	186617	0.00352317	186544	30723.6	17738.3	16.4699	427142	60262.1	34792.4	14.1082	2.28977	1.1952	0.00588592	NoSig
ETH_00003260-t26_1-p1	ETH_00003260-t26_1-p1 | transcript=ETH_00003260-t26_1 | gene=ETH_00003260 | organism=Eimeria_tenella_strain_Houghton | gene_product=ubiquitin carboxyl-terminal hydrolase, putative | transcript_product=ubiquitin carboxyl-terminal hydrolase, putative | locat	784962	815175	827824	559633	222766	526930	0.0259977	436443	185771	107255	42.5647	809320	22022.6	12714.7	2.72112	1.85436	0.890918	0.0348337	NoSig
ETH_00003310-t26_1-p1	ETH_00003310-t26_1-p1 | transcript=ETH_00003310-t26_1 | gene=ETH_00003310 | organism=Eimeria_tenella_strain_Houghton | gene_product=hypothetical protein | transcript_product=hypothetical protein | location=HG675977:309-2381(+) | protein_length=147 | sequen	2.74472e+06	2.64495e+06	2.69362e+06	930021	751477	1.23049e+06	0.000269386	970663	242080	139765	24.9396	2.69443e+06	49893.7	28806.2	1.85174	2.77587	1.47294	0.000730492	NoSig
ETH_00003365-t26_1-p1	ETH_00003365-t26_1-p1 | transcript=ETH_00003365-t26_1 | gene=ETH_00003365 | organism=Eimeria_tenella_strain_Houghton | gene_product=Autophagy-related protein 3, related | transcript_product=Autophagy-related protein 3, related | location=HG676513:399-899(-	84238.4	85703.6	129241	265756	58639.7	78452.1	0.636233	134283	114290	65985.1	85.1111	99727.5	25569.6	14762.6	25.6395	0.742668	-0.42921	0.662581	NoSig
ETH_00003395-t26_1-p1	ETH_00003395-t26_1-p1 | transcript=ETH_00003395-t26_1 | gene=ETH_00003395 | organism=Eimeria_tenella_strain_Houghton | gene_product=glutathione reductase, putative | transcript_product=glutathione reductase, putative | location=HG676951:5044-7724(-) | prot	1.87935e+06	1.97021e+06	1.62721e+06	692906	368233	365674	0.000831816	475605	188193	108653	39.5692	1.82559e+06	177707	102599	9.73422	3.83845	1.94053	0.00175795	Up
ETH_00003425-t26_1-p1	ETH_00003425-t26_1-p1 | transcript=ETH_00003425-t26_1 | gene=ETH_00003425 | organism=Eimeria_tenella_strain_Houghton | gene_product=hypothetical protein, conserved | transcript_product=hypothetical protein, conserved | location=HG678399:171-3335(-) | prote	530919	533774	565000	336404	228276	288368	0.00144732	284349	54176	31278.5	19.0526	543231	18906.2	10915.5	3.48032	1.91044	0.933902	0.00271401	NoSig
ETH_00003435-t26_1-p1	ETH_00003435-t26_1-p1 | transcript=ETH_00003435-t26_1 | gene=ETH_00003435 | organism=Eimeria_tenella_strain_Houghton | gene_product=WD domain, G-beta repeat-containing protein, putative | transcript_product=WD domain, G-beta repeat-containing protein, puta	14930.1	16942.5	16089.1	361.894	13804.7	23503.1	0.637285	12556.6	11621	6709.38	92.5491	15987.2	1010.03	583.142	6.31773	1.27322	0.348479	0.663098	NoSig
ETH_00003460-t26_1-p1	ETH_00003460-t26_1-p1 | transcript=ETH_00003460-t26_1 | gene=ETH_00003460 | organism=Eimeria_tenella_strain_Houghton | gene_product=actin, putative | transcript_product=actin, putative | location=HG678236:76-3085(+) | protein_length=189 | sequence_SO=super	1.08479e+06	953273	1.1457e+06	227996	105444	159348	0.000179443	164263	61423.5	35462.9	37.3935	1.06125e+06	98347.8	56781.1	9.26712	6.46071	2.69169	0.000537206	Up
ETH_00003485-t26_1-p1	ETH_00003485-t26_1-p1 | transcript=ETH_00003485-t26_1 | gene=ETH_00003485 | organism=Eimeria_tenella_strain_Houghton | gene_product=hypothetical protein, conserved | transcript_product=hypothetical protein, conserved | location=HG678042:192-2670(+) | prote	693113	821703	860142	342445	154265	69996.3	0.00316804	188902	139488	80533.3	73.8413	791652	87475.2	50503.8	11.0497	4.19081	2.06723	0.0053563	Up
ETH_00003500-t26_1-p1	ETH_00003500-t26_1-p1 | transcript=ETH_00003500-t26_1 | gene=ETH_00003500 | organism=Eimeria_tenella_strain_Houghton | gene_product=N-ethylmaleimide-sensitive factor, putative | transcript_product=N-ethylmaleimide-sensitive factor, putative | location=HG67	365762	329316	339674	361.894	10707.2	361.894	7.37327e-06	3810.34	5972.89	3448.45	156.755	344917	18780.6	10843	5.44496	90.5213	6.50019	8.15497e-05	Up
ETH_00003520-t26_1-p1	ETH_00003520-t26_1-p1 | transcript=ETH_00003520-t26_1 | gene=ETH_00003520 | organism=Eimeria_tenella_strain_Houghton | gene_product=hypothetical protein, conserved | transcript_product=hypothetical protein, conserved | location=HG676755:2056-3666(-) | prot	3.5501e+06	4.41142e+06	4.14146e+06	911698	668937	839399	0.000258242	806678	124644	71963.3	15.4515	4.03432e+06	440541	254347	10.9198	5.00116	2.32226	0.0007075	Up
ETH_00003525-t26_1-p1	ETH_00003525-t26_1-p1 | transcript=ETH_00003525-t26_1 | gene=ETH_00003525 | organism=Eimeria_tenella_strain_Houghton | gene_product=hypothetical protein, conserved | transcript_product=hypothetical protein, conserved | location=HG676755:5171-9640(-) | prot	8038.98	7634.33	16410.6	361.894	361.894	361.894	0.0225088	361.894	0	0	0	10694.6	4954.29	2860.36	46.325	29.5518	4.88517	0.0306053	Up
ETH_00003535-t26_1-p1	ETH_00003535-t26_1-p1 | transcript=ETH_00003535-t26_1 | gene=ETH_00003535 | organism=Eimeria_tenella_strain_Houghton | gene_product=hypothetical protein, conserved | transcript_product=hypothetical protein, conserved | location=HG678099:4562-5416(+) | prot	30038	26504.6	26205.5	361.894	361.894	6368.75	0.000427561	2364.18	3468.06	2002.29	146.692	27582.7	2131.59	1230.67	7.72801	11.6669	3.54435	0.00102761	Up
ETH_00003540-t26_1-p1	ETH_00003540-t26_1-p1 | transcript=ETH_00003540-t26_1 | gene=ETH_00003540 | organism=Eimeria_tenella_strain_Houghton | gene_product=centrosomal protein, putative | transcript_product=centrosomal protein, putative | location=HG674553:320-6008(+) | protein_l	70534.7	56006.4	48839	36033.9	361.894	20076.2	0.0308672	18824	17868.9	10316.6	94.9263	58460.1	11054	6382.03	18.9086	3.10561	1.63488	0.0407188	Up
ETH_00003550-t26_1-p1	ETH_00003550-t26_1-p1 | transcript=ETH_00003550-t26_1 | gene=ETH_00003550 | organism=Eimeria_tenella_strain_Houghton | gene_product=60S Ribosomal protein L36, putative | transcript_product=60S Ribosomal protein L36, putative | location=HG674553:14235-15073	1.06574e+06	1.30912e+06	921413	545719	636374	661598	0.0150144	614564	60940.8	35184.2	9.91611	1.09876e+06	195950	113132	17.8338	1.78786	0.838237	0.0211743	NoSig
ETH_00003570-t26_1-p1	ETH_00003570-t26_1-p1 | transcript=ETH_00003570-t26_1 | gene=ETH_00003570 | organism=Eimeria_tenella_strain_Houghton | gene_product=cysteine proteinase, putative | transcript_product=cysteine proteinase, putative | location=HG674553:37510-39048(-) | protei	1.87554e+07	1.93697e+07	1.93636e+07	6.46869e+06	8.12614e+06	5.9027e+06	6.01671e-05	6.83251e+06	1.15551e+06	667133	16.9119	1.91629e+07	352934	203767	1.84176	2.80466	1.48783	0.000252617	NoSig
ETH_00003580-t26_1-p1	ETH_00003580-t26_1-p1 | transcript=ETH_00003580-t26_1 | gene=ETH_00003580 | organism=Eimeria_tenella_strain_Houghton | gene_product=DNA replication licensing factor, putative | transcript_product=DNA replication licensing factor, putative | location=HG6745	551195	546979	447153	472569	523389	487239	0.607418	494399	26155.6	15100.9	5.29038	515109	58889.5	33999.9	11.4324	1.04189	0.059202	0.6359	NoSig
ETH_00003645-t26_1-p1	ETH_00003645-t26_1-p1 | transcript=ETH_00003645-t26_1 | gene=ETH_00003645 | organism=Eimeria_tenella_strain_Houghton | gene_product=hypothetical protein, conserved | transcript_product=hypothetical protein, conserved | location=HG674553:106479-107110(-) |	19587.8	25906.3	23899.4	361.894	361.894	361.894	0.00025786	361.894	0	0	0	23131.2	3228.55	1864.01	13.9576	63.9169	5.99813	0.0007075	Up
ETH_00003650-t26_1-p1	ETH_00003650-t26_1-p1 | transcript=ETH_00003650-t26_1 | gene=ETH_00003650 | organism=Eimeria_tenella_strain_Houghton | gene_product=tyrosyl-tRNA synthetase, putative | transcript_product=tyrosyl-tRNA synthetase, putative | location=HG674553:107853-111187(+	3.43304e+06	3.75476e+06	3.62079e+06	1.28558e+06	1.33219e+06	1.27845e+06	1.70108e-05	1.29874e+06	29185	16850	2.24718	3.60287e+06	161608	93304.4	4.48554	2.77412	1.47203	0.000117794	NoSig
ETH_00003660-t26_1-p1	ETH_00003660-t26_1-p1 | transcript=ETH_00003660-t26_1 | gene=ETH_00003660 | organism=Eimeria_tenella_strain_Houghton | gene_product=hypothetical protein, conserved | transcript_product=hypothetical protein, conserved | location=HG674553:125244-132866(-) |	646696	659710	798129	767201	838997	959101	0.106687	855100	96958.2	55978.8	11.3388	701512	83925.6	48454.5	11.9635	0.820385	-0.285626	0.1284	NoSig
ETH_00003665-t26_1-p1	ETH_00003665-t26_1-p1 | transcript=ETH_00003665-t26_1 | gene=ETH_00003665 | organism=Eimeria_tenella_strain_Houghton | gene_product=lactoylglutathione lyase, putative | transcript_product=lactoylglutathione lyase, putative | location=HG674553:133624-135515	5.11916e+06	4.94435e+06	5.31172e+06	625969	911577	955597	8.42147e-06	831048	178962	103324	21.5345	5.12508e+06	183757	106092	3.58546	6.16701	2.62457	8.60532e-05	Up
ETH_00003675-t26_1-p1	ETH_00003675-t26_1-p1 | transcript=ETH_00003675-t26_1 | gene=ETH_00003675 | organism=Eimeria_tenella_strain_Houghton | gene_product=protein tyrosine phosphatase-like domian-containing protein, putative | transcript_product=protein tyrosine phosphatase-like	3.50171e+06	3.89047e+06	3.55507e+06	1.77178e+06	1.84608e+06	1.95821e+06	0.000177171	1.85869e+06	93854.5	54186.9	5.0495	3.64908e+06	210738	121670	5.7751	1.96326	0.973251	0.000535775	NoSig
ETH_00003690-t26_1-p1	ETH_00003690-t26_1-p1 | transcript=ETH_00003690-t26_1 | gene=ETH_00003690 | organism=Eimeria_tenella_strain_Houghton | gene_product=WD-40 repeat protein, putative | transcript_product=WD-40 repeat protein, putative | location=HG674553:153797-156802(-) | pr	117203	123492	90465.6	50011.1	11406.2	75847.2	0.038539	45754.8	32430.6	18723.8	70.8792	110387	17536.6	10124.7	15.8865	2.41258	1.27057	0.050065	NoSig
ETH_00003725-t26_1-p1	ETH_00003725-t26_1-p1 | transcript=ETH_00003725-t26_1 | gene=ETH_00003725 | organism=Eimeria_tenella_strain_Houghton | gene_product=hypothetical protein | transcript_product=hypothetical protein | location=HG678339:3336-3998(-) | protein_length=85 | sequen	98353.9	105706	110044	42295.3	51498.3	201744	0.910657	98512.7	89519.7	51684.2	90.8712	104701	5909.47	3411.83	5.64412	1.06282	0.087897	0.918345	NoSig
ETH_00003730-t26_1-p1	ETH_00003730-t26_1-p1 | transcript=ETH_00003730-t26_1 | gene=ETH_00003730 | organism=Eimeria_tenella_strain_Houghton | gene_product=SAG family member | transcript_product=SAG family member | location=HG678334:2439-3573(-) | protein_length=254 | sequence_SO	154890	193373	208484	76282.1	55630.6	49911.2	0.00219125	60608	13872.2	8009.1	22.8884	185582	27633.3	15954.1	14.89	3.06201	1.61448	0.00388922	Up
ETH_00003735-t26_1-p1	ETH_00003735-t26_1-p1 | transcript=ETH_00003735-t26_1 | gene=ETH_00003735 | organism=Eimeria_tenella_strain_Houghton | gene_product=Transcriptional regulator bolA, related | transcript_product=Transcriptional regulator bolA, related | location=HG678333:194	54360.9	66192.5	61180.6	361.894	361.894	361.894	6.17346e-05	361.894	0	0	0	60578	5938.82	3428.78	9.80359	167.391	7.38708	0.00025829	Up
ETH_00003760-t26_1-p1	ETH_00003760-t26_1-p1 | transcript=ETH_00003760-t26_1 | gene=ETH_00003760 | organism=Eimeria_tenella_strain_Houghton | gene_product=glycerophosphoryl diester phosphodiesterase protein, putative | transcript_product=glycerophosphoryl diester phosphodiestera	1.40916e+06	1.42075e+06	478051	352924	347032	326300	0.0716387	342085	13984.2	8073.79	4.08794	1.10265e+06	540951	312318	49.0591	3.22333	1.68855	0.088722	NoSig
ETH_00003775-t26_1-p1	ETH_00003775-t26_1-p1 | transcript=ETH_00003775-t26_1 | gene=ETH_00003775 | organism=Eimeria_tenella_strain_Houghton | gene_product=hypothetical protein | transcript_product=hypothetical protein | location=HG678255:280-3879(-) | protein_length=1200 | seque	35017.8	41027.6	39621.5	361.894	361.894	23583	0.0186107	8102.26	13406.7	7740.37	165.469	38555.6	3143.52	1814.91	8.1532	4.75862	2.25054	0.0257297	Up
ETH_00003820-t26_1-p1	ETH_00003820-t26_1-p1 | transcript=ETH_00003820-t26_1 | gene=ETH_00003820 | organism=Eimeria_tenella_strain_Houghton | gene_product=hypothetical protein | transcript_product=hypothetical protein | location=HG678045:3510-5668(+) | protein_length=250 | seque	8047.58	8157.14	7893.51	361.894	361.894	361.894	5.91962e-08	361.894	0	0	0	8032.75	132.438	76.463	1.64872	22.1964	4.47225	8.83874e-06	Up
ETH_00003905-t26_1-p1	ETH_00003905-t26_1-p1 | transcript=ETH_00003905-t26_1 | gene=ETH_00003905 | organism=Eimeria_tenella_strain_Houghton | gene_product=LOC496282 protein, related | transcript_product=LOC496282 protein, related | location=HG675710:205524-207447(+) | protein_le	6252.4	6530.62	8026.89	361.894	361.894	361.894	0.000282622	361.894	0	0	0	6936.64	954.377	551.01	13.7585	19.1676	4.2606	0.000758635	Up
ETH_00003915-t26_1-p1	ETH_00003915-t26_1-p1 | transcript=ETH_00003915-t26_1 | gene=ETH_00003915 | organism=Eimeria_tenella_strain_Houghton | gene_product=phosphofructokinase, putative | transcript_product=phosphofructokinase, putative | location=HG675710:214955-222381(-) | prot	3.65805e+07	3.89178e+07	3.74561e+07	1.90027e+07	1.58203e+07	1.65739e+07	6.36771e-05	1.71323e+07	1.66303e+06	960151	9.70699	3.76515e+07	1.18083e+06	681752	3.13621	2.19769	1.13599	0.000261832	NoSig
ETH_00003975-t26_1-p1	ETH_00003975-t26_1-p1 | transcript=ETH_00003975-t26_1 | gene=ETH_00003975 | organism=Eimeria_tenella_strain_Houghton | gene_product=hypothetical protein, conserved | transcript_product=hypothetical protein, conserved | location=HG675696:34441-38041(-) | pr	43926.7	49175.8	54937.1	93735	96494.4	159317	0.036135	116515	37092.7	21415.5	31.835	49346.5	5507.22	3179.59	11.1603	0.423519	-1.2395	0.04707	NoSig
ETH_00003980-t26_1-p1	ETH_00003980-t26_1-p1 | transcript=ETH_00003980-t26_1 | gene=ETH_00003980 | organism=Eimeria_tenella_strain_Houghton | gene_product=peptidyl-prolyl cis-trans isomerase, cyclophylin protein, putative | transcript_product=peptidyl-prolyl cis-trans isomerase,	66766.1	77978.2	77926.3	361.894	64163.6	94874.5	0.494436	53133.3	48212.1	27835.3	90.738	74223.5	6458.4	3728.76	8.70128	1.39693	0.482259	0.526619	NoSig
ETH_00004000-t26_1-p1	ETH_00004000-t26_1-p1 | transcript=ETH_00004000-t26_1 | gene=ETH_00004000 | organism=Eimeria_tenella_strain_Houghton | gene_product=hypothetical protein | transcript_product=hypothetical protein | location=HG677949:2904-7541(-) | protein_length=956 | seque	22074.6	25309.2	23000	58978.1	14146.9	17668	0.661774	30264.3	24929.1	14392.8	82.3711	23461.3	1665.92	961.818	7.10071	0.775212	-0.367337	0.685593	NoSig
ETH_00004005-t26_1-p1	ETH_00004005-t26_1-p1 | transcript=ETH_00004005-t26_1 | gene=ETH_00004005 | organism=Eimeria_tenella_strain_Houghton | gene_product=hypothetical protein | transcript_product=hypothetical protein | location=HG675694:3296-6744(+) | protein_length=407 | seque	209588	220418	152923	253995	11783.8	361.894	0.283498	88713.5	143252	82706.5	161.477	194310	36248.7	20928.2	18.6551	2.1903	1.13113	0.315599	NoSig
ETH_00004020-t26_1-p1	ETH_00004020-t26_1-p1 | transcript=ETH_00004020-t26_1 | gene=ETH_00004020 | organism=Eimeria_tenella_strain_Houghton | gene_product=CCR4-Not complex component, Not1 domain-containing protein, conserved, putative | transcript_product=CCR4-Not complex compon	423473	475481	483460	256182	67483.6	48572.4	0.00811597	124079	114795	66276.7	92.517	460804	32575.5	18807.5	7.06927	3.71379	1.89289	0.0122793	Up
ETH_00004040-t26_1-p1	ETH_00004040-t26_1-p1 | transcript=ETH_00004040-t26_1 | gene=ETH_00004040 | organism=Eimeria_tenella_strain_Houghton | gene_product=ARF1-directed GTPase-activating protein, putative | transcript_product=ARF1-directed GTPase-activating protein, putative | l	595995	610782	449188	258206	250544	86409.1	0.00971161	198387	97051	56032.4	48.9201	551988	89334.4	51577.3	16.1841	2.78239	1.47632	0.0143305	NoSig
ETH_00004050-t26_1-p1	ETH_00004050-t26_1-p1 | transcript=ETH_00004050-t26_1 | gene=ETH_00004050 | organism=Eimeria_tenella_strain_Houghton | gene_product=26S proteasome non-ATPase regulatory subunit, putative | transcript_product=26S proteasome non-ATPase regulatory subunit, pu	2.29888e+06	2.27239e+06	2.35118e+06	607846	654421	522414	2.86087e-06	594894	66949.9	38653.6	11.2541	2.30749e+06	40093.7	23148.1	1.73755	3.87882	1.95562	5.8596e-05	Up
ETH_00004080-t26_1-p1	ETH_00004080-t26_1-p1 | transcript=ETH_00004080-t26_1 | gene=ETH_00004080 | organism=Eimeria_tenella_strain_Houghton | gene_product=Gpi16 subunit, GPI transamidase domain-containing protein, putative | transcript_product=Gpi16 subunit, GPI transamidase dom	113183	125839	124538	334428	250587	290743	0.0022435	291919	41933.3	24210.2	14.3647	121187	6962.32	4019.7	5.74512	0.415138	-1.26834	0.00397605	NoSig
ETH_00004095-t26_1-p1	ETH_00004095-t26_1-p1 | transcript=ETH_00004095-t26_1 | gene=ETH_00004095 | organism=Eimeria_tenella_strain_Houghton | gene_product=DNA mismatch repair protein, putative | transcript_product=DNA mismatch repair protein, putative | location=HG675689:66368-7	55146.6	54205.1	57207.9	40102.2	361.894	361.894	0.0342888	13608.7	22944.1	13246.8	168.599	55519.8	1535.82	886.705	2.76625	4.07974	2.02848	0.0449594	Up
ETH_00004100-t26_1-p1	ETH_00004100-t26_1-p1 | transcript=ETH_00004100-t26_1 | gene=ETH_00004100 | organism=Eimeria_tenella_strain_Houghton | gene_product=hypothetical protein, conserved | transcript_product=hypothetical protein, conserved | location=HG675689:73351-79745(-) | pr	44009	49572.2	50311.2	121271	361.894	361.894	0.865254	40665.1	69807.2	40303.2	171.664	47964.2	3445.12	1989.04	7.1827	1.17949	0.238167	0.877373	NoSig
ETH_00004110-t26_1-p1	ETH_00004110-t26_1-p1 | transcript=ETH_00004110-t26_1 | gene=ETH_00004110 | organism=Eimeria_tenella_strain_Houghton | gene_product=lysine decarboxylase, putative | transcript_product=lysine decarboxylase, putative | location=HG675689:85000-91110(-) | prot	8.24985e+06	8.44879e+06	8.13119e+06	2.89851e+06	5.53057e+06	2.54892e+06	0.00814334	3.65933e+06	1.62993e+06	941043	44.5418	8.27661e+06	160480	92653	1.93895	2.26178	1.17746	0.0123051	NoSig
ETH_00004115-t26_1-p1	ETH_00004115-t26_1-p1 | transcript=ETH_00004115-t26_1 | gene=ETH_00004115 | organism=Eimeria_tenella_strain_Houghton | gene_product=hypothetical protein, conserved | transcript_product=hypothetical protein, conserved | location=HG675689:92448-96746(-) | pr	118876	126893	92813.9	36277.2	18546.2	361.894	0.00294385	18395.1	17958.1	10368.1	97.6245	112861	17818.1	10287.3	15.7877	6.13538	2.61715	0.00502347	Up
ETH_00004145-t26_1-p1	ETH_00004145-t26_1-p1 | transcript=ETH_00004145-t26_1 | gene=ETH_00004145 | organism=Eimeria_tenella_strain_Houghton | gene_product=endonuclease/exonuclease/phosphatase domain-containing protein, putative | transcript_product=endonuclease/exonuclease/phosp	110699	106802	94375.6	361.894	361.894	27168.1	0.0007502	9297.29	15476.6	8935.39	166.463	103959	8524.88	4921.84	8.20026	11.1816	3.48306	0.00161317	Up
ETH_00004150-t26_1-p1	ETH_00004150-t26_1-p1 | transcript=ETH_00004150-t26_1 | gene=ETH_00004150 | organism=Eimeria_tenella_strain_Houghton | gene_product=GDP-fucose transporter 1, putative | transcript_product=GDP-fucose transporter 1, putative | location=HG675689:132587-134185	55863.4	56704.1	38758.5	361.894	361.894	361.894	0.00102021	361.894	0	0	0	50442	10126.9	5846.78	20.0764	139.383	7.12291	0.00205505	Up
ETH_00004165-t26_1-p1	ETH_00004165-t26_1-p1 | transcript=ETH_00004165-t26_1 | gene=ETH_00004165 | organism=Eimeria_tenella_strain_Houghton | gene_product=Appr-1-p processing enzyme family domain-containing protein, putative | transcript_product=Appr-1-p processing enzyme family	503494	558885	538850	83949.2	67310.5	301750	0.00773342	151003	130815	75526.2	86.6308	533743	28046.5	16192.6	5.25468	3.53464	1.82156	0.0117526	Up
ETH_00004180-t26_1-p1	ETH_00004180-t26_1-p1 | transcript=ETH_00004180-t26_1 | gene=ETH_00004180 | organism=Eimeria_tenella_strain_Houghton | gene_product=CMGC kinase, MAPK family (ERK) TgMAPK-1, putative | transcript_product=CMGC kinase, MAPK family (ERK) TgMAPK-1, putative | l	180109	211920	228991	361.894	27554.3	361.894	0.000309665	9426.03	15699.5	9064.13	166.555	207007	24809	14323.5	11.9846	21.9612	4.45688	0.000811016	Up
ETH_00004185-t26_1-p1	ETH_00004185-t26_1-p1 | transcript=ETH_00004185-t26_1 | gene=ETH_00004185 | organism=Eimeria_tenella_strain_Houghton | gene_product=protein phosphatase 2C, putative | transcript_product=protein phosphatase 2C, putative | location=HG675689:171788-175010(-)	408595	467366	427004	96414.8	77337.5	78597.4	4.50537e-05	84116.6	10669.2	6159.86	12.6838	434322	30061.2	17355.9	6.92142	5.16333	2.3683	0.000207386	Up
ETH_00004195-t26_1-p1	ETH_00004195-t26_1-p1 | transcript=ETH_00004195-t26_1 | gene=ETH_00004195 | organism=Eimeria_tenella_strain_Houghton | gene_product=hypothetical protein, conserved | transcript_product=hypothetical protein, conserved | location=HG675689:181850-182995(+) |	81201.3	101214	97926.5	361.894	11818.7	361.894	0.000253836	4180.84	6614.6	3818.94	158.212	93447.3	10732	6196.13	11.4846	22.3514	4.48229	0.000699541	Up
ETH_00004210-t26_1-p1	ETH_00004210-t26_1-p1 | transcript=ETH_00004210-t26_1 | gene=ETH_00004210 | organism=Eimeria_tenella_strain_Houghton | gene_product=hypothetical protein, conserved | transcript_product=hypothetical protein, conserved | location=HG675689:191131-193083(-) |	63366.3	56462.8	58336.4	361.894	361.894	361.894	8.84821e-06	361.894	0	0	0	59388.5	3569.97	2061.12	6.01122	164.105	7.35847	8.69892e-05	Up
ETH_00004260-t26_1-p1	ETH_00004260-t26_1-p1 | transcript=ETH_00004260-t26_1 | gene=ETH_00004260 | organism=Eimeria_tenella_strain_Houghton | gene_product=proliferation-associated protein 2g4, putative | transcript_product=proliferation-associated protein 2g4, putative | locatio	2.19443e+06	2.14124e+06	1.88934e+06	644035	653185	716697	0.000131648	671306	39575.7	22849.1	5.89533	2.075e+06	162975	94093.7	7.85422	3.09099	1.62807	0.000438643	Up
ETH_00004265-t26_1-p1	ETH_00004265-t26_1-p1 | transcript=ETH_00004265-t26_1 | gene=ETH_00004265 | organism=Eimeria_tenella_strain_Houghton | gene_product=hypothetical protein, conserved | transcript_product=hypothetical protein, conserved | location=HG675689:227830-228684(+) |	289510	299630	327790	279149	87131.4	226528	0.138089	197603	99223.1	57286.5	50.2134	305643	19835.6	11452.1	6.48978	1.54676	0.629245	0.16227	NoSig
ETH_00004290-t26_1-p1	ETH_00004290-t26_1-p1 | transcript=ETH_00004290-t26_1 | gene=ETH_00004290 | organism=Eimeria_tenella_strain_Houghton | gene_product=hypothetical protein, conserved | transcript_product=hypothetical protein, conserved | location=HG675689:239975-240596(+) |	737624	704864	751847	75978.6	308153	239032	0.0017267	207721	119212	68827	57.3904	731445	24093.3	13910.3	3.29394	3.52128	1.8161	0.00314892	Up
ETH_00004310-t26_1-p1	ETH_00004310-t26_1-p1 | transcript=ETH_00004310-t26_1 | gene=ETH_00004310 | organism=Eimeria_tenella_strain_Houghton | gene_product=Cyclin-dependent serine/threonine protein kinase | transcript_product=Cyclin-dependent serine/threonine protein kinase | loc	63735.1	81900.8	76541.3	19223.4	8610.36	361.894	0.0010846	9398.56	9455.43	5459.09	100.605	74059.1	9333.72	5388.83	12.6031	7.87983	2.97817	0.00215209	Up
ETH_00004325-t26_1-p1	ETH_00004325-t26_1-p1 | transcript=ETH_00004325-t26_1 | gene=ETH_00004325 | organism=Eimeria_tenella_strain_Houghton | gene_product=hypothetical protein | transcript_product=hypothetical protein | location=HG675679:5648-7346(+) | protein_length=216 | seque	65911.5	56553.8	55560.7	16969.6	361.894	7389.27	0.000936487	8240.27	8336.52	4813.09	101.168	59342	5710.99	3297.24	9.62386	7.20146	2.84829	0.00193034	Up
ETH_00004335-t26_1-p1	ETH_00004335-t26_1-p1 | transcript=ETH_00004335-t26_1 | gene=ETH_00004335 | organism=Eimeria_tenella_strain_Houghton | gene_product=26S proteasome regulatory particle non-ATPase subunit, putative | transcript_product=26S proteasome regulatory particle non-	1.21673e+06	1.34954e+06	1.3123e+06	620128	2.28685e+06	626424	0.846153	1.1778e+06	960473	554529	81.5479	1.29286e+06	68508.2	39553.2	5.29898	1.09769	0.134465	0.859465	NoSig
ETH_00004340-t26_1-p1	ETH_00004340-t26_1-p1 | transcript=ETH_00004340-t26_1 | gene=ETH_00004340 | organism=Eimeria_tenella_strain_Houghton | gene_product=UMP-CMP kinase, putative | transcript_product=UMP-CMP kinase, putative | location=HG675674:4198-6061(-) | protein_length=368	2.20887e+06	2.15454e+06	2.2849e+06	485309	483549	630370	1.06799e-05	533076	84263.8	48649.7	15.8071	2.2161e+06	65479.4	37804.6	2.95471	4.15719	2.05561	9.41336e-05	Up
ETH_00004350-t26_1-p1	ETH_00004350-t26_1-p1 | transcript=ETH_00004350-t26_1 | gene=ETH_00004350 | organism=Eimeria_tenella_strain_Houghton | gene_product=proteasome PCI domain-containing protein, putative | transcript_product=proteasome PCI domain-containing protein, putative |	1.24716e+06	1.47776e+06	1.43849e+06	533895	666465	462390	0.00085708	554250	103549	59784.2	18.6828	1.3878e+06	123373	71229.2	8.88978	2.50393	1.32419	0.00179769	NoSig
ETH_00004380-t26_1-p1	ETH_00004380-t26_1-p1 | transcript=ETH_00004380-t26_1 | gene=ETH_00004380 | organism=Eimeria_tenella_strain_Houghton | gene_product=hypothetical protein, conserved | transcript_product=hypothetical protein, conserved | location=HG677568:1970-3652(-) | prot	429811	462252	454933	102616	104402	124738	9.78097e-06	110586	12289.2	7095.18	11.1129	448999	17015.1	9823.64	3.78956	4.06019	2.02155	9.02481e-05	Up
ETH_00004385-t26_1-p1	ETH_00004385-t26_1-p1 | transcript=ETH_00004385-t26_1 | gene=ETH_00004385 | organism=Eimeria_tenella_strain_Houghton | gene_product=hypothetical protein, conserved | transcript_product=hypothetical protein, conserved | location=HG677568:4367-5154(+) | prot	79529.1	114132	106465	227126	231377	33188.9	0.389393	163897	113217	65365.6	69.0779	100042	18173.5	10492.5	18.1659	0.610394	-0.712187	0.422959	NoSig
ETH_00004395-t26_1-p1	ETH_00004395-t26_1-p1 | transcript=ETH_00004395-t26_1 | gene=ETH_00004395 | organism=Eimeria_tenella_strain_Houghton | gene_product=hypothetical protein | transcript_product=hypothetical protein | location=HG677557:239-8060(-) | protein_length=962 | sequen	592361	628090	570711	2.02269e+06	1.79857e+06	2.56455e+06	0.00255671	2.1286e+06	393820	227372	18.5013	597054	28975.7	16729.1	4.85312	0.280491	-1.83397	0.00443571	Down
ETH_00004415-t26_1-p1	ETH_00004415-t26_1-p1 | transcript=ETH_00004415-t26_1 | gene=ETH_00004415 | organism=Eimeria_tenella_strain_Houghton | gene_product=endonuclease/exonuclease/phosphatase domain-containing protein, putative | transcript_product=endonuclease/exonuclease/phosp	55918.7	72857.9	76820.5	361.894	41326.5	361.894	0.0224759	14016.8	23650.9	13654.9	168.733	68532.4	11102	6409.73	16.1996	4.88932	2.28963	0.030578	Up
ETH_00004420-t26_1-p1	ETH_00004420-t26_1-p1 | transcript=ETH_00004420-t26_1 | gene=ETH_00004420 | organism=Eimeria_tenella_strain_Houghton | gene_product=3 exoribonuclease, putative | transcript_product=3 exoribonuclease, putative | location=HG676209:508-2663(+) | protein_len	16908.5	361.894	13506.6	11259.1	361.894	361.894	0.370596	3994.29	6291.49	3632.4	157.512	10259	8738.3	5045.06	85.1769	2.56842	1.36088	0.406498	NoSig
ETH_00004425-t26_1-p1	ETH_00004425-t26_1-p1 | transcript=ETH_00004425-t26_1 | gene=ETH_00004425 | organism=Eimeria_tenella_strain_Houghton | gene_product=hypothetical protein | transcript_product=hypothetical protein | location=HG676517:138-3360(+) | protein_length=362 | sequen	228824	234108	246791	145112	116142	155411	0.00163405	138888	20360.6	11755.2	14.6597	236575	9233.88	5331.18	3.90316	1.70335	0.768371	0.00302381	NoSig
ETH_00004460-t26_1-p1	ETH_00004460-t26_1-p1 | transcript=ETH_00004460-t26_1 | gene=ETH_00004460 | organism=Eimeria_tenella_strain_Houghton | gene_product=Uba1 gene product-related, related | transcript_product=Uba1 gene product-related, related | location=HG676339:583-2036(-) |	551810	320495	548260	293831	239733	237137	0.0512805	256900	32009.1	18480.4	12.4597	473521	132537	76520.3	27.9897	1.84321	0.88222	0.0653034	NoSig
ETH_00004470-t26_1-p1	ETH_00004470-t26_1-p1 | transcript=ETH_00004470-t26_1 | gene=ETH_00004470 | organism=Eimeria_tenella_strain_Houghton | gene_product=hypothetical protein, conserved | transcript_product=hypothetical protein, conserved | location=HG676470:13104-21753(-) | pr	1.0195e+06	1.02202e+06	1.06373e+06	469534	454941	432046	5.4452e-06	452174	18896.8	10910.1	4.1791	1.03509e+06	24841.4	14342.2	2.39994	2.28914	1.1948	7.30819e-05	NoSig
ETH_00004500-t26_1-p1	ETH_00004500-t26_1-p1 | transcript=ETH_00004500-t26_1 | gene=ETH_00004500 | organism=Eimeria_tenella_strain_Houghton | gene_product=Chloroquine resistance marker protein, related, related | transcript_product=Chloroquine resistance marker protein, related,	11625	7339.69	18702.4	361.894	361.894	361.894	0.0211925	361.894	0	0	0	12555.7	5738.25	3312.98	45.7023	34.6945	5.11663	0.0289307	Up
ETH_00004510-t26_1-p1	ETH_00004510-t26_1-p1 | transcript=ETH_00004510-t26_1 | gene=ETH_00004510 | organism=Eimeria_tenella_strain_Houghton | gene_product=cystathionine beta-synthase, putative | transcript_product=cystathionine beta-synthase, putative | location=HG673776:28887-3	70227.3	69582.1	69262.7	9548.43	361.894	361.894	2.74351e-05	3424.07	5303.85	3062.18	154.899	69690.7	491.374	283.695	0.705079	20.3532	4.34718	0.000153495	Up
ETH_00004530-t26_1-p1	ETH_00004530-t26_1-p1 | transcript=ETH_00004530-t26_1 | gene=ETH_00004530 | organism=Eimeria_tenella_strain_Houghton | gene_product=hypothetical protein, conserved | transcript_product=hypothetical protein, conserved | location=HG673776:65096-73946(+) | pr	67190.3	79265.8	71810.5	361.894	361.894	7985.41	8.7124e-05	2903.07	4401.44	2541.17	151.613	72755.5	6092.96	3517.77	8.37457	25.0616	4.64741	0.000328259	Up
ETH_00004545-t26_1-p1	ETH_00004545-t26_1-p1 | transcript=ETH_00004545-t26_1 | gene=ETH_00004545 | organism=Eimeria_tenella_strain_Houghton | gene_product=alpha-soluble NSF attachment protein, putative | transcript_product=alpha-soluble NSF attachment protein, putative | locatio	1.75633e+06	1.74006e+06	1.70153e+06	338895	27381.2	283133	9.8918e-05	216470	166112	95904.8	76.7368	1.73264e+06	28142.4	16248	1.62425	8.00408	3.00074	0.000358053	Up
ETH_00004560-t26_1-p1	ETH_00004560-t26_1-p1 | transcript=ETH_00004560-t26_1 | gene=ETH_00004560 | organism=Eimeria_tenella_strain_Houghton | gene_product=hypothetical protein, conserved | transcript_product=hypothetical protein, conserved | location=HG673746:5635-13326(+) | pro	66182	48930.9	62588.4	29534.8	41149.9	22848.9	0.0200778	31177.9	9260.48	5346.54	29.7021	59233.8	9101.69	5254.86	15.3657	1.89987	0.925897	0.0276055	NoSig
ETH_00004575-t26_1-p1	ETH_00004575-t26_1-p1 | transcript=ETH_00004575-t26_1 | gene=ETH_00004575 | organism=Eimeria_tenella_strain_Houghton | gene_product=40S ribosomal protein S14, putative | transcript_product=40S ribosomal protein S14, putative | location=HG673746:27102-27806	1.01809e+07	1.01813e+07	1.00839e+07	5.00626e+06	4.293e+06	4.39971e+06	1.55173e-05	4.56632e+06	384717	222117	8.4251	1.01487e+07	56115.5	32398.3	0.552933	2.22251	1.15219	0.000113704	NoSig
ETH_00004645-t26_1-p1	ETH_00004645-t26_1-p1 | transcript=ETH_00004645-t26_1 | gene=ETH_00004645 | organism=Eimeria_tenella_strain_Houghton | gene_product=hypothetical protein, conserved | transcript_product=hypothetical protein, conserved | location=HG673746:104803-111477(+) |	1.64431e+06	1.74401e+06	1.86089e+06	334085	363960	349602	2.45133e-05	349216	14941.3	8626.34	4.27852	1.74974e+06	108404	62587	6.19542	5.01049	2.32495	0.00014604	Up
ETH_00004650-t26_1-p1	ETH_00004650-t26_1-p1 | transcript=ETH_00004650-t26_1 | gene=ETH_00004650 | organism=Eimeria_tenella_strain_Houghton | gene_product=GPI-anchor transamidase, putative | transcript_product=GPI-anchor transamidase, putative | location=HG673746:112178-113953(-	30523	62329.9	65882.8	6065.01	361.894	361.894	0.0113118	2262.93	3292.69	1901.04	145.506	52911.9	19470.5	11241.3	36.798	23.382	4.54733	0.016468	Up
ETH_00004665-t26_1-p1	ETH_00004665-t26_1-p1 | transcript=ETH_00004665-t26_1 | gene=ETH_00004665 | organism=Eimeria_tenella_strain_Houghton | gene_product=triosephosphate isomerase, putative | transcript_product=triosephosphate isomerase, putative | location=HG673746:125529-1283	2.92185e+06	3.09601e+06	3.06741e+06	914274	1.0424e+06	917043	7.13862e-06	957905	73186.1	42254	7.64023	3.02842e+06	93399.3	53924.1	3.08409	3.1615	1.66061	8.04041e-05	Up
ETH_00004715-t26_1-p1	ETH_00004715-t26_1-p1 | transcript=ETH_00004715-t26_1 | gene=ETH_00004715 | organism=Eimeria_tenella_strain_Houghton | gene_product=hypothetical protein, conserved | transcript_product=hypothetical protein, conserved | location=HG673746:181177-183049(-) |	126290	138038	122173	7265.75	9286.72	27803.7	0.000146306	14785.4	11319.4	6535.24	76.5578	128834	8232.89	4753.26	6.39032	8.71359	3.12327	0.000472318	Up
ETH_00004725-t26_1-p1	ETH_00004725-t26_1-p1 | transcript=ETH_00004725-t26_1 | gene=ETH_00004725 | organism=Eimeria_tenella_strain_Houghton | gene_product=cullin family protein, putative | transcript_product=cullin family protein, putative | location=HG673746:188638-193373(+) |	1.4841e+06	1.22689e+06	1.45154e+06	474372	153736	197640	0.000991298	275249	173837	100365	63.1564	1.38751e+06	140048	80857	10.0935	5.04093	2.33369	0.00201675	Up
ETH_00004780-t26_1-p1	ETH_00004780-t26_1-p1 | transcript=ETH_00004780-t26_1 | gene=ETH_00004780 | organism=Eimeria_tenella_strain_Houghton | gene_product=hypothetical protein, conserved | transcript_product=hypothetical protein, conserved | location=HG673746:270794-273858(+) |	332299	365212	395588	92002.9	163363	227987	0.00936147	161118	68019.7	39271.2	42.2174	364366	31652.5	18274.6	8.68701	2.26149	1.17727	0.013891	NoSig
ETH_00004785-t26_1-p1	ETH_00004785-t26_1-p1 | transcript=ETH_00004785-t26_1 | gene=ETH_00004785 | organism=Eimeria_tenella_strain_Houghton | gene_product=hypothetical protein, conserved | transcript_product=hypothetical protein, conserved | location=HG673746:274861-277402(-) |	68192.4	62767	63027.3	361.894	361.894	361.894	3.40203e-06	361.894	0	0	0	64662.2	3059.96	1766.67	4.73223	178.677	7.48121	6.2685e-05	Up
ETH_00004800-t26_1-p1	ETH_00004800-t26_1-p1 | transcript=ETH_00004800-t26_1 | gene=ETH_00004800 | organism=Eimeria_tenella_strain_Houghton | gene_product=histone H2A, putative | transcript_product=histone H2A, putative | location=HG673746:290610-291729(-) | protein_length=159 |	2.11131e+06	1.36002e+06	1.33897e+06	6.92505e+07	7.78602e+07	1.36579e+08	0.0117457	9.45633e+07	3.66406e+07	2.11545e+07	38.7471	1.60343e+06	439957	254009	27.4384	0.0169562	-5.88204	0.0170064	Down
ETH_00004870-t26_1-p1	ETH_00004870-t26_1-p1 | transcript=ETH_00004870-t26_1 | gene=ETH_00004870 | organism=Eimeria_tenella_strain_Houghton | gene_product=hypothetical protein, conserved | transcript_product=hypothetical protein, conserved | location=HG673746:417118-421895(+) |	194236	335041	213180	204362	294954	215467	0.86915	238261	49410.6	28527.3	20.738	247486	76414.3	44117.8	30.8762	1.03872	0.0548031	0.880576	NoSig
ETH_00004905-t26_1-p1	ETH_00004905-t26_1-p1 | transcript=ETH_00004905-t26_1 | gene=ETH_00004905 | organism=Eimeria_tenella_strain_Houghton | gene_product=fatty acid elongation protein, putative | transcript_product=fatty acid elongation protein, putative | location=HG673746:443	15524	45499.4	45834.7	58239.4	60649.4	52184.6	0.107673	57024.5	4361.22	2517.95	7.64798	35619.4	17403.9	10048.1	48.8607	0.624633	-0.678919	0.129457	NoSig
ETH_00004915-t26_1-p1	ETH_00004915-t26_1-p1 | transcript=ETH_00004915-t26_1 | gene=ETH_00004915 | organism=Eimeria_tenella_strain_Houghton | gene_product=hypothetical protein, conserved | transcript_product=hypothetical protein, conserved | location=HG673746:464032-464747(+) |	307960	283161	223582	361.894	361.894	361.894	0.000412168	361.894	0	0	0	271568	43367.2	25038.1	15.9692	750.407	9.55153	0.00100374	Up
ETH_00004920-t26_1-p1	ETH_00004920-t26_1-p1 | transcript=ETH_00004920-t26_1 | gene=ETH_00004920 | organism=Eimeria_tenella_strain_Houghton | gene_product=SNF2 family N-terminal domain containing protein, putative | transcript_product=SNF2 family N-terminal domain containing pro	95814.8	139919	125684	30585.6	90119.4	89348.8	0.0994715	70017.9	34151.6	19717.4	48.7755	120473	22509.1	12995.6	18.684	1.7206	0.782909	0.120506	NoSig
ETH_00004940-t26_1-p1	ETH_00004940-t26_1-p1 | transcript=ETH_00004940-t26_1 | gene=ETH_00004940 | organism=Eimeria_tenella_strain_Houghton | gene_product=Importin subunit alpha, related | transcript_product=Importin subunit alpha, related | location=HG673746:491007-493193(-) |	195484	176617	171755	93520.3	112515	108982	0.00120132	105006	10102.4	5832.64	9.62082	181285	12534.7	7236.9	6.91433	1.72643	0.787793	0.00234665	NoSig
ETH_00004950-t26_1-p1	ETH_00004950-t26_1-p1 | transcript=ETH_00004950-t26_1 | gene=ETH_00004950 | organism=Eimeria_tenella_strain_Houghton | gene_product=mitochondrial import inner membrane translocase subunit tim17, putative | transcript_product=mitochondrial import inner memb	83838.7	20231.5	75749	1.70856e+06	1.84311e+06	2.11924e+06	0.000116947	1.8903e+06	209370	120880	11.076	59939.7	34625.4	19991	57.7671	0.031709	-4.97896	0.000404322	Down
ETH_00004990-t26_1-p1	ETH_00004990-t26_1-p1 | transcript=ETH_00004990-t26_1 | gene=ETH_00004990 | organism=Eimeria_tenella_strain_Houghton | gene_product=ubiquitin carboxyl-terminal hydrolase, putative | transcript_product=ubiquitin carboxyl-terminal hydrolase, putative | locat	568803	612399	576525	225242	310046	217993	0.00049839	251094	51182.6	29550.3	20.3839	585909	23264	13431.5	3.97059	2.33343	1.22245	0.00116388	NoSig
ETH_00005005-t26_1-p1	ETH_00005005-t26_1-p1 | transcript=ETH_00005005-t26_1 | gene=ETH_00005005 | organism=Eimeria_tenella_strain_Houghton | gene_product=ATP-binding cassette sub-family F member 1, putative | transcript_product=ATP-binding cassette sub-family F member 1, putati	1.08178e+06	1.08658e+06	1.09788e+06	543915	192798	177570	0.00281421	304761	207253	119658	68.0051	1.08875e+06	8262.58	4770.4	0.758908	3.57246	1.83692	0.00483333	Up
ETH_00005015-t26_1-p1	ETH_00005015-t26_1-p1 | transcript=ETH_00005015-t26_1 | gene=ETH_00005015 | organism=Eimeria_tenella_strain_Houghton | gene_product=trans-2,3-enoyl-CoA reductase, putative | transcript_product=trans-2,3-enoyl-CoA reductase, putative | location=HG673746:567	2.52875e+06	3.33735e+06	3.36533e+06	1.05078e+06	1.1723e+06	1.33861e+06	0.00274381	1.18723e+06	144491	83422	12.1704	3.07714e+06	475130	274317	15.4406	2.59187	1.37399	0.00472601	NoSig
ETH_00005030-t26_1-p1	ETH_00005030-t26_1-p1 | transcript=ETH_00005030-t26_1 | gene=ETH_00005030 | organism=Eimeria_tenella_strain_Houghton | gene_product=patched transmembrane domain-containing protein, putative | transcript_product=patched transmembrane domain-containing prote	1.06666e+07	1.01304e+07	1.03313e+07	2.59538e+06	2.72732e+06	3.07067e+06	3.58814e-06	2.79779e+06	245359	141658	8.76974	1.03761e+07	270887	156397	2.61069	3.70867	1.8909	6.39706e-05	Up
ETH_00005040-t26_1-p1	ETH_00005040-t26_1-p1 | transcript=ETH_00005040-t26_1 | gene=ETH_00005040 | organism=Eimeria_tenella_strain_Houghton | gene_product=RNA binding motif-containing protein, putative | transcript_product=RNA binding motif-containing protein, putative | locatio	24886.6	25163.1	26667.2	2.41386e+06	2.7555e+06	2.65637e+06	1.41473e-05	2.60858e+06	175761	101476	6.73783	25572.3	958.208	553.222	3.74705	0.00980316	-6.67254	0.000109733	Down
ETH_00005065-t26_1-p1	ETH_00005065-t26_1-p1 | transcript=ETH_00005065-t26_1 | gene=ETH_00005065 | organism=Eimeria_tenella_strain_Houghton | gene_product=protein transport protein Sec61 alpha subunit isoform 1, putative | transcript_product=protein transport protein Sec61 alpha	4.7027e+06	4.64462e+06	4.26491e+06	1.85706e+06	2.00568e+06	2.12739e+06	8.74039e-05	1.99671e+06	135386	78165	6.78044	4.53741e+06	237770	137277	5.24022	2.27244	1.18424	0.000328314	NoSig
ETH_00005075-t26_1-p1	ETH_00005075-t26_1-p1 | transcript=ETH_00005075-t26_1 | gene=ETH_00005075 | organism=Eimeria_tenella_strain_Houghton | gene_product=Gbp1p protein, putative | transcript_product=Gbp1p protein, putative | location=HG673746:637595-639415(+) | protein_length=1	7.23053e+06	7.19896e+06	6.95648e+06	1.96577e+06	2.23868e+06	2.23819e+06	2.4089e-06	2.14755e+06	157421	90887.1	7.33028	7.12866e+06	149940	86567.9	2.10334	3.31944	1.73094	5.48082e-05	Up
ETH_00005095-t26_1-p1	ETH_00005095-t26_1-p1 | transcript=ETH_00005095-t26_1 | gene=ETH_00005095 | organism=Eimeria_tenella_strain_Houghton | gene_product=hypothetical protein, conserved | transcript_product=hypothetical protein, conserved | location=HG673746:669922-673723(-) |	28566.8	30703.8	23392.1	2802.86	361.894	33946.7	0.240557	12370.5	18725.3	10811.1	151.371	27554.2	3759.53	2170.56	13.6441	2.22742	1.15537	0.27185	NoSig
ETH_00005115-t26_1-p1	ETH_00005115-t26_1-p1 | transcript=ETH_00005115-t26_1 | gene=ETH_00005115 | organism=Eimeria_tenella_strain_Houghton | gene_product=dihydrolipoamide acyltransferase, putative | transcript_product=dihydrolipoamide acyltransferase, putative | location=HG6737	385054	419930	423647	410756	117156	375305	0.309797	301072	160260	92525.9	53.2296	409544	21289.8	12291.6	5.19841	1.36028	0.443908	0.343756	NoSig
ETH_00005130-t26_1-p1	ETH_00005130-t26_1-p1 | transcript=ETH_00005130-t26_1 | gene=ETH_00005130 | organism=Eimeria_tenella_strain_Houghton | gene_product=eukaryotic translation initiation factor 3 subunit 8, putative | transcript_product=eukaryotic translation initiation factor	3.5841e+06	3.57876e+06	2.51169e+06	2.05928e+06	2.91857e+06	2.91772e+06	0.264462	2.63186e+06	495866	286288	18.8409	3.22485e+06	617620	356583	19.1519	1.22531	0.29315	0.295786	NoSig
ETH_00005145-t26_1-p1	ETH_00005145-t26_1-p1 | transcript=ETH_00005145-t26_1 | gene=ETH_00005145 | organism=Eimeria_tenella_strain_Houghton | gene_product=gamma-adaptin, putative | transcript_product=gamma-adaptin, putative | location=HG673746:727835-732972(-) | protein_length=9	1.00918e+06	1.03166e+06	956637	1.07128e+06	1.14274e+06	738358	0.911182	984126	215819	124603	21.93	999159	38503.4	22230	3.85358	1.01528	0.0218712	0.918487	NoSig
ETH_00005150-t26_1-p1	ETH_00005150-t26_1-p1 | transcript=ETH_00005150-t26_1 | gene=ETH_00005150 | organism=Eimeria_tenella_strain_Houghton | gene_product=mu1 adaptin, putative | transcript_product=mu1 adaptin, putative | location=HG673746:741173-742459(+) | protein_length=428 |	423614	429117	477270	925755	1.12769e+06	825506	0.00466342	959651	153919	88864.9	16.039	443334	29518.3	17042.4	6.65826	0.461974	-1.11412	0.00747211	NoSig
ETH_00005155-t26_1-p1	ETH_00005155-t26_1-p1 | transcript=ETH_00005155-t26_1 | gene=ETH_00005155 | organism=Eimeria_tenella_strain_Houghton | gene_product=mitosis protein, putative | transcript_product=mitosis protein, putative | location=HG673746:747745-749076(+) | protein_leng	39867.2	41378.6	31198.4	6082.18	361.894	18930.1	0.010203	8458.05	9509.35	5490.23	112.43	37481.4	5493.43	3171.63	14.6564	4.43145	2.14778	0.015	Up
ETH_00005165-t26_1-p1	ETH_00005165-t26_1-p1 | transcript=ETH_00005165-t26_1 | gene=ETH_00005165 | organism=Eimeria_tenella_strain_Houghton | gene_product=mitochondrial carrier domain-containing protein, putative | transcript_product=mitochondrial carrier domain-containing prote	18622	19486.5	17213.7	361.894	361.894	361.894	1.07127e-05	361.894	0	0	0	18440.7	1147.19	662.332	6.22098	50.9561	5.67118	9.41336e-05	Up
ETH_00005175-t26_1-p1	ETH_00005175-t26_1-p1 | transcript=ETH_00005175-t26_1 | gene=ETH_00005175 | organism=Eimeria_tenella_strain_Houghton | gene_product=hypothetical protein, conserved | transcript_product=hypothetical protein, conserved | location=HG673746:761482-766759(-) |	73762.4	73923.9	36540.2	361.894	27739	3674.42	0.028362	10591.8	14942	8626.78	141.072	61408.8	21537	12434.4	35.0715	5.79778	2.5355	0.0376427	Up
ETH_00005200-t26_1-p1	ETH_00005200-t26_1-p1 | transcript=ETH_00005200-t26_1 | gene=ETH_00005200 | organism=Eimeria_tenella_strain_Houghton | gene_product=DnaJ domain-containing protein, putative | transcript_product=DnaJ domain-containing protein, putative | location=HG673746:7	8243.09	19391.2	18537.7	361.894	361.894	361.894	0.0137476	361.894	0	0	0	15390.7	6204.69	3582.28	40.3146	42.5281	5.41035	0.0195843	Up
ETH_00005205-t26_1-p1	ETH_00005205-t26_1-p1 | transcript=ETH_00005205-t26_1 | gene=ETH_00005205 | organism=Eimeria_tenella_strain_Houghton | gene_product=ornithine aminotransferase, putative | transcript_product=ornithine aminotransferase, putative | location=HG673746:799363-80	3.50928e+06	4.25865e+06	4.42183e+06	1.34436e+06	2.18786e+06	1.16699e+06	0.00408767	1.5664e+06	545453	314917	34.822	4.06325e+06	486644	280964	11.9767	2.594	1.37518	0.00664316	NoSig
ETH_00005210-t26_1-p1	ETH_00005210-t26_1-p1 | transcript=ETH_00005210-t26_1 | gene=ETH_00005210 | organism=Eimeria_tenella_strain_Houghton | gene_product=U5 small nuclear ribonucleoprotein, putative | transcript_product=U5 small nuclear ribonucleoprotein, putative | location=HG	957349	897219	949171	146300	232645	297699	0.000119483	225548	75948.5	43848.9	33.6729	934580	32612.4	18828.8	3.48953	4.1436	2.05088	0.000410353	Up
ETH_00005220-t26_1-p1	ETH_00005220-t26_1-p1 | transcript=ETH_00005220-t26_1 | gene=ETH_00005220 | organism=Eimeria_tenella_strain_Houghton | gene_product=DNA topoisomerase III beta-1, putative | transcript_product=DNA topoisomerase III beta-1, putative | location=HG673746:82585	311446	327022	308194	97293.7	79046.9	84805.1	8.60041e-06	87048.6	9327.99	5385.52	10.7158	315554	10063.9	5810.38	3.18927	3.62503	1.85799	8.60532e-05	Up
ETH_00005240-t26_1-p1	ETH_00005240-t26_1-p1 | transcript=ETH_00005240-t26_1 | gene=ETH_00005240 | organism=Eimeria_tenella_strain_Houghton | gene_product=phosphoribosylpyrophosphate synthetase, putative | transcript_product=phosphoribosylpyrophosphate synthetase, putative | loc	295603	298660	315296	206503	141229	39532.3	0.0236801	129088	84145	48581.1	65.1841	303186	10598.2	6118.86	3.4956	2.34867	1.23185	0.0319614	NoSig
ETH_00005260-t26_1-p1	ETH_00005260-t26_1-p1 | transcript=ETH_00005260-t26_1 | gene=ETH_00005260 | organism=Eimeria_tenella_strain_Houghton | gene_product=der1-like family domain-containing protein, conserved, putative | transcript_product=der1-like family domain-containing prot	105209	224047	134336	361.894	361.894	361.894	0.0125351	361.894	0	0	0	154531	61939.6	35760.9	40.0824	427.006	8.73811	0.0179966	Up
ETH_00005265-t26_1-p1	ETH_00005265-t26_1-p1 | transcript=ETH_00005265-t26_1 | gene=ETH_00005265 | organism=Eimeria_tenella_strain_Houghton | gene_product=hypothetical protein, conserved | transcript_product=hypothetical protein, conserved | location=HG673746:888923-893494(-) |	41023	41535.5	42634.3	361.894	361.894	361.894	1.04458e-07	361.894	0	0	0	41730.9	823.246	475.301	1.97275	115.313	6.84941	1.27131e-05	Up
ETH_00005270-t26_1-p1	ETH_00005270-t26_1-p1 | transcript=ETH_00005270-t26_1 | gene=ETH_00005270 | organism=Eimeria_tenella_strain_Houghton | gene_product=ATP synthase alpha chain, putative | transcript_product=ATP synthase alpha chain, putative | location=HG673746:894375-902750	8.59782e+06	8.20984e+06	6.74331e+06	1.99165e+07	2.52243e+07	2.75555e+07	0.00215553	2.42321e+07	3.91494e+06	2.26029e+06	16.156	7.85032e+06	978129	564723	12.4597	0.323964	-1.6261	0.00382868	Down
ETH_00005300-t26_1-p1	ETH_00005300-t26_1-p1 | transcript=ETH_00005300-t26_1 | gene=ETH_00005300 | organism=Eimeria_tenella_strain_Houghton | gene_product=lactate dehydrogenase | transcript_product=lactate dehydrogenase | location=HG673746:924874-926995(-) | protein_length=381 |	3.13315e+07	2.25227e+07	2.72303e+07	1.41058e+07	1.44521e+07	1.37097e+07	0.00714862	1.40892e+07	371469	214468	2.63655	2.70282e+07	4.40786e+06	2.54488e+06	16.3084	1.91836	0.939875	0.0109756	NoSig
ETH_00005310-t26_1-p1	ETH_00005310-t26_1-p1 | transcript=ETH_00005310-t26_1 | gene=ETH_00005310 | organism=Eimeria_tenella_strain_Houghton | gene_product=hypothetical protein, conserved | transcript_product=hypothetical protein, conserved | location=HG673746:929673-931127(-) |	52077.5	32295.6	37445.9	224898	361.894	361.894	0.668844	75207.3	129636	74845.4	172.372	40606.3	10262.7	5925.16	25.2736	0.539925	-0.889169	0.692617	NoSig
ETH_00005320-t26_1-p1	ETH_00005320-t26_1-p1 | transcript=ETH_00005320-t26_1 | gene=ETH_00005320 | organism=Eimeria_tenella_strain_Houghton | gene_product=ATPase, AAA family domain-containing protein, putative | transcript_product=ATPase, AAA family domain-containing protein, pu	466317	526097	547633	159029	150695	126576	0.000149171	145433	16854	9730.65	11.5888	513349	42130	24323.8	8.20689	3.52979	1.81958	0.000476907	Up
ETH_00005330-t26_1-p1	ETH_00005330-t26_1-p1 | transcript=ETH_00005330-t26_1 | gene=ETH_00005330 | organism=Eimeria_tenella_strain_Houghton | gene_product=Rad50, related | transcript_product=Rad50, related | location=HG673746:953513-960581(+) | protein_length=881 | sequence_SO=s	54879.1	70073.2	82189.7	4.3011e+06	35947.4	361.894	0.389497	1.4458e+06	2.47283e+06	1.42769e+06	171.035	69047.3	13684.1	7900.54	19.8185	0.047757	-4.38814	0.422959	NoSig
ETH_00005355-t26_1-p1	ETH_00005355-t26_1-p1 | transcript=ETH_00005355-t26_1 | gene=ETH_00005355 | organism=Eimeria_tenella_strain_Houghton | gene_product=hypothetical protein, conserved | transcript_product=hypothetical protein, conserved | location=HG673746:982140-982996(-) |	35942.4	27453.2	23872.6	361.894	361.894	361.894	0.00130724	361.894	0	0	0	29089.4	6199.02	3579	21.3102	80.381	6.32878	0.0025044	Up
ETH_00005370-t26_1-p1	ETH_00005370-t26_1-p1 | transcript=ETH_00005370-t26_1 | gene=ETH_00005370 | organism=Eimeria_tenella_strain_Houghton | gene_product=UDP-N-acetyl-D-galactosamine:polypeptide N-acetylgalactosaminyltransferase T3, putative | transcript_product=UDP-N-acetyl-D-	3.49882e+06	3.67002e+06	3.69802e+06	883354	928001	979152	2.45116e-06	930169	47935.8	27675.8	5.15345	3.62229e+06	107837	62259.7	2.97704	3.89423	1.96134	5.50982e-05	Up
ETH_00005380-t26_1-p1	ETH_00005380-t26_1-p1 | transcript=ETH_00005380-t26_1 | gene=ETH_00005380 | organism=Eimeria_tenella_strain_Houghton | gene_product=CMGC kinase, MAPK family, putative | transcript_product=CMGC kinase, MAPK family, putative | location=HG673746:1007601-10128	459512	442651	427021	136477	109054	104151	1.86736e-05	116561	17421.3	10058.2	14.9461	443061	16248.9	9381.33	3.66742	3.80112	1.92643	0.000123577	Up
ETH_00005385-t26_1-p1	ETH_00005385-t26_1-p1 | transcript=ETH_00005385-t26_1 | gene=ETH_00005385 | organism=Eimeria_tenella_strain_Houghton | gene_product=acid phosphatase, putative | transcript_product=acid phosphatase, putative | location=HG673746:1014160-1016288(-) | protein_	361.894	361.894	361.894	221843	245257	207223	3.50445e-05	224774	19185.8	11076.9	8.53558	361.894	0	0	0	0.00161003	-9.27869	0.000179915	Down
ETH_00005390-t26_1-p1	ETH_00005390-t26_1-p1 | transcript=ETH_00005390-t26_1 | gene=ETH_00005390 | organism=Eimeria_tenella_strain_Houghton | gene_product=hypothetical protein, conserved | transcript_product=hypothetical protein, conserved | location=HG673746:1018079-1026036(-)	1.1957e+06	1.23887e+06	1.25182e+06	446515	352856	310679	3.91098e-05	370017	69525	40140.3	18.7897	1.2288e+06	29385.6	16965.8	2.3914	3.32093	1.73159	0.000190233	Up
ETH_00005465-t26_1-p1	ETH_00005465-t26_1-p1 | transcript=ETH_00005465-t26_1 | gene=ETH_00005465 | organism=Eimeria_tenella_strain_Houghton | gene_product=hydrolase, alpha/beta fold family domain-containing protein, putative | transcript_product=hydrolase, alpha/beta fold family	25545.7	25882.3	25866.4	361.894	32580.5	361.894	0.243904	11101.4	18601.4	10739.5	167.559	25764.8	189.918	109.649	0.737121	2.32085	1.21466	0.274982	NoSig
ETH_00005470-t26_1-p1	ETH_00005470-t26_1-p1 | transcript=ETH_00005470-t26_1 | gene=ETH_00005470 | organism=Eimeria_tenella_strain_Houghton | gene_product=oxysterol-binding protein, putative | transcript_product=oxysterol-binding protein, putative | location=HG673746:1114725-112	70147.4	72863.9	72859.3	361.894	15860.6	361.894	0.000223782	5528.13	8948.18	5166.23	161.866	71956.8	1567.03	904.727	2.17774	13.0165	3.70227	0.000638728	Up
ETH_00005515-t26_1-p1	ETH_00005515-t26_1-p1 | transcript=ETH_00005515-t26_1 | gene=ETH_00005515 | organism=Eimeria_tenella_strain_Houghton | gene_product=hypothetical protein, conserved | transcript_product=hypothetical protein, conserved | location=HG676088:8-1503(-) | protein	504742	497273	406286	361.894	19516.4	281564	0.0184538	100481	157115	90710.2	156.363	469434	54814.9	31647.4	11.6768	4.67188	2.224	0.0255572	Up
ETH_00005520-t26_1-p1	ETH_00005520-t26_1-p1 | transcript=ETH_00005520-t26_1 | gene=ETH_00005520 | organism=Eimeria_tenella_strain_Houghton | gene_product=small nuclear ribonucleoprotein, putative | transcript_product=small nuclear ribonucleoprotein, putative | location=HG676171	392383	411558	515925	135773	259155	155938	0.00908681	183622	66186.1	38212.6	36.0448	439955	66486.9	38386.2	15.1122	2.39599	1.26062	0.0135339	NoSig
ETH_00005525-t26_1-p1	ETH_00005525-t26_1-p1 | transcript=ETH_00005525-t26_1 | gene=ETH_00005525 | organism=Eimeria_tenella_strain_Houghton | gene_product=hypothetical protein | transcript_product=hypothetical protein | location=HG676138:126-2309(+) | protein_length=452 | sequen	254326	291042	324045	361.894	34143	87214.3	0.00152157	40573.1	43781.8	25277.4	107.908	289804	34876.1	20135.7	12.0344	7.14278	2.83649	0.0028421	Up
ETH_00005540-t26_1-p1	ETH_00005540-t26_1-p1 | transcript=ETH_00005540-t26_1 | gene=ETH_00005540 | organism=Eimeria_tenella_strain_Houghton | gene_product=Isocitrate dehydrogenase [NADP] cytoplasmic, related | transcript_product=Isocitrate dehydrogenase [NADP] cytoplasmic, relat	5.24593e+06	5.05729e+06	3.40625e+06	1.78875e+06	966463	2.78788e+06	0.0258053	1.8477e+06	912140	526624	49.3662	4.56983e+06	1.01209e+06	584329	22.1472	2.47325	1.30641	0.0345953	NoSig
ETH_00005555-t26_1-p1	ETH_00005555-t26_1-p1 | transcript=ETH_00005555-t26_1 | gene=ETH_00005555 | organism=Eimeria_tenella_strain_Houghton | gene_product=hypothetical protein, conserved | transcript_product=hypothetical protein, conserved | location=HG674491:2-1041(-) | protein	812074	905963	918051	138882	182874	203794	5.3142e-05	175183	33132.2	19128.9	18.9129	878696	58011.6	33493	6.60201	5.01587	2.3265	0.000232096	Up
ETH_00005575-t26_1-p1	ETH_00005575-t26_1-p1 | transcript=ETH_00005575-t26_1 | gene=ETH_00005575 | organism=Eimeria_tenella_strain_Houghton | gene_product=delta3,5-delta2,4-dienoyl-CoA isomerase, putative | transcript_product=delta3,5-delta2,4-dienoyl-CoA isomerase, putative | l	168028	179210	152843	112319	70210.2	361.894	0.0344058	60963.6	56548.3	32648.2	92.7575	166694	13234.1	7640.73	7.93918	2.73432	1.45118	0.0450881	NoSig
ETH_00005580-t26_1-p1	ETH_00005580-t26_1-p1 | transcript=ETH_00005580-t26_1 | gene=ETH_00005580 | organism=Eimeria_tenella_strain_Houghton | gene_product=transportin, putative | transcript_product=transportin, putative | location=HG676528:3312-9393(-) | protein_length=960 | seq	1.00911e+06	973036	1.01107e+06	181993	73272.3	148594	1.5065e-05	134620	55691.2	32153.3	41.3693	997740	21416.8	12365	2.14653	7.41155	2.88977	0.000113178	Up
ETH_00005690-t26_1-p1	ETH_00005690-t26_1-p1 | transcript=ETH_00005690-t26_1 | gene=ETH_00005690 | organism=Eimeria_tenella_strain_Houghton | gene_product=hypothetical protein, conserved | transcript_product=hypothetical protein, conserved | location=HG675415:120611-122911(+) |	361.894	361.894	361.894	114303	94873.3	91669.6	0.000145599	100282	12247.7	7071.23	12.2133	361.894	0	0	0	0.00360877	-8.11428	0.000470684	Down
ETH_00005705-t26_1-p1	ETH_00005705-t26_1-p1 | transcript=ETH_00005705-t26_1 | gene=ETH_00005705 | organism=Eimeria_tenella_strain_Houghton | gene_product=hypothetical protein, conserved | transcript_product=hypothetical protein, conserved | location=HG675415:136659-139609(-) |	667292	756366	765641	318367	699771	727907	0.337583	582015	228759	132074	39.3046	729766	54302.9	31351.8	7.44113	1.25386	0.326379	0.372683	NoSig
ETH_00005720-t26_1-p1	ETH_00005720-t26_1-p1 | transcript=ETH_00005720-t26_1 | gene=ETH_00005720 | organism=Eimeria_tenella_strain_Houghton | gene_product=hypothetical protein, conserved | transcript_product=hypothetical protein, conserved | location=HG675415:152682-154211(-) |	121372	133804	127234	361.894	361.894	1455.94	3.92522e-06	726.576	631.648	364.682	86.9348	127470	6219.75	3590.97	4.87938	175.439	7.45483	6.4143e-05	Up
ETH_00005760-t26_1-p1	ETH_00005760-t26_1-p1 | transcript=ETH_00005760-t26_1 | gene=ETH_00005760 | organism=Eimeria_tenella_strain_Houghton | gene_product=hypothetical protein, conserved | transcript_product=hypothetical protein, conserved | location=HG675415:216564-220111(-) |	12849.1	24023.5	20643.7	361.894	1616.79	361.894	0.00527643	780.192	724.513	418.298	92.8634	19172.1	5730.71	3308.62	29.8909	24.5736	4.61904	0.00833967	Up
ETH_00005785-t26_1-p1	ETH_00005785-t26_1-p1 | transcript=ETH_00005785-t26_1 | gene=ETH_00005785 | organism=Eimeria_tenella_strain_Houghton | gene_product=PKSN polyketide synthase for alternapyrone biosynthesis protein, related | transcript_product=PKSN polyketide synthase for a	549799	580564	532107	683716	531901	444834	0.992911	553483	120895	69798.6	21.8425	554157	24520.5	14156.9	4.42483	1.00122	0.00175369	0.994871	NoSig
ETH_00005790-t26_1-p1	ETH_00005790-t26_1-p1 | transcript=ETH_00005790-t26_1 | gene=ETH_00005790 | organism=Eimeria_tenella_strain_Houghton | gene_product=hypothetical protein | transcript_product=hypothetical protein | location=HG675415:248187-263528(+) | protein_length=4802 |	7.9234e+06	8.35417e+06	7.54754e+06	2.33565e+06	1.88083e+06	1.53286e+06	5.23757e-05	1.91644e+06	402577	232428	21.0065	7.9417e+06	403623	233032	5.08233	4.14398	2.05102	0.000231714	Up
ETH_00005800-t26_1-p1	ETH_00005800-t26_1-p1 | transcript=ETH_00005800-t26_1 | gene=ETH_00005800 | organism=Eimeria_tenella_strain_Houghton | gene_product=syntaxin family protein, putative | transcript_product=syntaxin family protein, putative | location=HG675415:270751-272116(-	250471	305733	280009	94797.2	361.894	10290.1	0.00199806	35149.7	51894.2	29961.1	147.638	278738	27652.6	15965.3	9.92067	7.93001	2.98732	0.00358899	Up
ETH_00005805-t26_1-p1	ETH_00005805-t26_1-p1 | transcript=ETH_00005805-t26_1 | gene=ETH_00005805 | organism=Eimeria_tenella_strain_Houghton | gene_product=ribosomal protein L23a, putative | transcript_product=ribosomal protein L23a, putative | location=HG675415:273554-275185(-)	2.04276e+06	3.42143e+06	1.82789e+06	2.85397e+06	2.87972e+06	4.3915e+06	0.255635	3.37506e+06	880357	508274	26.0842	2.4307e+06	864705	499238	35.5744	0.720193	-0.473544	0.286585	NoSig
ETH_00005835-t26_1-p1	ETH_00005835-t26_1-p1 | transcript=ETH_00005835-t26_1 | gene=ETH_00005835 | organism=Eimeria_tenella_strain_Houghton | gene_product=hypothetical protein, conserved | transcript_product=hypothetical protein, conserved | location=HG675415:302784-304475(+) |	93257.3	91302.9	98183	14850.2	361.894	13034.6	7.05197e-05	9415.56	7893.08	4557.07	83.8302	94247.8	3545.36	2046.92	3.76175	10.0098	3.32334	0.000283145	Up
ETH_00005845-t26_1-p1	ETH_00005845-t26_1-p1 | transcript=ETH_00005845-t26_1 | gene=ETH_00005845 | organism=Eimeria_tenella_strain_Houghton | gene_product=hypothetical protein | transcript_product=hypothetical protein | location=HG675415:312520-314599(-) | protein_length=251 | s	96601.8	111796	99756.1	166278	361.894	361.894	0.44431	55667.3	95791.7	55305.4	172.079	102718	8018.51	4629.49	7.80633	1.84521	0.883788	0.477274	NoSig
ETH_00005855-t26_1-p1	ETH_00005855-t26_1-p1 | transcript=ETH_00005855-t26_1 | gene=ETH_00005855 | organism=Eimeria_tenella_strain_Houghton | gene_product=Chromosome III, complete sequence, related | transcript_product=Chromosome III, complete sequence, related | location=HG6765	5090.27	9865.7	9608.55	36835.5	37113	31468.3	0.000360545	35138.9	3181.87	1837.05	9.05511	8188.17	2685.95	1550.73	32.8027	0.233023	-2.10146	0.000900985	Down
ETH_00005865-t26_1-p1	ETH_00005865-t26_1-p1 | transcript=ETH_00005865-t26_1 | gene=ETH_00005865 | organism=Eimeria_tenella_strain_Houghton | gene_product=nucleoside diphosphate kinase, putative | transcript_product=nucleoside diphosphate kinase, putative | location=HG673800:313	2.06624e+07	2.06231e+07	1.98207e+07	8.96237e+06	7.94001e+06	8.7549e+06	9.09019e-06	8.55243e+06	540418	312010	6.31888	2.03687e+07	475029	274258	2.33215	2.38163	1.25195	8.7291e-05	NoSig
ETH_00005885-t26_1-p1	ETH_00005885-t26_1-p1 | transcript=ETH_00005885-t26_1 | gene=ETH_00005885 | organism=Eimeria_tenella_strain_Houghton | gene_product=gamma-tubulin complex component 2, putative | transcript_product=gamma-tubulin complex component 2, putative | location=HG67	11880.8	16950.9	17935.8	361.894	361.894	361.894	0.00125243	361.894	0	0	0	15589.2	3249.08	1875.86	20.8419	43.0766	5.42883	0.00242664	Up
ETH_00005890-t26_1-p1	ETH_00005890-t26_1-p1 | transcript=ETH_00005890-t26_1 | gene=ETH_00005890 | organism=Eimeria_tenella_strain_Houghton | gene_product=hypothetical protein, conserved | transcript_product=hypothetical protein, conserved | location=HG673800:26685-28067(-) | pr	475644	456449	470031	189340	264354	246487	0.000555629	233393	39183.7	22622.7	16.7887	467375	9869.33	5698.06	2.11165	2.00252	1.00182	0.00127635	NoSig
ETH_00005915-t26_1-p1	ETH_00005915-t26_1-p1 | transcript=ETH_00005915-t26_1 | gene=ETH_00005915 | organism=Eimeria_tenella_strain_Houghton | gene_product=1-O-acylceramide synthase, putative | transcript_product=1-O-acylceramide synthase, putative | location=HG673800:45436-48778	179912	206764	260357	47869.6	78414.7	64562.1	0.00382528	63615.5	15294.6	8830.32	24.0422	215677	40956.4	23646.2	18.9897	3.39033	1.76143	0.0063168	Up
ETH_00005950-t26_1-p1	ETH_00005950-t26_1-p1 | transcript=ETH_00005950-t26_1 | gene=ETH_00005950 | organism=Eimeria_tenella_strain_Houghton | gene_product=Subtilisin-like protein, related | transcript_product=Subtilisin-like protein, related | location=HG676192:1466-2509(-) | pr	105479	108694	116599	361.894	361.894	361.894	4.87113e-06	361.894	0	0	0	110257	5722.2	3303.71	5.18986	304.667	8.25109	6.88587e-05	Up
ETH_00005960-t26_1-p1	ETH_00005960-t26_1-p1 | transcript=ETH_00005960-t26_1 | gene=ETH_00005960 | organism=Eimeria_tenella_strain_Houghton | gene_product=bis(5-nucleosyl)-tetraphosphatase (asymmetrical), putative | transcript_product=bis(5-nucleosyl)-tetraphosphatase (asymmet	104631	210166	131703	76230.6	361.894	42970.9	0.047377	39854.5	38030.2	21956.8	95.4228	148833	54813.1	31646.4	36.8286	3.73442	1.90088	0.0607208	Up
ETH_00006010-t26_1-p1	ETH_00006010-t26_1-p1 | transcript=ETH_00006010-t26_1 | gene=ETH_00006010 | organism=Eimeria_tenella_strain_Houghton | gene_product=hypothetical protein, conserved | transcript_product=hypothetical protein, conserved | location=HG675342:31803-34559(+) | pr	35493	45682	41751.4	361.894	361.894	361.894	0.000164939	361.894	0	0	0	40975.5	5138.64	2966.8	12.5408	113.225	6.82305	0.000511076	Up
ETH_00006015-t26_1-p1	ETH_00006015-t26_1-p1 | transcript=ETH_00006015-t26_1 | gene=ETH_00006015 | organism=Eimeria_tenella_strain_Houghton | gene_product=hypothetical protein, conserved | transcript_product=hypothetical protein, conserved | location=HG675342:35294-36174(-) | pr	56422.9	65342.1	68060.1	361.894	361.894	361.894	5.72529e-05	361.894	0	0	0	63275	6087.79	3514.79	9.62115	174.844	7.44993	0.000243376	Up
ETH_00006020-t26_1-p1	ETH_00006020-t26_1-p1 | transcript=ETH_00006020-t26_1 | gene=ETH_00006020 | organism=Eimeria_tenella_strain_Houghton | gene_product=hypothetical protein, conserved | transcript_product=hypothetical protein, conserved | location=HG675342:37119-37828(+) | pr	7.37316e+06	7.05583e+06	6.85845e+06	3.01074e+06	3.18868e+06	1.42657e+06	0.00141974	2.542e+06	970076	560074	38.1619	7.09581e+06	259676	149924	3.65957	2.79143	1.481	0.00268335	NoSig
ETH_00006040-t26_1-p1	ETH_00006040-t26_1-p1 | transcript=ETH_00006040-t26_1 | gene=ETH_00006040 | organism=Eimeria_tenella_strain_Houghton | gene_product=hypothetical protein | transcript_product=hypothetical protein | location=HG675342:55456-68347(+) | protein_length=3068 | se	25207	22059.2	25575.7	37210.6	361.894	361.894	0.398877	12644.8	21274.6	12282.9	168.248	24280.6	1932.62	1115.8	7.95953	1.92021	0.941262	0.432359	NoSig
ETH_00006045-t26_1-p1	ETH_00006045-t26_1-p1 | transcript=ETH_00006045-t26_1 | gene=ETH_00006045 | organism=Eimeria_tenella_strain_Houghton | gene_product=hypothetical protein | transcript_product=hypothetical protein | location=HG675342:68619-70539(-) | protein_length=517 | seq	554453	591595	589577	79368.4	29616.6	58281.8	9.93865e-06	55755.6	24972	14417.6	44.7883	578542	20885.4	12058.2	3.61001	10.3764	3.37523	9.0685e-05	Up
ETH_00006060-t26_1-p1	ETH_00006060-t26_1-p1 | transcript=ETH_00006060-t26_1 | gene=ETH_00006060 | organism=Eimeria_tenella_strain_Houghton | gene_product=hypothetical protein, conserved | transcript_product=hypothetical protein, conserved | location=HG675342:83555-86694(+) | pr	661759	640246	713203	82967.2	159945	90621.3	6.77543e-05	111178	42406.4	24483.3	38.1429	671736	37487.9	21643.6	5.58074	6.042	2.59503	0.00027575	Up
ETH_00006065-t26_1-p1	ETH_00006065-t26_1-p1 | transcript=ETH_00006065-t26_1 | gene=ETH_00006065 | organism=Eimeria_tenella_strain_Houghton | gene_product=DNA polymerase I, putative | transcript_product=DNA polymerase I, putative | location=HG675342:88458-93334(+) | protein_leng	17022.3	13901.5	12872.8	361.894	361.894	361.894	0.000336389	361.894	0	0	0	14598.8	2160.87	1247.58	14.8016	40.3401	5.33414	0.000863194	Up
ETH_00006075-t26_1-p1	ETH_00006075-t26_1-p1 | transcript=ETH_00006075-t26_1 | gene=ETH_00006075 | organism=Eimeria_tenella_strain_Houghton | gene_product=hypothetical protein, conserved | transcript_product=hypothetical protein, conserved | location=HG675342:99750-101237(-) | p	504182	506592	461767	18574.7	14561.6	19327.3	5.4425e-06	17487.8	2562	1479.17	14.6502	490847	25212.9	14556.7	5.13661	28.0679	4.81085	7.30819e-05	Up
ETH_00006100-t26_1-p1	ETH_00006100-t26_1-p1 | transcript=ETH_00006100-t26_1 | gene=ETH_00006100 | organism=Eimeria_tenella_strain_Houghton | gene_product=dihydrolipoamide branched chain transacylase, E2 subunit, putative | transcript_product=dihydrolipoamide branched chain tran	8.91751e+06	8.9153e+06	8.57064e+06	2.98498e+06	3.03247e+06	5.03027e+06	0.00170303	3.68257e+06	1.16738e+06	673989	31.7002	8.80115e+06	199633	115258	2.26826	2.38995	1.25698	0.00312004	NoSig
ETH_00006120-t26_1-p1	ETH_00006120-t26_1-p1 | transcript=ETH_00006120-t26_1 | gene=ETH_00006120 | organism=Eimeria_tenella_strain_Houghton | gene_product=protein transport protein Sec23, putative | transcript_product=protein transport protein Sec23, putative | location=HG675342	3.25924e+06	3.04714e+06	3.02455e+06	1.0371e+06	465254	749283	0.000200705	750545	285924	165078	38.0955	3.11031e+06	129472	74750.6	4.16267	4.14407	2.05105	0.000586166	Up
ETH_00006185-t26_1-p1	ETH_00006185-t26_1-p1 | transcript=ETH_00006185-t26_1 | gene=ETH_00006185 | organism=Eimeria_tenella_strain_Houghton | gene_product=peptide methionine sulfoxide reductase, putative | transcript_product=peptide methionine sulfoxide reductase, putative | loc	214408	174785	203798	343619	112119	153873	0.94253	203204	123382	71234.6	60.7184	197664	20511.5	11842.3	10.377	0.972736	-0.0398798	0.94689	NoSig
ETH_00006205-t26_1-p1	ETH_00006205-t26_1-p1 | transcript=ETH_00006205-t26_1 | gene=ETH_00006205 | organism=Eimeria_tenella_strain_Houghton | gene_product=S1 RNA-binding domain containing protein, putative | transcript_product=S1 RNA-binding domain containing protein, putative |	29806.8	31182.3	31401.9	20994.5	586645	459200	0.130826	355613	296712	171307	83.4366	30797	864.545	499.145	2.80724	0.0866025	-3.52945	0.154724	NoSig
ETH_00006210-t26_1-p1	ETH_00006210-t26_1-p1 | transcript=ETH_00006210-t26_1 | gene=ETH_00006210 | organism=Eimeria_tenella_strain_Houghton | gene_product=protein disulfide isomerase, putative | transcript_product=protein disulfide isomerase, putative | location=HG675342:234889-	8.80562e+07	8.50987e+07	8.37115e+07	5.77584e+07	4.98878e+07	4.82345e+07	0.000464807	5.19602e+07	5.08896e+06	2.93811e+06	9.79394	8.56221e+07	2.21915e+06	1.28122e+06	2.59179	1.64784	0.720576	0.00110232	NoSig
ETH_00006230-t26_1-p1	ETH_00006230-t26_1-p1 | transcript=ETH_00006230-t26_1 | gene=ETH_00006230 | organism=Eimeria_tenella_strain_Houghton | gene_product=hypothetical protein, conserved | transcript_product=hypothetical protein, conserved | location=HG675342:248979-250649(-) |	2.01577e+07	2.00835e+07	1.5563e+07	7.26862e+06	5.04564e+06	4.83103e+06	0.00165156	5.71509e+06	1.34966e+06	779227	23.6157	1.86014e+07	2.63158e+06	1.51935e+06	14.1472	3.25479	1.70256	0.00304943	Up
ETH_00006240-t26_1-p1	ETH_00006240-t26_1-p1 | transcript=ETH_00006240-t26_1 | gene=ETH_00006240 | organism=Eimeria_tenella_strain_Houghton | gene_product=hypothetical protein, conserved | transcript_product=hypothetical protein, conserved | location=HG675342:259016-260970(+) |	2.52481e+06	3.13176e+06	2.96738e+06	1.68921e+06	2.50615e+06	4.26362e+06	0.947234	2.81966e+06	1.31553e+06	759522	46.6556	2.87465e+06	313919	181242	10.9203	1.0195	0.0278668	0.951215	NoSig
ETH_00006260-t26_1-p1	ETH_00006260-t26_1-p1 | transcript=ETH_00006260-t26_1 | gene=ETH_00006260 | organism=Eimeria_tenella_strain_Houghton | gene_product=CAM kinase, putative | transcript_product=CAM kinase, putative | location=HG675342:283496-289204(-) | protein_length=1024 |	26368.9	18830.7	22976.6	361.894	361.894	361.894	0.000508828	361.894	0	0	0	22725.4	3775.37	2179.71	16.613	62.7958	5.9726	0.00118594	Up
ETH_00006270-t26_1-p1	ETH_00006270-t26_1-p1 | transcript=ETH_00006270-t26_1 | gene=ETH_00006270 | organism=Eimeria_tenella_strain_Houghton | gene_product=hypothetical protein, conserved | transcript_product=hypothetical protein, conserved | location=HG675342:302689-306194(+) |	35502.8	41890	40363.6	361.894	361.894	361.894	3.5491e-05	361.894	0	0	0	39252.1	3335.49	1925.74	8.4976	108.463	6.76106	0.0001804	Up
ETH_00006310-t26_1-p1	ETH_00006310-t26_1-p1 | transcript=ETH_00006310-t26_1 | gene=ETH_00006310 | organism=Eimeria_tenella_strain_Houghton | gene_product=hypothetical protein | transcript_product=hypothetical protein | location=HG676172:35-2209(+) | protein_length=302 | sequenc	190732	179132	167577	663847	2.30617e+06	739590	0.119443	1.23654e+06	927107	535265	74.9761	179147	11577.6	6684.34	6.46263	0.144878	-2.78709	0.14239	NoSig
ETH_00006315-t26_1-p1	ETH_00006315-t26_1-p1 | transcript=ETH_00006315-t26_1 | gene=ETH_00006315 | organism=Eimeria_tenella_strain_Houghton | gene_product=zinc finger (C3HC4 RING finger) protein, putative | transcript_product=zinc finger (C3HC4 RING finger) protein, putative | l	56662	54161.3	47899.7	1746.87	361.894	361.894	3.93196e-05	823.552	799.614	461.658	97.0934	52907.7	4513.67	2605.97	8.53122	64.2433	6.00547	0.000190233	Up
ETH_00006350-t26_1-p1	ETH_00006350-t26_1-p1 | transcript=ETH_00006350-t26_1 | gene=ETH_00006350 | organism=Eimeria_tenella_strain_Houghton | gene_product=hypothetical protein | transcript_product=hypothetical protein | location=HG676514:10802-13230(-) | protein_length=152 | seq	523075	576030	616251	858589	553021	726675	0.202193	712762	153258	88483.6	21.502	571785	46733.3	26981.5	8.17322	0.802211	-0.317946	0.232566	NoSig
ETH_00006375-t26_1-p1	ETH_00006375-t26_1-p1 | transcript=ETH_00006375-t26_1 | gene=ETH_00006375 | organism=Eimeria_tenella_strain_Houghton | gene_product=ubiquitin protein, putative | transcript_product=ubiquitin protein, putative | location=HG673756:24283-28289(+) | protein_le	341675	324627	329631	311295	234146	228182	0.0529653	257875	46359.7	26765.8	17.9776	331977	8763.08	5059.37	2.63966	1.28736	0.364416	0.0672339	NoSig
ETH_00006380-t26_1-p1	ETH_00006380-t26_1-p1 | transcript=ETH_00006380-t26_1 | gene=ETH_00006380 | organism=Eimeria_tenella_strain_Houghton | gene_product=SWIB/MDM2 domain-containing protein, putative | transcript_product=SWIB/MDM2 domain-containing protein, putative | location=	157558	149285	143718	361.894	361.894	361.894	3.09691e-06	361.894	0	0	0	150187	6964.02	4020.68	4.6369	415.003	8.69698	6.11447e-05	Up
ETH_00006385-t26_1-p1	ETH_00006385-t26_1-p1 | transcript=ETH_00006385-t26_1 | gene=ETH_00006385 | organism=Eimeria_tenella_strain_Houghton | gene_product=hypothetical protein, conserved | transcript_product=hypothetical protein, conserved | location=HG673756:34093-38945(+) | pr	46436.2	45541.9	42905.1	361.894	361.894	361.894	1.90681e-06	361.894	0	0	0	44961.1	1835.84	1059.92	4.08318	124.238	6.95696	4.84614e-05	Up
ETH_00006420-t26_1-p1	ETH_00006420-t26_1-p1 | transcript=ETH_00006420-t26_1 | gene=ETH_00006420 | organism=Eimeria_tenella_strain_Houghton | gene_product=hypothetical protein, conserved | transcript_product=hypothetical protein, conserved | location=HG673756:89620-93830(-) | pr	6528.44	723.788	4497.12	324780	326282	309840	5.53665e-07	320300	9090.53	5248.42	2.83813	3916.45	2945.57	1700.63	75.2102	0.0122274	-6.35374	2.86928e-05	Down
ETH_00006440-t26_1-p1	ETH_00006440-t26_1-p1 | transcript=ETH_00006440-t26_1 | gene=ETH_00006440 | organism=Eimeria_tenella_strain_Houghton | gene_product=hypothetical protein, conserved | transcript_product=hypothetical protein, conserved | location=HG673756:120287-120769(+) |	116632	113329	132290	361.894	361.894	49406	0.00390103	16709.9	28315.6	16348	169.454	120750	10129.2	5848.1	8.38856	7.22626	2.85325	0.00640519	Up
ETH_00006470-t26_1-p1	ETH_00006470-t26_1-p1 | transcript=ETH_00006470-t26_1 | gene=ETH_00006470 | organism=Eimeria_tenella_strain_Houghton | gene_product=hypothetical protein, conserved | transcript_product=hypothetical protein, conserved | location=HG676611:6535-10283(+) | pro	519152	552435	470493	200359	38338.5	81511.8	0.00165172	106737	83904.1	48442.1	78.6086	514027	41210.7	23793	8.01722	4.81585	2.26779	0.00304943	Up
ETH_00006480-t26_1-p1	ETH_00006480-t26_1-p1 | transcript=ETH_00006480-t26_1 | gene=ETH_00006480 | organism=Eimeria_tenella_strain_Houghton | gene_product=hypothetical protein | transcript_product=hypothetical protein | location=HG676300:1-2003(-) | protein_length=438 | sequence	48236.9	50696.9	45300.6	361.894	361.894	361.894	6.80241e-06	361.894	0	0	0	48078.2	2701.64	1559.79	5.61926	132.851	7.05367	7.96296e-05	Up
ETH_00006505-t26_1-p1	ETH_00006505-t26_1-p1 | transcript=ETH_00006505-t26_1 | gene=ETH_00006505 | organism=Eimeria_tenella_strain_Houghton | gene_product=hypothetical protein, conserved | transcript_product=hypothetical protein, conserved | location=HG678322:645-3440(-) | prote	466754	496740	438039	1.02607e+06	117152	98148.8	0.870252	413792	530338	306191	128.165	467178	29353	16947	6.28306	1.12902	0.175066	0.881319	NoSig
ETH_00006535-t26_1-p1	ETH_00006535-t26_1-p1 | transcript=ETH_00006535-t26_1 | gene=ETH_00006535 | organism=Eimeria_tenella_strain_Houghton | gene_product=hypothetical protein | transcript_product=hypothetical protein | location=HG675732:147-4830(+) | protein_length=1286 | seque	14354.7	25006.8	24656.3	361.894	361.894	361.894	0.00387246	361.894	0	0	0	21339.3	6051.36	3493.75	28.3578	58.9655	5.8818	0.00638021	Up
ETH_00006545-t26_1-p1	ETH_00006545-t26_1-p1 | transcript=ETH_00006545-t26_1 | gene=ETH_00006545 | organism=Eimeria_tenella_strain_Houghton | gene_product=N2,N2-dimethylguanosine tRNA methyltransferase, putative | transcript_product=N2,N2-dimethylguanosine tRNA methyltransferase	154386	144818	129229	1.11675e+06	9031.36	1.19352e+06	0.174954	773098	662814	382676	85.7347	142811	12697.7	7331.03	8.89128	0.184725	-2.43655	0.202798	NoSig
ETH_00006560-t26_1-p1	ETH_00006560-t26_1-p1 | transcript=ETH_00006560-t26_1 | gene=ETH_00006560 | organism=Eimeria_tenella_strain_Houghton | gene_product=hypothetical protein, conserved | transcript_product=hypothetical protein, conserved | location=HG675732:25690-30618(-) | pr	152129	167167	146380	38490.3	17978	11423.6	0.000205239	22630.6	14120.4	8152.44	62.3952	155225	10734	6197.27	6.9151	6.85908	2.77802	0.000595767	Up
ETH_00006590-t26_1-p1	ETH_00006590-t26_1-p1 | transcript=ETH_00006590-t26_1 | gene=ETH_00006590 | organism=Eimeria_tenella_strain_Houghton | gene_product=26S protease regulatory subunit 6a, putative | transcript_product=26S protease regulatory subunit 6a, putative | location=HG	2.31259e+06	2.29569e+06	2.36954e+06	850229	334359	588533	0.000324142	591040	257944	148924	43.6423	2.32594e+06	38691	22338.2	1.66346	3.93533	1.97648	0.000842475	Up
ETH_00006645-t26_1-p1	ETH_00006645-t26_1-p1 | transcript=ETH_00006645-t26_1 | gene=ETH_00006645 | organism=Eimeria_tenella_strain_Houghton | gene_product=hypothetical protein, conserved | transcript_product=hypothetical protein, conserved | location=HG675732:410061-413680(-) |	14665.2	27368.7	27421.8	361.894	361.894	361.894	0.00580459	361.894	0	0	0	23151.9	7349.78	4243.4	31.7459	63.9743	5.99942	0.00908132	Up
ETH_00006650-t26_1-p1	ETH_00006650-t26_1-p1 | transcript=ETH_00006650-t26_1 | gene=ETH_00006650 | organism=Eimeria_tenella_strain_Houghton | gene_product=helicase, putative | transcript_product=helicase, putative | location=HG675732:414813-427686(+) | protein_length=3038 | sequ	4408.34	4113.6	4354.17	361.894	361.894	361.894	1.68684e-06	361.894	0	0	0	4292.04	156.886	90.5781	3.65528	11.8599	3.56802	4.44898e-05	Up
ETH_00006665-t26_1-p1	ETH_00006665-t26_1-p1 | transcript=ETH_00006665-t26_1 | gene=ETH_00006665 | organism=Eimeria_tenella_strain_Houghton | gene_product=cyclophilin, putative | transcript_product=cyclophilin, putative | location=HG675732:433892-435825(-) | protein_length=603 |	232562	292875	284170	12689.2	361.894	361.894	0.000160897	4470.98	7117.15	4109.09	159.185	269869	32600.4	18821.9	12.0801	60.3601	5.91552	0.0005005	Up
ETH_00006680-t26_1-p1	ETH_00006680-t26_1-p1 | transcript=ETH_00006680-t26_1 | gene=ETH_00006680 | organism=Eimeria_tenella_strain_Houghton | gene_product=hypothetical protein, conserved | transcript_product=hypothetical protein, conserved | location=HG675732:448559-452032(-) |	178934	137428	135852	361.894	3920.38	361.894	0.00045839	1548.06	2054.49	1186.16	132.714	150738	24431.3	14105.4	16.2078	97.3724	6.60544	0.00108965	Up
ETH_00006695-t26_1-p1	ETH_00006695-t26_1-p1 | transcript=ETH_00006695-t26_1 | gene=ETH_00006695 | organism=Eimeria_tenella_strain_Houghton | gene_product=DnaJ domain-containing protein, putative | transcript_product=DnaJ domain-containing protein, putative | location=HG675732:5	92931.5	110556	101187	235474	164504	138988	0.0561273	179656	49995.5	28864.9	27.8285	101558	8818.36	5091.28	8.68306	0.565294	-0.822927	0.0709461	NoSig
ETH_00006700-t26_1-p1	ETH_00006700-t26_1-p1 | transcript=ETH_00006700-t26_1 | gene=ETH_00006700 | organism=Eimeria_tenella_strain_Houghton | gene_product=pyruvate dehydrogenase E1 beta subunit, putative | transcript_product=pyruvate dehydrogenase E1 beta subunit, putative | loc	390889	394239	462240	432830	54698.2	151505	0.154719	213011	196426	113407	92.214	415789	40262.4	23245.5	9.68336	1.95196	0.964924	0.180216	NoSig
ETH_00006705-t26_1-p1	ETH_00006705-t26_1-p1 | transcript=ETH_00006705-t26_1 | gene=ETH_00006705 | organism=Eimeria_tenella_strain_Houghton | gene_product=ribosome biogenesis protein BOP1, putative | transcript_product=ribosome biogenesis protein BOP1, putative | location=HG6757	436088	382459	480610	253451	239638	300121	0.00751649	264403	31693.9	18298.5	11.987	433052	49145.8	28374.4	11.3487	1.63785	0.711802	0.0114448	NoSig
ETH_00006715-t26_1-p1	ETH_00006715-t26_1-p1 | transcript=ETH_00006715-t26_1 | gene=ETH_00006715 | organism=Eimeria_tenella_strain_Houghton | gene_product=glucose transporter, putative | transcript_product=glucose transporter, putative | location=HG675732:621630-629932(-) | prot	54837.9	106388	100702	361.894	361.894	361.894	0.00597272	361.894	0	0	0	87309.5	28264.6	16318.6	32.3728	241.257	7.91443	0.00930778	Up
ETH_00006750-t26_1-p1	ETH_00006750-t26_1-p1 | transcript=ETH_00006750-t26_1 | gene=ETH_00006750 | organism=Eimeria_tenella_strain_Houghton | gene_product=hypothetical protein | transcript_product=hypothetical protein | location=HG675727:1447-4562(+) | protein_length=206 | seque	4.63489e+06	4.82769e+06	4.99282e+06	1.43156e+06	1.36115e+06	1.35862e+06	5.43995e-06	1.38378e+06	41401.5	23903.2	2.99191	4.81847e+06	179143	103428	3.71784	3.48211	1.79996	7.30819e-05	Up
ETH_00006755-t26_1-p1	ETH_00006755-t26_1-p1 | transcript=ETH_00006755-t26_1 | gene=ETH_00006755 | organism=Eimeria_tenella_strain_Houghton | gene_product=hypothetical protein | transcript_product=hypothetical protein | location=HG675727:6814-14808(+) | protein_length=1078 | seq	6.9465e+06	5.83366e+06	5.63883e+06	1.85598e+06	1.99512e+06	2.06377e+06	0.000536724	1.97162e+06	105869	61123.6	5.36965	6.13966e+06	705499	407320	11.4908	3.11402	1.63878	0.00124247	Up
ETH_00006775-t26_1-p1	ETH_00006775-t26_1-p1 | transcript=ETH_00006775-t26_1 | gene=ETH_00006775 | organism=Eimeria_tenella_strain_Houghton | gene_product=hypothetical protein, conserved | transcript_product=hypothetical protein, conserved | location=HG675727:23530-26584(+) | pr	56772.7	70510.4	86464.4	34258.8	60133.7	361.894	0.109264	31584.8	29975.5	17306.4	94.9048	71249.2	14859.7	8579.23	20.8559	2.2558	1.17364	0.131192	NoSig
ETH_00006785-t26_1-p1	ETH_00006785-t26_1-p1 | transcript=ETH_00006785-t26_1 | gene=ETH_00006785 | organism=Eimeria_tenella_strain_Houghton | gene_product=proteasome A-type and B-type domain-containing protein, putative | transcript_product=proteasome A-type and B-type domain-co	3.79853e+06	3.92179e+06	4.14083e+06	1.07409e+06	969182	886604	1.27085e-05	976625	93962.9	54249.5	9.62119	3.95372e+06	173368	100094	4.38495	4.04835	2.01733	0.000104977	Up
ETH_00006800-t26_1-p1	ETH_00006800-t26_1-p1 | transcript=ETH_00006800-t26_1 | gene=ETH_00006800 | organism=Eimeria_tenella_strain_Houghton | gene_product=hypothetical protein, conserved | transcript_product=hypothetical protein, conserved | location=HG675727:40797-56351(-) | pr	11894.9	20201.5	22570.2	361.894	361.894	361.894	0.00526543	361.894	0	0	0	18222.2	5606.13	3236.7	30.7653	50.3524	5.65399	0.00833605	Up
ETH_00006810-t26_1-p1	ETH_00006810-t26_1-p1 | transcript=ETH_00006810-t26_1 | gene=ETH_00006810 | organism=Eimeria_tenella_strain_Houghton | gene_product=DnaJ domain-containing protein, putative | transcript_product=DnaJ domain-containing protein, putative | location=HG675727:7	5.8459e+06	5.93894e+06	5.58969e+06	1.25311e+06	1.99406e+06	2.10181e+06	0.00015132	1.783e+06	462045	266762	25.914	5.79151e+06	180865	104423	3.12294	3.24819	1.69964	0.000482006	Up
ETH_00006820-t26_1-p1	ETH_00006820-t26_1-p1 | transcript=ETH_00006820-t26_1 | gene=ETH_00006820 | organism=Eimeria_tenella_strain_Houghton | gene_product=golgi SNARE protein, putative | transcript_product=golgi SNARE protein, putative | location=HG675727:83854-84717(+) | protei	116048	59377.5	98667.5	361.894	361.894	361.894	0.00558308	361.894	0	0	0	91364.2	29032.4	16761.8	31.7765	252.461	7.97992	0.00877499	Up
ETH_00006865-t26_1-p1	ETH_00006865-t26_1-p1 | transcript=ETH_00006865-t26_1 | gene=ETH_00006865 | organism=Eimeria_tenella_strain_Houghton | gene_product=sedoheptulose-1,7 bisphosphatase, putative | transcript_product=sedoheptulose-1,7 bisphosphatase, putative | location=HG6757	2.27195e+06	2.52152e+06	2.24688e+06	628918	498489	610289	5.26207e-05	579232	70542.9	40728	12.1787	2.34678e+06	151845	87667.8	6.47035	4.05154	2.01847	0.000231794	Up
ETH_00006870-t26_1-p1	ETH_00006870-t26_1-p1 | transcript=ETH_00006870-t26_1 | gene=ETH_00006870 | organism=Eimeria_tenella_strain_Houghton | gene_product=prolidase, putative | transcript_product=prolidase, putative | location=HG675727:122132-125871(+) | protein_length=528 | seq	609090	758582	757718	82042.5	49700.6	40043.9	0.000221563	57262.3	21996.7	12699.8	38.414	708463	86061.2	49687.4	12.1476	12.3722	3.62904	0.000634669	Up
ETH_00006915-t26_1-p1	ETH_00006915-t26_1-p1 | transcript=ETH_00006915-t26_1 | gene=ETH_00006915 | organism=Eimeria_tenella_strain_Houghton | gene_product=SCY kinase (incomplete catalytic triad), putative | transcript_product=SCY kinase (incomplete catalytic triad), putative | l	169774	230120	236235	361.894	361.894	361.894	0.000566133	361.894	0	0	0	212043	36733.6	21208.2	17.3237	585.926	9.19457	0.00129425	Up
ETH_00006925-t26_1-p1	ETH_00006925-t26_1-p1 | transcript=ETH_00006925-t26_1 | gene=ETH_00006925 | organism=Eimeria_tenella_strain_Houghton | gene_product=hypothetical protein, conserved | transcript_product=hypothetical protein, conserved | location=HG675727:174532-177939(+) |	44898.6	57906.6	57510	104271	75719.9	3434.77	0.811907	61141.9	51974.7	30007.6	85.0068	53438.4	7398.32	4271.42	13.8446	0.874007	-0.194283	0.827847	NoSig
ETH_00006965-t26_1-p1	ETH_00006965-t26_1-p1 | transcript=ETH_00006965-t26_1 | gene=ETH_00006965 | organism=Eimeria_tenella_strain_Houghton | gene_product=P-type Ca(2+)-ATPase, putative | transcript_product=P-type Ca(2+)-ATPase, putative | location=HG675712:118-7738(-) | protein	2.64753e+06	1.91014e+06	2.62631e+06	1.74085e+06	1.81553e+06	2.03652e+06	0.109069	1.8643e+06	153747	88765.6	8.24688	2.39466e+06	419739	242337	17.5281	1.28448	0.361186	0.13107	NoSig
ETH_00006995-t26_1-p1	ETH_00006995-t26_1-p1 | transcript=ETH_00006995-t26_1 | gene=ETH_00006995 | organism=Eimeria_tenella_strain_Houghton | gene_product=hypothetical protein, conserved | transcript_product=hypothetical protein, conserved | location=HG677979:5260-6315(+) | prot	2.02438e+06	1.98727e+06	1.86511e+06	467100	455153	4468.54	0.000494939	308907	263719	152258	85.3717	1.95892e+06	83331.5	48111.5	4.25395	6.34145	2.66481	0.00115922	Up
ETH_00007025-t26_1-p1	ETH_00007025-t26_1-p1 | transcript=ETH_00007025-t26_1 | gene=ETH_00007025 | organism=Eimeria_tenella_strain_Houghton | gene_product=Eukaryotic translation initiation factor 3 subunit B, related | transcript_product=Eukaryotic translation initiation factor	3.97018e+06	3.85112e+06	4.18215e+06	1.37897e+06	1.59372e+06	1.46415e+06	2.57478e-05	1.47895e+06	108139	62434.2	7.3119	4.00115e+06	167676	96807.7	4.19069	2.7054	1.43584	0.000148938	NoSig
ETH_00007035-t26_1-p1	ETH_00007035-t26_1-p1 | transcript=ETH_00007035-t26_1 | gene=ETH_00007035 | organism=Eimeria_tenella_strain_Houghton | gene_product=hypothetical protein, conserved | transcript_product=hypothetical protein, conserved | location=HG677797:4183-5905(-) | prot	86390.1	90871.8	84355.5	85793	361.894	88155.2	0.371541	58103.4	50019.5	28878.8	86.0871	87205.8	3333.81	1924.78	3.82292	1.50087	0.585802	0.407348	NoSig
ETH_00007055-t26_1-p1	ETH_00007055-t26_1-p1 | transcript=ETH_00007055-t26_1 | gene=ETH_00007055 | organism=Eimeria_tenella_strain_Houghton | gene_product=bromodomain-containing protein, putative | transcript_product=bromodomain-containing protein, putative | location=HG675628:1	7242.21	10146.6	8510.79	361.894	361.894	361.894	0.000598383	361.894	0	0	0	8633.19	1456.04	840.646	16.8656	23.8556	4.57625	0.00135103	Up
ETH_00007070-t26_1-p1	ETH_00007070-t26_1-p1 | transcript=ETH_00007070-t26_1 | gene=ETH_00007070 | organism=Eimeria_tenella_strain_Houghton | gene_product=hypothetical protein, conserved | transcript_product=hypothetical protein, conserved | location=HG675628:20143-24225(-) | pr	361.894	361.894	739.536	220194	745650	201460	0.0948651	389101	308922	178356	79.3937	487.775	218.032	125.881	44.6993	0.00125359	-9.63972	0.115511	NoSig
ETH_00007085-t26_1-p1	ETH_00007085-t26_1-p1 | transcript=ETH_00007085-t26_1 | gene=ETH_00007085 | organism=Eimeria_tenella_strain_Houghton | gene_product=biotin-[acetyl-CoA-carboxylase] ligase, putative | transcript_product=biotin-[acetyl-CoA-carboxylase] ligase, putative | loc	47454.9	89596.2	101666	361.894	361.894	361.894	0.00852044	361.894	0	0	0	79572.2	28461.5	16432.3	35.7681	219.877	7.78055	0.0128021	Up
ETH_00007115-t26_1-p1	ETH_00007115-t26_1-p1 | transcript=ETH_00007115-t26_1 | gene=ETH_00007115 | organism=Eimeria_tenella_strain_Houghton | gene_product=Chromosome III, complete sequence, related | transcript_product=Chromosome III, complete sequence, related | location=HG6756	123536	123606	134296	144032	232415	198388	0.068146	191612	44579.3	25737.9	23.2654	127146	6192.54	3575.27	4.87042	0.66356	-0.591702	0.0847921	NoSig
ETH_00007120-t26_1-p1	ETH_00007120-t26_1-p1 | transcript=ETH_00007120-t26_1 | gene=ETH_00007120 | organism=Eimeria_tenella_strain_Houghton | gene_product=alpha/beta hydrolase fold domain containing protein, putative | transcript_product=alpha/beta hydrolase fold domain containi	109143	109688	99790.3	361.894	10856.6	68559.6	0.0206027	26592.7	36721.2	21201	138.088	106207	5563.92	3212.33	5.23873	3.99385	1.99778	0.028271	Up
ETH_00007155-t26_1-p1	ETH_00007155-t26_1-p1 | transcript=ETH_00007155-t26_1 | gene=ETH_00007155 | organism=Eimeria_tenella_strain_Houghton | gene_product=RNA pseudouridine synthase domain containing protein, putative | transcript_product=RNA pseudouridine synthase domain contai	334390	412600	417919	109622	170837	250247	0.0123722	176902	70508.7	40708.2	39.8575	388303	46765.9	27000.3	12.0437	2.19502	1.13423	0.0177948	NoSig
ETH_00007160-t26_1-p1	ETH_00007160-t26_1-p1 | transcript=ETH_00007160-t26_1 | gene=ETH_00007160 | organism=Eimeria_tenella_strain_Houghton | gene_product=N-terminal acetyltransferase complex subunit NARG1, putative | transcript_product=N-terminal acetyltransferase complex subun	1.45662e+06	1.33074e+06	1.274e+06	496847	572447	506942	0.000148692	525412	41044.7	23697.2	7.8119	1.35378e+06	93467	53963.2	6.90413	2.57661	1.36548	0.000476555	NoSig
ETH_00007195-t26_1-p1	ETH_00007195-t26_1-p1 | transcript=ETH_00007195-t26_1 | gene=ETH_00007195 | organism=Eimeria_tenella_strain_Houghton | gene_product=acetyl-coenzyme a synthetase, putative | transcript_product=acetyl-coenzyme a synthetase, putative | location=HG675628:15386	2.85305e+06	1.75707e+06	1.63969e+06	1.53042e+06	762391	988845	0.0920656	1.09389e+06	394644	227848	36.0772	2.08327e+06	669228	386379	32.1239	1.90447	0.929387	0.112159	NoSig
ETH_00007225-t26_1-p1	ETH_00007225-t26_1-p1 | transcript=ETH_00007225-t26_1 | gene=ETH_00007225 | organism=Eimeria_tenella_strain_Houghton | gene_product=hypothetical protein, conserved | transcript_product=hypothetical protein, conserved | location=HG675628:196633-203945(-) |	217979	210471	213710	9531.25	361.894	361.894	6.02091e-07	3418.35	5293.93	3056.45	154.868	214054	3765.97	2174.29	1.75936	62.619	5.96853	2.87679e-05	Up
ETH_00007240-t26_1-p1	ETH_00007240-t26_1-p1 | transcript=ETH_00007240-t26_1 | gene=ETH_00007240 | organism=Eimeria_tenella_strain_Houghton | gene_product=hypothetical protein, conserved | transcript_product=hypothetical protein, conserved | location=HG675628:208443-215033(-) |	2.17758e+06	2.2185e+06	2.21046e+06	1.31117e+06	1.22457e+06	1.18834e+06	1.53494e-05	1.24136e+06	63115.2	36439.6	5.08435	2.20218e+06	21676.8	12515.1	0.984335	1.774	0.827008	0.000113178	NoSig
ETH_00007245-t26_1-p1	ETH_00007245-t26_1-p1 | transcript=ETH_00007245-t26_1 | gene=ETH_00007245 | organism=Eimeria_tenella_strain_Houghton | gene_product=Chromosome II, complete genome, related | transcript_product=Chromosome II, complete genome, related | location=HG675628:217	9208.92	9018.91	9228.95	1416.33	361.894	361.894	1.91584e-05	713.373	608.78	351.479	85.3382	9152.26	115.922	66.9274	1.26659	12.8295	3.6814	0.000125212	Up
ETH_00007290-t26_1-p1	ETH_00007290-t26_1-p1 | transcript=ETH_00007290-t26_1 | gene=ETH_00007290 | organism=Eimeria_tenella_strain_Houghton | gene_product=signal peptidase subunit, putative | transcript_product=signal peptidase subunit, putative | location=HG675628:251951-252782	1.55677e+06	1.53184e+06	1.58514e+06	754919	1.50133e+06	981204	0.0967318	1.07915e+06	382724	220966	35.4653	1.55792e+06	26671.9	15399	1.71203	1.44365	0.52972	0.117604	NoSig
ETH_00007295-t26_1-p1	ETH_00007295-t26_1-p1 | transcript=ETH_00007295-t26_1 | gene=ETH_00007295 | organism=Eimeria_tenella_strain_Houghton | gene_product=small nuclear ribonucleoprotein E, putative | transcript_product=small nuclear ribonucleoprotein E, putative | location=HG67	728033	805952	489336	424527	367845	383704	0.0432612	392025	29243.2	16883.6	7.45951	674440	164971	95246.3	24.4605	1.7204	0.782744	0.0558654	NoSig
ETH_00007310-t26_1-p1	ETH_00007310-t26_1-p1 | transcript=ETH_00007310-t26_1 | gene=ETH_00007310 | organism=Eimeria_tenella_strain_Houghton | gene_product=ubiquitin carboxyl-terminal hydrolase, putative | transcript_product=ubiquitin carboxyl-terminal hydrolase, putative | locat	2.68823e+06	3.02876e+06	2.51402e+06	509502	570681	682280	0.000172835	587488	87606.9	50579.9	14.9121	2.74367e+06	261809	151155	9.54228	4.67017	2.22348	0.000528694	Up
ETH_00007315-t26_1-p1	ETH_00007315-t26_1-p1 | transcript=ETH_00007315-t26_1 | gene=ETH_00007315 | organism=Eimeria_tenella_strain_Houghton | gene_product=hypothetical protein, conserved | transcript_product=hypothetical protein, conserved | location=HG675628:279554-281197(+) |	3.46046e+07	3.45365e+07	3.37063e+07	1.72293e+07	1.46223e+07	1.44861e+07	3.63087e-05	1.54459e+07	1.54596e+06	892562	10.0089	3.42825e+07	500144	288758	1.45889	2.21952	1.15025	0.000182614	NoSig
ETH_00007320-t26_1-p1	ETH_00007320-t26_1-p1 | transcript=ETH_00007320-t26_1 | gene=ETH_00007320 | organism=Eimeria_tenella_strain_Houghton | gene_product=56 kDa gametocyte antigen, related | transcript_product=56 kDa gametocyte antigen, related | location=HG675628:283519-284943	2.72474e+08	2.49098e+08	2.46831e+08	1.71649e+08	1.61813e+08	1.7739e+08	0.000788947	1.70284e+08	7.8779e+06	4.54831e+06	4.62633	2.56134e+08	1.41961e+07	8.19611e+06	5.54244	1.50416	0.588958	0.00167537	NoSig
ETH_00007340-t26_1-p1	ETH_00007340-t26_1-p1 | transcript=ETH_00007340-t26_1 | gene=ETH_00007340 | organism=Eimeria_tenella_strain_Houghton | gene_product=hypothetical protein, conserved | transcript_product=hypothetical protein, conserved | location=HG675611:73530-74453(+) | pr	338392	336155	378169	361.894	361.894	8554.08	1.52204e-05	3092.62	4729.76	2730.73	152.937	350905	23637.7	13647.3	6.73621	113.465	6.82611	0.000113178	Up
ETH_00007345-t26_1-p1	ETH_00007345-t26_1-p1 | transcript=ETH_00007345-t26_1 | gene=ETH_00007345 | organism=Eimeria_tenella_strain_Houghton | gene_product=hypothetical protein | transcript_product=hypothetical protein | location=HG675611:77022-82493(-) | protein_length=1339 | se	23751.1	23630	28279.1	361.894	1.20794e+06	939998	0.132215	716099	634159	366132	88.5574	25220.1	2649.85	1529.89	10.5069	0.0352187	-4.82752	0.156135	NoSig
ETH_00007350-t26_1-p1	ETH_00007350-t26_1-p1 | transcript=ETH_00007350-t26_1 | gene=ETH_00007350 | organism=Eimeria_tenella_strain_Houghton | gene_product=M16 family peptidase, putative | transcript_product=M16 family peptidase, putative | location=HG675611:83201-85267(-) | prot	785884	792238	791403	364318	304646	355317	1.78624e-05	341427	32170.1	18573.4	9.42225	789842	3452.69	1993.41	0.437137	2.31335	1.20999	0.000120955	NoSig
ETH_00007385-t26_1-p1	ETH_00007385-t26_1-p1 | transcript=ETH_00007385-t26_1 | gene=ETH_00007385 | organism=Eimeria_tenella_strain_Houghton | gene_product=heat shock protein 90 | transcript_product=heat shock protein 90 | location=HG675611:118443-121468(+) | protein_length=713 |	7.98734e+07	8.06731e+07	7.94139e+07	4.26818e+07	5.40201e+07	5.11016e+07	0.000849264	4.92678e+07	5.88737e+06	3.39907e+06	11.9497	7.99868e+07	637209	367893	0.796643	1.62351	0.699117	0.001786	NoSig
ETH_00007415-t26_1-p1	ETH_00007415-t26_1-p1 | transcript=ETH_00007415-t26_1 | gene=ETH_00007415 | organism=Eimeria_tenella_strain_Houghton | gene_product=hypothetical protein, conserved | transcript_product=hypothetical protein, conserved | location=HG675611:152717-158178(-) |	244126	252625	257416	49724.8	361.894	11916.5	0.000115773	20667.7	25818.8	14906.5	124.923	251389	6730.21	3885.69	2.67721	12.1634	3.60447	0.000402389	Up
ETH_00007420-t26_1-p1	ETH_00007420-t26_1-p1 | transcript=ETH_00007420-t26_1 | gene=ETH_00007420 | organism=Eimeria_tenella_strain_Houghton | gene_product=hypothetical protein, conserved | transcript_product=hypothetical protein, conserved | location=HG675611:160752-165517(+) |	2.03372e+06	2.18226e+06	2.12895e+06	781316	473342	557242	0.000119372	603967	159215	91922.8	26.3615	2.11498e+06	75250.6	43445.9	3.55798	3.50181	1.8081	0.000410353	Up
ETH_00007435-t26_1-p1	ETH_00007435-t26_1-p1 | transcript=ETH_00007435-t26_1 | gene=ETH_00007435 | organism=Eimeria_tenella_strain_Houghton | gene_product=hypothetical protein, conserved | transcript_product=hypothetical protein, conserved | location=HG675611:177230-181191(-) |	2.30349e+06	2.29838e+06	2.17347e+06	676129	795732	726360	9.94537e-06	732740	60056.2	34673.5	8.19611	2.25845e+06	73639.6	42515.8	3.26063	3.08219	1.62396	9.0685e-05	Up
ETH_00007450-t26_1-p1	ETH_00007450-t26_1-p1 | transcript=ETH_00007450-t26_1 | gene=ETH_00007450 | organism=Eimeria_tenella_strain_Houghton | gene_product=integral membrane protein, putative | transcript_product=integral membrane protein, putative | location=HG675611:195233-1969	647680	553842	663616	209195	137923	148272	0.00036408	165130	38510.4	22234	23.3213	621713	59315.2	34245.6	9.54061	3.76499	1.91265	0.00090792	Up
ETH_00007460-t26_1-p1	ETH_00007460-t26_1-p1 | transcript=ETH_00007460-t26_1 | gene=ETH_00007460 | organism=Eimeria_tenella_strain_Houghton | gene_product=hypothetical protein, conserved | transcript_product=hypothetical protein, conserved | location=HG675611:205910-207750(+) |	129253	111491	99664.9	32521	35555.4	51196.3	0.00206508	39757.5	10021.8	5786.06	25.2072	113470	14893.1	8598.51	13.1252	2.85404	1.51301	0.0036872	NoSig
ETH_00007485-t26_1-p1	ETH_00007485-t26_1-p1 | transcript=ETH_00007485-t26_1 | gene=ETH_00007485 | organism=Eimeria_tenella_strain_Houghton | gene_product=5-3 exonuclease, putative | transcript_product=5-3 exonuclease, putative | location=HG675611:231552-237650(-) | protein_	117578	105286	97955	11003.4	361.894	4694.94	9.81935e-05	5353.42	5351.23	3089.54	99.9592	106940	9915.6	5724.78	9.27212	19.976	4.3202	0.00035597	Up
ETH_00007500-t26_1-p1	ETH_00007500-t26_1-p1 | transcript=ETH_00007500-t26_1 | gene=ETH_00007500 | organism=Eimeria_tenella_strain_Houghton | gene_product=hypothetical protein, conserved | transcript_product=hypothetical protein, conserved | location=HG675611:252421-254303(-) |	206452	190601	197438	4716.24	94131.6	94609.2	0.0115	64485.7	51762.4	29885	80.2696	198164	7950.63	4590.3	4.01216	3.07298	1.61964	0.0167114	Up
ETH_00007515-t26_1-p1	ETH_00007515-t26_1-p1 | transcript=ETH_00007515-t26_1 | gene=ETH_00007515 | organism=Eimeria_tenella_strain_Houghton | gene_product=hypothetical protein | transcript_product=hypothetical protein | location=HG675611:271980-272821(-) | protein_length=214 | s	17824.6	106029	112284	361.894	361.894	361.894	0.0620388	361.894	0	0	0	78712.6	52823.2	30497.5	67.109	217.502	7.76488	0.0778417	NoSig
ETH_00007520-t26_1-p1	ETH_00007520-t26_1-p1 | transcript=ETH_00007520-t26_1 | gene=ETH_00007520 | organism=Eimeria_tenella_strain_Houghton | gene_product=hypothetical protein | transcript_product=hypothetical protein | location=HG675611:275181-275783(+) | protein_length=185 | s	467190	496926	455583	88913.7	99514.2	691974	0.418829	293467	345158	199277	117.614	473233	21323.9	12311.3	4.50599	1.61256	0.689351	0.451322	NoSig
ETH_00007535-t26_1-p1	ETH_00007535-t26_1-p1 | transcript=ETH_00007535-t26_1 | gene=ETH_00007535 | organism=Eimeria_tenella_strain_Houghton | gene_product=transport protein Sec24, putative | transcript_product=transport protein Sec24, putative | location=HG675597:474-6220(-) | p	891751	1.27852e+06	1.25507e+06	563040	618855	592827	0.0120745	591574	27928.8	16124.7	4.7211	1.14178e+06	216849	125198	18.9922	1.93007	0.948654	0.0174085	NoSig
ETH_00007540-t26_1-p1	ETH_00007540-t26_1-p1 | transcript=ETH_00007540-t26_1 | gene=ETH_00007540 | organism=Eimeria_tenella_strain_Houghton | gene_product=mannitol-1-phosphate dehydrogenase | transcript_product=mannitol-1-phosphate dehydrogenase | location=HG675089:153-4765(+) |	8.32055e+06	8.3907e+06	8.21327e+06	3.12984e+06	2.60603e+06	3.08122e+06	6.70463e-06	2.93903e+06	289410	167091	9.84713	8.30817e+06	89360.4	51592.2	1.07557	2.82684	1.49919	7.96296e-05	NoSig
ETH_00007560-t26_1-p1	ETH_00007560-t26_1-p1 | transcript=ETH_00007560-t26_1 | gene=ETH_00007560 | organism=Eimeria_tenella_strain_Houghton | gene_product=hypothetical protein, conserved | transcript_product=hypothetical protein, conserved | location=HG676581:2492-3865(-) | prot	19302.5	24121.7	29527.9	361.894	361.894	361.894	0.0012562	361.894	0	0	0	24317.4	5115.48	2953.42	21.0363	67.1947	6.07028	0.00243002	Up
ETH_00007580-t26_1-p1	ETH_00007580-t26_1-p1 | transcript=ETH_00007580-t26_1 | gene=ETH_00007580 | organism=Eimeria_tenella_strain_Houghton | gene_product=AFR552Cp, related, related | transcript_product=AFR552Cp, related, related | location=HG675923:2185-2948(-) | protein_length	107613	131804	126231	15601.4	123474	37053.7	0.134731	58709.8	57104.2	32969.1	97.2651	121883	12668.5	7314.15	10.394	2.07602	1.05382	0.158636	NoSig
ETH_00007605-t26_1-p1	ETH_00007605-t26_1-p1 | transcript=ETH_00007605-t26_1 | gene=ETH_00007605 | organism=Eimeria_tenella_strain_Houghton | gene_product=60S ribosomal protein L6, putative | transcript_product=60S ribosomal protein L6, putative | location=HG673808:8526-9128(+)	5.10527e+06	5.44566e+06	5.39214e+06	4.4683e+06	3.64348e+06	4.6981e+06	0.0363096	4.26996e+06	554578	320186	12.9879	5.31436e+06	183043	105680	3.44431	1.24459	0.315672	0.0472718	NoSig
ETH_00007660-t26_1-p1	ETH_00007660-t26_1-p1 | transcript=ETH_00007660-t26_1 | gene=ETH_00007660 | organism=Eimeria_tenella_strain_Houghton | gene_product=acyl-CoA-binding protein, putative | transcript_product=acyl-CoA-binding protein, putative | location=HG675992:399-674(-) |	563091	611800	588950	454761	231709	326300	0.0193575	337590	111954	64636.6	33.1627	587947	24370.1	14070.1	4.14495	1.7416	0.800415	0.026685	NoSig
ETH_00007670-t26_1-p1	ETH_00007670-t26_1-p1 | transcript=ETH_00007670-t26_1 | gene=ETH_00007670 | organism=Eimeria_tenella_strain_Houghton | gene_product=hypothetical protein | transcript_product=hypothetical protein | location=HG674029:5-2838(-) | protein_length=865 | sequence	323834	313158	319930	357733	6681.25	48777.6	0.176965	137731	191687	110671	139.175	318974	5401.49	3118.55	1.6934	2.31592	1.21159	0.204632	NoSig
ETH_00007685-t26_1-p1	ETH_00007685-t26_1-p1 | transcript=ETH_00007685-t26_1 | gene=ETH_00007685 | organism=Eimeria_tenella_strain_Houghton | gene_product=Whole genome shotgun assembly, reference scaffold old set, scaffold scaffold_9, related | transcript_product=Whole genome sh	699015	687976	703286	5.87633e+06	5.33808e+06	5.19478e+06	2.1172e-05	5.46973e+06	359344	207467	6.56969	696759	7900.31	4561.25	1.13387	0.127385	-2.97274	0.000132195	Down
ETH_00007690-t26_1-p1	ETH_00007690-t26_1-p1 | transcript=ETH_00007690-t26_1 | gene=ETH_00007690 | organism=Eimeria_tenella_strain_Houghton | gene_product=hypothetical protein, conserved | transcript_product=hypothetical protein, conserved | location=HG674029:13756-15694(+) | pr	31632.7	33785.6	37066.9	138458	230900	361.894	0.254446	123240	116020	66984.2	94.1415	34161.7	2736.52	1579.93	8.01049	0.277197	-1.85102	0.28552	NoSig
ETH_00007695-t26_1-p1	ETH_00007695-t26_1-p1 | transcript=ETH_00007695-t26_1 | gene=ETH_00007695 | organism=Eimeria_tenella_strain_Houghton | gene_product=zinc finger MYND domain-containing protein, putative | transcript_product=zinc finger MYND domain-containing protein, putati	230995	263039	234286	85707.1	44007.2	42131	0.000447333	57281.8	24635	14223	43.0066	242773	17627.9	10177.5	7.26106	4.23823	2.08346	0.00106655	Up
ETH_00007715-t26_1-p1	ETH_00007715-t26_1-p1 | transcript=ETH_00007715-t26_1 | gene=ETH_00007715 | organism=Eimeria_tenella_strain_Houghton | gene_product=proliferating cell nuclear antigen 1, putative | transcript_product=proliferating cell nuclear antigen 1, putative | locatio	1.83742e+06	1.89134e+06	1.87218e+06	409583	446676	634381	4.33329e-05	496880	120515	69579.3	24.2543	1.86698e+06	27331.8	15780	1.46396	3.7574	1.90974	0.000201076	Up
ETH_00007750-t26_1-p1	ETH_00007750-t26_1-p1 | transcript=ETH_00007750-t26_1 | gene=ETH_00007750 | organism=Eimeria_tenella_strain_Houghton | gene_product=hypothetical protein, conserved | transcript_product=hypothetical protein, conserved | location=HG674029:78868-81355(+) | pr	49776.4	61557.3	56954.2	361.894	361.894	6487.16	0.000176402	2403.65	3536.42	2041.75	147.127	56096	5937.19	3427.84	10.584	23.3378	4.5446	0.000534124	Up
ETH_00007755-t26_1-p1	ETH_00007755-t26_1-p1 | transcript=ETH_00007755-t26_1 | gene=ETH_00007755 | organism=Eimeria_tenella_strain_Houghton | gene_product=transcription elongation factor FACT 140 kDa, putative | transcript_product=transcription elongation factor FACT 140 kDa, pu	372248	264980	268308	113444	107754	118910	0.00596544	113369	5578.18	3220.56	4.92037	301845	60993.6	35214.7	20.2069	2.6625	1.41278	0.0093025	NoSig
ETH_00007760-t26_1-p1	ETH_00007760-t26_1-p1 | transcript=ETH_00007760-t26_1 | gene=ETH_00007760 | organism=Eimeria_tenella_strain_Houghton | gene_product=WD-40 repeat protein, putative | transcript_product=WD-40 repeat protein, putative | location=HG674029:97835-103492(-) | pro	29085	52545.6	50179	18634.2	361.894	55023.2	0.337921	24673.1	27826.5	16065.7	112.781	43936.6	12916.1	7457.12	29.3972	1.78075	0.832482	0.372883	NoSig
ETH_00007780-t26_1-p1	ETH_00007780-t26_1-p1 | transcript=ETH_00007780-t26_1 | gene=ETH_00007780 | organism=Eimeria_tenella_strain_Houghton | gene_product=S-adenosylmethionine synthetase, putative | transcript_product=S-adenosylmethionine synthetase, putative | location=HG674029	40482.6	35893	42250.7	64503.7	32996.2	51092.1	0.344353	49530.7	15811.7	9128.87	31.923	39542.1	3281.57	1894.61	8.29892	0.798336	-0.324932	0.379456	NoSig
ETH_00007790-t26_1-p1	ETH_00007790-t26_1-p1 | transcript=ETH_00007790-t26_1 | gene=ETH_00007790 | organism=Eimeria_tenella_strain_Houghton | gene_product=hypothetical protein, conserved | transcript_product=hypothetical protein, conserved | location=HG674029:135856-136358(+) |	3840.03	8061.92	4159.87	361.894	361.894	361.894	0.0212343	361.894	0	0	0	5353.94	2350.63	1357.13	43.9046	14.7942	3.88696	0.0289713	Up
ETH_00007795-t26_1-p1	ETH_00007795-t26_1-p1 | transcript=ETH_00007795-t26_1 | gene=ETH_00007795 | organism=Eimeria_tenella_strain_Houghton | gene_product=ER lumen protein retaining receptor, related | transcript_product=ER lumen protein retaining receptor, related | location=HG	425993	432249	409609	155164	147085	211148	0.000291523	171132	34889	20143.2	20.3872	422617	11691.5	6750.07	2.76644	2.46954	1.30424	0.000775556	NoSig
ETH_00007820-t26_1-p1	ETH_00007820-t26_1-p1 | transcript=ETH_00007820-t26_1 | gene=ETH_00007820 | organism=Eimeria_tenella_strain_Houghton | gene_product=GNS1/SUR4 family domain-containing protein, putative | transcript_product=GNS1/SUR4 family domain-containing protein, putati	1.45822e+06	1.49471e+06	1.18183e+06	965780	525013	465105	0.0175368	651966	273416	157857	41.9372	1.37825e+06	171080	98773.1	12.4128	2.11399	1.07997	0.0244431	NoSig
ETH_00007840-t26_1-p1	ETH_00007840-t26_1-p1 | transcript=ETH_00007840-t26_1 | gene=ETH_00007840 | organism=Eimeria_tenella_strain_Houghton | gene_product=CRN (Crooked neck) protein, related | transcript_product=CRN (Crooked neck) protein, related | location=HG674029:194680-2022	95876.3	171808	116872	375255	176350	329678	0.0615968	293761	104203	60161.8	35.4721	128186	39209.9	22637.8	30.5883	0.43636	-1.19641	0.0773684	NoSig
ETH_00007855-t26_1-p1	ETH_00007855-t26_1-p1 | transcript=ETH_00007855-t26_1 | gene=ETH_00007855 | organism=Eimeria_tenella_strain_Houghton | gene_product=Ubiquinol-cytochrome c reductase complex 14 kDa protein, putative | transcript_product=Ubiquinol-cytochrome c reductase comp	1.56033e+06	1.67712e+06	1.65286e+06	686608	538329	633938	5.5929e-05	619625	75168.6	43398.6	12.1313	1.6301e+06	61628.4	35581.2	3.78065	2.63079	1.3955	0.000240747	NoSig
ETH_00007865-t26_1-p1	ETH_00007865-t26_1-p1 | transcript=ETH_00007865-t26_1 | gene=ETH_00007865 | organism=Eimeria_tenella_strain_Houghton | gene_product=ubiquitin-conjugating enzyme, putative | transcript_product=ubiquitin-conjugating enzyme, putative | location=HG674029:21756	879701	889793	873536	161357	380418	370158	0.00128249	303978	123620	71372	40.6675	881010	8207.46	4738.58	0.931596	2.89827	1.53519	0.00247086	NoSig
ETH_00007880-t26_1-p1	ETH_00007880-t26_1-p1 | transcript=ETH_00007880-t26_1 | gene=ETH_00007880 | organism=Eimeria_tenella_strain_Houghton | gene_product=DNA-directed RNA polymerase II largest subunit, putative | transcript_product=DNA-directed RNA polymerase II largest subunit	67196.4	34259.3	63357.9	52871.2	73749.1	57293.5	0.62892	61304.6	11001.7	6351.86	17.946	54937.8	18010.7	10398.5	32.7838	0.896145	-0.158195	0.656396	NoSig
ETH_00007890-t26_1-p1	ETH_00007890-t26_1-p1 | transcript=ETH_00007890-t26_1 | gene=ETH_00007890 | organism=Eimeria_tenella_strain_Houghton | gene_product=hypothetical protein, conserved | transcript_product=hypothetical protein, conserved | location=HG674029:252993-258525(+) |	48698.6	63318	68920.8	361.894	361.894	361.894	0.000574032	361.894	0	0	0	60312.5	10440.7	6027.94	17.311	166.658	7.38074	0.0013073	Up
ETH_00007920-t26_1-p1	ETH_00007920-t26_1-p1 | transcript=ETH_00007920-t26_1 | gene=ETH_00007920 | organism=Eimeria_tenella_strain_Houghton | gene_product=hypothetical protein, conserved | transcript_product=hypothetical protein, conserved | location=HG674029:284426-286812(+) |	1.90886e+06	2.35258e+06	2.06016e+06	1.07867e+06	1.09569e+06	1.68732e+06	0.02643	1.28723e+06	346597	200108	26.9258	2.1072e+06	225571	130234	10.7048	1.637	0.711057	0.0353732	NoSig
ETH_00007940-t26_1-p1	ETH_00007940-t26_1-p1 | transcript=ETH_00007940-t26_1 | gene=ETH_00007940 | organism=Eimeria_tenella_strain_Houghton | gene_product=prefoldin subunit 5, putative | transcript_product=prefoldin subunit 5, putative | location=HG674029:300055-301130(+) | prot	520203	398054	576639	111723	239221	333404	0.0313242	228116	111257	64234.2	48.772	498299	91285.4	52703.7	18.3194	2.18441	1.12724	0.041276	NoSig
ETH_00007980-t26_1-p1	ETH_00007980-t26_1-p1 | transcript=ETH_00007980-t26_1 | gene=ETH_00007980 | organism=Eimeria_tenella_strain_Houghton | gene_product=14-3-3 protein | transcript_product=14-3-3 protein | location=HG674029:332398-334350(+) | protein_length=277 | sequence_SO=s	5.09107e+07	4.71666e+07	4.62787e+07	3.07001e+07	3.38742e+07	3.0013e+07	0.000858715	3.15291e+07	2.05979e+06	1.18922e+06	6.53297	4.81187e+07	2.45836e+06	1.41934e+06	5.10896	1.52617	0.609912	0.00179954	NoSig
ETH_00007990-t26_1-p1	ETH_00007990-t26_1-p1 | transcript=ETH_00007990-t26_1 | gene=ETH_00007990 | organism=Eimeria_tenella_strain_Houghton | gene_product=hypothetical protein, conserved | transcript_product=hypothetical protein, conserved | location=HG674029:340591-344966(-) |	14600	17319.8	16712.7	121790	144775	130874	6.60449e-05	132479	11576.6	6683.75	8.7384	16210.8	1427.65	824.252	8.80675	0.122365	-3.03074	0.000271102	Down
ETH_00008050-t26_1-p1	ETH_00008050-t26_1-p1 | transcript=ETH_00008050-t26_1 | gene=ETH_00008050 | organism=Eimeria_tenella_strain_Houghton | gene_product=hypothetical protein, conserved | transcript_product=hypothetical protein, conserved | location=HG673836:1587-3889(-) | prot	21632.6	17081.4	25464.5	361.894	361.894	37997.8	0.542934	12907.2	21729.1	12545.3	168.349	21392.8	4196.7	2422.97	19.6173	1.65744	0.728953	0.573164	NoSig
ETH_00008060-t26_1-p1	ETH_00008060-t26_1-p1 | transcript=ETH_00008060-t26_1 | gene=ETH_00008060 | organism=Eimeria_tenella_strain_Houghton | gene_product=DNA-binding protein, putative | transcript_product=DNA-binding protein, putative | location=HG673836:11227-17335(-) | protei	422071	326136	370919	264734	1.21242e+06	206471	0.596053	561209	564719	326041	100.625	373042	48002.8	27714.4	12.8679	0.664711	-0.589201	0.625097	NoSig
ETH_00008075-t26_1-p1	ETH_00008075-t26_1-p1 | transcript=ETH_00008075-t26_1 | gene=ETH_00008075 | organism=Eimeria_tenella_strain_Houghton | gene_product=hypothetical protein, conserved | transcript_product=hypothetical protein, conserved | location=HG676350:2420-7206(+) | prot	15955.6	14854.8	15138.4	21764.3	2508.41	31278.2	0.724675	18517	14657.2	8462.36	79.1556	15316.3	571.537	329.977	3.73157	0.827148	-0.273783	0.745906	NoSig
ETH_00008080-t26_1-p1	ETH_00008080-t26_1-p1 | transcript=ETH_00008080-t26_1 | gene=ETH_00008080 | organism=Eimeria_tenella_strain_Houghton | gene_product=acetyl-CoA acyltransferase B, putative | transcript_product=acetyl-CoA acyltransferase B, putative | location=HG676350:11158	2.84942e+06	2.77029e+06	2.59906e+06	2.10672e+06	2.01483e+06	2.12745e+06	0.00129431	2.083e+06	59940.9	34606.9	2.87762	2.73959e+06	127972	73884.6	4.6712	1.31521	0.395298	0.00248363	NoSig
ETH_00008085-t26_1-p1	ETH_00008085-t26_1-p1 | transcript=ETH_00008085-t26_1 | gene=ETH_00008085 | organism=Eimeria_tenella_strain_Houghton | gene_product=DnaJ domain-containing protein, putative | transcript_product=DnaJ domain-containing protein, putative | location=HG676350:2	61823.2	413295	416711	62115.9	69178.9	69756.3	0.122199	67017	4254.29	2456.22	6.34808	297276	203915	117731	68.5946	4.43583	2.1492	0.145458	NoSig
ETH_00008110-t26_1-p1	ETH_00008110-t26_1-p1 | transcript=ETH_00008110-t26_1 | gene=ETH_00008110 | organism=Eimeria_tenella_strain_Houghton | gene_product=hypothetical protein, conserved | transcript_product=hypothetical protein, conserved | location=HG676477:2974-6969(+) | prot	27570.2	37154.8	43880.3	4.32029e+06	7.63345e+06	6.56231e+06	0.00327172	6.17201e+06	1.69071e+06	976133	27.3932	36201.8	8196.69	4732.36	22.6417	0.00586547	-7.41354	0.00551598	Down
ETH_00008125-t26_1-p1	ETH_00008125-t26_1-p1 | transcript=ETH_00008125-t26_1 | gene=ETH_00008125 | organism=Eimeria_tenella_strain_Houghton | gene_product=hypothetical protein, conserved | transcript_product=hypothetical protein, conserved | location=HG675780:2571-3654(+) | prot	36358	74025.7	63654.2	361.894	361.894	51786.7	0.119268	17503.5	29690.2	17141.6	169.624	58012.6	19457.3	11233.6	33.5397	3.31434	1.72872	0.142253	NoSig
ETH_00008165-t26_1-p1	ETH_00008165-t26_1-p1 | transcript=ETH_00008165-t26_1 | gene=ETH_00008165 | organism=Eimeria_tenella_strain_Houghton | gene_product=hypothetical protein, conserved | transcript_product=hypothetical protein, conserved | location=HG673825:1966-4627(-) | prot	567548	545009	495851	252918	229307	173687	0.000552978	218637	40679.3	23486.2	18.6058	536136	36663	21167.4	6.83837	2.45217	1.29406	0.00127393	NoSig
ETH_00008170-t26_1-p1	ETH_00008170-t26_1-p1 | transcript=ETH_00008170-t26_1 | gene=ETH_00008170 | organism=Eimeria_tenella_strain_Houghton | gene_product=hypothetical protein, conserved | transcript_product=hypothetical protein, conserved | location=HG673825:9225-11790(-) | pro	121501	147902	122401	69677.1	73226.4	82275.9	0.00415813	75059.8	6496.41	3750.71	8.65498	130601	14989.5	8654.17	11.4773	1.73996	0.799055	0.00673932	NoSig
ETH_00008175-t26_1-p1	ETH_00008175-t26_1-p1 | transcript=ETH_00008175-t26_1 | gene=ETH_00008175 | organism=Eimeria_tenella_strain_Houghton | gene_product=hypothetical protein, conserved | transcript_product=hypothetical protein, conserved | location=HG673825:12659-13640(+) | pr	640979	647433	618702	361.894	361.894	361.894	2.10978e-07	361.894	0	0	0	635705	15073.9	8702.92	2.37121	1756.6	10.7786	1.93856e-05	Up
ETH_00008180-t26_1-p1	ETH_00008180-t26_1-p1 | transcript=ETH_00008180-t26_1 | gene=ETH_00008180 | organism=Eimeria_tenella_strain_Houghton | gene_product=U1 small nuclear ribonucleoprotein, putative | transcript_product=U1 small nuclear ribonucleoprotein, putative | location=HG	14049.8	24992.4	22297.8	6102.8	361.894	2062.57	0.00896873	2842.42	2948.83	1702.51	103.744	20446.7	5701.36	3291.68	27.884	7.1934	2.84667	0.0133831	Up
ETH_00008190-t26_1-p1	ETH_00008190-t26_1-p1 | transcript=ETH_00008190-t26_1 | gene=ETH_00008190 | organism=Eimeria_tenella_strain_Houghton | gene_product=phosphoglucan, water dikinase protein, putative | transcript_product=phosphoglucan, water dikinase protein, putative | locat	1.47051e+06	1.44859e+06	1.53721e+06	499624	502975	499775	3.21344e-06	500791	1892.35	1092.55	0.377873	1.48544e+06	46154.2	26647.2	3.10711	2.96618	1.56861	6.23777e-05	NoSig
ETH_00008195-t26_1-p1	ETH_00008195-t26_1-p1 | transcript=ETH_00008195-t26_1 | gene=ETH_00008195 | organism=Eimeria_tenella_strain_Houghton | gene_product=SBE2.1, related | transcript_product=SBE2.1, related | location=HG676063:146-2599(-) | protein_length=382 | sequence_SO=supe	1.02707e+06	688335	723292	335660	59162.5	338014	0.016035	244279	160320	92560.6	65.6298	812898	186297	107559	22.9176	3.32775	1.73455	0.0224679	Up
ETH_00008210-t26_1-p1	ETH_00008210-t26_1-p1 | transcript=ETH_00008210-t26_1 | gene=ETH_00008210 | organism=Eimeria_tenella_strain_Houghton | gene_product=PRP38 family domain-containing protein, putative | transcript_product=PRP38 family domain-containing protein, putative | loc	25131.9	30120.5	26517.9	87671.2	111593	5589.47	0.270761	68284.6	55597.4	32099.2	81.4202	27256.8	2575.06	1486.71	9.44741	0.399164	-1.32495	0.302124	NoSig
ETH_00008250-t26_1-p1	ETH_00008250-t26_1-p1 | transcript=ETH_00008250-t26_1 | gene=ETH_00008250 | organism=Eimeria_tenella_strain_Houghton | gene_product=hypothetical protein, conserved | transcript_product=hypothetical protein, conserved | location=HG675762:5391-6790(-) | prot	612194	622999	690747	192578	648241	230222	0.126614	357014	252911	146019	70.8409	641980	42577.2	24581.9	6.63217	1.7982	0.84655	0.15019	NoSig
ETH_00008275-t26_1-p1	ETH_00008275-t26_1-p1 | transcript=ETH_00008275-t26_1 | gene=ETH_00008275 | organism=Eimeria_tenella_strain_Houghton | gene_product=transport protein particle component Bet3 domain-containing protein, putative | transcript_product=transport protein particl	71389.3	43452.4	68801.1	361.894	361.894	361.894	0.00240609	361.894	0	0	0	61214.3	15436.5	8912.28	25.2172	169.15	7.40216	0.00421038	Up
ETH_00008290-t26_1-p1	ETH_00008290-t26_1-p1 | transcript=ETH_00008290-t26_1 | gene=ETH_00008290 | organism=Eimeria_tenella_strain_Houghton | gene_product=hypothetical protein, conserved | transcript_product=hypothetical protein, conserved | location=HG675762:38483-40553(+) | pr	269794	277436	188746	361.894	112974	361.894	0.0116178	37899.3	65016.7	37537.4	171.551	245325	49148.2	28375.7	20.0339	6.47308	2.69445	0.0168518	Up
ETH_00008295-t26_1-p1	ETH_00008295-t26_1-p1 | transcript=ETH_00008295-t26_1 | gene=ETH_00008295 | organism=Eimeria_tenella_strain_Houghton | gene_product=U2 small nuclear ribonucleoprotein, putative | transcript_product=U2 small nuclear ribonucleoprotein, putative | location=HG	320705	323231	298043	5996.58	361.894	151031	0.00636146	52463.2	85408.9	49310.8	162.798	313993	13870.8	8008.28	4.41754	5.98501	2.58135	0.00987494	Up
ETH_00008300-t26_1-p1	ETH_00008300-t26_1-p1 | transcript=ETH_00008300-t26_1 | gene=ETH_00008300 | organism=Eimeria_tenella_strain_Houghton | gene_product=deoxyuridine 5-triphosphate nucleotidohydrolase, putative | transcript_product=deoxyuridine 5-triphosphate nucleotidohydro	83906.4	141434	111121	26307.1	31802.4	42986.7	0.0105887	33698.7	8499.96	4907.46	25.2234	112154	28777.7	16614.8	25.6591	3.32813	1.73471	0.0155002	Up
ETH_00008315-t26_1-p1	ETH_00008315-t26_1-p1 | transcript=ETH_00008315-t26_1 | gene=ETH_00008315 | organism=Eimeria_tenella_strain_Houghton | gene_product=tudor / staphylococcal nuclease domain-containing protein, putative | transcript_product=tudor / staphylococcal nuclease dom	1.91593e+07	1.86199e+07	1.87725e+07	5.31833e+06	6.40117e+06	6.12404e+06	3.70914e-06	5.94785e+06	562512	324766	9.4574	1.88506e+07	278025	160518	1.47489	3.16931	1.66417	6.4143e-05	Up
ETH_00008320-t26_1-p1	ETH_00008320-t26_1-p1 | transcript=ETH_00008320-t26_1 | gene=ETH_00008320 | organism=Eimeria_tenella_strain_Houghton | gene_product=hypothetical protein, conserved | transcript_product=hypothetical protein, conserved | location=HG675762:80249-84937(-) | pr	162538	204938	192570	41304.7	41573.7	92664.2	0.00378538	58514.2	29575.1	17075.2	50.5434	186682	21804.5	12588.8	11.68	3.19037	1.67372	0.00626266	Up
ETH_00008335-t26_1-p1	ETH_00008335-t26_1-p1 | transcript=ETH_00008335-t26_1 | gene=ETH_00008335 | organism=Eimeria_tenella_strain_Houghton | gene_product=RNA-binding protein, putative | transcript_product=RNA-binding protein, putative | location=HG675762:91733-103718(+) | prote	76012.5	79553.2	100041	361.894	34283.6	32955.2	0.00943149	22533.6	19212.7	11092.5	85.2626	85202.3	12972.2	7489.5	15.2252	3.78113	1.91882	0.0139776	Up
ETH_00008405-t26_1-p1	ETH_00008405-t26_1-p1 | transcript=ETH_00008405-t26_1 | gene=ETH_00008405 | organism=Eimeria_tenella_strain_Houghton | gene_product=splicing factor 3a protein, putative | transcript_product=splicing factor 3a protein, putative | location=HG675758:3399-9795	309294	310967	311506	247109	3662.2	224738	0.121898	158503	134562	77689.3	84.8954	310589	1153.18	665.792	0.37129	1.95951	0.970495	0.145193	NoSig
ETH_00008445-t26_1-p1	ETH_00008445-t26_1-p1 | transcript=ETH_00008445-t26_1 | gene=ETH_00008445 | organism=Eimeria_tenella_strain_Houghton | gene_product=hypothetical protein | transcript_product=hypothetical protein | location=HG675758:38963-41663(+) | protein_length=364 | seq	38410.8	41981	37276.6	3.5447e+06	7314.87	8157.18	0.385521	1.18672e+06	2.04206e+06	1.17899e+06	172.076	39222.8	2455.09	1417.45	6.25934	0.0330514	-4.91915	0.419977	NoSig
ETH_00008465-t26_1-p1	ETH_00008465-t26_1-p1 | transcript=ETH_00008465-t26_1 | gene=ETH_00008465 | organism=Eimeria_tenella_strain_Houghton | gene_product=hypothetical protein | transcript_product=hypothetical protein | location=HG675758:55350-56879(+) | protein_length=509 | seq	13786	11622.8	24772	361.894	361.894	361.894	0.0158621	361.894	0	0	0	16726.9	7050.71	4070.73	42.1518	46.2205	5.53046	0.0222662	Up
ETH_00008485-t26_1-p1	ETH_00008485-t26_1-p1 | transcript=ETH_00008485-t26_1 | gene=ETH_00008485 | organism=Eimeria_tenella_strain_Houghton | gene_product=TCP-1/cpn60 chaperonin family protein, putative | transcript_product=TCP-1/cpn60 chaperonin family protein, putative | locat	8.87448e+06	9.22851e+06	9.62565e+06	3.46224e+06	3.21207e+06	2.90932e+06	2.33388e-05	3.19454e+06	276876	159854	8.66714	9.24288e+06	375794	216965	4.06577	2.89333	1.53273	0.000140799	NoSig
ETH_00008505-t26_1-p1	ETH_00008505-t26_1-p1 | transcript=ETH_00008505-t26_1 | gene=ETH_00008505 | organism=Eimeria_tenella_strain_Houghton | gene_product=hypothetical protein, conserved | transcript_product=hypothetical protein, conserved | location=HG675758:91536-102426(+) | p	347946	350216	387061	184736	314097	34028.8	0.0878654	177620	140170	80926.9	78.9152	361741	21957	12676.9	6.06982	2.03659	1.02616	0.107316	NoSig
ETH_00008530-t26_1-p1	ETH_00008530-t26_1-p1 | transcript=ETH_00008530-t26_1 | gene=ETH_00008530 | organism=Eimeria_tenella_strain_Houghton | gene_product=hypothetical protein, conserved | transcript_product=hypothetical protein, conserved | location=HG675758:115956-118740(+) |	9657.1	11153.9	13703.2	361.894	361.894	361.894	0.000703861	361.894	0	0	0	11504.7	2045.75	1181.11	17.7818	31.7903	4.99052	0.00153704	Up
ETH_00008535-t26_1-p1	ETH_00008535-t26_1-p1 | transcript=ETH_00008535-t26_1 | gene=ETH_00008535 | organism=Eimeria_tenella_strain_Houghton | gene_product=MSF1-like conserved region domain-containing protein, putative | transcript_product=MSF1-like conserved region domain-contai	93361.8	88332.6	88134.4	361.894	361.894	33062.6	0.00204479	11262.1	18879.7	10900.2	167.639	89942.9	2962.49	1710.39	3.29374	7.98633	2.99753	0.00365644	Up
ETH_00008540-t26_1-p1	ETH_00008540-t26_1-p1 | transcript=ETH_00008540-t26_1 | gene=ETH_00008540 | organism=Eimeria_tenella_strain_Houghton | gene_product=hypothetical protein, conserved | transcript_product=hypothetical protein, conserved | location=HG675758:127327-129027(+) |	67479.2	79008.2	63084.3	199884	216108	219603	5.11354e-05	211865	10522.2	6075	4.96646	69857.2	8224.02	4748.14	11.7726	0.329725	-1.60067	0.000227915	Down
ETH_00008545-t26_1-p1	ETH_00008545-t26_1-p1 | transcript=ETH_00008545-t26_1 | gene=ETH_00008545 | organism=Eimeria_tenella_strain_Houghton | gene_product=DNA replication licensing factor, putative | transcript_product=DNA replication licensing factor, putative | location=HG6757	290273	443579	410105	331422	62122.2	157829	0.0971003	183791	136514	78816.6	74.2768	381319	80605.3	46537.5	21.1386	2.07474	1.05293	0.117992	NoSig
ETH_00008550-t26_1-p1	ETH_00008550-t26_1-p1 | transcript=ETH_00008550-t26_1 | gene=ETH_00008550 | organism=Eimeria_tenella_strain_Houghton | gene_product=hypothetical protein, conserved | transcript_product=hypothetical protein, conserved | location=HG675758:146518-148329(-) |	94357.8	84943	96951.9	20733.6	84415.4	8615.97	0.0850962	37921.7	40718	23508.6	107.374	92084.2	6319.03	3648.29	6.86223	2.42827	1.27993	0.104147	NoSig
ETH_00008560-t26_1-p1	ETH_00008560-t26_1-p1 | transcript=ETH_00008560-t26_1 | gene=ETH_00008560 | organism=Eimeria_tenella_strain_Houghton | gene_product=intracellular protease, putative | transcript_product=intracellular protease, putative | location=HG675758:159709-174890(+)	1.94193e+07	1.89241e+07	1.59107e+07	9.35747e+06	6.49618e+06	7.92731e+06	0.00177886	7.92699e+06	1.43064e+06	825983	18.0478	1.80847e+07	1.89896e+06	1.09637e+06	10.5004	2.28141	1.18993	0.0032317	NoSig
ETH_00008600-t26_1-p1	ETH_00008600-t26_1-p1 | transcript=ETH_00008600-t26_1 | gene=ETH_00008600 | organism=Eimeria_tenella_strain_Houghton | gene_product=Fructose-bisphosphate aldolase , related | transcript_product=Fructose-bisphosphate aldolase , related | location=HG675758:2	7.34181e+07	7.61576e+07	7.86957e+07	3.25467e+07	2.73374e+07	2.93872e+07	2.7369e-05	2.97571e+07	2.62427e+06	1.51512e+06	8.81898	7.60905e+07	2.63948e+06	1.5239e+06	3.46887	2.55705	1.35448	0.000153495	NoSig
ETH_00008605-t26_1-p1	ETH_00008605-t26_1-p1 | transcript=ETH_00008605-t26_1 | gene=ETH_00008605 | organism=Eimeria_tenella_strain_Houghton | gene_product=polyadenylate-binding protein, putative | transcript_product=polyadenylate-binding protein, putative | location=HG675758:206	9.91716e+06	9.06681e+06	8.70572e+06	3.77603e+06	4.78357e+06	5.11521e+06	0.000978734	4.55827e+06	697440	402667	15.3006	9.2299e+06	621966	359092	6.7386	2.02487	1.01783	0.00200017	NoSig
ETH_00008630-t26_1-p1	ETH_00008630-t26_1-p1 | transcript=ETH_00008630-t26_1 | gene=ETH_00008630 | organism=Eimeria_tenella_strain_Houghton | gene_product=adaptin N terminal region domain-containing protein, putative | transcript_product=adaptin N terminal region domain-containi	284770	188648	256726	349230	105278	130488	0.589279	194999	134162	77458.3	68.8013	243381	49430.8	28538.9	20.31	1.24812	0.319753	0.618536	NoSig
ETH_00008640-t26_1-p1	ETH_00008640-t26_1-p1 | transcript=ETH_00008640-t26_1 | gene=ETH_00008640 | organism=Eimeria_tenella_strain_Houghton | gene_product=ubiquitin family domain-containing protein, putative | transcript_product=ubiquitin family domain-containing protein, putati	491702	510377	521847	66484.9	44657	78808.9	4.77304e-06	63317	17294.9	9985.23	27.3148	507975	15215.5	8784.68	2.99533	8.02274	3.00409	6.88522e-05	Up
ETH_00008645-t26_1-p1	ETH_00008645-t26_1-p1 | transcript=ETH_00008645-t26_1 | gene=ETH_00008645 | organism=Eimeria_tenella_strain_Houghton | gene_product=hypothetical protein, conserved | transcript_product=hypothetical protein, conserved | location=HG675758:242599-245427(+) |	73854.6	75954	69524.9	69362.2	361.894	361.894	0.097356	23362	39837.3	23000.1	170.522	73111.2	3278.39	1892.78	4.48411	3.12949	1.64593	0.118183	NoSig
ETH_00008655-t26_1-p1	ETH_00008655-t26_1-p1 | transcript=ETH_00008655-t26_1 | gene=ETH_00008655 | organism=Eimeria_tenella_strain_Houghton | gene_product=splicing factor 3B subunit 2, putative | transcript_product=splicing factor 3B subunit 2, putative | location=HG675758:24891	120812	125169	122646	30058.8	28306.9	361.894	0.000440782	19575.9	16662.8	9620.29	85.1192	122876	2187.36	1262.87	1.78014	6.2769	2.65005	0.00105408	Up
ETH_00008660-t26_1-p1	ETH_00008660-t26_1-p1 | transcript=ETH_00008660-t26_1 | gene=ETH_00008660 | organism=Eimeria_tenella_strain_Houghton | gene_product=hypothetical protein, conserved | transcript_product=hypothetical protein, conserved | location=HG675758:259768-260979(+) |	1.63442e+07	1.68443e+07	1.6695e+07	6.57405e+06	6.22281e+06	5.78903e+06	2.72522e-06	6.1953e+06	393234	227034	6.3473	1.66278e+07	256736	148227	1.54402	2.68394	1.42435	5.77232e-05	NoSig
ETH_00008665-t26_1-p1	ETH_00008665-t26_1-p1 | transcript=ETH_00008665-t26_1 | gene=ETH_00008665 | organism=Eimeria_tenella_strain_Houghton | gene_product=hypothetical protein, conserved | transcript_product=hypothetical protein, conserved | location=HG675758:262252-263022(-) |	295234	336185	302352	518492	319681	196743	0.739511	344972	162358	93737.7	47.0643	311257	21879.6	12632.2	7.02944	0.902268	-0.148372	0.760194	NoSig
ETH_00008750-t26_1-p1	ETH_00008750-t26_1-p1 | transcript=ETH_00008750-t26_1 | gene=ETH_00008750 | organism=Eimeria_tenella_strain_Houghton | gene_product=hypothetical protein, conserved | transcript_product=hypothetical protein, conserved | location=HG675758:319887-322382(+) |	48894.8	53421.1	51630.7	21545.9	361.894	361.894	0.00363068	7423.22	12230.6	7061.33	164.761	51315.5	2279.59	1316.12	4.4423	6.91284	2.78928	0.00604017	Up
ETH_00008755-t26_1-p1	ETH_00008755-t26_1-p1 | transcript=ETH_00008755-t26_1 | gene=ETH_00008755 | organism=Eimeria_tenella_strain_Houghton | gene_product=hypothetical protein, conserved | transcript_product=hypothetical protein, conserved | location=HG675758:324498-331842(+) |	280522	295827	306855	50014	111410	73494.8	0.000373178	78306.1	30979.3	17885.9	39.5618	294401	13224.2	7634.97	4.49188	3.75962	1.91059	0.000926739	Up
ETH_00008760-t26_1-p1	ETH_00008760-t26_1-p1 | transcript=ETH_00008760-t26_1 | gene=ETH_00008760 | organism=Eimeria_tenella_strain_Houghton | gene_product=caltractin, putative | transcript_product=caltractin, putative | location=HG675758:334343-335066(-) | protein_length=170 | s	73719.3	71791.9	73788.3	56149.4	15159.9	62986.5	0.130911	44765.3	25865.9	14933.7	57.7812	73099.8	1133.22	654.265	1.55024	1.63296	0.707489	0.154748	NoSig
ETH_00008780-t26_1-p1	ETH_00008780-t26_1-p1 | transcript=ETH_00008780-t26_1 | gene=ETH_00008780 | organism=Eimeria_tenella_strain_Houghton | gene_product=vacuolar proton-translocating ATPase subunit, putative | transcript_product=vacuolar proton-translocating ATPase subunit, pu	618908	672346	1.57044e+06	195810	184459	164116	0.0666634	181462	16058.2	9271.19	8.84934	953897	534608	308656	56.0446	5.25674	2.39417	0.0830338	NoSig
ETH_00008785-t26_1-p1	ETH_00008785-t26_1-p1 | transcript=ETH_00008785-t26_1 | gene=ETH_00008785 | organism=Eimeria_tenella_strain_Houghton | gene_product=proteasome subunit alpha type 1, putative | transcript_product=proteasome subunit alpha type 1, putative | location=HG675758	2.40727e+06	2.54326e+06	2.27863e+06	877914	926553	932547	4.41372e-05	912338	29962.1	17298.6	3.2841	2.40972e+06	132334	76403	5.49168	2.64126	1.40122	0.000204349	NoSig
ETH_00008790-t26_1-p1	ETH_00008790-t26_1-p1 | transcript=ETH_00008790-t26_1 | gene=ETH_00008790 | organism=Eimeria_tenella_strain_Houghton | gene_product=hypothetical protein, conserved | transcript_product=hypothetical protein, conserved | location=HG675758:361050-361793(+) |	12616.7	13779.3	13937.5	361.894	361.894	2920.47	0.000209153	1214.75	1477.19	852.858	121.605	13444.5	721.237	416.406	5.36455	11.0677	3.46828	0.000604191	Up
ETH_00008865-t26_1-p1	ETH_00008865-t26_1-p1 | transcript=ETH_00008865-t26_1 | gene=ETH_00008865 | organism=Eimeria_tenella_strain_Houghton | gene_product=glyceraldehyde-3-phosphate dehydrogenase | transcript_product=glyceraldehyde-3-phosphate dehydrogenase | location=HG675758:5	6.42147e+07	6.55817e+07	6.43496e+07	2.60331e+07	3.12338e+07	3.06126e+07	3.10977e-05	2.92932e+07	2.84035e+06	1.63988e+06	9.69628	6.47153e+07	753323	434931	1.16406	2.20923	1.14354	0.000165204	NoSig
ETH_00008880-t26_1-p1	ETH_00008880-t26_1-p1 | transcript=ETH_00008880-t26_1 | gene=ETH_00008880 | organism=Eimeria_tenella_strain_Houghton | gene_product=60S ribosomal protein L7a, putative | transcript_product=60S ribosomal protein L7a, putative | location=HG675758:541861-5439	4.76898e+06	5.8339e+06	4.89621e+06	2.92972e+06	3.04889e+06	2.81936e+06	0.00284701	2.93266e+06	114793	66275.6	3.91429	5.16636e+06	581595	335784	11.2573	1.76167	0.81694	0.00488264	NoSig
ETH_00008885-t26_1-p1	ETH_00008885-t26_1-p1 | transcript=ETH_00008885-t26_1 | gene=ETH_00008885 | organism=Eimeria_tenella_strain_Houghton | gene_product=vacuolar protein sorting 29, putative | transcript_product=vacuolar protein sorting 29, putative | location=HG675758:546408-	874906	896740	895822	255157	170078	301109	7.76251e-05	242115	66482.3	38383.6	27.459	889156	12349.5	7129.98	1.3889	3.67246	1.87675	0.000300561	Up
ETH_00008900-t26_1-p1	ETH_00008900-t26_1-p1 | transcript=ETH_00008900-t26_1 | gene=ETH_00008900 | organism=Eimeria_tenella_strain_Houghton | gene_product=eukaryotic translation initiation factor 5, putative | transcript_product=eukaryotic translation initiation factor 5, putati	271331	313170	335023	361.894	361.894	120018	0.00377724	40247.2	69083.4	39885.3	171.648	306508	32364.3	18685.6	10.5591	7.61563	2.92896	0.00625352	Up
ETH_00008915-t26_1-p1	ETH_00008915-t26_1-p1 | transcript=ETH_00008915-t26_1 | gene=ETH_00008915 | organism=Eimeria_tenella_strain_Houghton | gene_product=hypothetical protein | transcript_product=hypothetical protein | location=HG675758:572660-582845(+) | protein_length=1865 |	13272.1	10146	14273.8	361.894	361.894	361.894	0.000603882	361.894	0	0	0	12563.9	2153.08	1243.08	17.137	34.7171	5.11758	0.00135544	Up
ETH_00008935-t26_1-p1	ETH_00008935-t26_1-p1 | transcript=ETH_00008935-t26_1 | gene=ETH_00008935 | organism=Eimeria_tenella_strain_Houghton | gene_product=hypothetical protein, conserved | transcript_product=hypothetical protein, conserved | location=HG675758:600797-607102(+) |	355059	437285	447757	1.32303e+06	404541	362201	0.419185	696590	542923	313457	77.9402	413367	50767	29310.3	12.2813	0.593415	-0.752886	0.451502	NoSig
ETH_00008965-t26_1-p1	ETH_00008965-t26_1-p1 | transcript=ETH_00008965-t26_1 | gene=ETH_00008965 | organism=Eimeria_tenella_strain_Houghton | gene_product=hypothetical protein, conserved | transcript_product=hypothetical protein, conserved | location=HG678276:37-1965(+) | protei	165255	65881.1	54643	361.894	4237.55	8760.9	0.0614945	4453.45	4203.66	2426.99	94.3912	95259.8	60877.7	35147.8	63.907	21.3901	4.41887	0.0772806	NoSig
ETH_00008970-t26_1-p1	ETH_00008970-t26_1-p1 | transcript=ETH_00008970-t26_1 | gene=ETH_00008970 | organism=Eimeria_tenella_strain_Houghton | gene_product=putative zinc finger motif, C2HC5-type domain-containing protein | transcript_product=putative zinc finger motif, C2HC5-type	21750	22888.6	20894.5	361.894	361.894	12279.3	0.0120436	4334.38	6880.54	3972.48	158.744	21844.4	1000.39	577.575	4.57962	5.0398	2.33337	0.0173745	Up
ETH_00008980-t26_1-p1	ETH_00008980-t26_1-p1 | transcript=ETH_00008980-t26_1 | gene=ETH_00008980 | organism=Eimeria_tenella_strain_Houghton | gene_product=beta-adaptin-like protein, putative | transcript_product=beta-adaptin-like protein, putative | location=HG678258:502-4154(+)	144150	160885	156679	1.5103e+06	51791.4	1.40605e+06	0.149961	989379	813646	469759	82.238	153905	8705.91	5026.36	5.6567	0.155557	-2.68449	0.175358	NoSig
ETH_00009000-t26_1-p1	ETH_00009000-t26_1-p1 | transcript=ETH_00009000-t26_1 | gene=ETH_00009000 | organism=Eimeria_tenella_strain_Houghton | gene_product=S-phase kinase-associated protein, putative | transcript_product=S-phase kinase-associated protein, putative | location=HG67	629851	604614	673932	178746	132505	136693	4.14364e-05	149315	25574.3	14765.3	17.1278	636132	35083.5	20255.5	5.51513	4.26034	2.09097	0.000196412	Up
ETH_00009005-t26_1-p1	ETH_00009005-t26_1-p1 | transcript=ETH_00009005-t26_1 | gene=ETH_00009005 | organism=Eimeria_tenella_strain_Houghton | gene_product=hypothetical protein, conserved | transcript_product=hypothetical protein, conserved | location=HG675750:17053-21326(+) | pr	20034.1	17582.7	361.894	751541	801242	48597.6	0.0986773	533793	420926	243022	78.8556	12659.6	10720.4	6189.42	84.6822	0.0237162	-5.39798	0.119665	NoSig
ETH_00009010-t26_1-p1	ETH_00009010-t26_1-p1 | transcript=ETH_00009010-t26_1 | gene=ETH_00009010 | organism=Eimeria_tenella_strain_Houghton | gene_product=acyltransferase domain containing protein, putative | transcript_product=acyltransferase domain containing protein, putative	21418.6	67917.3	70767.5	18138.9	7047.51	361.894	0.0559579	8516.1	8979.03	5184.05	105.436	53367.8	27705.5	15995.8	51.9142	6.26669	2.6477	0.0707694	NoSig
ETH_00009035-t26_1-p1	ETH_00009035-t26_1-p1 | transcript=ETH_00009035-t26_1 | gene=ETH_00009035 | organism=Eimeria_tenella_strain_Houghton | gene_product=Chromosome II, complete genome, related | transcript_product=Chromosome II, complete genome, related | location=HG675750:414	483574	496010	548186	242606	40199.8	189919	0.00527819	157575	105008	60626.4	66.64	509257	34282.1	19792.8	6.73179	3.23184	1.69235	0.00833967	Up
ETH_00009040-t26_1-p1	ETH_00009040-t26_1-p1 | transcript=ETH_00009040-t26_1 | gene=ETH_00009040 | organism=Eimeria_tenella_strain_Houghton | gene_product=signal recognition particle, putative | transcript_product=signal recognition particle, putative | location=HG675750:45779-5	1.12131e+06	1.12048e+06	1.09337e+06	86992.6	180839	246926	3.78003e-05	171586	80367	46399.9	46.8378	1.11172e+06	15895	9176.99	1.42977	6.4791	2.69579	0.000187541	Up
ETH_00009045-t26_1-p1	ETH_00009045-t26_1-p1 | transcript=ETH_00009045-t26_1 | gene=ETH_00009045 | organism=Eimeria_tenella_strain_Houghton | gene_product=cytochrome C1, putative | transcript_product=cytochrome C1, putative | location=HG675750:52698-55349(+) | protein_length=398	2.19012e+06	2.39552e+06	2.44073e+06	780343	927436	940788	9.50253e-05	882855	89029.3	51401.1	10.0842	2.34212e+06	133562	77111.9	5.70259	2.6529	1.40757	0.000348718	NoSig
ETH_00009055-t26_1-p1	ETH_00009055-t26_1-p1 | transcript=ETH_00009055-t26_1 | gene=ETH_00009055 | organism=Eimeria_tenella_strain_Houghton | gene_product=ubiquitin conjugation factor, putative | transcript_product=ubiquitin conjugation factor, putative | location=HG675750:60429	1.62187e+06	1.57513e+06	1.55562e+06	645495	646934	561662	9.52139e-06	618030	48821.3	28187	7.8995	1.58421e+06	34047.1	19657.1	2.14915	2.56332	1.35801	8.95535e-05	NoSig
ETH_00009095-t26_1-p1	ETH_00009095-t26_1-p1 | transcript=ETH_00009095-t26_1 | gene=ETH_00009095 | organism=Eimeria_tenella_strain_Houghton | gene_product=hypothetical protein, conserved | transcript_product=hypothetical protein, conserved | location=HG675750:99279-105786(-) | p	23252.5	44465.7	20256.2	14307.9	70023	71871.8	0.32668	52067.6	32713.9	18887.4	62.8297	29324.8	13197.7	7619.71	45.0053	0.563207	-0.828264	0.361724	NoSig
ETH_00009100-t26_1-p1	ETH_00009100-t26_1-p1 | transcript=ETH_00009100-t26_1 | gene=ETH_00009100 | organism=Eimeria_tenella_strain_Houghton | gene_product=DNA polymerase alpha catalytic subunit, putative | transcript_product=DNA polymerase alpha catalytic subunit, putative | loc	133919	144416	111150	1.35186e+06	197202	142357	0.33302	563806	683023	394344	121.145	129829	17006.3	9818.62	13.0991	0.230272	-2.11859	0.367986	NoSig
ETH_00009125-t26_1-p1	ETH_00009125-t26_1-p1 | transcript=ETH_00009125-t26_1 | gene=ETH_00009125 | organism=Eimeria_tenella_strain_Houghton | gene_product=2-methylbutyryl-CoA dehydrogenase, putative | transcript_product=2-methylbutyryl-CoA dehydrogenase, putative | location=HG67	608438	506322	349107	308289	235915	189632	0.0426618	244612	59804.7	34528.2	24.4488	487956	130638	75423.7	26.7724	1.99481	0.996254	0.0551509	NoSig
ETH_00009130-t26_1-p1	ETH_00009130-t26_1-p1 | transcript=ETH_00009130-t26_1 | gene=ETH_00009130 | organism=Eimeria_tenella_strain_Houghton | gene_product=sterol-regulatory element binding protein site 2 protease, putative | transcript_product=sterol-regulatory element binding p	77488	71276.9	79077.6	361.894	361.894	361.894	5.85879e-06	361.894	0	0	0	75947.5	4122.21	2379.96	5.42771	209.861	7.71329	7.56852e-05	Up
ETH_00009135-t26_1-p1	ETH_00009135-t26_1-p1 | transcript=ETH_00009135-t26_1 | gene=ETH_00009135 | organism=Eimeria_tenella_strain_Houghton | gene_product=cell division protein pelota, putative | transcript_product=cell division protein pelota, putative | location=HG675750:15724	51256.8	52936.1	55130.9	361.894	18844	20563.5	0.00371579	13256.4	11200.1	6466.35	84.4876	53107.9	1942.77	1121.66	3.65816	4.0062	2.00223	0.00616459	Up
ETH_00009155-t26_1-p1	ETH_00009155-t26_1-p1 | transcript=ETH_00009155-t26_1 | gene=ETH_00009155 | organism=Eimeria_tenella_strain_Houghton | gene_product=hypothetical protein, conserved | transcript_product=hypothetical protein, conserved | location=HG678213:277-2001(-) | prote	23864.9	20949.5	23539.8	2184.74	361.894	361.894	3.87661e-05	969.508	1052.42	607.614	108.552	22784.7	1597.63	922.394	7.01187	23.5013	4.55467	0.000189556	Up
ETH_00009180-t26_1-p1	ETH_00009180-t26_1-p1 | transcript=ETH_00009180-t26_1 | gene=ETH_00009180 | organism=Eimeria_tenella_strain_Houghton | gene_product=hypothetical protein, conserved | transcript_product=hypothetical protein, conserved | location=HG675744:13446-20559(+) | pr	9914.7	31109.8	30076.7	23891.6	361.894	25322.8	0.536848	16525.4	14016.3	8092.32	84.8166	23700.4	11950	6899.31	50.4209	1.43418	0.520226	0.567257	NoSig
ETH_00009185-t26_1-p1	ETH_00009185-t26_1-p1 | transcript=ETH_00009185-t26_1 | gene=ETH_00009185 | organism=Eimeria_tenella_strain_Houghton | gene_product=Chromosome III, complete sequence, related | transcript_product=Chromosome III, complete sequence, related | location=HG6757	77586.3	98734.9	89827.3	13827.5	361.894	18872.6	0.000709465	11020.7	9569.23	5524.8	86.83	88716.2	10617.9	6130.28	11.9685	8.04999	3.00899	0.00154645	Up
ETH_00009225-t26_1-p1	ETH_00009225-t26_1-p1 | transcript=ETH_00009225-t26_1 | gene=ETH_00009225 | organism=Eimeria_tenella_strain_Houghton | gene_product=endonuclease V, putative | transcript_product=endonuclease V, putative | location=HG675744:86616-89839(+) | protein_length=5	177975	238031	254036	6.7026e+06	7.82311e+06	6.13225e+06	0.000179344	6.88599e+06	860216	496646	12.4923	223347	40099.9	23151.7	17.9541	0.032435	-4.9463	0.000537206	Down
ETH_00009230-t26_1-p1	ETH_00009230-t26_1-p1 | transcript=ETH_00009230-t26_1 | gene=ETH_00009230 | organism=Eimeria_tenella_strain_Houghton | gene_product=40S ribosomal protein S19, putative | transcript_product=40S ribosomal protein S19, putative | location=HG675744:90392-91347	3.92524e+06	5.22522e+06	5.90204e+06	1.58723e+06	2.56435e+06	2.44652e+06	0.0127331	2.19937e+06	533394	307955	24.2522	5.0175e+06	1.00463e+06	580026	20.0226	2.28134	1.18988	0.0182547	NoSig
ETH_00009235-t26_1-p1	ETH_00009235-t26_1-p1 | transcript=ETH_00009235-t26_1 | gene=ETH_00009235 | organism=Eimeria_tenella_strain_Houghton | gene_product=zinc finger (C3HC4 RING finger) protein, putative | transcript_product=zinc finger (C3HC4 RING finger) protein, putative | l	43274.4	48815.9	47096.6	283719	334183	347234	0.000144189	321712	33543.9	19366.6	10.4267	46395.6	2836.48	1637.64	6.11368	0.144215	-2.79371	0.000468662	Down
ETH_00009245-t26_1-p1	ETH_00009245-t26_1-p1 | transcript=ETH_00009245-t26_1 | gene=ETH_00009245 | organism=Eimeria_tenella_strain_Houghton | gene_product=60S ribosomal protein L7, putative | transcript_product=60S ribosomal protein L7, putative | location=HG675744:109780-111878	5.05289e+06	6.92767e+06	5.57453e+06	3.08948e+06	2.95721e+06	3.44456e+06	0.0096178	3.16375e+06	252021	145504	7.96591	5.8517e+06	967634	558664	16.536	1.84961	0.887221	0.0142184	NoSig
ETH_00009250-t26_1-p1	ETH_00009250-t26_1-p1 | transcript=ETH_00009250-t26_1 | gene=ETH_00009250 | organism=Eimeria_tenella_strain_Houghton | gene_product=60S ribosomal protein L12, putative | transcript_product=60S ribosomal protein L12, putative | location=HG675744:112653-1137	8.78287e+06	8.80511e+06	9.22781e+06	2.147e+06	3.46064e+06	2.16042e+06	0.000158424	2.58935e+06	754586	435660	29.1419	8.9386e+06	250714	144750	2.80484	3.45206	1.78746	0.000497327	Up
ETH_00009255-t26_1-p1	ETH_00009255-t26_1-p1 | transcript=ETH_00009255-t26_1 | gene=ETH_00009255 | organism=Eimeria_tenella_strain_Houghton | gene_product=Vacuolar protein sorting-associated protein 13C isoform 2B, related | transcript_product=Vacuolar protein sorting-associated	3.99441e+06	4.14822e+06	4.08686e+06	1.36566e+06	681228	1.15196e+06	0.000130169	1.06628e+06	350166	202169	32.8399	4.07649e+06	77427.8	44703	1.89937	3.82309	1.93474	0.00043471	Up
ETH_00009260-t26_1-p1	ETH_00009260-t26_1-p1 | transcript=ETH_00009260-t26_1 | gene=ETH_00009260 | organism=Eimeria_tenella_strain_Houghton | gene_product=acetyl-CoA carboxylase, putative | transcript_product=acetyl-CoA carboxylase, putative | location=HG675744:139098-151257(+)	8.2726e+06	7.87028e+06	7.80916e+06	2.68124e+06	3.2281e+06	2.58924e+06	3.11184e-05	2.83286e+06	345364	199396	12.1914	7.98401e+06	251784	145367	3.1536	2.81836	1.49485	0.000165204	NoSig
ETH_00009270-t26_1-p1	ETH_00009270-t26_1-p1 | transcript=ETH_00009270-t26_1 | gene=ETH_00009270 | organism=Eimeria_tenella_strain_Houghton | gene_product=subtilase family serine protease, putative | transcript_product=subtilase family serine protease, putative | location=HG6757	300423	441711	434175	387910	340212	292183	0.386652	340101	47863.6	27634	14.0733	392103	79486.6	45891.6	20.2719	1.1529	0.205267	0.420628	NoSig
ETH_00009320-t26_1-p1	ETH_00009320-t26_1-p1 | transcript=ETH_00009320-t26_1 | gene=ETH_00009320 | organism=Eimeria_tenella_strain_Houghton | gene_product=hypothetical protein | transcript_product=hypothetical protein | location=HG678132:1961-2231(+) | protein_length=69 | sequen	143676	361.894	361.894	52493.3	361.894	39459.7	0.747233	30771.6	27129.9	15663.5	88.1654	48133.3	82742.5	47771.4	171.903	1.56421	0.645434	0.767802	NoSig
ETH_00009330-t26_1-p1	ETH_00009330-t26_1-p1 | transcript=ETH_00009330-t26_1 | gene=ETH_00009330 | organism=Eimeria_tenella_strain_Houghton | gene_product=heat shock protein 90, putative | transcript_product=heat shock protein 90, putative | location=HG678096:597-1944(+) | prote	1.00782e+07	1.00106e+07	1.01894e+07	5.54365e+06	5.05058e+06	5.32329e+06	6.03084e-06	5.30584e+06	246996	142603	4.65517	1.00927e+07	90241.7	52101.1	0.894125	1.90219	0.927664	7.60308e-05	NoSig
ETH_00009340-t26_1-p1	ETH_00009340-t26_1-p1 | transcript=ETH_00009340-t26_1 | gene=ETH_00009340 | organism=Eimeria_tenella_strain_Houghton | gene_product=uracil phosphoribosyltransferase, putative | transcript_product=uracil phosphoribosyltransferase, putative | location=HG6780	380007	383453	429911	234967	231119	176412	0.00178295	214166	32752.9	18909.9	15.2932	397790	27870.7	16091.1	7.00637	1.85739	0.89328	0.00323668	NoSig
ETH_00009365-t26_1-p1	ETH_00009365-t26_1-p1 | transcript=ETH_00009365-t26_1 | gene=ETH_00009365 | organism=Eimeria_tenella_strain_Houghton | gene_product=hypothetical protein, conserved | transcript_product=hypothetical protein, conserved | location=HG673821:13401-19901(+) | pr	339062	391137	412641	325210	285655	289417	0.032712	300094	21832.2	12604.8	7.27514	380947	37833.1	21843	9.93134	1.26943	0.344176	0.0429863	NoSig
ETH_00009370-t26_1-p1	ETH_00009370-t26_1-p1 | transcript=ETH_00009370-t26_1 | gene=ETH_00009370 | organism=Eimeria_tenella_strain_Houghton | gene_product=histone deacetylase, putative | transcript_product=histone deacetylase, putative | location=HG673821:21361-23742(+) | protei	33367	33387.3	29541	361.894	361.894	361.894	1.56448e-05	361.894	0	0	0	32098.4	2214.86	1278.75	6.90021	88.6957	6.47079	0.000113704	Up
ETH_00009385-t26_1-p1	ETH_00009385-t26_1-p1 | transcript=ETH_00009385-t26_1 | gene=ETH_00009385 | organism=Eimeria_tenella_strain_Houghton | gene_product=GMP synthase, putative | transcript_product=GMP synthase, putative | location=HG673821:31465-35606(-) | protein_length=638 |	122982	127139	123091	52544.9	25185.8	50965.8	0.000814475	42898.8	15360.2	8868.23	35.8057	124404	2369.2	1367.86	1.90444	2.89994	1.53602	0.00172651	NoSig
ETH_00009390-t26_1-p1	ETH_00009390-t26_1-p1 | transcript=ETH_00009390-t26_1 | gene=ETH_00009390 | organism=Eimeria_tenella_strain_Houghton | gene_product=zinc finger (C3HC4 RING finger) protein, putative | transcript_product=zinc finger (C3HC4 RING finger) protein, putative | l	447855	447496	398437	32721.4	42484.9	12496.6	2.73217e-05	29234.3	15295.3	8830.73	52.3196	431263	28428.2	16413	6.59184	14.7519	3.88283	0.000153495	Up
ETH_00009415-t26_1-p1	ETH_00009415-t26_1-p1 | transcript=ETH_00009415-t26_1 | gene=ETH_00009415 | organism=Eimeria_tenella_strain_Houghton | gene_product=small nuclear ribonucleoprotein, putative | transcript_product=small nuclear ribonucleoprotein, putative | location=HG673821	326883	313039	333512	307001	259540	224561	0.0691881	263701	41377.2	23889.1	15.691	324478	10446.5	6031.31	3.21949	1.23048	0.29922	0.0859544	NoSig
ETH_00009425-t26_1-p1	ETH_00009425-t26_1-p1 | transcript=ETH_00009425-t26_1 | gene=ETH_00009425 | organism=Eimeria_tenella_strain_Houghton | gene_product=glutaminyl-tRNA synthetase, putative | transcript_product=glutaminyl-tRNA synthetase, putative | location=HG673821:95090-992	5.12924e+06	5.16743e+06	5.38986e+06	1.48378e+06	1.56112e+06	1.68619e+06	3.41107e-06	1.57703e+06	102135	58967.5	6.47638	5.22884e+06	140747	81260.5	2.69175	3.31562	1.72928	6.2685e-05	Up
ETH_00009435-t26_1-p1	ETH_00009435-t26_1-p1 | transcript=ETH_00009435-t26_1 | gene=ETH_00009435 | organism=Eimeria_tenella_strain_Houghton | gene_product=hypothetical protein, conserved | transcript_product=hypothetical protein, conserved | location=HG673821:105508-106749(-) |	34695.6	36105	42106.5	361.894	361.894	361.894	8.08334e-05	361.894	0	0	0	37635.7	3935.45	2272.14	10.4567	103.996	6.70039	0.00030997	Up
ETH_00009450-t26_1-p1	ETH_00009450-t26_1-p1 | transcript=ETH_00009450-t26_1 | gene=ETH_00009450 | organism=Eimeria_tenella_strain_Houghton | gene_product=membrane-associated calcum-binding protein, related, putative | transcript_product=membrane-associated calcum-binding protei	1.86047e+07	1.93116e+07	1.96138e+07	6.4246e+06	6.59401e+06	7.39242e+06	8.08901e-06	6.80368e+06	516856	298407	7.59671	1.91767e+07	517880	298998	2.70057	2.81858	1.49497	8.60532e-05	NoSig
ETH_00009455-t26_1-p1	ETH_00009455-t26_1-p1 | transcript=ETH_00009455-t26_1 | gene=ETH_00009455 | organism=Eimeria_tenella_strain_Houghton | gene_product=P-type ATPase (P-ATPase) Superfamily, related | transcript_product=P-type ATPase (P-ATPase) Superfamily, related | location=	376054	385537	379988	250740	239196	219998	0.00010529	236645	15528.8	8965.57	6.56208	380526	4764.53	2750.8	1.25209	1.60801	0.685273	0.000373668	NoSig
ETH_00009480-t26_1-p1	ETH_00009480-t26_1-p1 | transcript=ETH_00009480-t26_1 | gene=ETH_00009480 | organism=Eimeria_tenella_strain_Houghton | gene_product=hypothetical protein, conserved | transcript_product=hypothetical protein, conserved | location=HG673821:226428-227725(-) |	66415.6	81793	82372.1	111005	361.894	51407.8	0.523801	54258.1	55376.5	31971.6	102.061	76860.2	9049.91	5224.97	11.7745	1.41657	0.502397	0.55542	NoSig
ETH_00009555-t26_1-p1	ETH_00009555-t26_1-p1 | transcript=ETH_00009555-t26_1 | gene=ETH_00009555 | organism=Eimeria_tenella_strain_Houghton | gene_product=actin, putative | transcript_product=actin, putative | location=HG673821:331622-332976(-) | protein_length=376 | sequence_SO	7.69162e+07	7.48222e+07	7.32411e+07	1.58949e+08	2.019e+08	1.76816e+08	0.00113147	1.79221e+08	2.15763e+07	1.24571e+07	12.0389	7.49932e+07	1.8435e+06	1.06435e+06	2.45822	0.418439	-1.25691	0.00222977	NoSig
ETH_00009585-t26_1-p1	ETH_00009585-t26_1-p1 | transcript=ETH_00009585-t26_1 | gene=ETH_00009585 | organism=Eimeria_tenella_strain_Houghton | gene_product=hypothetical protein, conserved | transcript_product=hypothetical protein, conserved | location=HG673821:355567-356247(-) |	361.894	34088	28104.1	361.894	361.894	93980.9	0.760881	31568.2	54051	31206.3	171.219	20851.3	17994.8	10389.3	86.3007	0.660516	-0.598335	0.780148	NoSig
ETH_00009625-t26_1-p1	ETH_00009625-t26_1-p1 | transcript=ETH_00009625-t26_1 | gene=ETH_00009625 | organism=Eimeria_tenella_strain_Houghton | gene_product=protein phosphatase methylesterase 1, putative | transcript_product=protein phosphatase methylesterase 1, putative | locatio	48951.3	38521.4	40397.8	71011.3	110343	95057.6	0.0140922	92137.3	19827.8	11447.6	21.5198	42623.5	5559.79	3209.95	13.044	0.462609	-1.11214	0.0200037	NoSig
ETH_00009650-t26_1-p1	ETH_00009650-t26_1-p1 | transcript=ETH_00009650-t26_1 | gene=ETH_00009650 | organism=Eimeria_tenella_strain_Houghton | gene_product=ARF1-directed GTPase-activating protein, putative | transcript_product=ARF1-directed GTPase-activating protein, putative | l	1.20099e+06	869193	959373	207213	651843	76251.3	0.0252656	311769	301704	174189	96.7716	1.00985e+06	171562	99051.2	16.9888	3.2391	1.69559	0.033948	Up
ETH_00009660-t26_1-p1	ETH_00009660-t26_1-p1 | transcript=ETH_00009660-t26_1 | gene=ETH_00009660 | organism=Eimeria_tenella_strain_Houghton | gene_product=hypothetical protein | transcript_product=hypothetical protein | location=HG673821:419081-423741(+) | protein_length=946 | s	16102.5	13806.2	14848.3	361.894	361.894	361.894	2.55908e-05	361.894	0	0	0	14919	1149.79	663.832	7.70688	41.2248	5.36544	0.000148671	Up
ETH_00009670-t26_1-p1	ETH_00009670-t26_1-p1 | transcript=ETH_00009670-t26_1 | gene=ETH_00009670 | organism=Eimeria_tenella_strain_Houghton | gene_product=phosphoserine phosphatase, putative | transcript_product=phosphoserine phosphatase, putative | location=HG673821:429993-4372	117087	104544	89268.7	5008.55	361.894	361.894	0.000241708	1910.78	2682.75	1548.89	140.401	103633	13931.3	8043.22	13.4429	54.236	5.76118	0.000671916	Up
ETH_00009675-t26_1-p1	ETH_00009675-t26_1-p1 | transcript=ETH_00009675-t26_1 | gene=ETH_00009675 | organism=Eimeria_tenella_strain_Houghton | gene_product=proteasome subunit beta type 5, putative | transcript_product=proteasome subunit beta type 5, putative | location=HG673821:4	657517	641624	726256	16596.9	201709	163718	0.000913457	127341	97770.6	56447.9	76.7783	675132	44981.8	25970.3	6.66267	5.30175	2.40647	0.00189596	Up
ETH_00009685-t26_1-p1	ETH_00009685-t26_1-p1 | transcript=ETH_00009685-t26_1 | gene=ETH_00009685 | organism=Eimeria_tenella_strain_Houghton | gene_product=OSJNBa0008A08.6 protein, related | transcript_product=OSJNBa0008A08.6 protein, related | location=HG673820:1-5008(-) | prote	227023	234557	220732	141161	169541	189755	0.0144007	166819	24411.3	14093.9	14.6334	227438	6921.9	3996.36	3.04343	1.36338	0.447188	0.0203449	NoSig
ETH_00009690-t26_1-p1	ETH_00009690-t26_1-p1 | transcript=ETH_00009690-t26_1 | gene=ETH_00009690 | organism=Eimeria_tenella_strain_Houghton | gene_product=saccharopine dehydrogenase, putative | transcript_product=saccharopine dehydrogenase, putative | location=HG673820:8309-1157	4.97635e+06	5.02514e+06	5.02839e+06	2.94289e+06	3.08142e+06	2.921e+06	2.77864e-06	2.98177e+06	86989.7	50223.5	2.91738	5.00996e+06	29153	16831.5	0.581902	1.68019	0.748628	5.77232e-05	NoSig
ETH_00009705-t26_1-p1	ETH_00009705-t26_1-p1 | transcript=ETH_00009705-t26_1 | gene=ETH_00009705 | organism=Eimeria_tenella_strain_Houghton | gene_product=hypothetical protein, conserved | transcript_product=hypothetical protein, conserved | location=HG673820:19766-23258(+) | pr	1.39951e+06	1.23654e+06	1.31697e+06	372564	362688	298513	4.97219e-05	344589	40206.6	23213.3	11.668	1.31767e+06	81486.7	47046.4	6.18414	3.8239	1.93504	0.000222445	Up
ETH_00009720-t26_1-p1	ETH_00009720-t26_1-p1 | transcript=ETH_00009720-t26_1 | gene=ETH_00009720 | organism=Eimeria_tenella_strain_Houghton | gene_product=translational activator, putative | transcript_product=translational activator, putative | location=HG675841:305-3524(+) | p	1.77662e+06	1.78558e+06	1.71059e+06	421321	183675	353928	4.26035e-05	319641	122477	70712	38.3169	1.7576e+06	40950.3	23642.7	2.32991	5.49865	2.45908	0.000199178	Up
ETH_00009725-t26_1-p1	ETH_00009725-t26_1-p1 | transcript=ETH_00009725-t26_1 | gene=ETH_00009725 | organism=Eimeria_tenella_strain_Houghton | gene_product=hypothetical protein | transcript_product=hypothetical protein | location=HG676487:172-1425(+) | protein_length=81 | sequenc	314969	2.31916e+06	2.30576e+06	866777	757870	876153	0.289788	833600	65751.4	37961.6	7.88764	1.64663e+06	1.15327e+06	665842	70.0383	1.97532	0.982089	0.322152	NoSig
ETH_00009730-t26_1-p1	ETH_00009730-t26_1-p1 | transcript=ETH_00009730-t26_1 | gene=ETH_00009730 | organism=Eimeria_tenella_strain_Houghton | gene_product=purine nucleoside phosphorylase, putative | transcript_product=purine nucleoside phosphorylase, putative | location=HG676487	1.04065e+07	1.10245e+07	1.05285e+07	4.4955e+06	4.08956e+06	4.06848e+06	1.04976e-05	4.21785e+06	240685	138960	5.70635	1.06532e+07	327313	188974	3.07244	2.52574	1.3367	9.32296e-05	NoSig
ETH_00009760-t26_1-p1	ETH_00009760-t26_1-p1 | transcript=ETH_00009760-t26_1 | gene=ETH_00009760 | organism=Eimeria_tenella_strain_Houghton | gene_product=splicing factor U2AF 65 kDa subunit, putative | transcript_product=splicing factor U2AF 65 kDa subunit, putative | location=	202622	208740	187970	34072.7	113130	27545.1	0.00737956	58249.1	47639.8	27504.8	81.7863	199778	10673.2	6162.15	5.34252	3.42971	1.77809	0.0112578	Up
ETH_00009775-t26_1-p1	ETH_00009775-t26_1-p1 | transcript=ETH_00009775-t26_1 | gene=ETH_00009775 | organism=Eimeria_tenella_strain_Houghton | gene_product=heat shock protein 90, putative | transcript_product=heat shock protein 90, putative | location=HG675703:590-6962(-) | prote	307548	318782	292263	45613.5	12193.5	48373.4	4.13649e-05	35393.5	20139.1	11627.3	56.9007	306198	13310.6	7684.89	4.34707	8.65125	3.11291	0.000196412	Up
ETH_00009780-t26_1-p1	ETH_00009780-t26_1-p1 | transcript=ETH_00009780-t26_1 | gene=ETH_00009780 | organism=Eimeria_tenella_strain_Houghton | gene_product=26s proteasome regulatory complex subunit,putative | transcript_product=26s proteasome regulatory complex subunit,putative |	3.00115e+06	3.0935e+06	2.90924e+06	614832	585055	482345	3.31702e-06	560744	69508.7	40130.9	12.3958	3.0013e+06	92128.2	53190.2	3.06961	5.35235	2.42017	6.23965e-05	Up
ETH_00009795-t26_1-p1	ETH_00009795-t26_1-p1 | transcript=ETH_00009795-t26_1 | gene=ETH_00009795 | organism=Eimeria_tenella_strain_Houghton | gene_product=ZIP Zinc transporter domain-containing protein, putative | transcript_product=ZIP Zinc transporter domain-containing protein	10019.8	9890.85	9113.82	361.894	361.894	361.894	5.08253e-06	361.894	0	0	0	9674.83	490.113	282.967	5.06586	26.7339	4.7406	7.01859e-05	Up
ETH_00009830-t26_1-p1	ETH_00009830-t26_1-p1 | transcript=ETH_00009830-t26_1 | gene=ETH_00009830 | organism=Eimeria_tenella_strain_Houghton | gene_product=40S ribosomal protein S8, putative | transcript_product=40S ribosomal protein S8, putative | location=HG675668:32612-34908(-	4.03879e+06	4.50017e+06	4.12596e+06	4.55391e+06	4.23225e+06	4.26552e+06	0.501095	4.35056e+06	176890	102128	4.06593	4.22164e+06	245120	141520	5.80628	0.970368	-0.0433966	0.533236	NoSig
ETH_00009870-t26_1-p1	ETH_00009870-t26_1-p1 | transcript=ETH_00009870-t26_1 | gene=ETH_00009870 | organism=Eimeria_tenella_strain_Houghton | gene_product=hypothetical protein, conserved | transcript_product=hypothetical protein, conserved | location=HG675668:78090-86485(-) | pr	3699.8	4323.27	4622.17	361.894	361.894	361.894	0.00014355	361.894	0	0	0	4215.08	470.607	271.705	11.1648	11.6473	3.54192	0.000467221	Up
ETH_00009885-t26_1-p1	ETH_00009885-t26_1-p1 | transcript=ETH_00009885-t26_1 | gene=ETH_00009885 | organism=Eimeria_tenella_strain_Houghton | gene_product=hypothetical protein, conserved | transcript_product=hypothetical protein, conserved | location=HG675668:99723-101564(-) | p	8.77918e+06	8.41705e+06	6.28734e+06	2.78972e+06	2.24723e+06	2.86171e+06	0.0029159	2.63288e+06	335923	193945	12.7587	7.82786e+06	1.34636e+06	777321	17.1996	2.97311	1.57197	0.0049829	NoSig
ETH_00009900-t26_1-p1	ETH_00009900-t26_1-p1 | transcript=ETH_00009900-t26_1 | gene=ETH_00009900 | organism=Eimeria_tenella_strain_Houghton | gene_product=hypothetical protein, conserved | transcript_product=hypothetical protein, conserved | location=HG675668:116463-119752(-) |	36972.2	39852.1	29038.3	361.894	361.894	361.894	0.000416637	361.894	0	0	0	35287.5	5600.28	3233.33	15.8705	97.5078	6.60745	0.00100846	Up
ETH_00009915-t26_1-p1	ETH_00009915-t26_1-p1 | transcript=ETH_00009915-t26_1 | gene=ETH_00009915 | organism=Eimeria_tenella_strain_Houghton | gene_product=RNA recognition motif. family protein, related | transcript_product=RNA recognition motif. family protein, related | locatio	163761	183217	175790	7310.13	37755.8	361.894	0.00024124	15142.6	19889.3	11483.1	131.347	174256	9818.03	5668.44	5.63425	11.5077	3.52452	0.000671916	Up
ETH_00009935-t26_1-p1	ETH_00009935-t26_1-p1 | transcript=ETH_00009935-t26_1 | gene=ETH_00009935 | organism=Eimeria_tenella_strain_Houghton | gene_product=transmembrane domain-containing protein, putative | transcript_product=transmembrane domain-containing protein, putative | l	504121	528313	480576	325983	318430	292988	0.000352423	312467	17286.9	9980.61	5.5324	504336	23869.1	13780.8	4.73278	1.61405	0.690683	0.000889999	NoSig
ETH_00009940-t26_1-p1	ETH_00009940-t26_1-p1 | transcript=ETH_00009940-t26_1 | gene=ETH_00009940 | organism=Eimeria_tenella_strain_Houghton | gene_product=proteasome PCI domain-containing protein, putative | transcript_product=proteasome PCI domain-containing protein, putative |	1.62661e+06	1.62754e+06	1.67229e+06	361312	453705	485282	7.2396e-06	433433	64423	37194.7	14.8634	1.64214e+06	26112	15075.7	1.59011	3.78869	1.9217	8.08197e-05	Up
ETH_00009950-t26_1-p1	ETH_00009950-t26_1-p1 | transcript=ETH_00009950-t26_1 | gene=ETH_00009950 | organism=Eimeria_tenella_strain_Houghton | gene_product=hypothetical protein, conserved | transcript_product=hypothetical protein, conserved | location=HG675668:186059-188848(+) |	245141	228952	166545	123871	35498.9	914138	0.633904	357836	483794	279318	135.2	213546	41500.9	23960.6	19.4342	0.596771	-0.744752	0.660731	NoSig
ETH_00009955-t26_1-p1	ETH_00009955-t26_1-p1 | transcript=ETH_00009955-t26_1 | gene=ETH_00009955 | organism=Eimeria_tenella_strain_Houghton | gene_product=hexokinase, putative | transcript_product=hexokinase, putative | location=HG675668:189859-195479(-) | protein_length=731 | s	1.94857e+07	1.88828e+07	1.97181e+07	7.59872e+06	8.78908e+06	8.46093e+06	1.39254e-05	8.28291e+06	614821	354967	7.42277	1.93622e+07	431130	248913	2.22666	2.33761	1.22503	0.000108719	NoSig
ETH_00009960-t26_1-p1	ETH_00009960-t26_1-p1 | transcript=ETH_00009960-t26_1 | gene=ETH_00009960 | organism=Eimeria_tenella_strain_Houghton | gene_product=hypothetical protein, conserved | transcript_product=hypothetical protein, conserved | location=HG675668:196241-202200(+) |	582543	605812	580172	49776.3	33842.1	29926.2	6.95891e-07	37848.2	10514	6070.25	27.7793	589509	14168.2	8180.02	2.40339	15.5756	3.96122	2.90329e-05	Up
ETH_00009980-t26_1-p1	ETH_00009980-t26_1-p1 | transcript=ETH_00009980-t26_1 | gene=ETH_00009980 | organism=Eimeria_tenella_strain_Houghton | gene_product=hypothetical protein, conserved | transcript_product=hypothetical protein, conserved | location=HG675668:217209-220239(-) |	534085	561388	572706	238080	255521	176402	0.000234884	223334	41569.3	24000.1	18.6131	556060	19853.8	11462.6	3.57045	2.48981	1.31604	0.000663283	NoSig
ETH_00009985-t26_1-p1	ETH_00009985-t26_1-p1 | transcript=ETH_00009985-t26_1 | gene=ETH_00009985 | organism=Eimeria_tenella_strain_Houghton | gene_product=centrin, putative | transcript_product=centrin, putative | location=HG675668:221458-223361(+) | protein_length=126 | sequenc	79572.1	83763.2	80975.6	361.894	1655.92	361.894	4.10746e-07	793.236	747.106	431.342	94.1846	81437	2133.31	1231.67	2.61959	102.664	6.68179	2.80363e-05	Up
ETH_00009995-t26_1-p1	ETH_00009995-t26_1-p1 | transcript=ETH_00009995-t26_1 | gene=ETH_00009995 | organism=Eimeria_tenella_strain_Houghton | gene_product=hypothetical protein, conserved | transcript_product=hypothetical protein, conserved | location=HG675668:234267-236225(-) |	163165	150303	180036	691188	805656	1.28003e+06	0.0135035	925626	312217	180258	33.7303	164501	14911.6	8609.23	9.06474	0.177719	-2.49233	0.0192827	Down
ETH_00010000-t26_1-p1	ETH_00010000-t26_1-p1 | transcript=ETH_00010000-t26_1 | gene=ETH_00010000 | organism=Eimeria_tenella_strain_Houghton | gene_product=hypothetical protein, conserved | transcript_product=hypothetical protein, conserved | location=HG675668:240917-244718(+) |	30478.8	20500.3	19630.9	1804.53	361.894	361.894	0.00295753	842.772	832.905	480.878	98.8292	23536.7	6027.73	3480.11	25.6099	27.9277	4.80362	0.00503961	Up
ETH_00010015-t26_1-p1	ETH_00010015-t26_1-p1 | transcript=ETH_00010015-t26_1 | gene=ETH_00010015 | organism=Eimeria_tenella_strain_Houghton | gene_product=multiprotein bridging factor type 1, putative | transcript_product=multiprotein bridging factor type 1, putative | location=	823018	864222	876899	58637.4	6143.35	361.894	4.5821e-06	21714.2	32106.8	18536.9	147.861	854713	28171.1	16264.6	3.29597	39.3619	5.29873	6.71573e-05	Up
ETH_00010020-t26_1-p1	ETH_00010020-t26_1-p1 | transcript=ETH_00010020-t26_1 | gene=ETH_00010020 | organism=Eimeria_tenella_strain_Houghton | gene_product=hypothetical protein, conserved | transcript_product=hypothetical protein, conserved | location=HG675668:257370-257650(+) |	17697.9	38504	24401.6	361.894	361.894	361.894	0.0124188	361.894	0	0	0	26867.8	10620	6131.48	39.527	74.2423	6.21417	0.0178403	Up
ETH_00010025-t26_1-p1	ETH_00010025-t26_1-p1 | transcript=ETH_00010025-t26_1 | gene=ETH_00010025 | organism=Eimeria_tenella_strain_Houghton | gene_product=transketolase, putative | transcript_product=transketolase, putative | location=HG675668:258366-263219(-) | protein_length=6	1.96579e+07	1.86487e+07	1.90096e+07	7.30755e+06	6.10273e+06	6.67345e+06	1.08693e-05	6.69458e+06	602689	347963	9.00264	1.91054e+07	511376	295243	2.67661	2.85386	1.51291	9.47694e-05	NoSig
ETH_00010050-t26_1-p1	ETH_00010050-t26_1-p1 | transcript=ETH_00010050-t26_1 | gene=ETH_00010050 | organism=Eimeria_tenella_strain_Houghton | gene_product=hypothetical protein | transcript_product=hypothetical protein | location=HG676361:108-2195(-) | protein_length=355 | sequen	45910.6	34800.6	21711.3	64787.1	6481.7	81878.1	0.517841	51049	39531.1	22823.3	77.4376	34140.8	12113.1	6993.52	35.4799	0.668786	-0.580383	0.549832	NoSig
ETH_00010060-t26_1-p1	ETH_00010060-t26_1-p1 | transcript=ETH_00010060-t26_1 | gene=ETH_00010060 | organism=Eimeria_tenella_strain_Houghton | gene_product=[3-methyl-2-oxobutanoate dehydrogenase [lipoamide]] kinase, related | transcript_product=[3-methyl-2-oxobutanoate dehydrogen	115814	112617	124852	15428.2	7667	361.894	4.22087e-05	7819.03	7534.3	4349.93	96.3585	117761	6345.77	3663.73	5.38869	15.0608	3.91273	0.00019831	Up
ETH_00010095-t26_1-p1	ETH_00010095-t26_1-p1 | transcript=ETH_00010095-t26_1 | gene=ETH_00010095 | organism=Eimeria_tenella_strain_Houghton | gene_product=Eukaryotic translation initiation factor 3 subunit I | transcript_product=Eukaryotic translation initiation factor 3 subunit	1.60829e+06	1.62029e+06	1.64556e+06	749909	789834	739116	1.37316e-06	759619	26716.9	15425	3.51714	1.62471e+06	19026	10984.7	1.17104	2.13885	1.09684	4.15249e-05	NoSig
ETH_00010105-t26_1-p1	ETH_00010105-t26_1-p1 | transcript=ETH_00010105-t26_1 | gene=ETH_00010105 | organism=Eimeria_tenella_strain_Houghton | gene_product=hypothetical protein | transcript_product=hypothetical protein | location=HG678224:543-2667(-) | protein_length=539 | sequen	202487	239456	236503	36892.8	3629.36	73308.5	0.00128825	37943.5	34851.5	20121.5	91.8508	226149	20545	11861.6	9.08471	5.96014	2.57535	0.00247997	Up
ETH_00010130-t26_1-p1	ETH_00010130-t26_1-p1 | transcript=ETH_00010130-t26_1 | gene=ETH_00010130 | organism=Eimeria_tenella_strain_Houghton | gene_product=hypothetical protein | transcript_product=hypothetical protein | location=HG678171:1528-2743(-) | protein_length=67 | sequen	130741	133762	120953	33915.2	194638	214112	0.755701	147555	98895.7	57097.5	67.0228	128486	6695.8	3865.82	5.21132	0.870762	-0.199649	0.775835	NoSig
ETH_00010135-t26_1-p1	ETH_00010135-t26_1-p1 | transcript=ETH_00010135-t26_1 | gene=ETH_00010135 | organism=Eimeria_tenella_strain_Houghton | gene_product=hypothetical protein | transcript_product=hypothetical protein | location=HG678171:3747-3956(-) | protein_length=69 | sequen	150642	162664	165411	361.894	361.894	361.894	3.92887e-06	361.894	0	0	0	159572	7855.02	4535.1	4.92255	440.936	8.78443	6.4143e-05	Up
ETH_00010175-t26_1-p1	ETH_00010175-t26_1-p1 | transcript=ETH_00010175-t26_1 | gene=ETH_00010175 | organism=Eimeria_tenella_strain_Houghton | gene_product=hypothetical protein, conserved | transcript_product=hypothetical protein, conserved | location=HG678046:2622-4566(-) | prot	52884.7	54433.2	45864.9	361.894	361.894	361.894	4.30802e-05	361.894	0	0	0	51061	4566.03	2636.2	8.94232	141.094	7.14051	0.000200621	Up
ETH_00010180-t26_1-p1	ETH_00010180-t26_1-p1 | transcript=ETH_00010180-t26_1 | gene=ETH_00010180 | organism=Eimeria_tenella_strain_Houghton | gene_product=hypothetical protein | transcript_product=hypothetical protein | location=HG678022:2183-5004(+) | protein_length=735 | seque	202247	108820	191840	89054	57534.3	118152	0.0819527	88246.7	30316.8	17503.4	34.3546	167636	51201.2	29561	30.5431	1.89963	0.925716	0.100454	NoSig
ETH_00010185-t26_1-p1	ETH_00010185-t26_1-p1 | transcript=ETH_00010185-t26_1 | gene=ETH_00010185 | organism=Eimeria_tenella_strain_Houghton | gene_product=UV excision repair protein rhp23, putative | transcript_product=UV excision repair protein rhp23, putative | location=HG6773	709589	830266	949513	299958	310689	322163	0.00172586	310937	11104.9	6411.4	3.57143	829789	119963	69260.4	14.457	2.66868	1.41612	0.00314892	NoSig
ETH_00010190-t26_1-p1	ETH_00010190-t26_1-p1 | transcript=ETH_00010190-t26_1 | gene=ETH_00010190 | organism=Eimeria_tenella_strain_Houghton | gene_product=tubulin-specific chaperone a, putative | transcript_product=tubulin-specific chaperone a, putative | location=HG677361:5006-	355293	378578	332897	49132.2	70171.3	93715.7	0.000102697	71006.4	22303.5	12876.9	31.4105	355589	22842.4	13188	6.4238	5.00785	2.32419	0.000368384	Up
ETH_00010195-t26_1-p1	ETH_00010195-t26_1-p1 | transcript=ETH_00010195-t26_1 | gene=ETH_00010195 | organism=Eimeria_tenella_strain_Houghton | gene_product=hypothetical protein, conserved | transcript_product=hypothetical protein, conserved | location=HG677361:6663-8051(+) | prot	161610	170132	178520	28741.8	361.894	361.894	0.000113438	9821.86	16385.1	9459.96	166.823	170087	8455.47	4881.77	4.97126	17.3172	4.11413	0.000396204	Up
ETH_00010215-t26_1-p1	ETH_00010215-t26_1-p1 | transcript=ETH_00010215-t26_1 | gene=ETH_00010215 | organism=Eimeria_tenella_strain_Houghton | gene_product=acyltransferase, putative | transcript_product=acyltransferase, putative | location=HG673827:159-11925(+) | protein_length=1	1.12562e+07	1.10616e+07	1.05313e+07	5.60807e+06	5.24484e+06	5.48369e+06	2.19158e-05	5.44553e+06	184598	106578	3.3899	1.09497e+07	375154	216595	3.42616	2.01077	1.00775	0.000135289	NoSig
ETH_00010230-t26_1-p1	ETH_00010230-t26_1-p1 | transcript=ETH_00010230-t26_1 | gene=ETH_00010230 | organism=Eimeria_tenella_strain_Houghton | gene_product=chromosome segregation protein smc1, putative | transcript_product=chromosome segregation protein smc1, putative | location=	260892	278837	291215	15555	10142.5	1307.19	1.03486e-05	9001.57	7192.12	4152.37	79.8985	276981	15246.5	8802.55	5.50451	30.7703	4.94347	9.25949e-05	Up
ETH_00010250-t26_1-p1	ETH_00010250-t26_1-p1 | transcript=ETH_00010250-t26_1 | gene=ETH_00010250 | organism=Eimeria_tenella_strain_Houghton | gene_product=Os05g0204900 protein, related | transcript_product=Os05g0204900 protein, related | location=HG674990:6117-11644(+) | protein	134006	119468	107166	165416	142260	165436	0.0266487	157704	13374.7	7721.88	8.48087	120213	13435.4	7756.93	11.1763	0.762268	-0.391629	0.0356061	NoSig
ETH_00010270-t26_1-p1	ETH_00010270-t26_1-p1 | transcript=ETH_00010270-t26_1 | gene=ETH_00010270 | organism=Eimeria_tenella_strain_Houghton | gene_product=hypothetical protein, conserved | transcript_product=hypothetical protein, conserved | location=HG675876:3-3440(-) | protein	23314	21846.6	23738.1	361.894	361.894	361.894	2.46777e-06	361.894	0	0	0	22966.2	992.558	573.053	4.32181	63.4612	5.9878	5.50982e-05	Up
ETH_00010275-t26_1-p1	ETH_00010275-t26_1-p1 | transcript=ETH_00010275-t26_1 | gene=ETH_00010275 | organism=Eimeria_tenella_strain_Houghton | gene_product=Phosphatidate cytidylyltransferase , related | transcript_product=Phosphatidate cytidylyltransferase , related | location=HG	49512.6	26353.6	42747.7	13723.6	12788.6	361.894	0.019615	8958.01	7459.12	4306.52	83.2676	39538	11908.5	6875.35	30.119	4.4137	2.14199	0.0270088	Up
ETH_00010290-t26_1-p1	ETH_00010290-t26_1-p1 | transcript=ETH_00010290-t26_1 | gene=ETH_00010290 | organism=Eimeria_tenella_strain_Houghton | gene_product=Elongation factor 1-alpha, related | transcript_product=Elongation factor 1-alpha, related | location=HG676493:20-1750(+) |	1.07643e+08	1.04137e+08	9.19361e+07	6.83e+07	7.34878e+07	7.24402e+07	0.00401329	7.14093e+07	2.74321e+06	1.58379e+06	3.84152	1.01239e+08	8.24485e+06	4.76017e+06	8.14397	1.41772	0.503577	0.00653116	NoSig
ETH_00010340-t26_1-p1	ETH_00010340-t26_1-p1 | transcript=ETH_00010340-t26_1 | gene=ETH_00010340 | organism=Eimeria_tenella_strain_Houghton | gene_product=hypothetical protein | transcript_product=hypothetical protein | location=HG676250:668-1831(+) | protein_length=282 | sequen	1.36114e+06	1.51501e+06	1.50746e+06	111866	80438.5	205366	2.90846e-05	132557	64983.1	37518	49.0227	1.4612e+06	86736.8	50077.5	5.93599	11.0232	3.46247	0.000159	Up
ETH_00010345-t26_1-p1	ETH_00010345-t26_1-p1 | transcript=ETH_00010345-t26_1 | gene=ETH_00010345 | organism=Eimeria_tenella_strain_Houghton | gene_product=trehalose-6-phosphate synthase domain-containing protein, putative | transcript_product=trehalose-6-phosphate synthase domai	781028	842603	943984	1.74695e+06	1.60153e+06	1.54953e+06	0.00051141	1.63267e+06	102330	59080	6.26762	855872	82284.6	47507	9.61413	0.524216	-0.931767	0.00118964	NoSig
ETH_00010395-t26_1-p1	ETH_00010395-t26_1-p1 | transcript=ETH_00010395-t26_1 | gene=ETH_00010395 | organism=Eimeria_tenella_strain_Houghton | gene_product=hypothetical protein, conserved | transcript_product=hypothetical protein, conserved | location=HG673777:90841-93246(-) | pr	11984.7	17179	15587.5	361.894	361.894	361.894	0.000692799	361.894	0	0	0	14917.1	2661.28	1536.49	17.8405	41.2195	5.36525	0.00151705	Up
ETH_00010415-t26_1-p1	ETH_00010415-t26_1-p1 | transcript=ETH_00010415-t26_1 | gene=ETH_00010415 | organism=Eimeria_tenella_strain_Houghton | gene_product=zinc finger (C3HC4 RING finger) protein, putative | transcript_product=zinc finger (C3HC4 RING finger) protein, putative | l	60280.7	57528.2	74973.8	361.894	361.894	361.894	0.00029518	361.894	0	0	0	64260.9	9379.21	5415.09	14.5955	177.568	7.47223	0.000782668	Up
ETH_00010480-t26_1-p1	ETH_00010480-t26_1-p1 | transcript=ETH_00010480-t26_1 | gene=ETH_00010480 | organism=Eimeria_tenella_strain_Houghton | gene_product=hypothetical protein, conserved | transcript_product=hypothetical protein, conserved | location=HG675655:47096-47647(-) | pr	5356.35	7846.93	5632.84	673037	809330	695700	6.91275e-05	726022	73030.8	42164.4	10.059	6278.71	1365.14	788.163	21.7423	0.00864809	-6.8534	0.000278962	Down
ETH_00010485-t26_1-p1	ETH_00010485-t26_1-p1 | transcript=ETH_00010485-t26_1 | gene=ETH_00010485 | organism=Eimeria_tenella_strain_Houghton | gene_product=ubiquitin-transferase domain-containing protein, putative | transcript_product=ubiquitin-transferase domain-containing prote	228769	237941	182881	135002	23052.9	146368	0.0550296	101474	68152.2	39347.7	67.1621	216530	29500.1	17031.9	13.624	2.13384	1.09345	0.0697062	NoSig
ETH_00010490-t26_1-p1	ETH_00010490-t26_1-p1 | transcript=ETH_00010490-t26_1 | gene=ETH_00010490 | organism=Eimeria_tenella_strain_Houghton | gene_product=interferon gamma-inducible protein 30, putative | transcript_product=interferon gamma-inducible protein 30, putative | locat	1.93701e+06	2.01392e+06	1.89127e+06	461088	625601	523551	1.91827e-05	536747	83046.7	47947	15.4722	1.9474e+06	61980.8	35784.6	3.18274	3.62816	1.85924	0.000125212	Up
ETH_00010545-t26_1-p1	ETH_00010545-t26_1-p1 | transcript=ETH_00010545-t26_1 | gene=ETH_00010545 | organism=Eimeria_tenella_strain_Houghton | gene_product=DNA repair enzyme, putative | transcript_product=DNA repair enzyme, putative | location=HG675655:130074-132157(-) | protein_	45084.3	43965.7	46494.7	7660.56	361.894	361.894	7.56138e-05	2794.78	4213.89	2432.89	150.777	45181.6	1267.33	731.694	2.80497	16.1664	4.01493	0.000297108	Up
ETH_00010550-t26_1-p1	ETH_00010550-t26_1-p1 | transcript=ETH_00010550-t26_1 | gene=ETH_00010550 | organism=Eimeria_tenella_strain_Houghton | gene_product=ATP-dependent helicase, putative | transcript_product=ATP-dependent helicase, putative | location=HG675655:134698-143834(-)	1.78197e+06	1.76701e+06	1.68443e+06	299528	132085	341866	3.05143e-05	257827	110934	64047.7	43.0265	1.74447e+06	52528.7	30327.5	3.01116	6.76606	2.75832	0.000163084	Up
ETH_00010555-t26_1-p1	ETH_00010555-t26_1-p1 | transcript=ETH_00010555-t26_1 | gene=ETH_00010555 | organism=Eimeria_tenella_strain_Houghton | gene_product=hypothetical protein, conserved | transcript_product=hypothetical protein, conserved | location=HG675655:146630-152334(-) |	440490	466037	504896	173373	8303.09	45257	0.00178503	75644.2	86628.6	50015.1	114.521	470474	32431.7	18724.5	6.89341	6.21957	2.63681	0.00323799	Up
ETH_00010570-t26_1-p1	ETH_00010570-t26_1-p1 | transcript=ETH_00010570-t26_1 | gene=ETH_00010570 | organism=Eimeria_tenella_strain_Houghton | gene_product=MORN repeat-containing protein, putative | transcript_product=MORN repeat-containing protein, putative | location=HG675655:1	97019.8	107239	73417.8	344105	202264	161991	0.0627962	236120	95661.4	55230.1	40.5139	92558.8	17346.2	10014.8	18.7407	0.391999	-1.35108	0.0785857	NoSig
ETH_00010585-t26_1-p1	ETH_00010585-t26_1-p1 | transcript=ETH_00010585-t26_1 | gene=ETH_00010585 | organism=Eimeria_tenella_strain_Houghton | gene_product=hypothetical protein, conserved | transcript_product=hypothetical protein, conserved | location=HG675655:187087-190765(-) |	6869.03	5931.22	9237.5	361.894	361.894	361.894	0.00207942	361.894	0	0	0	7345.92	1703.95	983.775	23.1959	20.2985	4.3433	0.00370726	Up
ETH_00010595-t26_1-p1	ETH_00010595-t26_1-p1 | transcript=ETH_00010595-t26_1 | gene=ETH_00010595 | organism=Eimeria_tenella_strain_Houghton | gene_product=adenylate kinase, putative | transcript_product=adenylate kinase, putative | location=HG675655:196138-197916(-) | protein_le	5.18427e+06	5.24468e+06	4.94056e+06	2.30825e+06	1.83372e+06	2.79098e+06	0.000646203	2.31098e+06	478637	276341	20.7114	5.12317e+06	161005	92956.3	3.14268	2.21688	1.14853	0.00142811	NoSig
ETH_00010600-t26_1-p1	ETH_00010600-t26_1-p1 | transcript=ETH_00010600-t26_1 | gene=ETH_00010600 | organism=Eimeria_tenella_strain_Houghton | gene_product=hypothetical protein, conserved | transcript_product=hypothetical protein, conserved | location=HG675655:199187-199978(-) |	124999	123192	123273	15410.4	361.894	18928.2	3.98739e-05	11566.8	9861.88	5693.76	85.2599	123821	1020.43	589.144	0.824111	10.7049	3.4202	0.000191667	Up
ETH_00010615-t26_1-p1	ETH_00010615-t26_1-p1 | transcript=ETH_00010615-t26_1 | gene=ETH_00010615 | organism=Eimeria_tenella_strain_Houghton | gene_product=manganese resistance 1 protein, putative | transcript_product=manganese resistance 1 protein, putative | location=HG675655:2	15769.9	15840	15980.8	23279.7	361.894	361.894	0.361558	8001.17	13231.6	7639.28	165.371	15863.6	107.398	62.0064	0.677011	1.98266	0.987435	0.397131	NoSig
ETH_00010620-t26_1-p1	ETH_00010620-t26_1-p1 | transcript=ETH_00010620-t26_1 | gene=ETH_00010620 | organism=Eimeria_tenella_strain_Houghton | gene_product=ribosomal protein L37a, putative | transcript_product=ribosomal protein L37a, putative | location=HG675655:224401-226252(-)	708667	611321	532523	751512	889009	744515	0.0626401	795012	81478.6	47041.7	10.2487	617504	88234.6	50942.3	14.2889	0.776722	-0.364529	0.0784315	NoSig
ETH_00010625-t26_1-p1	ETH_00010625-t26_1-p1 | transcript=ETH_00010625-t26_1 | gene=ETH_00010625 | organism=Eimeria_tenella_strain_Houghton | gene_product=heat shock protein, putative | transcript_product=heat shock protein, putative | location=HG675655:230421-235993(+) | protei	1.80951e+07	1.82714e+07	1.77882e+07	7.36338e+06	6.80946e+06	6.41074e+06	3.52472e-06	6.86119e+06	478421	276216	6.97285	1.80515e+07	244512	141169	1.35452	2.63096	1.39559	6.3792e-05	NoSig
ETH_00010630-t26_1-p1	ETH_00010630-t26_1-p1 | transcript=ETH_00010630-t26_1 | gene=ETH_00010630 | organism=Eimeria_tenella_strain_Houghton | gene_product=hypothetical protein, conserved | transcript_product=hypothetical protein, conserved | location=HG675655:237501-239640(-) |	271743	293366	289790	22595.5	361.894	10462.8	7.84934e-06	11140.1	11132.2	6427.21	99.9299	284966	11590.6	6691.81	4.06734	25.5803	4.67696	8.47722e-05	Up
ETH_00010645-t26_1-p1	ETH_00010645-t26_1-p1 | transcript=ETH_00010645-t26_1 | gene=ETH_00010645 | organism=Eimeria_tenella_strain_Houghton | gene_product=profilin | transcript_product=profilin | location=HG675655:246716-248058(-) | protein_length=169 | sequence_SO=supercontig |	1.65354e+07	1.52345e+07	1.7473e+07	7.6703e+06	7.3184e+06	7.26675e+06	0.000169071	7.41848e+06	219600	126786	2.96017	1.64143e+07	1.12414e+06	649021	6.84852	2.21262	1.14576	0.000521174	NoSig
ETH_00010650-t26_1-p1	ETH_00010650-t26_1-p1 | transcript=ETH_00010650-t26_1 | gene=ETH_00010650 | organism=Eimeria_tenella_strain_Houghton | gene_product=hypothetical protein, conserved | transcript_product=hypothetical protein, conserved | location=HG675655:248928-253820(+) |	817669	867037	608044	455419	367774	278501	0.0136337	367232	88460.4	51072.7	24.0885	764250	137512	79392.5	17.9931	2.08111	1.05735	0.019457	NoSig
ETH_00010655-t26_1-p1	ETH_00010655-t26_1-p1 | transcript=ETH_00010655-t26_1 | gene=ETH_00010655 | organism=Eimeria_tenella_strain_Houghton | gene_product=hypothetical protein, conserved | transcript_product=hypothetical protein, conserved | location=HG675655:255931-258744(+) |	74125.1	65653.6	7264.27	361.894	361.894	361.894	0.0815991	361.894	0	0	0	49014.3	36403.9	21017.8	74.2719	135.438	7.08149	0.100072	NoSig
ETH_00010660-t26_1-p1	ETH_00010660-t26_1-p1 | transcript=ETH_00010660-t26_1 | gene=ETH_00010660 | organism=Eimeria_tenella_strain_Houghton | gene_product=hypothetical protein | transcript_product=hypothetical protein | location=HG675655:260786-263726(-) | protein_length=239 | s	2.93543e+06	2.97642e+06	2.91904e+06	4.97935e+06	5.96711e+06	5.61852e+06	0.000881547	5.52166e+06	500951	289224	9.07247	2.94363e+06	29553.1	17062.5	1.00397	0.533106	-0.907505	0.00184092	NoSig
ETH_00010665-t26_1-p1	ETH_00010665-t26_1-p1 | transcript=ETH_00010665-t26_1 | gene=ETH_00010665 | organism=Eimeria_tenella_strain_Houghton | gene_product=Related to swi/snf-related matrix-associated actin-dependent regulator of chromatin, subfamily c, member 1, related | transc	105049	113209	113407	2.01762e+06	361.894	361.894	0.450127	672782	1.16467e+06	672420	173.112	110555	4769.48	2753.66	4.31412	0.164325	-2.60537	0.483088	NoSig
ETH_00010675-t26_1-p1	ETH_00010675-t26_1-p1 | transcript=ETH_00010675-t26_1 | gene=ETH_00010675 | organism=Eimeria_tenella_strain_Houghton | gene_product=hypothetical protein | transcript_product=hypothetical protein | location=HG677919:198-1576(+) | protein_length=292 | sequen	96282.1	201548	148243	660697	639623	596680	0.000172838	632333	32625.5	18836.3	5.15954	148691	52634.4	30388.5	35.3985	0.235147	-2.08837	0.000528694	Down
ETH_00010680-t26_1-p1	ETH_00010680-t26_1-p1 | transcript=ETH_00010680-t26_1 | gene=ETH_00010680 | organism=Eimeria_tenella_strain_Houghton | gene_product=hypothetical protein | transcript_product=hypothetical protein | location=HG675688:6-4482(+) | protein_length=703 | sequence	361.894	9007.53	10975.9	361.894	361.894	3876.51	0.204317	1533.43	2029.16	1171.54	132.328	6781.78	5646.22	3259.85	83.2558	4.42261	2.1449	0.23467	NoSig
ETH_00010695-t26_1-p1	ETH_00010695-t26_1-p1 | transcript=ETH_00010695-t26_1 | gene=ETH_00010695 | organism=Eimeria_tenella_strain_Houghton | gene_product=hypothetical protein, conserved | transcript_product=hypothetical protein, conserved | location=HG675688:18151-20109(+) | pr	14614.1	6610.87	15804.7	361.894	361.894	361.894	0.0142544	361.894	0	0	0	12343.2	4999.94	2886.72	40.5075	34.1073	5.09201	0.0201524	Up
ETH_00010700-t26_1-p1	ETH_00010700-t26_1-p1 | transcript=ETH_00010700-t26_1 | gene=ETH_00010700 | organism=Eimeria_tenella_strain_Houghton | gene_product=hypothetical protein, conserved | transcript_product=hypothetical protein, conserved | location=HG675688:21477-30042(-) | pr	259392	298205	294988	110332	127472	255192	0.064606	164332	79152.3	45698.6	48.1661	284195	21540.3	12436.3	7.5794	1.72939	0.790265	0.0806394	NoSig
ETH_00010705-t26_1-p1	ETH_00010705-t26_1-p1 | transcript=ETH_00010705-t26_1 | gene=ETH_00010705 | organism=Eimeria_tenella_strain_Houghton | gene_product=hypothetical protein, conserved | transcript_product=hypothetical protein, conserved | location=HG675688:31688-32754(-) | pr	1.25202e+06	1.2984e+06	1.23718e+06	144694	76104.9	138647	2.36009e-06	119815	37974.9	21924.8	31.6945	1.26253e+06	31936.6	18438.6	2.52957	10.5373	3.39743	5.48082e-05	Up
ETH_00010720-t26_1-p1	ETH_00010720-t26_1-p1 | transcript=ETH_00010720-t26_1 | gene=ETH_00010720 | organism=Eimeria_tenella_strain_Houghton | gene_product=microtubule-associated protein RP/EB family member 3, putative | transcript_product=microtubule-associated protein RP/EB fam	60395.6	67450.2	56298.8	28604.9	361.894	361.894	0.00660467	9776.24	16306.1	9414.34	166.793	61381.5	5640.68	3256.65	9.18955	6.27864	2.65045	0.0101994	Up
ETH_00010830-t26_1-p1	ETH_00010830-t26_1-p1 | transcript=ETH_00010830-t26_1 | gene=ETH_00010830 | organism=Eimeria_tenella_strain_Houghton | gene_product=hypothetical protein, conserved | transcript_product=hypothetical protein, conserved | location=HG675688:114552-118637(-) |	839187	817151	760910	190184	192784	216613	1.65903e-05	199860	14566.5	8409.95	7.28832	805749	40364.8	23304.6	5.0096	4.03156	2.01134	0.000115726	Up
ETH_00010835-t26_1-p1	ETH_00010835-t26_1-p1 | transcript=ETH_00010835-t26_1 | gene=ETH_00010835 | organism=Eimeria_tenella_strain_Houghton | gene_product=SAG family member | transcript_product=SAG family member | location=HG675688:124853-125953(+) | protein_length=253 | sequenc	1.43535e+06	1.58891e+06	2.20533e+06	329418	235421	86844.9	0.00341735	217228	122306	70613.2	56.3029	1.74319e+06	407518	235280	23.3776	8.02472	3.00445	0.00572513	Up
ETH_00010860-t26_1-p1	ETH_00010860-t26_1-p1 | transcript=ETH_00010860-t26_1 | gene=ETH_00010860 | organism=Eimeria_tenella_strain_Houghton | gene_product=SAG family member | transcript_product=SAG family member | location=HG675688:139339-140485(+) | protein_length=255 | sequenc	210522	202422	208273	577241	568985	275056	0.0550735	473761	172133	99380.9	36.3333	207072	4181.17	2414	2.01918	0.437082	-1.19402	0.0697248	NoSig
ETH_00010865-t26_1-p1	ETH_00010865-t26_1-p1 | transcript=ETH_00010865-t26_1 | gene=ETH_00010865 | organism=Eimeria_tenella_strain_Houghton | gene_product=SAG family member | transcript_product=SAG family member | location=HG675688:144112-145249(+) | protein_length=262 | sequenc	317649	242702	298584	150944	137641	110087	0.00384617	132891	20838.2	12030.9	15.6807	286312	38951.6	22488.7	13.6046	2.15449	1.10735	0.00634127	NoSig
ETH_00010870-t26_1-p1	ETH_00010870-t26_1-p1 | transcript=ETH_00010870-t26_1 | gene=ETH_00010870 | organism=Eimeria_tenella_strain_Houghton | gene_product=SAG family member | transcript_product=SAG family member | location=HG675688:149010-150171(+) | protein_length=260 | sequenc	615711	485380	559500	243645	387482	352065	0.017064	327731	74942.6	43268.1	22.8671	553530	65370.2	37741.5	11.8097	1.68898	0.75615	0.0237979	NoSig
ETH_00010875-t26_1-p1	ETH_00010875-t26_1-p1 | transcript=ETH_00010875-t26_1 | gene=ETH_00010875 | organism=Eimeria_tenella_strain_Houghton | gene_product=acetyltransferase domain-containing protein, putative | transcript_product=acetyltransferase domain-containing protein, puta	322875	360367	334145	17549.4	361.894	30126.7	2.126e-05	16012.7	14941.8	8626.64	93.3123	339129	19236.6	11106.3	5.67235	21.1788	4.40455	0.000132266	Up
ETH_00010890-t26_1-p1	ETH_00010890-t26_1-p1 | transcript=ETH_00010890-t26_1 | gene=ETH_00010890 | organism=Eimeria_tenella_strain_Houghton | gene_product=FAD linked oxidase family protein, related | transcript_product=FAD linked oxidase family protein, related | location=HG6756	31599.5	27958.6	12423.1	6391.39	361.894	361.894	0.0253625	2371.73	3481.13	2009.83	146.776	23993.7	10184.5	5880.03	42.4466	10.1166	3.33865	0.0340399	Up
ETH_00010905-t26_1-p1	ETH_00010905-t26_1-p1 | transcript=ETH_00010905-t26_1 | gene=ETH_00010905 | organism=Eimeria_tenella_strain_Houghton | gene_product=hypothetical protein, conserved | transcript_product=hypothetical protein, conserved | location=HG675688:192878-205372(-) |	442974	447628	459088	729496	577003	621403	0.013341	642634	78432	45282.7	12.2048	449896	8293.24	4788.11	1.84337	0.700082	-0.514404	0.0190734	NoSig
ETH_00010910-t26_1-p1	ETH_00010910-t26_1-p1 | transcript=ETH_00010910-t26_1 | gene=ETH_00010910 | organism=Eimeria_tenella_strain_Houghton | gene_product=zinc finger (CCCH type) protein, putative | transcript_product=zinc finger (CCCH type) protein, putative | location=HG675688	2.61002e+06	2.44912e+06	2.47686e+06	595850	369046	367948	2.18421e-05	444281	131264	75785.1	29.5452	2.512e+06	86016.3	49661.6	3.42422	5.65408	2.49929	0.000135184	Up
ETH_00010915-t26_1-p1	ETH_00010915-t26_1-p1 | transcript=ETH_00010915-t26_1 | gene=ETH_00010915 | organism=Eimeria_tenella_strain_Houghton | gene_product=hypothetical protein, conserved | transcript_product=hypothetical protein, conserved | location=HG675688:212643-212972(+) |	557257	563777	570198	136700	73268.8	64281.1	3.37515e-05	91416.7	39473.3	22789.9	43.1795	563744	6470.6	3735.81	1.14779	6.16675	2.62451	0.000175288	Up
ETH_00010940-t26_1-p1	ETH_00010940-t26_1-p1 | transcript=ETH_00010940-t26_1 | gene=ETH_00010940 | organism=Eimeria_tenella_strain_Houghton | gene_product=ubiquitin / ribosomal protein CEP52 fusion protein, putative | transcript_product=ubiquitin / ribosomal protein CEP52 fusion	9.44684e+06	1.02586e+07	1.01563e+07	2.41177e+07	2.34156e+07	2.2403e+07	1.82282e-05	2.33121e+07	862021	497688	3.69774	9.9539e+06	442088	255240	4.44136	0.426984	-1.22775	0.000122323	NoSig
ETH_00010955-t26_1-p1	ETH_00010955-t26_1-p1 | transcript=ETH_00010955-t26_1 | gene=ETH_00010955 | organism=Eimeria_tenella_strain_Houghton | gene_product=splicing factor 3A subunit 2, putative | transcript_product=splicing factor 3A subunit 2, putative | location=HG675688:24062	25494.7	65719.4	56604.3	361.894	361.894	361.894	0.0159074	361.894	0	0	0	49272.8	21090.8	12176.8	42.8041	136.153	7.08908	0.0223151	Up
ETH_00010980-t26_1-p1	ETH_00010980-t26_1-p1 | transcript=ETH_00010980-t26_1 | gene=ETH_00010980 | organism=Eimeria_tenella_strain_Houghton | gene_product=glyoxalase, putative | transcript_product=glyoxalase, putative | location=HG675688:269670-273216(-) | protein_length=558 | s	378372	348060	404371	106570	16079.2	162569	0.00350126	95072.7	73918.5	42676.9	77.7495	376934	28182.8	16271.3	7.47684	3.9647	1.98721	0.00585848	Up
ETH_00010985-t26_1-p1	ETH_00010985-t26_1-p1 | transcript=ETH_00010985-t26_1 | gene=ETH_00010985 | organism=Eimeria_tenella_strain_Houghton | gene_product=AFG3 ATPase family protein, putative | transcript_product=AFG3 ATPase family protein, putative | location=HG675688:279526-28	798795	808048	780973	940614	671480	364664	0.456951	658919	288180	166381	43.7353	795939	13762	7945.47	1.72902	1.20795	0.272555	0.489312	NoSig
ETH_00011035-t26_1-p1	ETH_00011035-t26_1-p1 | transcript=ETH_00011035-t26_1 | gene=ETH_00011035 | organism=Eimeria_tenella_strain_Houghton | gene_product=hypothetical protein, conserved | transcript_product=hypothetical protein, conserved | location=HG675688:321549-324490(+) |	79621.3	102825	77800.9	99412.4	361.894	106643	0.637235	68805.6	59384.2	34285.5	86.3071	86749.1	13952	8055.16	16.0831	1.26078	0.334322	0.663098	NoSig
ETH_00011065-t26_1-p1	ETH_00011065-t26_1-p1 | transcript=ETH_00011065-t26_1 | gene=ETH_00011065 | organism=Eimeria_tenella_strain_Houghton | gene_product=hypothetical protein, conserved | transcript_product=hypothetical protein, conserved | location=HG675688:357534-361576(+) |	41771.2	29598.9	42139	137516	211415	19746.9	0.203173	122893	96667	55810.7	78.6598	37836.4	7136.23	4120.11	18.8608	0.307882	-1.69955	0.233468	NoSig
ETH_00011075-t26_1-p1	ETH_00011075-t26_1-p1 | transcript=ETH_00011075-t26_1 | gene=ETH_00011075 | organism=Eimeria_tenella_strain_Houghton | gene_product=hypothetical protein, conserved | transcript_product=hypothetical protein, conserved | location=HG675688:362518-364278(-) |	287647	347479	334173	227469	102767	361.894	0.0353494	110199	113736	65665.5	103.209	323100	31415.5	18137.7	9.72314	2.93196	1.55186	0.0461474	NoSig
ETH_00011085-t26_1-p1	ETH_00011085-t26_1-p1 | transcript=ETH_00011085-t26_1 | gene=ETH_00011085 | organism=Eimeria_tenella_strain_Houghton | gene_product=CCCH finger DNA binding protein, related | transcript_product=CCCH finger DNA binding protein, related | location=HG675688:3	67171.8	80894.7	108368	361.894	10629.5	2187.98	0.00292685	4393.14	5477.51	3162.44	124.683	85478.3	20977.3	12111.2	24.5411	19.4572	4.28223	0.00499804	Up
ETH_00011095-t26_1-p1	ETH_00011095-t26_1-p1 | transcript=ETH_00011095-t26_1 | gene=ETH_00011095 | organism=Eimeria_tenella_strain_Houghton | gene_product=coatomer epsilon subunit, putative | transcript_product=coatomer epsilon subunit, putative | location=HG675688:375709-378972	1.16048e+06	1.22294e+06	1.21535e+06	359537	131326	365927	0.00032883	285597	133641	77157.4	46.7935	1.19959e+06	34084.9	19678.9	2.84138	4.20029	2.07049	0.000850191	Up
ETH_00011100-t26_1-p1	ETH_00011100-t26_1-p1 | transcript=ETH_00011100-t26_1 | gene=ETH_00011100 | organism=Eimeria_tenella_strain_Houghton | gene_product=hypothetical protein, conserved | transcript_product=hypothetical protein, conserved | location=HG675688:379564-402529(-) |	21286.4	12145.6	14017.8	299299	333452	249354	0.000347152	294035	42295.3	24419.2	14.3845	15816.6	4828.62	2787.81	30.5288	0.0537917	-4.21647	0.000882284	Down
ETH_00011110-t26_1-p1	ETH_00011110-t26_1-p1 | transcript=ETH_00011110-t26_1 | gene=ETH_00011110 | organism=Eimeria_tenella_strain_Houghton | gene_product=20 kDa cyclophilin precursor, putative | transcript_product=20 kDa cyclophilin precursor, putative | location=HG675688:41151	3.07265e+07	2.84323e+07	2.79091e+07	1.34175e+07	1.19307e+07	1.19052e+07	7.6825e-05	1.24178e+07	865877	499914	6.97288	2.90227e+07	1.4986e+06	865216	5.16354	2.33718	1.22477	0.000300068	NoSig
ETH_00011115-t26_1-p1	ETH_00011115-t26_1-p1 | transcript=ETH_00011115-t26_1 | gene=ETH_00011115 | organism=Eimeria_tenella_strain_Houghton | gene_product=hypothetical protein | transcript_product=hypothetical protein | location=HG675688:414972-423352(+) | protein_length=864 | s	75434.6	59847	76393.1	361.894	9466.14	17014.1	0.0010276	8947.37	8338.2	4814.06	93.1917	70558.2	9288.58	5362.76	13.1644	7.88592	2.97928	0.00206297	Up
ETH_00011120-t26_1-p1	ETH_00011120-t26_1-p1 | transcript=ETH_00011120-t26_1 | gene=ETH_00011120 | organism=Eimeria_tenella_strain_Houghton | gene_product=Spc97 / Spc98 family domain-containing protein, putative | transcript_product=Spc97 / Spc98 family domain-containing protein	13590.5	8830.26	6225.78	361.894	25203.8	18811.7	0.535937	14792.5	12899.5	7447.5	87.2029	9548.85	3734.58	2156.16	39.1103	0.645522	-0.631462	0.566779	NoSig
ETH_00011140-t26_1-p1	ETH_00011140-t26_1-p1 | transcript=ETH_00011140-t26_1 | gene=ETH_00011140 | organism=Eimeria_tenella_strain_Houghton | gene_product=coatomer delta subunit, putative | transcript_product=coatomer delta subunit, putative | location=HG675688:458114-461520(-)	2.11586e+06	1.63346e+06	1.78862e+06	1.09476e+06	592790	566999	0.00799691	751516	297537	171783	39.5915	1.84598e+06	246259	142177	13.3403	2.45634	1.29651	0.0121145	NoSig
ETH_00011145-t26_1-p1	ETH_00011145-t26_1-p1 | transcript=ETH_00011145-t26_1 | gene=ETH_00011145 | organism=Eimeria_tenella_strain_Houghton | gene_product=pyruvate kinase, putative | transcript_product=pyruvate kinase, putative | location=HG675688:466812-468705(+) | protein_leng	5.6145e+07	5.4759e+07	5.60816e+07	3.48887e+07	2.95622e+07	2.87048e+07	0.000243949	3.10519e+07	3.35028e+06	1.93429e+06	10.7893	5.56619e+07	782538	451798	1.40588	1.79254	0.842008	0.000676096	NoSig
ETH_00011150-t26_1-p1	ETH_00011150-t26_1-p1 | transcript=ETH_00011150-t26_1 | gene=ETH_00011150 | organism=Eimeria_tenella_strain_Houghton | gene_product=hypothetical protein, conserved | transcript_product=hypothetical protein, conserved | location=HG675688:469104-472470(-) |	52300.7	53893.6	51765.8	361.894	361.894	361.894	1.33715e-07	361.894	0	0	0	52653.4	1106.9	639.067	2.10223	145.494	7.18481	1.45203e-05	Up
ETH_00011155-t26_1-p1	ETH_00011155-t26_1-p1 | transcript=ETH_00011155-t26_1 | gene=ETH_00011155 | organism=Eimeria_tenella_strain_Houghton | gene_product=syntaxin binding protein, putative | transcript_product=syntaxin binding protein, putative | location=HG675688:473562-476423	8832.67	11162.2	14346.1	361.894	1634.55	361.894	0.00297701	786.114	734.77	424.219	93.4686	11447	2767.75	1597.96	24.1788	14.5615	3.86409	0.00506559	Up
ETH_00011175-t26_1-p1	ETH_00011175-t26_1-p1 | transcript=ETH_00011175-t26_1 | gene=ETH_00011175 | organism=Eimeria_tenella_strain_Houghton | gene_product=proteasome subunit alpha type 4, subunit, putative | transcript_product=proteasome subunit alpha type 4, subunit, putative |	2.35353e+06	2.23442e+06	2.20704e+06	997903	758365	1.24202e+06	0.000992207	999428	241830	139620	24.1968	2.265e+06	77887.1	44968.2	3.43873	2.2663	1.18034	0.00201675	NoSig
ETH_00011180-t26_1-p1	ETH_00011180-t26_1-p1 | transcript=ETH_00011180-t26_1 | gene=ETH_00011180 | organism=Eimeria_tenella_strain_Houghton | gene_product=40S ribosomal protein S26, putative | transcript_product=40S ribosomal protein S26, putative | location=HG675688:492208-4931	921015	890991	337325	12603.8	1.2945e+06	493681	0.795431	600263	647562	373870	107.88	716444	328669	189757	45.8751	1.19355	0.25526	0.812782	NoSig
ETH_00011200-t26_1-p1	ETH_00011200-t26_1-p1 | transcript=ETH_00011200-t26_1 | gene=ETH_00011200 | organism=Eimeria_tenella_strain_Houghton | gene_product=hypothetical protein, conserved | transcript_product=hypothetical protein, conserved | location=HG675688:515560-516803(+) |	4.81582e+06	5.1397e+06	4.5568e+06	498651	1.58949e+06	1.5123e+06	0.000734356	1.20015e+06	608737	351455	50.7219	4.83744e+06	292052	168616	6.03732	4.03071	2.01103	0.00158624	Up
ETH_00011210-t26_1-p1	ETH_00011210-t26_1-p1 | transcript=ETH_00011210-t26_1 | gene=ETH_00011210 | organism=Eimeria_tenella_strain_Houghton | gene_product=SNARE domain-containing protein, putative | transcript_product=SNARE domain-containing protein, putative | location=HG675688	576174	637072	724831	588864	631817	552853	0.324034	591178	39533.1	22824.4	6.68717	646026	74731.8	43146.4	11.5679	1.09278	0.127998	0.359219	NoSig
ETH_00011215-t26_1-p1	ETH_00011215-t26_1-p1 | transcript=ETH_00011215-t26_1 | gene=ETH_00011215 | organism=Eimeria_tenella_strain_Houghton | gene_product=hypothetical protein | transcript_product=hypothetical protein | location=HG675688:528756-538618(+) | protein_length=864 | s	1.46676e+07	1.43823e+07	1.4675e+07	7.44183e+06	6.77061e+06	7.67692e+06	1.45808e-05	7.29645e+06	470319	271539	6.44586	1.4575e+07	166885	96351.3	1.14501	1.99755	0.998229	0.000112005	NoSig
ETH_00011225-t26_1-p1	ETH_00011225-t26_1-p1 | transcript=ETH_00011225-t26_1 | gene=ETH_00011225 | organism=Eimeria_tenella_strain_Houghton | gene_product=glycine cleavage system H protein, putative | transcript_product=glycine cleavage system H protein, putative | location=HG67	17558.4	19753	22407.2	361.894	361.894	361.894	0.000153503	361.894	0	0	0	19906.2	2428.06	1401.84	12.1975	55.0056	5.78151	0.000487656	Up
ETH_00011230-t26_1-p1	ETH_00011230-t26_1-p1 | transcript=ETH_00011230-t26_1 | gene=ETH_00011230 | organism=Eimeria_tenella_strain_Houghton | gene_product=RNA methyltransferase, TrmH family domain-containing protein, putative | transcript_product=RNA methyltransferase, TrmH fami	12254	12452.8	12645.4	361.894	361.894	361.894	4.57598e-08	361.894	0	0	0	12450.7	195.7	112.987	1.5718	34.4043	5.10452	8.70598e-06	Up
ETH_00011240-t26_1-p1	ETH_00011240-t26_1-p1 | transcript=ETH_00011240-t26_1 | gene=ETH_00011240 | organism=Eimeria_tenella_strain_Houghton | gene_product=ubiquitin-conjugating enzyme e2, putative | transcript_product=ubiquitin-conjugating enzyme e2, putative | location=HG675688	202007	215166	227811	361.894	361.894	361.894	8.63744e-06	361.894	0	0	0	214995	12902.8	7449.46	6.00147	594.082	9.21452	8.60532e-05	Up
ETH_00011255-t26_1-p1	ETH_00011255-t26_1-p1 | transcript=ETH_00011255-t26_1 | gene=ETH_00011255 | organism=Eimeria_tenella_strain_Houghton | gene_product=Acyl-protein thioesterase 1, related | transcript_product=Acyl-protein thioesterase 1, related | location=HG675688:593926-59	858983	833081	780916	184799	116192	117732	2.90058e-05	139574	39173.3	22616.7	28.0663	824327	39763	22957.2	4.8237	5.90601	2.56218	0.000158933	Up
ETH_00011285-t26_1-p1	ETH_00011285-t26_1-p1 | transcript=ETH_00011285-t26_1 | gene=ETH_00011285 | organism=Eimeria_tenella_strain_Houghton | gene_product=hypothetical protein | transcript_product=hypothetical protein | location=HG675688:626281-627162(+) | protein_length=293 | s	77168.3	106005	97664.3	223115	361.894	258343	0.455798	160607	139889	80765.2	87.1006	93612.6	14839.2	8567.43	15.8518	0.582869	-0.778757	0.488297	NoSig
ETH_00011295-t26_1-p1	ETH_00011295-t26_1-p1 | transcript=ETH_00011295-t26_1 | gene=ETH_00011295 | organism=Eimeria_tenella_strain_Houghton | gene_product=RNA pol II accessory factor, Cdc73 family protein, related | transcript_product=RNA pol II accessory factor, Cdc73 family pr	28635.6	25761.4	25465.1	361.894	361.894	361.894	1.30594e-05	361.894	0	0	0	26620.7	1751.25	1011.09	6.57853	73.5594	6.20084	0.000106481	Up
ETH_00011325-t26_1-p1	ETH_00011325-t26_1-p1 | transcript=ETH_00011325-t26_1 | gene=ETH_00011325 | organism=Eimeria_tenella_strain_Houghton | gene_product=hypothetical protein, conserved | transcript_product=hypothetical protein, conserved | location=HG675688:664997-669837(-) |	1.90117e+06	1.64167e+06	2.04893e+06	977089	8.64639e+06	980225	0.549426	3.53457e+06	4.42697e+06	2.55591e+06	125.248	1.86392e+06	206169	119032	11.061	0.527341	-0.923191	0.579761	NoSig
ETH_00011330-t26_1-p1	ETH_00011330-t26_1-p1 | transcript=ETH_00011330-t26_1 | gene=ETH_00011330 | organism=Eimeria_tenella_strain_Houghton | gene_product=SERPIN1 protein | transcript_product=SERPIN1 protein | location=HG675688:673237-674484(+) | protein_length=415 | sequence_SO	804636	855479	855981	4.83849e+06	4.90401e+06	4.4076e+06	1.57949e-05	4.7167e+06	269684	155702	5.71763	838698	29500.3	17032	3.51739	0.177815	-2.49155	0.000113785	Down
ETH_00011410-t26_1-p1	ETH_00011410-t26_1-p1 | transcript=ETH_00011410-t26_1 | gene=ETH_00011410 | organism=Eimeria_tenella_strain_Houghton | gene_product=proteasome subunit alpha type 5, putative | transcript_product=proteasome subunit alpha type 5, putative | location=HG678025	5.47217e+06	5.44895e+06	5.17732e+06	1.86634e+06	2.40938e+06	2.44545e+06	0.000118355	2.24039e+06	324437	187314	14.4813	5.36615e+06	163941	94651.3	3.05509	2.39519	1.26014	0.000408597	NoSig
ETH_00011415-t26_1-p1	ETH_00011415-t26_1-p1 | transcript=ETH_00011415-t26_1 | gene=ETH_00011415 | organism=Eimeria_tenella_strain_Houghton | gene_product=transmembrane trafficking protein, transmembrane protein Tmp21 precursor, putative | transcript_product=transmembrane traffi	629052	581815	631926	62897.5	255584	310765	0.00624457	209749	130135	75133.7	62.0434	614264	28138.4	16245.7	4.58083	2.92857	1.5502	0.00971243	NoSig
ETH_00011455-t26_1-p1	ETH_00011455-t26_1-p1 | transcript=ETH_00011455-t26_1 | gene=ETH_00011455 | organism=Eimeria_tenella_strain_Houghton | gene_product=mitochondrial carrier protein, putative | transcript_product=mitochondrial carrier protein, putative | location=HG677929:883	1.40264e+06	1.50411e+06	1.37944e+06	535612	356437	330626	0.000168202	407558	111646	64459.1	27.394	1.42873e+06	66302.6	38279.8	4.64066	3.50559	1.80966	0.000519167	Up
ETH_00011470-t26_1-p1	ETH_00011470-t26_1-p1 | transcript=ETH_00011470-t26_1 | gene=ETH_00011470 | organism=Eimeria_tenella_strain_Houghton | gene_product=hypothetical protein | transcript_product=hypothetical protein | location=HG675672:1052-8125(+) | protein_length=1631 | sequ	85547.9	86871.3	94512.4	75981.5	78619.6	62367.6	0.0444718	72322.9	8721.82	5035.55	12.0596	88977.2	4839.09	2793.85	5.43857	1.23028	0.298983	0.0571507	NoSig
ETH_00011475-t26_1-p1	ETH_00011475-t26_1-p1 | transcript=ETH_00011475-t26_1 | gene=ETH_00011475 | organism=Eimeria_tenella_strain_Houghton | gene_product=cation-transporting ATPase, putative | transcript_product=cation-transporting ATPase, putative | location=HG677681:48-2593(+	254891	272238	264403	62662.7	361.894	16612.4	0.000252386	26545.7	32316.4	18657.9	121.739	263844	8686.8	5015.32	3.2924	9.93925	3.31314	0.000697053	Up
ETH_00011500-t26_1-p1	ETH_00011500-t26_1-p1 | transcript=ETH_00011500-t26_1 | gene=ETH_00011500 | organism=Eimeria_tenella_strain_Houghton | gene_product=hypothetical protein | transcript_product=hypothetical protein | location=HG677547:1403-3628(+) | protein_length=239 | seque	721024	883925	879065	382012	494427	173213	0.0115417	349884	162999	94107.8	46.5867	828004	92679.5	53508.5	11.1931	2.36651	1.24276	0.0167617	NoSig
ETH_00011545-t26_1-p1	ETH_00011545-t26_1-p1 | transcript=ETH_00011545-t26_1 | gene=ETH_00011545 | organism=Eimeria_tenella_strain_Houghton | gene_product=hypothetical protein, conserved | transcript_product=hypothetical protein, conserved | location=HG675579:6916-13122(-) | pro	871279	839728	853302	187862	795873	149184	0.0851397	377640	362717	209415	96.0483	854770	15826.2	9137.29	1.85152	2.26345	1.17852	0.104147	NoSig
ETH_00011555-t26_1-p1	ETH_00011555-t26_1-p1 | transcript=ETH_00011555-t26_1 | gene=ETH_00011555 | organism=Eimeria_tenella_strain_Houghton | gene_product=acetyl-CoA transporter, putative | transcript_product=acetyl-CoA transporter, putative | location=HG675579:16912-19285(+) |	369359	368254	336824	665908	316343	96699.5	0.993205	359650	287065	165737	79.8178	358146	18473.5	10665.7	5.1581	0.995816	-0.00604848	0.994871	NoSig
ETH_00011560-t26_1-p1	ETH_00011560-t26_1-p1 | transcript=ETH_00011560-t26_1 | gene=ETH_00011560 | organism=Eimeria_tenella_strain_Houghton | gene_product=ADP/ATP carrier, putative | transcript_product=ADP/ATP carrier, putative | location=HG675579:21218-22147(-) | protein_length	1.29395e+07	1.13281e+07	1.27001e+07	6.14288e+06	1.01704e+07	8.66554e+06	0.0352627	8.32627e+06	2.03508e+06	1.17495e+06	24.4417	1.23226e+07	869474	501991	7.05596	1.47996	0.565559	0.0460633	NoSig
ETH_00011565-t26_1-p1	ETH_00011565-t26_1-p1 | transcript=ETH_00011565-t26_1 | gene=ETH_00011565 | organism=Eimeria_tenella_strain_Houghton | gene_product=glutathione/thioredoxin peroxidase, putative | transcript_product=glutathione/thioredoxin peroxidase, putative | location=HG	3.21528e+06	2.85072e+06	3.34778e+06	1.04755e+06	1.32816e+06	1.02121e+06	0.000354543	1.13231e+06	170126	98222.5	15.0248	3.13793e+06	257401	148610	8.20289	2.77127	1.47055	0.000893464	NoSig
ETH_00011610-t26_1-p1	ETH_00011610-t26_1-p1 | transcript=ETH_00011610-t26_1 | gene=ETH_00011610 | organism=Eimeria_tenella_strain_Houghton | gene_product=hypothetical protein, conserved | transcript_product=hypothetical protein, conserved | location=HG675579:73823-76471(+) | pr	43445.9	37521.3	28023.7	361.894	361.894	19391.4	0.0189144	6705.05	10986.7	6343.16	163.857	36330.3	7779.77	4491.65	21.414	5.41834	2.43785	0.0261194	Up
ETH_00011615-t26_1-p1	ETH_00011615-t26_1-p1 | transcript=ETH_00011615-t26_1 | gene=ETH_00011615 | organism=Eimeria_tenella_strain_Houghton | gene_product=pseudouridylate synthase 1, putative | transcript_product=pseudouridylate synthase 1, putative | location=HG675579:77670-813	513533	525558	450225	345508	549313	564915	0.901021	486579	122419	70678.8	25.1592	496439	40471.3	23366.1	8.15233	1.02026	0.0289424	0.90978	NoSig
ETH_00011620-t26_1-p1	ETH_00011620-t26_1-p1 | transcript=ETH_00011620-t26_1 | gene=ETH_00011620 | organism=Eimeria_tenella_strain_Houghton | gene_product=hypothetical protein, conserved | transcript_product=hypothetical protein, conserved | location=HG675579:85489-88213(-) | pr	60260.4	46919.3	45401.5	2278.47	18466.8	361.894	0.00414001	7035.71	9945.86	5742.25	141.363	50860.4	8175.91	4720.37	16.0752	7.22889	2.85377	0.00671907	Up
ETH_00011635-t26_1-p1	ETH_00011635-t26_1-p1 | transcript=ETH_00011635-t26_1 | gene=ETH_00011635 | organism=Eimeria_tenella_strain_Houghton | gene_product=nucleolar phosphoprotein nucleolin, putative | transcript_product=nucleolar phosphoprotein nucleolin, putative | location=HG	1.89103e+06	2.03608e+06	1.81085e+06	654570	804879	365169	0.000842797	608206	223492	129033	36.746	1.91265e+06	114161	65911	5.96874	3.14474	1.65294	0.00177552	Up
ETH_00011645-t26_1-p1	ETH_00011645-t26_1-p1 | transcript=ETH_00011645-t26_1 | gene=ETH_00011645 | organism=Eimeria_tenella_strain_Houghton | gene_product=long-chain fatty acid CoA ligase, putative | transcript_product=long-chain fatty acid CoA ligase, putative | location=HG6755	3.11513e+06	3.18201e+06	3.00579e+06	814899	691153	584555	8.89877e-06	696869	115279	66556.1	16.5424	3.10098e+06	88956.5	51359.1	2.86866	4.44987	2.15376	8.70099e-05	Up
ETH_00011710-t26_1-p1	ETH_00011710-t26_1-p1 | transcript=ETH_00011710-t26_1 | gene=ETH_00011710 | organism=Eimeria_tenella_strain_Houghton | gene_product=hypothetical protein, conserved | transcript_product=hypothetical protein, conserved | location=HG675579:162780-165538(+) |	1.77231e+06	1.81594e+06	1.81376e+06	5.57457e+06	6.72187e+06	6.22066e+06	0.000192987	6.17237e+06	575171	332075	9.31848	1.80067e+06	24581.9	14192.3	1.36515	0.291731	-1.77729	0.000570602	Down
ETH_00011715-t26_1-p1	ETH_00011715-t26_1-p1 | transcript=ETH_00011715-t26_1 | gene=ETH_00011715 | organism=Eimeria_tenella_strain_Houghton | gene_product=glutamic acid-rcih protein, putative | transcript_product=glutamic acid-rcih protein, putative | location=HG675579:168490-18	142785	145524	152484	45604.9	361.894	3685.16	0.000926155	16550.7	25216.5	14558.8	152.36	146931	5000.37	2886.97	3.40321	8.87765	3.15018	0.001914	Up
ETH_00011725-t26_1-p1	ETH_00011725-t26_1-p1 | transcript=ETH_00011725-t26_1 | gene=ETH_00011725 | organism=Eimeria_tenella_strain_Houghton | gene_product=hypothetical protein | transcript_product=hypothetical protein | location=HG675579:188988-195847(-) | protein_length=1182 |	794922	699594	671425	119983	87693	114757	9.1782e-05	107478	17332.3	10006.8	16.1264	721980	64720.6	37366.4	8.96431	6.71748	2.74792	0.000341007	Up
ETH_00011735-t26_1-p1	ETH_00011735-t26_1-p1 | transcript=ETH_00011735-t26_1 | gene=ETH_00011735 | organism=Eimeria_tenella_strain_Houghton | gene_product=hypothetical protein | transcript_product=hypothetical protein | location=HG675579:206004-206465(+) | protein_length=83 | se	411730	474666	447307	355271	335532	235558	0.0302639	308787	64181.3	37055.1	20.785	444568	31557.3	18219.6	7.09843	1.43972	0.52579	0.0400556	NoSig
ETH_00011740-t26_1-p1	ETH_00011740-t26_1-p1 | transcript=ETH_00011740-t26_1 | gene=ETH_00011740 | organism=Eimeria_tenella_strain_Houghton | gene_product=adaptin N terminal region domain-containing protein, putative | transcript_product=adaptin N terminal region domain-containi	1.37411e+06	1.27223e+06	1.2858e+06	424298	331453	211823	0.000140473	322525	106519	61498.5	33.0265	1.31071e+06	55324.9	31941.8	4.22097	4.06391	2.02287	0.00045886	Up
ETH_00011745-t26_1-p1	ETH_00011745-t26_1-p1 | transcript=ETH_00011745-t26_1 | gene=ETH_00011745 | organism=Eimeria_tenella_strain_Houghton | gene_product=mitochondrial carrier domain-containing protein, putative | transcript_product=mitochondrial carrier domain-containing prote	395537	465336	409301	127444	123294	150914	0.000229767	133884	14893.8	8598.93	11.1244	423391	36971.4	21345.5	8.73222	3.16237	1.661	0.000652691	Up
ETH_00011770-t26_1-p1	ETH_00011770-t26_1-p1 | transcript=ETH_00011770-t26_1 | gene=ETH_00011770 | organism=Eimeria_tenella_strain_Houghton | gene_product=sybindin-like family domain-containing protein, putative | transcript_product=sybindin-like family domain-containing protein	61430.3	82457.7	61585.2	17365.9	46677.3	30212.9	0.02794	31418.7	14692.9	8482.92	46.7647	68491.1	12095.7	6983.45	17.6602	2.17995	1.12429	0.0371444	NoSig
ETH_00011775-t26_1-p1	ETH_00011775-t26_1-p1 | transcript=ETH_00011775-t26_1 | gene=ETH_00011775 | organism=Eimeria_tenella_strain_Houghton | gene_product=exportin 7, putative | transcript_product=exportin 7, putative | location=HG675579:239884-246148(+) | protein_length=1090 |	921199	872666	803487	265696	167492	460716	0.00359776	297968	149252	86170.7	50.0899	865784	59157.4	34154.6	6.83282	2.90563	1.53885	0.00600632	NoSig
ETH_00011810-t26_1-p1	ETH_00011810-t26_1-p1 | transcript=ETH_00011810-t26_1 | gene=ETH_00011810 | organism=Eimeria_tenella_strain_Houghton | gene_product=hypothetical protein, conserved | transcript_product=hypothetical protein, conserved | location=HG675579:276651-279286(-) |	75121	73390.9	84327	361.894	361.894	361.894	2.20699e-05	361.894	0	0	0	77613	5878.54	3393.98	7.57417	214.463	7.74459	0.000135889	Up
ETH_00011825-t26_1-p1	ETH_00011825-t26_1-p1 | transcript=ETH_00011825-t26_1 | gene=ETH_00011825 | organism=Eimeria_tenella_strain_Houghton | gene_product=transaldolase, putative | transcript_product=transaldolase, putative | location=HG675579:288252-290734(-) | protein_length=3	1.53998e+07	1.51812e+07	1.5559e+07	6.44206e+06	8.85865e+06	8.63965e+06	0.000686652	7.98012e+06	1.33649e+06	771623	16.7478	1.538e+07	189684	109514	1.23331	1.92729	0.946576	0.00150497	NoSig
ETH_00011830-t26_1-p1	ETH_00011830-t26_1-p1 | transcript=ETH_00011830-t26_1 | gene=ETH_00011830 | organism=Eimeria_tenella_strain_Houghton | gene_product=Superoxide dismutase , related | transcript_product=Superoxide dismutase , related | location=HG675579:291550-292971(+) | pr	1.79322e+07	1.85948e+07	1.88569e+07	5.34009e+06	4.57625e+06	5.74072e+06	7.16872e-06	5.21902e+06	591597	341559	11.3354	1.84613e+07	476596	275163	2.5816	3.53731	1.82265	8.04041e-05	Up
ETH_00011835-t26_1-p1	ETH_00011835-t26_1-p1 | transcript=ETH_00011835-t26_1 | gene=ETH_00011835 | organism=Eimeria_tenella_strain_Houghton | gene_product=mitochondrial-processing peptidase beta subunit, putative | transcript_product=mitochondrial-processing peptidase beta subun	3.62055e+06	3.60966e+06	3.97548e+06	1.80625e+06	1.821e+06	4.56674e+06	0.339077	2.73133e+06	1.58953e+06	917717	58.1963	3.73523e+06	208136	120167	5.57223	1.36755	0.451594	0.373986	NoSig
ETH_00011840-t26_1-p1	ETH_00011840-t26_1-p1 | transcript=ETH_00011840-t26_1 | gene=ETH_00011840 | organism=Eimeria_tenella_strain_Houghton | gene_product=hypothetical protein, conserved | transcript_product=hypothetical protein, conserved | location=HG675579:301132-311222(+) |	32738.7	35882.2	30790.3	361.894	361.894	20995.1	0.0211895	7239.62	11912.6	6877.73	164.547	33137.1	2569.19	1483.32	7.75321	4.57718	2.19446	0.0289307	Up
ETH_00011845-t26_1-p1	ETH_00011845-t26_1-p1 | transcript=ETH_00011845-t26_1 | gene=ETH_00011845 | organism=Eimeria_tenella_strain_Houghton | gene_product=cytochrome b5-like Heme/Steroid binding domain containing protein, putative | transcript_product=cytochrome b5-like Heme/Ste	1.44451e+06	1.17976e+06	718276	519494	840834	423236	0.103112	594521	218675	126252	36.7817	1.11418e+06	367531	212194	32.9866	1.87408	0.906185	0.124538	NoSig
ETH_00011865-t26_1-p1	ETH_00011865-t26_1-p1 | transcript=ETH_00011865-t26_1 | gene=ETH_00011865 | organism=Eimeria_tenella_strain_Houghton | gene_product=40S ribosomal protein S27, putative | transcript_product=40S ribosomal protein S27, putative | location=HG674866:22720-23782	3.86014e+06	4.05701e+06	4.16437e+06	2.7596e+06	1.94974e+06	2.16256e+06	0.00254745	2.29063e+06	419846	242398	18.3288	4.02717e+06	154297	89083.4	3.8314	1.7581	0.81402	0.00442286	NoSig
ETH_00011870-t26_1-p1	ETH_00011870-t26_1-p1 | transcript=ETH_00011870-t26_1 | gene=ETH_00011870 | organism=Eimeria_tenella_strain_Houghton | gene_product=DNA-directed RNA polymerase II, 8.2 kDa polypeptide, putative | transcript_product=DNA-directed RNA polymerase II, 8.2 kDa p	58246.3	56341.2	64788.5	361.894	132177	19369	0.835086	50635.9	71253.2	41138.1	140.717	59792	4430.68	2558.06	7.41016	1.18082	0.239791	0.850392	NoSig
ETH_00011875-t26_1-p1	ETH_00011875-t26_1-p1 | transcript=ETH_00011875-t26_1 | gene=ETH_00011875 | organism=Eimeria_tenella_strain_Houghton | gene_product=thioredoxin | transcript_product=thioredoxin | location=HG674866:26728-28151(-) | protein_length=103 | sequence_SO=supercont	9.98048e+06	1.05801e+07	8.23379e+06	2.52091e+06	2.59738e+06	2.47112e+06	0.00055563	2.5298e+06	63597.1	36717.8	2.51392	9.59814e+06	1.21901e+06	703797	12.7005	3.79403	1.92373	0.00127635	Up
ETH_00011895-t26_1-p1	ETH_00011895-t26_1-p1 | transcript=ETH_00011895-t26_1 | gene=ETH_00011895 | organism=Eimeria_tenella_strain_Houghton | gene_product=hypothetical protein, conserved | transcript_product=hypothetical protein, conserved | location=HG674866:36263-39433(+) | pr	41185.3	43245.8	45097.2	18904.5	2103.13	361.894	0.00390679	7123.16	10240	5912.06	143.756	43176.1	1956.86	1129.79	4.53226	6.06137	2.59964	0.00640754	Up
ETH_00011900-t26_1-p1	ETH_00011900-t26_1-p1 | transcript=ETH_00011900-t26_1 | gene=ETH_00011900 | organism=Eimeria_tenella_strain_Houghton | gene_product=hypothetical protein, conserved | transcript_product=hypothetical protein, conserved | location=HG674866:40839-43357(+) | pr	81182.9	92680.3	104732	384388	487081	1.08133e+06	0.0621262	650933	376255	217231	57.8024	92865.1	11775.6	6798.67	12.6804	0.142665	-2.8093	0.0779105	NoSig
ETH_00011905-t26_1-p1	ETH_00011905-t26_1-p1 | transcript=ETH_00011905-t26_1 | gene=ETH_00011905 | organism=Eimeria_tenella_strain_Houghton | gene_product=3,5--cyclic-nucleotide phosphodiesterase, putative | transcript_product=3,5--cyclic-nucleotide phosphodiesterase, putati	50577.4	21487.9	22568.5	361.894	361.894	361.894	0.0306454	361.894	0	0	0	31544.6	16491.8	9521.53	52.2808	87.1653	6.44568	0.0404933	Up
ETH_00011925-t26_1-p1	ETH_00011925-t26_1-p1 | transcript=ETH_00011925-t26_1 | gene=ETH_00011925 | organism=Eimeria_tenella_strain_Houghton | gene_product=jmjC domain-containing protein, putative | transcript_product=jmjC domain-containing protein, putative | location=HG674866:8	25361.3	28520.3	27731.3	361.894	7340.3	361.894	0.000617811	2688.03	4028.98	2326.14	149.886	27204.3	1644.15	949.253	6.04373	10.1205	3.33921	0.00137939	Up
ETH_00011940-t26_1-p1	ETH_00011940-t26_1-p1 | transcript=ETH_00011940-t26_1 | gene=ETH_00011940 | organism=Eimeria_tenella_strain_Houghton | gene_product=CAMP-dependent protein kinase regulatory subunit, putative | transcript_product=CAMP-dependent protein kinase regulatory sub	4.23012e+06	4.27374e+06	4.46161e+06	870671	963425	1.26308e+06	1.84098e-05	1.03239e+06	205093	118410	19.8658	4.32182e+06	123010	71019.7	2.84625	4.18623	2.06565	0.000123196	Up
ETH_00011945-t26_1-p1	ETH_00011945-t26_1-p1 | transcript=ETH_00011945-t26_1 | gene=ETH_00011945 | organism=Eimeria_tenella_strain_Houghton | gene_product=SAG family member | transcript_product=SAG family member | location=HG674866:126470-127829(-) | protein_length=264 | sequenc	76836.3	58815.1	28607.9	23184.1	43180.7	37120	0.255143	34494.9	10253.5	5919.87	29.7247	54753.1	24369.4	14069.7	44.5078	1.58728	0.666556	0.286167	NoSig
ETH_00011955-t26_1-p1	ETH_00011955-t26_1-p1 | transcript=ETH_00011955-t26_1 | gene=ETH_00011955 | organism=Eimeria_tenella_strain_Houghton | gene_product=chromodomain helicase DNA binding protein, putative | transcript_product=chromodomain helicase DNA binding protein, putative	87177	92147.3	82206.8	2.30707e+06	2.58968e+06	2.72186e+06	3.65865e-05	2.53954e+06	211891	122335	8.34367	87177	4970.29	2869.6	5.70138	0.0343279	-4.86447	0.000183624	Down
ETH_00011965-t26_1-p1	ETH_00011965-t26_1-p1 | transcript=ETH_00011965-t26_1 | gene=ETH_00011965 | organism=Eimeria_tenella_strain_Houghton | gene_product=TCP-1/cpn60 family chaperonin, putative | transcript_product=TCP-1/cpn60 family chaperonin, putative | location=HG674866:154	6.40979e+06	6.46115e+06	6.06277e+06	2.93573e+06	3.04017e+06	2.81788e+06	1.77747e-05	2.93126e+06	111212	64208.3	3.794	6.31124e+06	216706	125115	3.43365	2.15308	1.1064	0.000120955	NoSig
ETH_00011990-t26_1-p1	ETH_00011990-t26_1-p1 | transcript=ETH_00011990-t26_1 | gene=ETH_00011990 | organism=Eimeria_tenella_strain_Houghton | gene_product=myosin F (TgMyoF) protein, putative | transcript_product=myosin F (TgMyoF) protein, putative | location=HG674866:175126-1862	1.13072e+06	1.19581e+06	1.22076e+06	537760	224935	459485	0.00136932	407393	162788	93985.8	39.9585	1.18243e+06	46488.7	26840.3	3.93162	2.90243	1.53726	0.00259627	NoSig
ETH_00011995-t26_1-p1	ETH_00011995-t26_1-p1 | transcript=ETH_00011995-t26_1 | gene=ETH_00011995 | organism=Eimeria_tenella_strain_Houghton | gene_product=hypothetical protein, conserved | transcript_product=hypothetical protein, conserved | location=HG674866:187990-192462(+) |	177078	138002	171019	26204	16541.5	52639.3	0.0013125	31794.9	18687	10789	58.7736	162033	21030.5	12142	12.9791	5.09619	2.34942	0.00250845	Up
ETH_00012005-t26_1-p1	ETH_00012005-t26_1-p1 | transcript=ETH_00012005-t26_1 | gene=ETH_00012005 | organism=Eimeria_tenella_strain_Houghton | gene_product=hypothetical protein | transcript_product=hypothetical protein | location=HG676252:258-2818(-) | protein_length=501 | sequen	27990.7	37431.5	28127.4	22681.4	361.894	361.894	0.0442239	7801.71	12886.1	7439.82	165.171	31183.2	5411.57	3124.37	17.3541	3.99697	1.99891	0.0568934	Up
ETH_00012015-t26_1-p1	ETH_00012015-t26_1-p1 | transcript=ETH_00012015-t26_1 | gene=ETH_00012015 | organism=Eimeria_tenella_strain_Houghton | gene_product=zinc metalloprotease 2, putative | transcript_product=zinc metalloprotease 2, putative | location=HG675480:6-6393(+) | prote	4.711e+06	5.03556e+06	4.90442e+06	1.18217e+06	771574	934125	1.34535e-05	962622	206774	119381	21.4803	4.88366e+06	163269	94263.5	3.34317	5.07329	2.34292	0.000107779	Up
ETH_00012020-t26_1-p1	ETH_00012020-t26_1-p1 | transcript=ETH_00012020-t26_1 | gene=ETH_00012020 | organism=Eimeria_tenella_strain_Houghton | gene_product=hypothetical protein | transcript_product=hypothetical protein | location=HG675849:1823-3437(+) | protein_length=32 | sequen	134381	110521	249903	361.894	361.894	361.894	0.0187171	361.894	0	0	0	164935	74545.7	43039	45.1971	455.754	8.83211	0.0258618	Up
ETH_00012030-t26_1-p1	ETH_00012030-t26_1-p1 | transcript=ETH_00012030-t26_1 | gene=ETH_00012030 | organism=Eimeria_tenella_strain_Houghton | gene_product=hypothetical protein | transcript_product=hypothetical protein | location=HG675892:422-2198(+) | protein_length=199 | sequen	80936.9	76043.9	25961	8002.69	361.894	361.894	0.0307433	2908.83	4411.42	2546.93	151.656	60980.6	30426.4	17566.7	49.8952	20.964	4.38984	0.0406002	Up
ETH_00012035-t26_1-p1	ETH_00012035-t26_1-p1 | transcript=ETH_00012035-t26_1 | gene=ETH_00012035 | organism=Eimeria_tenella_strain_Houghton | gene_product=peroxisomal catalase, putative | transcript_product=peroxisomal catalase, putative | location=HG676105:82-3022(-) | protein_	2.51842e+06	2.60884e+06	2.69316e+06	1.29932e+06	1.29818e+06	1.43797e+06	5.12858e-05	1.34516e+06	80383.4	46409.4	5.97577	2.60681e+06	87389.8	50454.5	3.35237	1.93792	0.954509	0.000228099	NoSig
ETH_00012070-t26_1-p1	ETH_00012070-t26_1-p1 | transcript=ETH_00012070-t26_1 | gene=ETH_00012070 | organism=Eimeria_tenella_strain_Houghton | gene_product=hypothetical protein, conserved | transcript_product=hypothetical protein, conserved | location=HG673779:24240-26358(+) | pr	183428	192918	173123	361.894	361.894	361.894	5.70011e-06	361.894	0	0	0	183156	9900.64	5716.14	5.40556	506.105	8.98329	7.48217e-05	Up
ETH_00012075-t26_1-p1	ETH_00012075-t26_1-p1 | transcript=ETH_00012075-t26_1 | gene=ETH_00012075 | organism=Eimeria_tenella_strain_Houghton | gene_product=ubiquitin carboxyl-terminal hydrolase, putative | transcript_product=ubiquitin carboxyl-terminal hydrolase, putative | locat	144893	172018	185941	361.894	30116.3	1954.33	0.000530374	10810.8	16738	9663.67	154.826	167618	20874.7	12052	12.4538	15.5046	3.95462	0.00123072	Up
ETH_00012080-t26_1-p1	ETH_00012080-t26_1-p1 | transcript=ETH_00012080-t26_1 | gene=ETH_00012080 | organism=Eimeria_tenella_strain_Houghton | gene_product=hypothetical protein, conserved | transcript_product=hypothetical protein, conserved | location=HG673779:37339-41168(-) | pr	2.07006e+06	2.11878e+06	2.22436e+06	607159	412594	640348	4.73735e-05	553367	123037	71035.7	22.2343	2.13773e+06	78880.9	45541.9	3.68993	3.86314	1.94977	0.000215162	Up
ETH_00012115-t26_1-p1	ETH_00012115-t26_1-p1 | transcript=ETH_00012115-t26_1 | gene=ETH_00012115 | organism=Eimeria_tenella_strain_Houghton | gene_product=hypothetical protein, conserved | transcript_product=hypothetical protein, conserved | location=HG673779:72231-77053(-) | pr	622412	626592	682710	178572	40454.1	73425.3	0.000286651	97483.7	72133.4	41646.2	73.9953	643905	33671.2	19440.1	5.22922	6.60525	2.72361	0.000767722	Up
ETH_00012140-t26_1-p1	ETH_00012140-t26_1-p1 | transcript=ETH_00012140-t26_1 | gene=ETH_00012140 | organism=Eimeria_tenella_strain_Houghton | gene_product=hypothetical protein | transcript_product=hypothetical protein | location=HG676248:81-1510(-) | protein_length=338 | sequenc	7028.26	7586.42	6851.61	361.894	361.894	361.894	6.72625e-06	361.894	0	0	0	7155.43	383.557	221.447	5.36036	19.7722	4.3054	7.96296e-05	Up
ETH_00012205-t26_1-p1	ETH_00012205-t26_1-p1 | transcript=ETH_00012205-t26_1 | gene=ETH_00012205 | organism=Eimeria_tenella_strain_Houghton | gene_product=RRM domain-containing protein, putative | transcript_product=RRM domain-containing protein, putative | location=HG674968:462	274700	295737	190820	43695.3	49690	12824.3	0.00302923	35403.2	19782.3	11421.3	55.8771	253753	55506.8	32046.8	21.8744	7.1675	2.84147	0.0051398	Up
ETH_00012215-t26_1-p1	ETH_00012215-t26_1-p1 | transcript=ETH_00012215-t26_1 | gene=ETH_00012215 | organism=Eimeria_tenella_strain_Houghton | gene_product=hypothetical protein | transcript_product=hypothetical protein | location=HG674968:58609-63357(-) | protein_length=758 | seq	244735	248864	190062	170177	55683.6	254583	0.326748	160148	99828.1	57635.8	62.335	227887	32822.4	18950	14.4029	1.42298	0.508915	0.361724	NoSig
ETH_00012220-t26_1-p1	ETH_00012220-t26_1-p1 | transcript=ETH_00012220-t26_1 | gene=ETH_00012220 | organism=Eimeria_tenella_strain_Houghton | gene_product=trypsin, putative | transcript_product=trypsin, putative | location=HG674968:64684-75648(-) | protein_length=3526 | sequence	444910	457718	387944	230902	275885	166851	0.00576588	224546	54794.7	31635.7	24.4024	430191	37143	21444.5	8.63406	1.91583	0.937967	0.00904445	NoSig
ETH_00012225-t26_1-p1	ETH_00012225-t26_1-p1 | transcript=ETH_00012225-t26_1 | gene=ETH_00012225 | organism=Eimeria_tenella_strain_Houghton | gene_product=hypothetical protein, conserved | transcript_product=hypothetical protein, conserved | location=HG674968:76889-78506(+) | pr	232611	252266	256065	36609.3	36438.4	21570.1	1.66153e-05	31539.3	8633.99	4984.84	27.3754	246981	12588.2	7267.81	5.09684	7.8309	2.96918	0.000115726	Up
ETH_00012245-t26_1-p1	ETH_00012245-t26_1-p1 | transcript=ETH_00012245-t26_1 | gene=ETH_00012245 | organism=Eimeria_tenella_strain_Houghton | gene_product=hypothetical protein, conserved | transcript_product=hypothetical protein, conserved | location=HG674968:103594-107757(+) |	490448	551579	608557	267683	194077	160444	0.00180991	207401	54847.2	31666.1	26.445	550194	59066.7	34102.2	10.7356	2.6528	1.40752	0.00327318	NoSig
ETH_00012265-t26_1-p1	ETH_00012265-t26_1-p1 | transcript=ETH_00012265-t26_1 | gene=ETH_00012265 | organism=Eimeria_tenella_strain_Houghton | gene_product=60S ribosomal protein L9, putative | transcript_product=60S ribosomal protein L9, putative | location=HG674968:143038-144455	8.24678e+06	9.59082e+06	9.45637e+06	3.43218e+06	3.47975e+06	3.53928e+06	0.000195922	3.48374e+06	53662.7	30982.2	1.54038	9.09799e+06	740231	427373	8.13621	2.61156	1.38491	0.00057466	NoSig
ETH_00012275-t26_1-p1	ETH_00012275-t26_1-p1 | transcript=ETH_00012275-t26_1 | gene=ETH_00012275 | organism=Eimeria_tenella_strain_Houghton | gene_product=hypothetical protein, conserved | transcript_product=hypothetical protein, conserved | location=HG674968:147358-153573(+) |	3561.84	4382.97	6478.28	361.894	361.894	361.894	0.00688479	361.894	0	0	0	4807.7	1503.89	868.273	31.281	13.2848	3.73171	0.0106046	Up
ETH_00012285-t26_1-p1	ETH_00012285-t26_1-p1 | transcript=ETH_00012285-t26_1 | gene=ETH_00012285 | organism=Eimeria_tenella_strain_Houghton | gene_product=hypothetical protein | transcript_product=hypothetical protein | location=HG674968:160195-166013(-) | protein_length=822 | s	2.34235e+07	2.33821e+07	2.40396e+07	8.22687e+06	6.90658e+06	8.12876e+06	4.79504e-06	7.75407e+06	735581	424688	9.48639	2.36151e+07	368270	212621	1.55947	3.0455	1.60668	6.88522e-05	Up
ETH_00012290-t26_1-p1	ETH_00012290-t26_1-p1 | transcript=ETH_00012290-t26_1 | gene=ETH_00012290 | organism=Eimeria_tenella_strain_Houghton | gene_product=HIT domain-containing protein, putative | transcript_product=HIT domain-containing protein, putative | location=HG674968:172	5.45527e+06	5.49728e+06	5.87696e+06	1.59464e+06	1.51171e+06	2.0535e+06	5.52223e-05	1.71995e+06	291824	168485	16.967	5.60984e+06	232288	134112	4.14073	3.26162	1.70559	0.000238997	Up
ETH_00012295-t26_1-p1	ETH_00012295-t26_1-p1 | transcript=ETH_00012295-t26_1 | gene=ETH_00012295 | organism=Eimeria_tenella_strain_Houghton | gene_product=Calcium-dependent protein kinase 2 | transcript_product=Calcium-dependent protein kinase 2 | location=HG674968:174639-181568	181584	201290	206375	359451	44067.2	40631.2	0.671789	148050	183087	105705	123.666	196416	13094.4	7560.03	6.66663	1.32669	0.407832	0.695366	NoSig
ETH_00012300-t26_1-p1	ETH_00012300-t26_1-p1 | transcript=ETH_00012300-t26_1 | gene=ETH_00012300 | organism=Eimeria_tenella_strain_Houghton | gene_product=AMP-activated protein kinase subunit, putative | transcript_product=AMP-activated protein kinase subunit, putative | locatio	61173.9	82679.3	87365	129285	34902	14105	0.652779	59430.7	61382.8	35439.4	103.285	77072.7	13966.7	8063.66	18.1214	1.29685	0.375012	0.676861	NoSig
ETH_00012320-t26_1-p1	ETH_00012320-t26_1-p1 | transcript=ETH_00012320-t26_1 | gene=ETH_00012320 | organism=Eimeria_tenella_strain_Houghton | gene_product=hypothetical protein, conserved | transcript_product=hypothetical protein, conserved | location=HG674968:204507-206805(+) |	595773	626353	629304	141794	117043	97741.5	7.43595e-06	118859	22082.1	12749.1	18.5784	617143	18565.7	10718.9	3.00832	5.19222	2.37635	8.18639e-05	Up
ETH_00012355-t26_1-p1	ETH_00012355-t26_1-p1 | transcript=ETH_00012355-t26_1 | gene=ETH_00012355 | organism=Eimeria_tenella_strain_Houghton | gene_product=GDA1/CD39 (nucleoside phosphatase) family domain containing protein, putative | transcript_product=GDA1/CD39 (nucleoside pho	1.2131e+06	1.03532e+06	1.07508e+06	251037	343750	262290	0.000178548	285693	50593.3	29210.1	17.709	1.10783e+06	93308.1	53871.5	8.42259	3.8777	1.9552	0.000537206	Up
ETH_00012380-t26_1-p1	ETH_00012380-t26_1-p1 | transcript=ETH_00012380-t26_1 | gene=ETH_00012380 | organism=Eimeria_tenella_strain_Houghton | gene_product=cytosol aminopeptidase, putative | transcript_product=cytosol aminopeptidase, putative | location=HG674968:259273-263675(-)	3.19524e+07	3.23273e+07	3.26792e+07	1.14569e+07	1.17368e+07	1.09203e+07	3.19953e-07	1.13713e+07	414893	239539	3.64858	3.23197e+07	363465	209847	1.1246	2.8422	1.50701	2.39999e-05	NoSig
ETH_00012400-t26_1-p1	ETH_00012400-t26_1-p1 | transcript=ETH_00012400-t26_1 | gene=ETH_00012400 | organism=Eimeria_tenella_strain_Houghton | gene_product=TBC1 domain family member 5 homolog B, related | transcript_product=TBC1 domain family member 5 homolog B, related | locatio	150654	139589	136058	13112	56397	5904.91	0.00202938	25138	27309.9	15767.4	108.64	142100	7615.29	4396.69	5.35909	5.65281	2.49897	0.00363979	Up
ETH_00012440-t26_1-p1	ETH_00012440-t26_1-p1 | transcript=ETH_00012440-t26_1 | gene=ETH_00012440 | organism=Eimeria_tenella_strain_Houghton | gene_product=hypothetical protein | transcript_product=hypothetical protein | location=HG674968:322472-323357(+) | protein_length=153 | s	1.08805e+06	1.10035e+06	996022	26371.2	69461.4	71893.9	9.8673e-06	55908.9	25609.3	14785.5	45.8054	1.06148e+06	57017.7	32919.2	5.37155	18.9858	4.24685	9.06653e-05	Up
ETH_00012475-t26_1-p1	ETH_00012475-t26_1-p1 | transcript=ETH_00012475-t26_1 | gene=ETH_00012475 | organism=Eimeria_tenella_strain_Houghton | gene_product=dihydrolipoamide succinyltransferase component of 2-oxoglutaratedehydrogenase complex, putative | transcript_product=dihydro	1.44334e+06	1.52261e+06	1.5282e+06	422237	555423	399302	4.91478e-05	458987	84299.3	48670.2	18.3664	1.49805e+06	47465	27403.9	3.16845	3.26382	1.70656	0.000220703	Up
ETH_00012490-t26_1-p1	ETH_00012490-t26_1-p1 | transcript=ETH_00012490-t26_1 | gene=ETH_00012490 | organism=Eimeria_tenella_strain_Houghton | gene_product=hypothetical protein, conserved | transcript_product=hypothetical protein, conserved | location=HG673773:376-9757(-) | prote	1.44377e+06	1.54878e+06	1.53236e+06	1.12322e+06	1.13101e+06	1.1369e+06	0.000326072	1.13038e+06	6864.79	3963.39	0.607301	1.50831e+06	56489.8	32614.4	3.74525	1.33434	0.416125	0.000845805	NoSig
ETH_00012500-t26_1-p1	ETH_00012500-t26_1-p1 | transcript=ETH_00012500-t26_1 | gene=ETH_00012500 | organism=Eimeria_tenella_strain_Houghton | gene_product=Proteophosphoglycan ppg1, related, related | transcript_product=Proteophosphoglycan ppg1, related, related | location=HG6737	4.97469e+06	5.34762e+06	5.17709e+06	2.35841e+06	2.19407e+06	2.34482e+06	1.81709e-05	2.2991e+06	91208.9	52659.5	3.96716	5.16647e+06	186696	107789	3.61361	2.24717	1.16811	0.000122282	NoSig
ETH_00012505-t26_1-p1	ETH_00012505-t26_1-p1 | transcript=ETH_00012505-t26_1 | gene=ETH_00012505 | organism=Eimeria_tenella_strain_Houghton | gene_product=hypothetical protein, conserved | transcript_product=hypothetical protein, conserved | location=HG673773:19940-22394(+) | pr	2.42417e+06	2.43253e+06	2.46398e+06	2.53242e+06	2.39334e+06	2.21365e+06	0.551555	2.3798e+06	159814	92268.5	6.71542	2.44023e+06	20990.1	12118.6	0.86017	1.02539	0.0361724	0.581494	NoSig
ETH_00012520-t26_1-p1	ETH_00012520-t26_1-p1 | transcript=ETH_00012520-t26_1 | gene=ETH_00012520 | organism=Eimeria_tenella_strain_Houghton | gene_product=26S proteasome non-ATPase subunit, putative | transcript_product=26S proteasome non-ATPase subunit, putative | location=HG67	873738	874403	849882	487313	228851	314004	0.00239783	343390	131713	76044.4	38.3566	866008	13968.9	8064.98	1.61303	2.52194	1.33453	0.00420281	NoSig
ETH_00012530-t26_1-p1	ETH_00012530-t26_1-p1 | transcript=ETH_00012530-t26_1 | gene=ETH_00012530 | organism=Eimeria_tenella_strain_Houghton | gene_product=40S ribosomal protein S18, putative | transcript_product=40S ribosomal protein S18, putative | location=HG673773:43765-44762	4.70602e+06	2.85671e+06	4.13559e+06	1.21738e+06	1.46407e+06	1.62357e+06	0.0116396	1.43501e+06	204649	118154	14.2612	3.89944e+06	947005	546754	24.2857	2.71736	1.44221	0.0168731	NoSig
ETH_00012535-t26_1-p1	ETH_00012535-t26_1-p1 | transcript=ETH_00012535-t26_1 | gene=ETH_00012535 | organism=Eimeria_tenella_strain_Houghton | gene_product=hypothetical protein, conserved | transcript_product=hypothetical protein, conserved | location=HG673773:45475-46464(+) | pr	3.23797e+06	3.66266e+06	3.56909e+06	1.24836e+06	898898	845178	0.000159352	997478	218923	126395	21.9477	3.48991e+06	223144	128832	6.39397	3.49873	1.80683	0.000497636	Up
ETH_00012540-t26_1-p1	ETH_00012540-t26_1-p1 | transcript=ETH_00012540-t26_1 | gene=ETH_00012540 | organism=Eimeria_tenella_strain_Houghton | gene_product=Apicomplexan CP 15/60K like protein, related | transcript_product=Apicomplexan CP 15/60K like protein, related | location=HG	53104.2	57051.5	56367.2	361.894	361.894	5877.44	1.73748e-05	2200.41	3184.4	1838.51	144.719	55507.6	2109.34	1217.83	3.80009	25.2261	4.65684	0.000119457	Up
ETH_00012555-t26_1-p1	ETH_00012555-t26_1-p1 | transcript=ETH_00012555-t26_1 | gene=ETH_00012555 | organism=Eimeria_tenella_strain_Houghton | gene_product=X-Pro dipeptidyl-peptidase domain-containing protein, putative | transcript_product=X-Pro dipeptidyl-peptidase domain-contai	119306	114377	106191	76671.5	361.894	361.894	0.0272416	25798.4	44057.4	25436.5	170.775	113291	6624.48	3824.65	5.8473	4.39141	2.13468	0.036317	Up
ETH_00012560-t26_1-p1	ETH_00012560-t26_1-p1 | transcript=ETH_00012560-t26_1 | gene=ETH_00012560 | organism=Eimeria_tenella_strain_Houghton | gene_product=Component of cytosolic 80S ribosome and 40S small subunit, related | transcript_product=Component of cytosolic 80S ribosome	1.01514e+07	1.0125e+07	9.33668e+06	6.07216e+06	6.30581e+06	6.44074e+06	0.000236588	6.27291e+06	186480	107664	2.97278	9.87103e+06	462948	267283	4.68997	1.5736	0.654066	0.000665735	NoSig
ETH_00012565-t26_1-p1	ETH_00012565-t26_1-p1 | transcript=ETH_00012565-t26_1 | gene=ETH_00012565 | organism=Eimeria_tenella_strain_Houghton | gene_product=Thioesterase, related | transcript_product=Thioesterase, related | location=HG673773:74978-77398(-) | protein_length=359 | s	291287	281425	279428	50741.2	6058.58	2715.39	7.70156e-05	19838.4	26814.8	15481.5	135.166	284046	6349.44	3665.85	2.23535	14.318	3.83976	0.000300068	Up
ETH_00012575-t26_1-p1	ETH_00012575-t26_1-p1 | transcript=ETH_00012575-t26_1 | gene=ETH_00012575 | organism=Eimeria_tenella_strain_Houghton | gene_product=hypothetical protein, conserved | transcript_product=hypothetical protein, conserved | location=HG673773:80154-82325(+) | pr	34260.9	42429.6	39337.6	361.894	361.894	361.894	8.72517e-05	361.894	0	0	0	38676	4124.3	2381.17	10.6637	106.871	6.73973	0.000328259	Up
ETH_00012590-t26_1-p1	ETH_00012590-t26_1-p1 | transcript=ETH_00012590-t26_1 | gene=ETH_00012590 | organism=Eimeria_tenella_strain_Houghton | gene_product=hypothetical protein, conserved | transcript_product=hypothetical protein, conserved | location=HG673773:95359-97835(-) | pr	20942.8	13793.7	23818.5	178354	309283	309587	0.00492127	265741	75679.6	43693.7	28.4787	19518.3	5161.99	2980.27	26.4469	0.0734485	-3.76712	0.00783451	Down
ETH_00012610-t26_1-p1	ETH_00012610-t26_1-p1 | transcript=ETH_00012610-t26_1 | gene=ETH_00012610 | organism=Eimeria_tenella_strain_Houghton | gene_product=hypothetical protein | transcript_product=hypothetical protein | location=HG675887:152-1307(-) | protein_length=374 | sequen	145723	290749	238219	73187.2	68981.1	58730.2	0.0207165	66966.1	7436.15	4293.26	11.1043	224897	73424.8	42391.8	32.6482	3.35837	1.74776	0.0284109	Up
ETH_00012615-t26_1-p1	ETH_00012615-t26_1-p1 | transcript=ETH_00012615-t26_1 | gene=ETH_00012615 | organism=Eimeria_tenella_strain_Houghton | gene_product=hypothetical protein | transcript_product=hypothetical protein | location=HG675887:2579-3172(-) | protein_length=197 | seque	417804	452466	433320	103675	75303.1	80362.4	1.2656e-05	86447	15133.2	8737.13	17.5057	434530	17362.7	10024.4	3.99575	5.02655	2.32957	0.000104977	Up
ETH_00012655-t26_1-p1	ETH_00012655-t26_1-p1 | transcript=ETH_00012655-t26_1 | gene=ETH_00012655 | organism=Eimeria_tenella_strain_Houghton | gene_product=hypothetical protein, conserved | transcript_product=hypothetical protein, conserved | location=HG673751:26722-31365(-) | pr	145828	181091	132569	100603	153125	232685	0.837572	162138	66500.6	38394.1	41.0149	153163	25078.5	14479.1	16.3738	0.944646	-0.0821548	0.85256	NoSig
ETH_00012675-t26_1-p1	ETH_00012675-t26_1-p1 | transcript=ETH_00012675-t26_1 | gene=ETH_00012675 | organism=Eimeria_tenella_strain_Houghton | gene_product=hypothetical protein, conserved | transcript_product=hypothetical protein, conserved | location=HG673751:40074-48922(+) | pr	79541.4	76780.5	73548.9	12760.4	361.894	361.894	8.71184e-05	4494.74	7158.31	4132.85	159.259	76623.6	2999.3	1731.65	3.91434	17.0474	4.09148	0.000328259	Up
ETH_00012680-t26_1-p1	ETH_00012680-t26_1-p1 | transcript=ETH_00012680-t26_1 | gene=ETH_00012680 | organism=Eimeria_tenella_strain_Houghton | gene_product=26S proteasome non-ATPase regulatory subunit, putative | transcript_product=26S proteasome non-ATPase regulatory subunit, pu	4.11244e+06	4.19253e+06	4.17252e+06	1.0945e+06	1.05575e+06	2.00185e+06	0.000861811	1.38403e+06	535394	309110	38.6836	4.15917e+06	41681.1	24064.6	1.00215	3.00511	1.58742	0.00180444	Up
ETH_00012695-t26_1-p1	ETH_00012695-t26_1-p1 | transcript=ETH_00012695-t26_1 | gene=ETH_00012695 | organism=Eimeria_tenella_strain_Houghton | gene_product=hypothetical protein, conserved | transcript_product=hypothetical protein, conserved | location=HG673751:64221-64475(+) | pr	98034.2	110119	91668.3	361.894	104056	109674	0.471145	71364	61553.7	35538.1	86.2532	99940.6	9372.07	5410.97	9.37764	1.40043	0.485875	0.503609	NoSig
ETH_00012700-t26_1-p1	ETH_00012700-t26_1-p1 | transcript=ETH_00012700-t26_1 | gene=ETH_00012700 | organism=Eimeria_tenella_strain_Houghton | gene_product=hypothetical protein, conserved | transcript_product=hypothetical protein, conserved | location=HG673751:64668-76499(+) | pr	2.82305e+06	3.46611e+06	2.89818e+06	1.78583e+07	4.8701e+06	5.16226e+06	0.219495	9.29689e+06	7.41585e+06	4.28155e+06	79.767	3.06245e+06	351595	202994	11.4809	0.329405	-1.60206	0.249885	NoSig
ETH_00012720-t26_1-p1	ETH_00012720-t26_1-p1 | transcript=ETH_00012720-t26_1 | gene=ETH_00012720 | organism=Eimeria_tenella_strain_Houghton | gene_product=guanylate kinase, putative | transcript_product=guanylate kinase, putative | location=HG673751:91186-93053(+) | protein_leng	144217	154675	157124	361.894	102191	71897.1	0.0368388	58150.1	52288.1	30188.5	89.9191	152005	6854.88	3957.67	4.50964	2.61401	1.38627	0.0479345	NoSig
ETH_00012725-t26_1-p1	ETH_00012725-t26_1-p1 | transcript=ETH_00012725-t26_1 | gene=ETH_00012725 | organism=Eimeria_tenella_strain_Houghton | gene_product=hypothetical protein, conserved | transcript_product=hypothetical protein, conserved | location=HG673751:96267-99615(-) | pr	358858	412498	357172	67223.5	36318.3	55661	9.07467e-05	53067.6	15615	9015.32	29.4247	376176	31467.2	18167.6	8.36501	7.08862	2.8255	0.000339271	Up
ETH_00012735-t26_1-p1	ETH_00012735-t26_1-p1 | transcript=ETH_00012735-t26_1 | gene=ETH_00012735 | organism=Eimeria_tenella_strain_Houghton | gene_product=hypothetical protein, conserved | transcript_product=hypothetical protein, conserved | location=HG673751:117606-126001(+) |	36211.7	29528.2	40044.9	361.894	49149.6	59121.7	0.961347	36211.1	31444.1	18154.3	86.8357	35261.6	5322.34	3072.85	15.0939	0.97378	-0.0383319	0.964577	NoSig
ETH_00012745-t26_1-p1	ETH_00012745-t26_1-p1 | transcript=ETH_00012745-t26_1 | gene=ETH_00012745 | organism=Eimeria_tenella_strain_Houghton | gene_product=exoribonuclease, putative | transcript_product=exoribonuclease, putative | location=HG676312:32-1556(-) | protein_length=372	129155	136859	123159	315647	278245	263629	0.000616345	285840	26828	15489.1	9.38565	129724	6867.47	3964.94	5.2939	0.453834	-1.13976	0.00137741	NoSig
ETH_00012750-t26_1-p1	ETH_00012750-t26_1-p1 | transcript=ETH_00012750-t26_1 | gene=ETH_00012750 | organism=Eimeria_tenella_strain_Houghton | gene_product=hypothetical protein, conserved | transcript_product=hypothetical protein, conserved | location=HG675451:2058-5713(+) | prot	11808.2	16149	8515.92	11272.8	361.894	361.894	0.127708	3998.87	6299.43	3636.98	157.53	12157.7	3828.52	2210.4	31.4904	3.04029	1.60421	0.151336	NoSig
ETH_00012790-t26_1-p1	ETH_00012790-t26_1-p1 | transcript=ETH_00012790-t26_1 | gene=ETH_00012790 | organism=Eimeria_tenella_strain_Houghton | gene_product=flap endonuclease-1, putative | transcript_product=flap endonuclease-1, putative | location=HG676616:172-2161(-) | protein_l	35525	28892.2	33579.8	361.894	361.894	361.894	8.0724e-05	361.894	0	0	0	32665.7	3409.54	1968.5	10.4377	90.263	6.49606	0.00030997	Up
ETH_00012815-t26_1-p1	ETH_00012815-t26_1-p1 | transcript=ETH_00012815-t26_1 | gene=ETH_00012815 | organism=Eimeria_tenella_strain_Houghton | gene_product=hypothetical protein | transcript_product=hypothetical protein | location=HG676069:91-2560(-) | protein_length=618 | sequenc	95280	92536.6	93834.1	6.50849e+06	6.07907e+06	5.67346e+06	1.55435e-05	6.087e+06	417569	241084	6.86001	93883.6	1372.35	792.324	1.46175	0.0154236	-6.01872	0.000113704	Down
ETH_00012830-t26_1-p1	ETH_00012830-t26_1-p1 | transcript=ETH_00012830-t26_1 | gene=ETH_00012830 | organism=Eimeria_tenella_strain_Houghton | gene_product=ATP-dependent RNA helicase DDX family protein, putative | transcript_product=ATP-dependent RNA helicase DDX family protein,	881914	887458	864587	929763	778744	826832	0.506205	845113	77151.6	44543.5	9.12915	877987	11930.5	6888.07	1.35885	1.0389	0.0550546	0.538195	NoSig
ETH_00012855-t26_1-p1	ETH_00012855-t26_1-p1 | transcript=ETH_00012855-t26_1 | gene=ETH_00012855 | organism=Eimeria_tenella_strain_Houghton | gene_product=Condensin subunit, related | transcript_product=Condensin subunit, related | location=HG673747:11047-18314(+) | protein_leng	21463.5	29173.7	24333.2	119662	6290.98	4082.06	0.656218	43345.2	66101.9	38164	152.501	24990.1	3896.86	2249.85	15.5936	0.576538	-0.794513	0.680133	NoSig
ETH_00012890-t26_1-p1	ETH_00012890-t26_1-p1 | transcript=ETH_00012890-t26_1 | gene=ETH_00012890 | organism=Eimeria_tenella_strain_Houghton | gene_product=hypothetical protein, conserved | transcript_product=hypothetical protein, conserved | location=HG673747:44218-48111(+) | pr	1.98374e+06	2.04267e+06	2.10872e+06	977719	1.4386e+06	1.97946e+06	0.117799	1.46526e+06	501402	289485	34.2193	2.04504e+06	62523.2	36097.8	3.05731	1.39568	0.480973	0.14064	NoSig
ETH_00012915-t26_1-p1	ETH_00012915-t26_1-p1 | transcript=ETH_00012915-t26_1 | gene=ETH_00012915 | organism=Eimeria_tenella_strain_Houghton | gene_product=hypothetical protein, conserved | transcript_product=hypothetical protein, conserved | location=HG673747:61554-67536(-) | pr	4.64086e+06	5.08568e+06	5.95391e+06	9.12528e+06	9.46967e+06	8.86068e+06	0.000756828	9.15187e+06	305365	176303	3.33664	5.22681e+06	667805	385558	12.7765	0.57112	-0.808135	0.00162304	NoSig
ETH_00012925-t26_1-p1	ETH_00012925-t26_1-p1 | transcript=ETH_00012925-t26_1 | gene=ETH_00012925 | organism=Eimeria_tenella_strain_Houghton | gene_product=26S proteasome regulatory ATPase subunit, putative | transcript_product=26S proteasome regulatory ATPase subunit, putative |	1.61013e+06	1.39122e+06	1.65354e+06	865317	463983	778364	0.00440144	702555	211134	121898	30.0523	1.55163e+06	140603	81177.2	9.06163	2.20856	1.1431	0.00708084	NoSig
ETH_00012935-t26_1-p1	ETH_00012935-t26_1-p1 | transcript=ETH_00012935-t26_1 | gene=ETH_00012935 | organism=Eimeria_tenella_strain_Houghton | gene_product=hypothetical protein, conserved | transcript_product=hypothetical protein, conserved | location=HG673747:88194-92113(-) | pr	244766	271897	273928	200565	196581	159471	0.00839545	185539	22663.2	13084.6	12.2148	263530	16281.9	9400.38	6.1784	1.42035	0.506243	0.0126381	NoSig
ETH_00012940-t26_1-p1	ETH_00012940-t26_1-p1 | transcript=ETH_00012940-t26_1 | gene=ETH_00012940 | organism=Eimeria_tenella_strain_Houghton | gene_product=hypothetical protein, conserved | transcript_product=hypothetical protein, conserved | location=HG673747:94933-96750(+) | pr	1.06647e+06	1.12431e+06	1.08146e+06	190513	150062	109696	5.432e-06	150091	40408.7	23330	26.9229	1.09075e+06	30015.1	17329.2	2.75179	7.26726	2.86141	7.30819e-05	Up
ETH_00012945-t26_1-p1	ETH_00012945-t26_1-p1 | transcript=ETH_00012945-t26_1 | gene=ETH_00012945 | organism=Eimeria_tenella_strain_Houghton | gene_product=STE kinase, putative | transcript_product=STE kinase, putative | location=HG673747:99625-110541(+) | protein_length=2614 | s	77678.6	77403.3	4392.47	55281.9	11990	10831.9	0.394147	26034.6	25335.5	14627.5	97.3147	53158.1	42232.5	24382.9	79.447	2.04182	1.02986	0.427424	NoSig
ETH_00012950-t26_1-p1	ETH_00012950-t26_1-p1 | transcript=ETH_00012950-t26_1 | gene=ETH_00012950 | organism=Eimeria_tenella_strain_Houghton | gene_product=AGC kinase, putative | transcript_product=AGC kinase, putative | location=HG673747:111055-121997(-) | protein_length=1433 |	1.18279e+06	1.21156e+06	1.28032e+06	91885.5	77779	374042	0.000489908	181235	167124	96489.1	92.2138	1.22489e+06	50113.3	28932.9	4.09124	6.75858	2.75672	0.00114857	Up
ETH_00012985-t26_1-p1	ETH_00012985-t26_1-p1 | transcript=ETH_00012985-t26_1 | gene=ETH_00012985 | organism=Eimeria_tenella_strain_Houghton | gene_product=hypothetical protein | transcript_product=hypothetical protein | location=HG673747:142670-148037(-) | protein_length=656 | s	1.15765e+06	1.11054e+06	1.33989e+06	133442	235244	270907	0.000259796	213198	71335	41185.3	33.4596	1.20269e+06	121128	69933.2	10.0714	5.64119	2.496	0.000710941	Up
ETH_00012995-t26_1-p1	ETH_00012995-t26_1-p1 | transcript=ETH_00012995-t26_1 | gene=ETH_00012995 | organism=Eimeria_tenella_strain_Houghton | gene_product=hypothetical protein, conserved | transcript_product=hypothetical protein, conserved | location=HG673747:152771-155804(+) |	66059.1	81445.6	71445.7	381239	361.894	204485	0.328789	195362	190602	110044	97.5637	72983.5	7807.7	4507.78	10.6979	0.373581	-1.42051	0.363808	NoSig
ETH_00013015-t26_1-p1	ETH_00013015-t26_1-p1 | transcript=ETH_00013015-t26_1 | gene=ETH_00013015 | organism=Eimeria_tenella_strain_Houghton | gene_product=septum formation protein maf, putative | transcript_product=septum formation protein maf, putative | location=HG673747:17152	22079.5	24046.8	22909.9	361.894	361.894	5347.29	0.000281322	2023.69	2878.32	1661.8	142.231	23012.1	987.619	570.202	4.29174	11.3713	3.50733	0.000756844	Up
ETH_00013020-t26_1-p1	ETH_00013020-t26_1-p1 | transcript=ETH_00013020-t26_1 | gene=ETH_00013020 | organism=Eimeria_tenella_strain_Houghton | gene_product=hypothetical protein, conserved | transcript_product=hypothetical protein, conserved | location=HG673747:173589-174972(+) |	148336	151507	149691	563899	693413	582092	0.000332976	613135	70116	40481.5	11.4357	149845	1590.87	918.489	1.06168	0.244391	-2.03274	0.000858122	Down
ETH_00013035-t26_1-p1	ETH_00013035-t26_1-p1 | transcript=ETH_00013035-t26_1 | gene=ETH_00013035 | organism=Eimeria_tenella_strain_Houghton | gene_product=hypothetical protein, conserved | transcript_product=hypothetical protein, conserved | location=HG673747:192089-193774(+) |	200845	147997	223326	44070.3	14605.4	34205.6	0.00262334	30960.4	14998.1	8659.19	48.443	190723	38670.8	22326.6	20.2759	6.16021	2.62298	0.00452829	Up
ETH_00013045-t26_1-p1	ETH_00013045-t26_1-p1 | transcript=ETH_00013045-t26_1 | gene=ETH_00013045 | organism=Eimeria_tenella_strain_Houghton | gene_product=asparaginyl-tRNA synthetase, putative | transcript_product=asparaginyl-tRNA synthetase, putative | location=HG673747:200174-	6.28621e+06	6.42103e+06	5.6997e+06	2.62023e+06	1.99872e+06	2.22376e+06	0.00017633	2.2809e+06	314668	181674	13.7958	6.13565e+06	383513	221421	6.25057	2.69001	1.42761	0.000534124	NoSig
ETH_00013060-t26_1-p1	ETH_00013060-t26_1-p1 | transcript=ETH_00013060-t26_1 | gene=ETH_00013060 | organism=Eimeria_tenella_strain_Houghton | gene_product=hypothetical protein, conserved | transcript_product=hypothetical protein, conserved | location=HG673747:219413-223348(+) |	14221.9	14435.6	14276	361.894	361.894	361.894	2.68397e-09	361.894	0	0	0	14311.2	111.118	64.1541	0.776442	39.5453	5.30543	2.77031e-06	Up
ETH_00013080-t26_1-p1	ETH_00013080-t26_1-p1 | transcript=ETH_00013080-t26_1 | gene=ETH_00013080 | organism=Eimeria_tenella_strain_Houghton | gene_product=hypothetical protein, conserved | transcript_product=hypothetical protein, conserved | location=HG673747:244279-252634(-) |	828489	820924	744780	210320	238193	234870	3.50019e-05	227794	15224.4	8789.83	6.68341	798064	46300.6	26731.7	5.80162	3.50344	1.80877	0.000179915	Up
ETH_00013085-t26_1-p1	ETH_00013085-t26_1-p1 | transcript=ETH_00013085-t26_1 | gene=ETH_00013085 | organism=Eimeria_tenella_strain_Houghton | gene_product=RNA binding motif-containing zinc finger protein, putative | transcript_product=RNA binding motif-containing zinc finger pro	81182.9	71660.2	92665.7	6687.14	4641.95	14462.1	0.000414031	8597.08	5181.21	2991.38	60.2672	81836.2	10518	6072.57	12.8525	9.51908	3.25082	0.00100623	Up
ETH_00013105-t26_1-p1	ETH_00013105-t26_1-p1 | transcript=ETH_00013105-t26_1 | gene=ETH_00013105 | organism=Eimeria_tenella_strain_Houghton | gene_product=aminopeptidase N, putative | transcript_product=aminopeptidase N, putative | location=HG673747:270511-276522(+) | protein_le	1.22896e+07	1.18827e+07	1.21592e+07	1.84764e+06	1.53534e+06	6.34002e+06	0.00468947	3.241e+06	2.68836e+06	1.55213e+06	82.9486	1.21105e+07	207796	119971	1.71583	3.73665	1.90175	0.00750881	Up
ETH_00013180-t26_1-p1	ETH_00013180-t26_1-p1 | transcript=ETH_00013180-t26_1 | gene=ETH_00013180 | organism=Eimeria_tenella_strain_Houghton | gene_product=SAG family member (sag14) | transcript_product=SAG family member (sag14) | location=HG673747:386009-387716(-) | protein_leng	24405.3	32252.5	49194.7	335230	137884	314588	0.0226626	262568	108471	62625.7	41.3116	35284.1	12669.7	7314.87	35.9077	0.134381	-2.8956	0.0307618	Down
ETH_00013185-t26_1-p1	ETH_00013185-t26_1-p1 | transcript=ETH_00013185-t26_1 | gene=ETH_00013185 | organism=Eimeria_tenella_strain_Houghton | gene_product=leucyl-tRNA synthetase, putative | transcript_product=leucyl-tRNA synthetase, putative | location=HG673747:390803-399283(+)	7.59694e+06	7.90142e+06	8.57235e+06	2.67354e+06	1.90114e+06	2.64144e+06	0.000125622	2.40537e+06	436973	252286	18.1666	8.02357e+06	499042	288122	6.2197	3.33569	1.73799	0.000423887	Up
ETH_00013220-t26_1-p1	ETH_00013220-t26_1-p1 | transcript=ETH_00013220-t26_1 | gene=ETH_00013220 | organism=Eimeria_tenella_strain_Houghton | gene_product=patatin-like phospholipase domain-containing protein, putative | transcript_product=patatin-like phospholipase domain-contai	180957	84434	71240.5	195604	258085	112800	0.232241	188829	72879	42076.7	38.5952	112210	59900.5	34583.6	53.3823	0.594242	-0.750877	0.263449	NoSig
ETH_00013240-t26_1-p1	ETH_00013240-t26_1-p1 | transcript=ETH_00013240-t26_1 | gene=ETH_00013240 | organism=Eimeria_tenella_strain_Houghton | gene_product=MORN repeat-containing protein, putative | transcript_product=MORN repeat-containing protein, putative | location=HG673747:4	544346	612339	720328	212516	248075	363148	0.00685882	274580	78736.2	45458.4	28.6752	625671	88745.1	51237	14.184	2.27865	1.18818	0.0105783	NoSig
ETH_00013255-t26_1-p1	ETH_00013255-t26_1-p1 | transcript=ETH_00013255-t26_1 | gene=ETH_00013255 | organism=Eimeria_tenella_strain_Houghton | gene_product=hypothetical protein, conserved | transcript_product=hypothetical protein, conserved | location=HG673747:456065-458276(-) |	13523.5	14585.4	17454.8	361.894	361.894	361.894	0.000226476	361.894	0	0	0	15187.9	2033.7	1174.16	13.3903	41.9677	5.39121	0.000644876	Up
ETH_00013280-t26_1-p1	ETH_00013280-t26_1-p1 | transcript=ETH_00013280-t26_1 | gene=ETH_00013280 | organism=Eimeria_tenella_strain_Houghton | gene_product=hypothetical protein, conserved | transcript_product=hypothetical protein, conserved | location=HG673747:484510-486713(-) |	550328	536325	578975	132303	51579.5	70744.6	6.75223e-05	84875.6	42176.1	24350.4	49.6916	555210	21740	12551.6	3.91564	6.54145	2.70961	0.000275745	Up
ETH_00013290-t26_1-p1	ETH_00013290-t26_1-p1 | transcript=ETH_00013290-t26_1 | gene=ETH_00013290 | organism=Eimeria_tenella_strain_Houghton | gene_product=MGC89823 protein, related | transcript_product=MGC89823 protein, related | location=HG673747:498495-498761(+) | protein_leng	1.73635e+06	2.18592e+06	1.57032e+06	414536	522506	386640	0.00180402	441227	71757.9	41429.5	16.2633	1.83086e+06	318494	183883	17.3958	4.14948	2.05293	0.00326501	Up
ETH_00013310-t26_1-p1	ETH_00013310-t26_1-p1 | transcript=ETH_00013310-t26_1 | gene=ETH_00013310 | organism=Eimeria_tenella_strain_Houghton | gene_product=zinc-finger protein ZPR1, putative | transcript_product=zinc-finger protein ZPR1, putative | location=HG673747:513904-518090	555142	538942	549913	137608	89953.4	74678.9	2.15954e-05	100747	32823.5	18950.7	32.5803	547999	8267.54	4773.26	1.50868	5.43938	2.44344	0.000134003	Up
ETH_00013320-t26_1-p1	ETH_00013320-t26_1-p1 | transcript=ETH_00013320-t26_1 | gene=ETH_00013320 | organism=Eimeria_tenella_strain_Houghton | gene_product=hypothetical protein, conserved | transcript_product=hypothetical protein, conserved | location=HG673747:524262-524849(+) |	361.894	361.894	361.894	2.38523e+06	1.92865e+06	2.30971e+06	9.80216e-05	2.20786e+06	244735	141298	11.0847	361.894	0	0	0	0.000163911	-12.5748	0.000355887	Down
ETH_00013335-t26_1-p1	ETH_00013335-t26_1-p1 | transcript=ETH_00013335-t26_1 | gene=ETH_00013335 | organism=Eimeria_tenella_strain_Houghton | gene_product=succinate dehydrogenase (ubiquinone) flavoprotein subunit, mitochondrial, putative | transcript_product=succinate dehydrogen	1.62655e+06	1.62879e+06	1.5917e+06	1.09155e+06	1.95684e+06	1.46923e+06	0.684056	1.50587e+06	433804	250457	28.8075	1.61568e+06	20798.6	12008.1	1.2873	1.07292	0.10154	0.70745	NoSig
ETH_00013340-t26_1-p1	ETH_00013340-t26_1-p1 | transcript=ETH_00013340-t26_1 | gene=ETH_00013340 | organism=Eimeria_tenella_strain_Houghton | gene_product=DEAD/DEAH box helicase, putative | transcript_product=DEAD/DEAH box helicase, putative | location=HG673747:542866-549882(+)	5412.78	6424.02	5862.71	361.894	361.894	361.894	4.58438e-05	361.894	0	0	0	5899.84	506.641	292.509	8.58737	16.3027	4.02704	0.000210213	Up
ETH_00013345-t26_1-p1	ETH_00013345-t26_1-p1 | transcript=ETH_00013345-t26_1 | gene=ETH_00013345 | organism=Eimeria_tenella_strain_Houghton | gene_product=DNA/RNA binding protein, putative | transcript_product=DNA/RNA binding protein, putative | location=HG673747:552751-555909(+	348966	391011	344262	5726.31	361.894	361.894	1.78724e-05	2150.03	3097.15	1788.14	144.051	361413	25740.2	14861.1	7.1221	168.097	7.39315	0.000120955	Up
ETH_00013355-t26_1-p1	ETH_00013355-t26_1-p1 | transcript=ETH_00013355-t26_1 | gene=ETH_00013355 | organism=Eimeria_tenella_strain_Houghton | gene_product=inositol polyphosphate kinase domain containing protein, putative | transcript_product=inositol polyphosphate kinase domain	3856.45	3276.75	2607.33	361.894	361.894	361.894	0.00132783	361.894	0	0	0	3246.84	625.097	360.9	19.2525	8.9718	3.1654	0.00253357	Up
ETH_00013360-t26_1-p1	ETH_00013360-t26_1-p1 | transcript=ETH_00013360-t26_1 | gene=ETH_00013360 | organism=Eimeria_tenella_strain_Houghton | gene_product=small nuclear ribonucleoprotein U1A, putative | transcript_product=small nuclear ribonucleoprotein U1A, putative | location=	56644.8	77553	94683.4	313901	361.894	361.894	0.799108	104875	181022	104513	172.607	76293.7	19050.5	10998.8	24.97	0.727474	-0.459032	0.815507	NoSig
ETH_00013365-t26_1-p1	ETH_00013365-t26_1-p1 | transcript=ETH_00013365-t26_1 | gene=ETH_00013365 | organism=Eimeria_tenella_strain_Houghton | gene_product=hypothetical protein, conserved | transcript_product=hypothetical protein, conserved | location=HG673747:573399-574064(+) |	19164.8	34918	20900.8	361.894	361.894	361.894	0.00782018	361.894	0	0	0	24994.5	8637.7	4986.98	34.5584	69.0659	6.1099	0.0118619	Up
ETH_00013375-t26_1-p1	ETH_00013375-t26_1-p1 | transcript=ETH_00013375-t26_1 | gene=ETH_00013375 | organism=Eimeria_tenella_strain_Houghton | gene_product=Glyoxylate reductase/hydroxypyruvate reductase-like, related | transcript_product=Glyoxylate reductase/hydroxypyruvate reduc	939459	959861	993515	459456	533313	553390	0.000161565	515386	49466.2	28559.3	9.59789	964278	27297.3	15760.1	2.83086	1.87098	0.903795	0.000501923	NoSig
ETH_00013405-t26_1-p1	ETH_00013405-t26_1-p1 | transcript=ETH_00013405-t26_1 | gene=ETH_00013405 | organism=Eimeria_tenella_strain_Houghton | gene_product=hypothetical protein | transcript_product=hypothetical protein | location=HG678368:280-4225(-) | protein_length=923 | sequen	121716	147393	16876.8	425759	443251	408017	0.00131199	425675	17617	10171.2	4.13861	95328.4	69143.5	39920	72.5318	0.223946	-2.15877	0.00250845	Down
ETH_00013415-t26_1-p1	ETH_00013415-t26_1-p1 | transcript=ETH_00013415-t26_1 | gene=ETH_00013415 | organism=Eimeria_tenella_strain_Houghton | gene_product=hypothetical protein, conserved | transcript_product=hypothetical protein, conserved | location=HG675764:6922-9769(+) | prot	2330.11	1896.55	4065.88	2021.83	361.894	2080.22	0.216218	1487.98	975.656	563.295	65.5692	2764.18	1147.96	662.776	41.5299	1.85767	0.893496	0.246797	NoSig
ETH_00013430-t26_1-p1	ETH_00013430-t26_1-p1 | transcript=ETH_00013430-t26_1 | gene=ETH_00013430 | organism=Eimeria_tenella_strain_Houghton | gene_product=hypothetical protein, conserved | transcript_product=hypothetical protein, conserved | location=HG675764:16229-19463(+) | pr	641594	652164	651476	357762	46737.3	224504	0.00824046	209668	156042	90091	74.4236	648411	5914.12	3414.52	0.912095	3.09256	1.6288	0.0124238	Up
ETH_00013435-t26_1-p1	ETH_00013435-t26_1-p1 | transcript=ETH_00013435-t26_1 | gene=ETH_00013435 | organism=Eimeria_tenella_strain_Houghton | gene_product=acetlytransferase, GNAT family domain containing protein, putative | transcript_product=acetlytransferase, GNAT family domai	55765	85290.3	93720.2	361.894	361.894	361.894	0.00248454	361.894	0	0	0	78258.5	19930.7	11507	25.4678	216.247	7.75654	0.00431685	Up
ETH_00013445-t26_1-p1	ETH_00013445-t26_1-p1 | transcript=ETH_00013445-t26_1 | gene=ETH_00013445 | organism=Eimeria_tenella_strain_Houghton | gene_product=cytochrome c, putative | transcript_product=cytochrome c, putative | location=HG675764:31200-31959(+) | protein_length=115 |	2.3606e+06	2.4926e+06	2.38133e+06	1.05322e+06	817700	777448	8.81973e-05	882788	148961	86002.6	16.8739	2.41151e+06	70981.8	40981.3	2.94345	2.7317	1.4498	0.000330774	NoSig
ETH_00013480-t26_1-p1	ETH_00013480-t26_1-p1 | transcript=ETH_00013480-t26_1 | gene=ETH_00013480 | organism=Eimeria_tenella_strain_Houghton | gene_product=hypothetical protein, conserved | transcript_product=hypothetical protein, conserved | location=HG675764:68818-71527(+) | pr	674792	595691	595163	122365	771892	671166	0.648733	521808	349574	201827	66.9929	621882	45822.4	26455.6	7.36834	1.19178	0.253123	0.673251	NoSig
ETH_00013610-t26_1-p1	ETH_00013610-t26_1-p1 | transcript=ETH_00013610-t26_1 | gene=ETH_00013610 | organism=Eimeria_tenella_strain_Houghton | gene_product=40S ribosomal protein S9, putative | transcript_product=40S ribosomal protein S9, putative | location=HG675754:40519-41696(+	7.47214e+06	7.18518e+06	6.56206e+06	2.68072e+06	2.93845e+06	3.01273e+06	0.000127073	2.8773e+06	174246	100601	6.05587	7.07313e+06	465272	268625	6.57802	2.45825	1.29763	0.000428178	NoSig
ETH_00013640-t26_1-p1	ETH_00013640-t26_1-p1 | transcript=ETH_00013640-t26_1 | gene=ETH_00013640 | organism=Eimeria_tenella_strain_Houghton | gene_product=fatty acyl-CoA desaturase, putative | transcript_product=fatty acyl-CoA desaturase, putative | location=HG675754:69725-73091	495151	424110	441117	47354.2	212778	226051	0.00896797	162061	99560.5	57481.3	61.4339	453459	37093.8	21416.1	8.18018	2.79808	1.48444	0.0133831	NoSig
ETH_00013650-t26_1-p1	ETH_00013650-t26_1-p1 | transcript=ETH_00013650-t26_1 | gene=ETH_00013650 | organism=Eimeria_tenella_strain_Houghton | gene_product=nucleotidase, putative | transcript_product=nucleotidase, putative | location=HG675754:81684-85471(-) | protein_length=807 |	95943.9	63653.4	40610.4	361.894	361.894	361.894	0.0144226	361.894	0	0	0	66735.9	27795.3	16047.6	41.6497	184.407	7.52675	0.0203638	Up
ETH_00013665-t26_1-p1	ETH_00013665-t26_1-p1 | transcript=ETH_00013665-t26_1 | gene=ETH_00013665 | organism=Eimeria_tenella_strain_Houghton | gene_product=hypothetical protein, conserved | transcript_product=hypothetical protein, conserved | location=HG675754:111695-112517(+) |	605364	674322	640247	361.894	361.894	7869.84	5.86208e-06	2864.54	4334.72	2502.65	151.323	639978	34479.7	19906.9	5.38764	223.414	7.80357	7.56852e-05	Up
ETH_00013675-t26_1-p1	ETH_00013675-t26_1-p1 | transcript=ETH_00013675-t26_1 | gene=ETH_00013675 | organism=Eimeria_tenella_strain_Houghton | gene_product=hypothetical protein, conserved | transcript_product=hypothetical protein, conserved | location=HG675754:116603-118109(-) |	51088.3	61060.3	60063.4	361.894	361.894	361.894	5.61329e-05	361.894	0	0	0	57404	5492.2	3170.92	9.56762	158.621	7.30944	0.000240949	Up
ETH_00013695-t26_1-p1	ETH_00013695-t26_1-p1 | transcript=ETH_00013695-t26_1 | gene=ETH_00013695 | organism=Eimeria_tenella_strain_Houghton | gene_product=eukaryotic translation initiation factor 3 subunit 5, putative | transcript_product=eukaryotic translation initiation factor	1.55585e+06	1.84355e+06	1.83154e+06	851488	787573	621750	0.00104309	753604	118576	68460	15.7346	1.74364e+06	162749	93963.1	9.33384	2.31374	1.21023	0.00208638	NoSig
ETH_00013700-t26_1-p1	ETH_00013700-t26_1-p1 | transcript=ETH_00013700-t26_1 | gene=ETH_00013700 | organism=Eimeria_tenella_strain_Houghton | gene_product=thioredoxin, putative | transcript_product=thioredoxin, putative | location=HG675754:150395-151726(-) | protein_length=236 |	8.10722e+06	8.53921e+06	8.83966e+06	4.02912e+06	3.11985e+06	3.27657e+06	0.000140484	3.47518e+06	486082	280639	13.9872	8.49537e+06	368186	212572	4.33396	2.44458	1.28959	0.00045886	NoSig
ETH_00013775-t26_1-p1	ETH_00013775-t26_1-p1 | transcript=ETH_00013775-t26_1 | gene=ETH_00013775 | organism=Eimeria_tenella_strain_Houghton | gene_product=tRNA nucleotidyltransferase, putative | transcript_product=tRNA nucleotidyltransferase, putative | location=HG675740:45186-4	129813	134068	151390	361.894	1.2933e+06	361.894	0.534065	431342	746480	430980	173.06	138423	11428.9	6598.49	8.2565	0.320913	-1.63974	0.565049	NoSig
ETH_00013790-t26_1-p1	ETH_00013790-t26_1-p1 | transcript=ETH_00013790-t26_1 | gene=ETH_00013790 | organism=Eimeria_tenella_strain_Houghton | gene_product=sugar permease, putative | transcript_product=sugar permease, putative | location=HG675740:56483-59066(-) | protein_length=7	200427	210471	203907	85231.9	32997.6	31022.8	0.000993475	49750.8	30743.4	17749.7	61.7948	204935	5100.24	2944.63	2.48871	4.11923	2.04238	0.00201675	Up
ETH_00013820-t26_1-p1	ETH_00013820-t26_1-p1 | transcript=ETH_00013820-t26_1 | gene=ETH_00013820 | organism=Eimeria_tenella_strain_Houghton | gene_product=forkhead-aasociated domain-containing protein, putative | transcript_product=forkhead-aasociated domain-containing protein,	318307	299935	326416	460630	43194.9	25980.5	0.386239	176602	246126	142101	139.368	314886	13567.7	7833.29	4.30875	1.78303	0.83433	0.420488	NoSig
ETH_00013830-t26_1-p1	ETH_00013830-t26_1-p1 | transcript=ETH_00013830-t26_1 | gene=ETH_00013830 | organism=Eimeria_tenella_strain_Houghton | gene_product=hypothetical protein, conserved | transcript_product=hypothetical protein, conserved | location=HG675740:116048-116602(+) |	13727	11424.5	16214.5	361.894	361.894	361.894	0.000630297	361.894	0	0	0	13788.7	2395.57	1383.09	17.3735	38.1014	5.25177	0.00140203	Up
ETH_00013835-t26_1-p1	ETH_00013835-t26_1-p1 | transcript=ETH_00013835-t26_1 | gene=ETH_00013835 | organism=Eimeria_tenella_strain_Houghton | gene_product=oxoacyl-ACP reductase, putative | transcript_product=oxoacyl-ACP reductase, putative | location=HG675740:117324-119851(-) |	3.38945e+06	3.59618e+06	3.08907e+06	1.7061e+06	1.68149e+06	1.71836e+06	0.000359401	1.70198e+06	18776.8	10840.8	1.10323	3.35823e+06	254996	147222	7.59316	1.97313	0.980486	0.000899067	NoSig
ETH_00013840-t26_1-p1	ETH_00013840-t26_1-p1 | transcript=ETH_00013840-t26_1 | gene=ETH_00013840 | organism=Eimeria_tenella_strain_Houghton | gene_product=pyruvate kinase, putative | transcript_product=pyruvate kinase, putative | location=HG675740:121280-125049(-) | protein_leng	167278	160771	163610	32346.3	29299	15243.6	1.59018e-05	25629.7	9122.7	5266.99	35.5943	163886	3262.1	1883.37	1.99046	6.3944	2.67681	0.000113785	Up
ETH_00013885-t26_1-p1	ETH_00013885-t26_1-p1 | transcript=ETH_00013885-t26_1 | gene=ETH_00013885 | organism=Eimeria_tenella_strain_Houghton | gene_product=thioredoxin, putative | transcript_product=thioredoxin, putative | location=HG675740:175143-179390(-) | protein_length=353 |	3.55127e+06	3.4418e+06	3.69899e+06	2.72461e+06	1.88472e+06	2.06133e+06	0.00731501	2.22355e+06	442825	255665	19.9152	3.56402e+06	129070	74518.9	3.62149	1.60285	0.680637	0.0111877	NoSig
ETH_00013895-t26_1-p1	ETH_00013895-t26_1-p1 | transcript=ETH_00013895-t26_1 | gene=ETH_00013895 | organism=Eimeria_tenella_strain_Houghton | gene_product=Os11g0557700 protein, related | transcript_product=Os11g0557700 protein, related | location=HG678155:376-3043(-) | protein_l	965772	989804	1.00053e+06	366380	296667	325037	8.53243e-06	329361	35056.9	20240.1	10.6439	985367	17796.6	10274.8	1.80608	2.99175	1.58099	8.60532e-05	NoSig
ETH_00013920-t26_1-p1	ETH_00013920-t26_1-p1 | transcript=ETH_00013920-t26_1 | gene=ETH_00013920 | organism=Eimeria_tenella_strain_Houghton | gene_product=hypothetical protein, conserved | transcript_product=hypothetical protein, conserved | location=HG675738:17289-20757(-) | pr	327154	332921	478894	49658.9	34630.8	361.894	0.00245442	28217.2	25266.6	14587.7	89.5432	379656	85991	49647	22.6497	13.4548	3.75005	0.00428001	Up
ETH_00013940-t26_1-p1	ETH_00013940-t26_1-p1 | transcript=ETH_00013940-t26_1 | gene=ETH_00013940 | organism=Eimeria_tenella_strain_Houghton | gene_product=vacuolar sorting protein 35, putative | transcript_product=vacuolar sorting protein 35, putative | location=HG675738:38945-4	3.44995e+06	3.70452e+06	3.33204e+06	3.38809e+06	3.77169e+06	3.84114e+06	0.391575	3.66697e+06	244005	140877	6.65414	3.4955e+06	190370	109910	5.44614	0.953239	-0.0690897	0.425021	NoSig
ETH_00013950-t26_1-p1	ETH_00013950-t26_1-p1 | transcript=ETH_00013950-t26_1 | gene=ETH_00013950 | organism=Eimeria_tenella_strain_Houghton | gene_product=structure specific recognition protein I, putative | transcript_product=structure specific recognition protein I, putative |	154810	148453	152621	14260.4	27432.4	34938.1	3.69674e-05	25543.7	10467.5	6043.4	40.9788	151961	3229.6	1864.61	2.12528	5.94908	2.57267	0.000184952	Up
ETH_00014050-t26_1-p1	ETH_00014050-t26_1-p1 | transcript=ETH_00014050-t26_1 | gene=ETH_00014050 | organism=Eimeria_tenella_strain_Houghton | gene_product=hypothetical protein, conserved | transcript_product=hypothetical protein, conserved | location=HG675738:172079-172981(+) |	361.894	361.894	361.894	74959.4	54655.8	46747.3	0.00224727	58787.5	14552.8	8402.05	24.7549	361.894	0	0	0	0.00615597	-7.3438	0.00397923	Down
ETH_00014075-t26_1-p1	ETH_00014075-t26_1-p1 | transcript=ETH_00014075-t26_1 | gene=ETH_00014075 | organism=Eimeria_tenella_strain_Houghton | gene_product=Dihydrofolate/folylpolyglutamate synthase | transcript_product=Dihydrofolate/folylpolyglutamate synthase | location=HG678143	145379	128984	123929	38825.3	15844	9392.72	0.000540935	21354	15470.6	8931.95	72.4482	132764	11213.8	6474.28	8.44642	6.21727	2.63628	0.0012498	Up
ETH_00014120-t26_1-p1	ETH_00014120-t26_1-p1 | transcript=ETH_00014120-t26_1 | gene=ETH_00014120 | organism=Eimeria_tenella_strain_Houghton | gene_product=hypothetical protein | transcript_product=hypothetical protein | location=HG678112:29-5586(-) | protein_length=816 | sequenc	313302	341000	282158	67781.8	34350.7	361.894	0.000423193	34164.8	33710.3	19462.7	98.6698	312153	29437.7	16995.9	9.43053	9.1367	3.19167	0.00102122	Up
ETH_00014130-t26_1-p1	ETH_00014130-t26_1-p1 | transcript=ETH_00014130-t26_1 | gene=ETH_00014130 | organism=Eimeria_tenella_strain_Houghton | gene_product=hypothetical protein, conserved | transcript_product=hypothetical protein, conserved | location=HG678105:41-847(+) | protein	41197	52744.4	53110.9	361.894	361.894	361.894	0.000240204	361.894	0	0	0	49017.5	6775.19	3911.66	13.822	135.447	7.08158	0.000671167	Up
ETH_00014135-t26_1-p1	ETH_00014135-t26_1-p1 | transcript=ETH_00014135-t26_1 | gene=ETH_00014135 | organism=Eimeria_tenella_strain_Houghton | gene_product=hypothetical protein | transcript_product=hypothetical protein | location=HG678105:2165-4835(+) | protein_length=777 | seque	665386	660907	611122	150179	62224.6	319953	0.00380175	177452	131011	75639.2	73.8288	645805	30119.9	17389.7	4.66393	3.63932	1.86367	0.00628538	Up
ETH_00014140-t26_1-p1	ETH_00014140-t26_1-p1 | transcript=ETH_00014140-t26_1 | gene=ETH_00014140 | organism=Eimeria_tenella_strain_Houghton | gene_product=orotate phosphoribosyltransferase, putative | transcript_product=orotate phosphoribosyltransferase, putative | location=HG67	369076	328759	365681	181180	200067	202821	0.000394838	194689	11780.2	6801.28	6.05075	354505	22361.7	12910.5	6.30786	1.82088	0.864634	0.00097144	NoSig
ETH_00014165-t26_1-p1	ETH_00014165-t26_1-p1 | transcript=ETH_00014165-t26_1 | gene=ETH_00014165 | organism=Eimeria_tenella_strain_Houghton | gene_product=DNA polymerase alpha subunit, putative | transcript_product=DNA polymerase alpha subunit, putative | location=HG675722:6941-	69729.3	78235.7	64999.4	77845.3	57347.1	73747.4	0.864288	69646.6	10847	6262.5	15.5743	70988.1	6707.36	3872.49	9.44856	1.01926	0.0275252	0.876766	NoSig
ETH_00014210-t26_1-p1	ETH_00014210-t26_1-p1 | transcript=ETH_00014210-t26_1 | gene=ETH_00014210 | organism=Eimeria_tenella_strain_Houghton | gene_product=RNA recognition motif domain-containing protein, putative | transcript_product=RNA recognition motif domain-containing prote	400658	421655	387471	57174.4	49195.5	55016.9	4.38886e-06	53795.6	4127.25	2382.87	7.6721	403261	17239.8	9953.43	4.27511	7.49618	2.90616	6.59433e-05	Up
ETH_00014215-t26_1-p1	ETH_00014215-t26_1-p1 | transcript=ETH_00014215-t26_1 | gene=ETH_00014215 | organism=Eimeria_tenella_strain_Houghton | gene_product=surp module domain-containing protein, putative | transcript_product=surp module domain-containing protein, putative | locat	314686	308799	376357	57268.8	121384	226986	0.0214174	135213	85699.4	49478.6	63.3812	333280	37421.2	21605.1	11.2281	2.46486	1.30151	0.0291712	NoSig
ETH_00014220-t26_1-p1	ETH_00014220-t26_1-p1 | transcript=ETH_00014220-t26_1 | gene=ETH_00014220 | organism=Eimeria_tenella_strain_Houghton | gene_product=acylamino-acid-releasing enzyme, putative | transcript_product=acylamino-acid-releasing enzyme, putative | location=HG675722	400978	385962	391729	148582	45766.1	77612.2	0.000597155	90653.3	52633.8	30388.2	58.0605	392890	7574.53	4373.16	1.9279	4.33398	2.11569	0.00134967	Up
ETH_00014235-t26_1-p1	ETH_00014235-t26_1-p1 | transcript=ETH_00014235-t26_1 | gene=ETH_00014235 | organism=Eimeria_tenella_strain_Houghton | gene_product=58 kDa phosphoprotein, putative | transcript_product=58 kDa phosphoprotein, putative | location=HG675722:98128-100371(-) | p	9.16281e+06	9.04166e+06	9.00381e+06	3.7683e+06	3.36729e+06	3.62075e+06	1.69467e-06	3.58544e+06	202820	117098	5.65676	9.06943e+06	83055.8	47952.3	0.915777	2.52951	1.33886	4.44898e-05	NoSig
ETH_00014270-t26_1-p1	ETH_00014270-t26_1-p1 | transcript=ETH_00014270-t26_1 | gene=ETH_00014270 | organism=Eimeria_tenella_strain_Houghton | gene_product=DnaJ domain-containing protein, putative | transcript_product=DnaJ domain-containing protein, putative | location=HG675722:1	36208	37585.4	31737.1	361.894	361.894	361.894	3.89844e-05	361.894	0	0	0	35176.8	3057.47	1765.23	8.69173	97.2019	6.60291	0.000190069	Up
ETH_00014275-t26_1-p1	ETH_00014275-t26_1-p1 | transcript=ETH_00014275-t26_1 | gene=ETH_00014275 | organism=Eimeria_tenella_strain_Houghton | gene_product=Cytosolic non-specific dipeptidase, related | transcript_product=Cytosolic non-specific dipeptidase, related | location=HG67	33781.4	38783.7	38544.8	361.894	6085.78	361.894	0.000157197	2269.85	3304.69	1907.96	145.59	37036.6	2821.63	1629.07	7.61848	16.3167	4.02828	0.00049437	Up
ETH_00014280-t26_1-p1	ETH_00014280-t26_1-p1 | transcript=ETH_00014280-t26_1 | gene=ETH_00014280 | organism=Eimeria_tenella_strain_Houghton | gene_product=hypothetical protein | transcript_product=hypothetical protein | location=HG675722:151654-156876(-) | protein_length=1488 |	215170	108682	204995	16906.9	361.894	361.894	0.00771954	5876.91	9552.29	5515.02	162.539	176282	58764.3	33927.6	33.3353	29.9958	4.90669	0.011739	Up
ETH_00014310-t26_1-p1	ETH_00014310-t26_1-p1 | transcript=ETH_00014310-t26_1 | gene=ETH_00014310 | organism=Eimeria_tenella_strain_Houghton | gene_product=adenosine monophosphate deaminase, putative | transcript_product=adenosine monophosphate deaminase, putative | location=HG67	21165.3	5331.63	8469.75	361.894	361.894	361.894	0.0799705	361.894	0	0	0	11655.6	8383.83	4840.41	71.9298	32.2071	5.00931	0.0982765	NoSig
ETH_00014315-t26_1-p1	ETH_00014315-t26_1-p1 | transcript=ETH_00014315-t26_1 | gene=ETH_00014315 | organism=Eimeria_tenella_strain_Houghton | gene_product=ribosome recycling factor domain-containing protein, putative | transcript_product=ribosome recycling factor domain-containi	96134.5	96920.3	68214	55791.5	70199.6	61205.7	0.0752161	62398.9	7277.77	4201.82	11.6633	87089.6	16351.5	9440.53	18.7755	1.39569	0.480979	0.0928637	NoSig
ETH_00014320-t26_1-p1	ETH_00014320-t26_1-p1 | transcript=ETH_00014320-t26_1 | gene=ETH_00014320 | organism=Eimeria_tenella_strain_Houghton | gene_product=hypothetical protein, conserved | transcript_product=hypothetical protein, conserved | location=HG675722:202592-203189(+) |	45140.9	51728.2	49771.5	361.894	361.894	361.894	1.55869e-05	361.894	0	0	0	48880.2	3382.89	1953.11	6.92078	135.068	7.07754	0.000113704	Up
ETH_00014340-t26_1-p1	ETH_00014340-t26_1-p1 | transcript=ETH_00014340-t26_1 | gene=ETH_00014340 | organism=Eimeria_tenella_strain_Houghton | gene_product=hypothetical protein | transcript_product=hypothetical protein | location=HG678007:2597-6193(-) | protein_length=362 | seque	290051	219879	271328	150563	52723.9	54893.8	0.010567	86060.2	55871.6	32257.5	64.9215	260420	36335.6	20978.4	13.9527	3.02602	1.59742	0.0154875	Up
ETH_00014345-t26_1-p1	ETH_00014345-t26_1-p1 | transcript=ETH_00014345-t26_1 | gene=ETH_00014345 | organism=Eimeria_tenella_strain_Houghton | gene_product=hypothetical protein | transcript_product=hypothetical protein | location=HG678004:806-3775(+) | protein_length=265 | sequen	752010	955369	920558	430225	317523	530971	0.0069305	426240	106780	61649.5	25.0516	875979	108762	62794	12.4161	2.05513	1.03923	0.0106551	NoSig
ETH_00014360-t26_1-p1	ETH_00014360-t26_1-p1 | transcript=ETH_00014360-t26_1 | gene=ETH_00014360 | organism=Eimeria_tenella_strain_Houghton | gene_product=glycerol-3-phosphate acyltransferase, putative | transcript_product=glycerol-3-phosphate acyltransferase, putative | locatio	1.52757e+06	1.48315e+06	1.34587e+06	163976	31815.1	204763	6.34157e-05	133518	90407.5	52196.8	67.7118	1.45219e+06	94720.3	54686.8	6.52256	10.8764	3.44313	0.000261207	Up
ETH_00014375-t26_1-p1	ETH_00014375-t26_1-p1 | transcript=ETH_00014375-t26_1 | gene=ETH_00014375 | organism=Eimeria_tenella_strain_Houghton | gene_product=NMD3 protein, putative | transcript_product=NMD3 protein, putative | location=HG675701:52080-54980(-) | protein_length=698 |	91419.1	108424	66720.7	361.894	361.894	361.894	0.00186344	361.894	0	0	0	88854.8	20969.8	12106.9	23.6001	245.527	7.93974	0.00336236	Up
ETH_00014380-t26_1-p1	ETH_00014380-t26_1-p1 | transcript=ETH_00014380-t26_1 | gene=ETH_00014380 | organism=Eimeria_tenella_strain_Houghton | gene_product=dynactin subunit 4, putative | transcript_product=dynactin subunit 4, putative | location=HG675701:90776-93634(-) | protein_	78502.4	77547	78325.3	7007.22	3354.68	361.894	2.76034e-06	3574.6	3328.12	1921.49	93.1046	78124.9	508.224	293.423	0.650528	21.8556	4.44993	5.77232e-05	Up
ETH_00014395-t26_1-p1	ETH_00014395-t26_1-p1 | transcript=ETH_00014395-t26_1 | gene=ETH_00014395 | organism=Eimeria_tenella_strain_Houghton | gene_product=hypothetical protein | transcript_product=hypothetical protein | location=HG675701:119211-126765(-) | protein_length=801 | s	186625	227700	192228	263474	392427	252682	0.0973291	302861	77753.8	44891.1	25.6731	202185	22274.2	12860	11.0168	0.667582	-0.582983	0.118183	NoSig
ETH_00014405-t26_1-p1	ETH_00014405-t26_1-p1 | transcript=ETH_00014405-t26_1 | gene=ETH_00014405 | organism=Eimeria_tenella_strain_Houghton | gene_product=hypothetical protein | transcript_product=hypothetical protein | location=HG675701:130141-131084(-) | protein_length=206 | s	290193	284694	301548	361.894	361.894	361.894	5.00954e-07	361.894	0	0	0	292145	8594.92	4962.28	2.942	807.267	9.6569	2.86928e-05	Up
ETH_00014410-t26_1-p1	ETH_00014410-t26_1-p1 | transcript=ETH_00014410-t26_1 | gene=ETH_00014410 | organism=Eimeria_tenella_strain_Houghton | gene_product=arginyl-tRNA synthetase, putative | transcript_product=arginyl-tRNA synthetase, putative | location=HG675701:133782-141398(-	1.83023e+06	2.31815e+06	2.24152e+06	1.15912e+06	360181	773691	0.00777037	764330	399551	230681	52.2747	2.12996e+06	262393	151493	12.3191	2.78671	1.47856	0.0117938	NoSig
ETH_00014420-t26_1-p1	ETH_00014420-t26_1-p1 | transcript=ETH_00014420-t26_1 | gene=ETH_00014420 | organism=Eimeria_tenella_strain_Houghton | gene_product=NAD-specific glutamate dehydrogenase, putative | transcript_product=NAD-specific glutamate dehydrogenase, putative | locatio	230675	149016	178857	47895.3	8583.52	87485.8	0.0138086	47988.2	39451.2	22777.2	82.2102	186182	41319.6	23855.9	22.1931	3.87975	1.95596	0.0196596	Up
ETH_00014435-t26_1-p1	ETH_00014435-t26_1-p1 | transcript=ETH_00014435-t26_1 | gene=ETH_00014435 | organism=Eimeria_tenella_strain_Houghton | gene_product=sulfate adenylyltransferas-adenylylsulfate kinase, putative | transcript_product=sulfate adenylyltransferas-adenylylsulfate	1.7425e+07	1.82438e+07	1.80475e+07	7.74302e+06	7.16936e+06	7.37442e+06	3.93205e-06	7.42893e+06	290688	167829	3.91292	1.79054e+07	427524	246831	2.38768	2.41023	1.26917	6.4143e-05	NoSig
ETH_00014440-t26_1-p1	ETH_00014440-t26_1-p1 | transcript=ETH_00014440-t26_1 | gene=ETH_00014440 | organism=Eimeria_tenella_strain_Houghton | gene_product=hypothetical protein, conserved | transcript_product=hypothetical protein, conserved | location=HG675701:166992-169586(+) |	212920	179276	160640	42375.4	83867.9	58092.3	0.00324686	61445.2	20948.5	12094.6	34.0929	184279	26496.3	15297.7	14.3784	2.99907	1.58452	0.00547793	NoSig
ETH_00014445-t26_1-p1	ETH_00014445-t26_1-p1 | transcript=ETH_00014445-t26_1 | gene=ETH_00014445 | organism=Eimeria_tenella_strain_Houghton | gene_product=hypothetical protein, conserved | transcript_product=hypothetical protein, conserved | location=HG675701:171267-173067(+) |	91013.3	98704.9	135100	42610.2	38882.4	43703.5	0.00824266	41732	2527.64	1459.33	6.05683	108273	23549.2	13596.1	21.7499	2.59448	1.37544	0.0124238	NoSig
ETH_00014475-t26_1-p1	ETH_00014475-t26_1-p1 | transcript=ETH_00014475-t26_1 | gene=ETH_00014475 | organism=Eimeria_tenella_strain_Houghton | gene_product=hypothetical protein, conserved | transcript_product=hypothetical protein, conserved | location=HG675701:190058-191433(-) |	484878	546548	538565	77776.6	49534.6	158856	0.000356329	95388.9	56748.7	32763.9	59.492	523330	33539.1	19363.8	6.40879	5.48628	2.45583	0.000895774	Up
ETH_00014485-t26_1-p1	ETH_00014485-t26_1-p1 | transcript=ETH_00014485-t26_1 | gene=ETH_00014485 | organism=Eimeria_tenella_strain_Houghton | gene_product=hypothetical protein, conserved | transcript_product=hypothetical protein, conserved | location=HG675701:201690-208240(-) |	492015	492141	434670	193591	114733	108954	0.000559014	139093	47285.4	27300.2	33.9956	472942	33144.5	19136	7.00815	3.4002	1.76562	0.00128166	Up
ETH_00014525-t26_1-p1	ETH_00014525-t26_1-p1 | transcript=ETH_00014525-t26_1 | gene=ETH_00014525 | organism=Eimeria_tenella_strain_Houghton | gene_product=hypothetical protein, conserved | transcript_product=hypothetical protein, conserved | location=HG675664:7915-8835(+) | prot	3839.42	2992.29	2262.1	361.894	361.894	361.894	0.00424041	361.894	0	0	0	3031.27	789.382	455.75	26.0413	8.37612	3.06628	0.00685409	Up
ETH_00014535-t26_1-p1	ETH_00014535-t26_1-p1 | transcript=ETH_00014535-t26_1 | gene=ETH_00014535 | organism=Eimeria_tenella_strain_Houghton | gene_product=endonuclease/exonuclease/phosphatase domain-containing protein, putative | transcript_product=endonuclease/exonuclease/phosp	734980	710493	807476	130210	92821.3	97451	3.33703e-05	106827	20381.7	11767.4	19.0791	750983	50433.2	29117.6	6.71562	7.02988	2.8135	0.000173966	Up
ETH_00014585-t26_1-p1	ETH_00014585-t26_1-p1 | transcript=ETH_00014585-t26_1 | gene=ETH_00014585 | organism=Eimeria_tenella_strain_Houghton | gene_product=hypothetical protein, conserved | transcript_product=hypothetical protein, conserved | location=HG677158:2300-5608(-) | prot	338042	350815	357269	33746.3	59120.1	112775	0.000306427	68547	40348.7	23295.3	58.8628	348708	9785.06	5649.41	2.80609	5.08714	2.34686	0.00080534	Up
ETH_00014595-t26_1-p1	ETH_00014595-t26_1-p1 | transcript=ETH_00014595-t26_1 | gene=ETH_00014595 | organism=Eimeria_tenella_strain_Houghton | gene_product=hypothetical protein, conserved | transcript_product=hypothetical protein, conserved | location=HG675612:4381-7334(+) | prot	305292	369913	348913	94333.4	82112.6	84075.7	0.000195078	86840.6	6562.79	3789.03	7.55729	341372	32963.8	19031.7	9.65626	3.93103	1.97491	0.000574333	Up
ETH_00014620-t26_1-p1	ETH_00014620-t26_1-p1 | transcript=ETH_00014620-t26_1 | gene=ETH_00014620 | organism=Eimeria_tenella_strain_Houghton | gene_product=formin binding protein, putative | transcript_product=formin binding protein, putative | location=HG675595:10203-15181(+) |	159974	157813	153527	30599.9	14490.6	26539.4	1.3731e-05	23876.6	8378.25	4837.19	35.0898	157105	3281.36	1894.5	2.08865	6.57986	2.71806	0.000108333	Up
ETH_00014630-t26_1-p1	ETH_00014630-t26_1-p1 | transcript=ETH_00014630-t26_1 | gene=ETH_00014630 | organism=Eimeria_tenella_strain_Houghton | gene_product=hypothetical protein, conserved | transcript_product=hypothetical protein, conserved | location=HG675595:21900-26779(+) | pr	51750.5	47879.8	39709.2	22610.9	361.894	23192.4	0.0201742	15388.4	13016.6	7515.13	84.587	46446.5	6147.24	3549.11	13.2351	3.01828	1.59373	0.0277148	Up
ETH_00014640-t26_1-p1	ETH_00014640-t26_1-p1 | transcript=ETH_00014640-t26_1 | gene=ETH_00014640 | organism=Eimeria_tenella_strain_Houghton | gene_product=proliferating cell nuclear antigen, putative | transcript_product=proliferating cell nuclear antigen, putative | location=HG	260006	288090	327499	73659.6	49997.2	41180.6	0.000410129	54945.8	16795.5	9696.86	30.5673	291865	33904.3	19574.6	11.6164	5.31187	2.40922	0.000999794	Up
ETH_00014645-t26_1-p1	ETH_00014645-t26_1-p1 | transcript=ETH_00014645-t26_1 | gene=ETH_00014645 | organism=Eimeria_tenella_strain_Houghton | gene_product=Proliferating cell nuclear antigen, related | transcript_product=Proliferating cell nuclear antigen, related | location=HG67	316008	269801	330919	133099	172790	145676	0.0020681	150522	20284.5	11711.3	13.4762	305576	31866.6	18398.2	10.4284	2.03011	1.02156	0.00368983	NoSig
ETH_00014655-t26_1-p1	ETH_00014655-t26_1-p1 | transcript=ETH_00014655-t26_1 | gene=ETH_00014655 | organism=Eimeria_tenella_strain_Houghton | gene_product=translin, putative | transcript_product=translin, putative | location=HG675595:42879-44637(-) | protein_length=240 | sequenc	2.30146e+06	2.48631e+06	2.49436e+06	683401	673282	764913	1.56859e-05	707199	50237.6	29004.7	7.10375	2.42738e+06	109119	63000.1	4.49536	3.43238	1.77921	0.000113704	Up
ETH_00014670-t26_1-p1	ETH_00014670-t26_1-p1 | transcript=ETH_00014670-t26_1 | gene=ETH_00014670 | organism=Eimeria_tenella_strain_Houghton | gene_product=Single-stranded DNA-binding protein, related | transcript_product=Single-stranded DNA-binding protein, related | location=HG	271632	195787	278362	361.894	29822.1	24785.7	0.00119083	18323.2	15757.5	9097.59	85.9973	248594	45855.6	26474.7	18.446	13.5671	3.76204	0.00233188	Up
ETH_00014690-t26_1-p1	ETH_00014690-t26_1-p1 | transcript=ETH_00014690-t26_1 | gene=ETH_00014690 | organism=Eimeria_tenella_strain_Houghton | gene_product=Genomic scaffold old, msy_sf_16, related | transcript_product=Genomic scaffold old, msy_sf_16, related | location=HG675595:7	146018	133074	81836.3	18051	361.894	9576.49	0.00539784	9329.8	8847.14	5107.9	94.8267	120310	33941.6	19596.2	28.2119	12.8952	3.68876	0.00850062	Up
ETH_00014715-t26_1-p1	ETH_00014715-t26_1-p1 | transcript=ETH_00014715-t26_1 | gene=ETH_00014715 | organism=Eimeria_tenella_strain_Houghton | gene_product=thiF family domain-containing protein, putative | transcript_product=thiF family domain-containing protein, putative | locat	173684	192397	217609	49959.6	361.894	183791	0.106993	78037.4	94883.1	54780.8	121.587	194563	22042.4	12726.2	11.3292	2.49321	1.318	0.128704	NoSig
ETH_00014730-t26_1-p1	ETH_00014730-t26_1-p1 | transcript=ETH_00014730-t26_1 | gene=ETH_00014730 | organism=Eimeria_tenella_strain_Houghton | gene_product=double-strand break repair protein, putative | transcript_product=double-strand break repair protein, putative | location=HG	50785.2	42723	40124.7	285110	464548	426204	0.00313847	391954	94494.8	54556.6	24.1086	44544.3	5558.73	3209.33	12.4791	0.113647	-3.13737	0.00531382	Down
ETH_00014760-t26_1-p1	ETH_00014760-t26_1-p1 | transcript=ETH_00014760-t26_1 | gene=ETH_00014760 | organism=Eimeria_tenella_strain_Houghton | gene_product=hypothetical protein, conserved | transcript_product=hypothetical protein, conserved | location=HG675595:142994-144428(-) |	12301.9	13688.3	15017.6	4313.99	361.894	361.894	0.00144258	1679.26	2281.74	1317.36	135.878	13669.2	1357.92	783.997	9.93414	8.14005	3.02504	0.00270879	Up
ETH_00014875-t26_1-p1	ETH_00014875-t26_1-p1 | transcript=ETH_00014875-t26_1 | gene=ETH_00014875 | organism=Eimeria_tenella_strain_Houghton | gene_product=zinc finger (C3HC4 type) / FHA domain-containing protein, putative | transcript_product=zinc finger (C3HC4 type) / FHA domai	87976.3	84451.9	79898.4	30482.5	361.894	361.894	0.00202465	10402.1	17390.1	10040.2	167.179	84108.9	4049.86	2338.19	4.81502	8.08576	3.01538	0.00363402	Up
ETH_00014880-t26_1-p1	ETH_00014880-t26_1-p1 | transcript=ETH_00014880-t26_1 | gene=ETH_00014880 | organism=Eimeria_tenella_strain_Houghton | gene_product=hypothetical protein, conserved | transcript_product=hypothetical protein, conserved | location=HG675595:291014-294141(-) |	34253.6	36383.4	41204.8	12331.6	361.894	6895.74	0.0015767	6529.73	5993.22	3460.19	91.7836	37280.6	3561.42	2056.19	9.55301	5.70936	2.51333	0.00292677	Up
ETH_00014890-t26_1-p1	ETH_00014890-t26_1-p1 | transcript=ETH_00014890-t26_1 | gene=ETH_00014890 | organism=Eimeria_tenella_strain_Houghton | gene_product=hypothetical protein, conserved | transcript_product=hypothetical protein, conserved | location=HG676977:125-2162(-) | prote	129542	142242	137984	361.894	51307.6	42497.3	0.00287202	31388.9	27228.9	15720.6	86.7468	136590	6463.95	3731.96	4.73239	4.35152	2.12152	0.00491847	Up
ETH_00014900-t26_1-p1	ETH_00014900-t26_1-p1 | transcript=ETH_00014900-t26_1 | gene=ETH_00014900 | organism=Eimeria_tenella_strain_Houghton | gene_product=ELAC2, putative | transcript_product=ELAC2, putative | location=HG676977:6469-8989(+) | protein_length=320 | sequence_SO=sup	40838.6	44946	40306.6	318023	343228	342940	4.20661e-06	334730	14469.4	8353.91	4.3227	42030.4	2538.98	1465.88	6.04082	0.125565	-2.9935	6.55465e-05	Down
ETH_00014910-t26_1-p1	ETH_00014910-t26_1-p1 | transcript=ETH_00014910-t26_1 | gene=ETH_00014910 | organism=Eimeria_tenella_strain_Houghton | gene_product=TCP-1/cpn60 family chaperonin, putative | transcript_product=TCP-1/cpn60 family chaperonin, putative | location=HG675589:213	5.71612e+06	5.51537e+06	5.57835e+06	2.81984e+06	2.54479e+06	2.58454e+06	9.25687e-06	2.64972e+06	148660	85828.9	5.6104	5.60328e+06	102673	59278.2	1.83237	2.11467	1.08043	8.81062e-05	NoSig
ETH_00014915-t26_1-p1	ETH_00014915-t26_1-p1 | transcript=ETH_00014915-t26_1 | gene=ETH_00014915 | organism=Eimeria_tenella_strain_Houghton | gene_product=Thioredoxin reductase 1, related | transcript_product=Thioredoxin reductase 1, related | location=HG675445:2085-3837(-) | pr	1.29911e+06	1.33056e+06	1.47884e+06	463722	508837	534097	0.000125614	502219	35651.3	20583.3	7.09876	1.3695e+06	95987.8	55418.6	7.00894	2.72691	1.44727	0.000423887	NoSig
ETH_00014930-t26_1-p1	ETH_00014930-t26_1-p1 | transcript=ETH_00014930-t26_1 | gene=ETH_00014930 | organism=Eimeria_tenella_strain_Houghton | gene_product=hypothetical protein | transcript_product=hypothetical protein | location=HG676571:84-9182(-) | protein_length=439 | sequenc	27035.3	28072.4	42681.6	7841.22	1.40989e+06	361.894	0.400837	472698	811641	468601	171.704	32596.5	8749.4	5051.47	26.8416	0.0689584	-3.85813	0.434286	NoSig
ETH_00014940-t26_1-p1	ETH_00014940-t26_1-p1 | transcript=ETH_00014940-t26_1 | gene=ETH_00014940 | organism=Eimeria_tenella_strain_Houghton | gene_product=hypothetical protein, conserved | transcript_product=hypothetical protein, conserved | location=HG673807:9437-10607(+) | pro	244360	211759	210404	361.894	220414	93399.9	0.143821	104725	110462	63775.4	105.478	222174	19225.3	11099.7	8.65326	2.1215	1.08508	0.16843	NoSig
ETH_00014950-t26_1-p1	ETH_00014950-t26_1-p1 | transcript=ETH_00014950-t26_1 | gene=ETH_00014950 | organism=Eimeria_tenella_strain_Houghton | gene_product=3-methyl-2-oxobutanoate dehydrogenase (lipoamide) kinase, putative | transcript_product=3-methyl-2-oxobutanoate dehydrogenas	299851	296396	267020	361.894	361.894	165186	0.0141812	55303.4	95161.5	54941.5	172.072	287756	18040.8	10415.9	6.2695	5.20321	2.3794	0.0200943	Up
ETH_00014970-t26_1-p1	ETH_00014970-t26_1-p1 | transcript=ETH_00014970-t26_1 | gene=ETH_00014970 | organism=Eimeria_tenella_strain_Houghton | gene_product=zinc finger (C3HC4 RING finger) protein, putative | transcript_product=zinc finger (C3HC4 RING finger) protein, putative | l	4901.1	5340.08	5572.2	361.894	361.894	361.894	1.53226e-05	361.894	0	0	0	5271.12	340.823	196.774	6.46585	14.5654	3.86447	0.000113178	Up
ETH_00014990-t26_1-p1	ETH_00014990-t26_1-p1 | transcript=ETH_00014990-t26_1 | gene=ETH_00014990 | organism=Eimeria_tenella_strain_Houghton | gene_product=40S ribosomal protein S12, putative | transcript_product=40S ribosomal protein S12, putative | location=HG673807:41870-42760	4.70412e+06	5.01346e+06	4.91987e+06	900732	1.11957e+06	1.03671e+06	4.17078e-06	1.01901e+06	110488	63790.4	10.8428	4.87915e+06	158639	91590.3	3.25137	4.78815	2.25947	6.55465e-05	Up
ETH_00014995-t26_1-p1	ETH_00014995-t26_1-p1 | transcript=ETH_00014995-t26_1 | gene=ETH_00014995 | organism=Eimeria_tenella_strain_Houghton | gene_product=translation initiation factor 2 beta, putative | transcript_product=translation initiation factor 2 beta, putative | locatio	1.33723e+06	1.67473e+06	1.60874e+06	3.26813e+06	5.70963e+06	5.47832e+06	0.0139576	4.81869e+06	1.3478e+06	778153	27.9703	1.54023e+06	178876	103274	11.6136	0.319637	-1.6455	0.019848	Down
ETH_00015005-t26_1-p1	ETH_00015005-t26_1-p1 | transcript=ETH_00015005-t26_1 | gene=ETH_00015005 | organism=Eimeria_tenella_strain_Houghton | gene_product=hypothetical protein, conserved | transcript_product=hypothetical protein, conserved | location=HG676439:102-1195(+) | prote	50667.2	59511.6	48730.1	28243.9	361.894	361.894	0.0117916	9655.9	16097.7	9294	166.714	52969.6	5747.69	3318.43	10.8509	5.48573	2.45568	0.0170625	Up
ETH_00015025-t26_1-p1	ETH_00015025-t26_1-p1 | transcript=ETH_00015025-t26_1 | gene=ETH_00015025 | organism=Eimeria_tenella_strain_Houghton | gene_product=diacylglycerol kinase, putative | transcript_product=diacylglycerol kinase, putative | location=HG676013:687-2709(-) | prote	40328.9	61066.3	63842.3	241856	249580	308996	0.000707162	266811	36737.4	21210.4	13.7691	55079.2	12849.3	7418.54	23.3288	0.206435	-2.27624	0.00154284	Down
ETH_00015040-t26_1-p1	ETH_00015040-t26_1-p1 | transcript=ETH_00015040-t26_1 | gene=ETH_00015040 | organism=Eimeria_tenella_strain_Houghton | gene_product=ATP-dependent RNA helicase DOB1, related | transcript_product=ATP-dependent RNA helicase DOB1, related | location=HG673828:1	38016.1	41754.7	40121.9	88461.4	77249.2	113135	0.0076354	92948.4	18358.6	10599.3	19.7514	39964.2	1874.27	1082.11	4.68988	0.429961	-1.21772	0.0116184	NoSig
ETH_00015050-t26_1-p1	ETH_00015050-t26_1-p1 | transcript=ETH_00015050-t26_1 | gene=ETH_00015050 | organism=Eimeria_tenella_strain_Houghton | gene_product=cullin 3, putative | transcript_product=cullin 3, putative | location=HG676490:8225-16091(-) | protein_length=607 | sequence	90878.1	104131	97852.4	1836.02	361.894	361.894	1.50136e-05	853.27	851.088	491.376	99.7443	97620.4	6629.33	3827.44	6.79092	114.407	6.83804	0.000113178	Up
ETH_00015055-t26_1-p1	ETH_00015055-t26_1-p1 | transcript=ETH_00015055-t26_1 | gene=ETH_00015055 | organism=Eimeria_tenella_strain_Houghton | gene_product=XPG N-terminal domain containing protein, putative | transcript_product=XPG N-terminal domain containing protein, putative |	113601	127313	114199	58207.9	53387.8	93617.8	0.0205609	68404.5	21967.9	12683.2	32.1147	118371	7749.65	4474.26	6.54692	1.73045	0.79115	0.0282299	NoSig
ETH_00015095-t26_1-p1	ETH_00015095-t26_1-p1 | transcript=ETH_00015095-t26_1 | gene=ETH_00015095 | organism=Eimeria_tenella_strain_Houghton | gene_product=alanine dehydrogenase, putative | transcript_product=alanine dehydrogenase, putative | location=HG676467:1878-3558(-) | prot	3.41386e+07	3.09619e+07	3.32691e+07	1.90868e+07	2.09366e+07	1.88524e+07	0.000337393	1.96253e+07	1.14168e+06	659150	5.81741	3.27899e+07	1.64168e+06	947823	5.00666	1.6708	0.740538	0.000863378	NoSig
ETH_00015100-t26_1-p1	ETH_00015100-t26_1-p1 | transcript=ETH_00015100-t26_1 | gene=ETH_00015100 | organism=Eimeria_tenella_strain_Houghton | gene_product=methyltransferase domain containing protein, putative | transcript_product=methyltransferase domain containing protein, puta	1.97292e+06	1.88876e+06	2.28091e+06	471509	494392	723234	0.000496199	563045	139198	80366.2	24.7224	2.04753e+06	206445	119191	10.0826	3.63653	1.86256	0.00116104	Up
ETH_00015105-t26_1-p1	ETH_00015105-t26_1-p1 | transcript=ETH_00015105-t26_1 | gene=ETH_00015105 | organism=Eimeria_tenella_strain_Houghton | gene_product=MmgE/PrpD family domain containing protein, putative | transcript_product=MmgE/PrpD family domain containing protein, putati	320108	329196	197694	499996	506083	506816	0.00639164	504298	3743.59	2161.36	0.742335	282333	73440	42400.6	26.0118	0.559853	-0.836881	0.00990891	NoSig
ETH_00015120-t26_1-p1	ETH_00015120-t26_1-p1 | transcript=ETH_00015120-t26_1 | gene=ETH_00015120 | organism=Eimeria_tenella_strain_Houghton | gene_product=O-acetylserine (thiol) lyase, putative | transcript_product=O-acetylserine (thiol) lyase, putative | location=HG673809:4035-	3.33468e+06	3.48779e+06	3.39354e+06	2.11425e+06	1.5684e+06	1.97074e+06	0.000850799	1.88446e+06	282968	163371	15.0158	3.40534e+06	77234.9	44591.6	2.26806	1.80706	0.853643	0.00178765	NoSig
ETH_00015125-t26_1-p1	ETH_00015125-t26_1-p1 | transcript=ETH_00015125-t26_1 | gene=ETH_00015125 | organism=Eimeria_tenella_strain_Houghton | gene_product=nuclear associated protein, putative | transcript_product=nuclear associated protein, putative | location=HG673809:10940-155	113515	103915	98428.1	2621.26	3072.98	6719.87	2.52211e-05	4138.04	2247.31	1297.49	54.3086	105286	7636.1	4408.7	7.25273	25.4435	4.66922	0.000148407	Up
ETH_00015130-t26_1-p1	ETH_00015130-t26_1-p1 | transcript=ETH_00015130-t26_1 | gene=ETH_00015130 | organism=Eimeria_tenella_strain_Houghton | gene_product=Chromosome II, complete genome, related | transcript_product=Chromosome II, complete genome, related | location=HG673809:164	31156.9	42760.8	52477.7	361.894	150486	136346	0.328935	95731.2	82894.3	47859.1	86.5907	42131.8	10674.3	6162.82	25.3356	0.440105	-1.18408	0.363808	NoSig
ETH_00015135-t26_1-p1	ETH_00015135-t26_1-p1 | transcript=ETH_00015135-t26_1 | gene=ETH_00015135 | organism=Eimeria_tenella_strain_Houghton | gene_product=hypothetical protein, conserved | transcript_product=hypothetical protein, conserved | location=HG673809:20819-24556(-) | pr	308845	258446	312845	361.894	361.894	361.894	7.46301e-05	361.894	0	0	0	293379	30318.6	17504.5	10.3343	810.676	9.66298	0.000295184	Up
ETH_00015140-t26_1-p1	ETH_00015140-t26_1-p1 | transcript=ETH_00015140-t26_1 | gene=ETH_00015140 | organism=Eimeria_tenella_strain_Houghton | gene_product=phosphoglycerate kinase | transcript_product=phosphoglycerate kinase | location=HG673809:25484-27744(-) | protein_length=401	4.92587e+07	5.26097e+07	4.92659e+07	2.26599e+07	1.92742e+07	2.01198e+07	3.9439e-05	2.06846e+07	1.76211e+06	1.01736e+06	8.51894	5.03781e+07	1.9326e+06	1.11579e+06	3.8362	2.43553	1.28424	0.000190343	NoSig
ETH_00015145-t26_1-p1	ETH_00015145-t26_1-p1 | transcript=ETH_00015145-t26_1 | gene=ETH_00015145 | organism=Eimeria_tenella_strain_Houghton | gene_product=hypothetical protein, conserved | transcript_product=hypothetical protein, conserved | location=HG673809:28403-31776(+) | pr	7671.95	8506.88	6137.44	361.894	361.894	361.894	0.000520663	361.894	0	0	0	7438.75	1201.81	693.865	16.1561	20.5551	4.36142	0.00120998	Up
ETH_00015150-t26_1-p1	ETH_00015150-t26_1-p1 | transcript=ETH_00015150-t26_1 | gene=ETH_00015150 | organism=Eimeria_tenella_strain_Houghton | gene_product=AROM polypeptide/ shikimate-quinate 5-dehydrogenase, putative | transcript_product=AROM polypeptide/ shikimate-quinate 5-deh	49371.2	53357.1	56965.1	361.894	361.894	361.894	1.75621e-05	361.894	0	0	0	53231.1	3798.49	2193.06	7.13584	147.09	7.20056	0.000119874	Up
ETH_00015170-t26_1-p1	ETH_00015170-t26_1-p1 | transcript=ETH_00015170-t26_1 | gene=ETH_00015170 | organism=Eimeria_tenella_strain_Houghton | gene_product=eukaryotic translation initiation factor 6, putative | transcript_product=eukaryotic translation initiation factor 6, putati	597919	602518	558679	15453.1	157529	189673	0.00109082	120885	92710.5	53526.4	76.6931	586372	24092.9	13910.1	4.10881	4.85066	2.27818	0.00216264	Up
ETH_00015185-t26_1-p1	ETH_00015185-t26_1-p1 | transcript=ETH_00015185-t26_1 | gene=ETH_00015185 | organism=Eimeria_tenella_strain_Houghton | gene_product=hypothetical protein | transcript_product=hypothetical protein | location=HG674009:59-1646(+) | protein_length=294 | sequenc	1.26708e+06	1.27924e+06	1.22202e+06	296579	289709	205723	8.21221e-06	264004	50589.5	29207.9	19.1624	1.25611e+06	30145.9	17404.7	2.39994	4.75792	2.25033	8.60532e-05	Up
ETH_00015190-t26_1-p1	ETH_00015190-t26_1-p1 | transcript=ETH_00015190-t26_1 | gene=ETH_00015190 | organism=Eimeria_tenella_strain_Houghton | gene_product=translation initiation factor eIF-5A, putative | transcript_product=translation initiation factor eIF-5A, putative | locatio	9.44008e+06	9.71658e+06	1.0101e+07	3.59795e+06	3.35415e+06	3.05514e+06	1.31946e-05	3.33575e+06	271873	156966	8.15029	9.75256e+06	331928	191639	3.4035	2.92365	1.54777	0.000106854	NoSig
ETH_00015200-t26_1-p1	ETH_00015200-t26_1-p1 | transcript=ETH_00015200-t26_1 | gene=ETH_00015200 | organism=Eimeria_tenella_strain_Houghton | gene_product=hypothetical protein, conserved | transcript_product=hypothetical protein, conserved | location=HG674009:6195-6911(-) | prot	150888	273028	281850	60229.2	11967.1	27697	0.0105804	33297.7	24613.7	14210.7	73.9201	235255	73197.7	42260.7	31.1141	7.06521	2.82073	0.0154976	Up
ETH_00015205-t26_1-p1	ETH_00015205-t26_1-p1 | transcript=ETH_00015205-t26_1 | gene=ETH_00015205 | organism=Eimeria_tenella_strain_Houghton | gene_product=Cupin 4 family protein, related, related | transcript_product=Cupin 4 family protein, related, related | location=HG674009:8	63372.4	36197.2	29418.4	117209	84535.5	126933	0.0156611	109559	22209.8	12822.8	20.272	42996	17969	10374.4	41.7923	0.392446	-1.34943	0.0220344	NoSig
ETH_00015220-t26_1-p1	ETH_00015220-t26_1-p1 | transcript=ETH_00015220-t26_1 | gene=ETH_00015220 | organism=Eimeria_tenella_strain_Houghton | gene_product=RNA polymerase, putative | transcript_product=RNA polymerase, putative | location=HG674009:20290-21100(+) | protein_length=1	12922.2	28858.1	33600.3	361.894	361.894	361.894	0.0166794	361.894	0	0	0	25126.9	10832.2	6253.98	43.1101	69.4316	6.11752	0.0233024	Up
ETH_00015225-t26_1-p1	ETH_00015225-t26_1-p1 | transcript=ETH_00015225-t26_1 | gene=ETH_00015225 | organism=Eimeria_tenella_strain_Houghton | gene_product=hypothetical protein, conserved | transcript_product=hypothetical protein, conserved | location=HG676035:1533-2755(+) | prot	550924	435063	449683	361.894	35113.2	19760.8	0.000261124	18412	17414.9	10054.5	94.5846	478557	63096.9	36429	13.1848	25.9916	4.69998	0.000712178	Up
ETH_00015230-t26_1-p1	ETH_00015230-t26_1-p1 | transcript=ETH_00015230-t26_1 | gene=ETH_00015230 | organism=Eimeria_tenella_strain_Houghton | gene_product=oxidoreductase, putative | transcript_product=oxidoreductase, putative | location=HG676054:1755-2015(+) | protein_length=86	334869	351863	337941	361.894	361.894	42721.5	2.65689e-05	14481.7	24456.3	14119.9	168.877	341558	9055.86	5228.4	2.65134	23.5854	4.55982	0.000152214	Up
ETH_00015245-t26_1-p1	ETH_00015245-t26_1-p1 | transcript=ETH_00015245-t26_1 | gene=ETH_00015245 | organism=Eimeria_tenella_strain_Houghton | gene_product=trypsin, putative | transcript_product=trypsin, putative | location=HG675259:13990-18808(+) | protein_length=571 | sequence_	66919.8	65641.6	48142.5	17606.7	40747.3	31026.3	0.0280972	29793.4	11619.5	6708.5	39.0001	60234.6	10491.6	6057.3	17.4178	2.02174	1.0156	0.037312	NoSig
ETH_00015250-t26_1-p1	ETH_00015250-t26_1-p1 | transcript=ETH_00015250-t26_1 | gene=ETH_00015250 | organism=Eimeria_tenella_strain_Houghton | gene_product=ubiquitin-conjugating enzyme e2, putative | transcript_product=ubiquitin-conjugating enzyme e2, putative | location=HG675259	8993.13	11018.5	12581.5	361.894	361.894	361.894	0.000538525	361.894	0	0	0	10864.4	1799.15	1038.74	16.5601	30.0209	4.9079	0.00124544	Up
ETH_00015285-t26_1-p1	ETH_00015285-t26_1-p1 | transcript=ETH_00015285-t26_1 | gene=ETH_00015285 | organism=Eimeria_tenella_strain_Houghton | gene_product=histone acetyltransferase GCN5, putative | transcript_product=histone acetyltransferase GCN5, putative | location=HG675259:5	66446.4	72911.8	85962.9	361.894	361.894	1831.94	0.000208895	851.909	848.731	490.015	99.6269	75107	9941.71	5739.85	13.2367	88.1632	6.4621	0.000604176	Up
ETH_00015340-t26_1-p1	ETH_00015340-t26_1-p1 | transcript=ETH_00015340-t26_1 | gene=ETH_00015340 | organism=Eimeria_tenella_strain_Houghton | gene_product=hypothetical protein, conserved | transcript_product=hypothetical protein, conserved | location=HG675259:131847-133473(-) |	57190.1	66492	63380.7	399562	320634	326710	0.000357127	348969	43920.1	25357.3	12.5857	62354.2	4735.11	2733.82	7.59389	0.178681	-2.48454	0.000895774	Down
ETH_00015375-t26_1-p1	ETH_00015375-t26_1-p1 | transcript=ETH_00015375-t26_1 | gene=ETH_00015375 | organism=Eimeria_tenella_strain_Houghton | gene_product=DnaJ domain-containing protein, putative | transcript_product=DnaJ domain-containing protein, putative | location=HG675259:1	3.2826e+06	3.4633e+06	3.30925e+06	1.4194e+06	1.3188e+06	1.1722e+06	2.33028e-05	1.30347e+06	124307	71769	9.53668	3.35171e+06	97545.8	56318.1	2.91033	2.57138	1.36254	0.000140799	NoSig
ETH_00015395-t26_1-p1	ETH_00015395-t26_1-p1 | transcript=ETH_00015395-t26_1 | gene=ETH_00015395 | organism=Eimeria_tenella_strain_Houghton | gene_product=hypothetical protein, conserved | transcript_product=hypothetical protein, conserved | location=HG675259:171430-172536(-) |	30464.6	22317.9	27570.6	361.894	361.894	361.894	0.000377178	361.894	0	0	0	26784.4	4129.88	2384.39	15.419	74.0116	6.20968	0.0009357	Up
ETH_00015415-t26_1-p1	ETH_00015415-t26_1-p1 | transcript=ETH_00015415-t26_1 | gene=ETH_00015415 | organism=Eimeria_tenella_strain_Houghton | gene_product=hypothetical protein, conserved | transcript_product=hypothetical protein, conserved | location=HG675259:184509-189835(+) |	76289.1	74534.7	61437.1	121506	110283	115250	0.00140174	115680	5624.02	3247.03	4.86171	70753.6	8115.94	4685.74	11.4707	0.611634	-0.70926	0.00265143	NoSig
ETH_00015445-t26_1-p1	ETH_00015445-t26_1-p1 | transcript=ETH_00015445-t26_1 | gene=ETH_00015445 | organism=Eimeria_tenella_strain_Houghton | gene_product=Nucleotidyltransferase family protein, related | transcript_product=Nucleotidyltransferase family protein, related | locatio	48239.4	32868.7	38906.1	51791.9	42866.4	9392.09	0.71668	34683.5	22353	12905.5	64.4486	40004.7	7744.02	4471.01	19.3577	1.15342	0.205924	0.737995	NoSig
ETH_00015460-t26_1-p1	ETH_00015460-t26_1-p1 | transcript=ETH_00015460-t26_1 | gene=ETH_00015460 | organism=Eimeria_tenella_strain_Houghton | gene_product=RNA binding motif-containing protein, putative | transcript_product=RNA binding motif-containing protein, putative | locatio	33079.9	30477.4	38716.3	361.894	361.894	361.894	0.00015658	361.894	0	0	0	34091.2	4211.53	2431.53	12.3537	94.2023	6.55769	0.000493497	Up
ETH_00015465-t26_1-p1	ETH_00015465-t26_1-p1 | transcript=ETH_00015465-t26_1 | gene=ETH_00015465 | organism=Eimeria_tenella_strain_Houghton | gene_product=U6 snRNA-associated Sm-like protein LSm1, putative | transcript_product=U6 snRNA-associated Sm-like protein LSm1, putative |	87976.3	99399.6	98713.1	361.894	361.894	361.894	1.36472e-05	361.894	0	0	0	95363	6406.29	3698.67	6.71779	263.511	8.04172	0.000108316	Up
ETH_00015480-t26_1-p1	ETH_00015480-t26_1-p1 | transcript=ETH_00015480-t26_1 | gene=ETH_00015480 | organism=Eimeria_tenella_strain_Houghton | gene_product=Equisetin synthetase, related | transcript_product=Equisetin synthetase, related | location=HG675259:247390-277388(-) | prot	9.37491e+07	9.26684e+07	8.86417e+07	3.34743e+07	3.16516e+07	3.34194e+07	3.82975e-06	3.28484e+07	1.03684e+06	598620	3.15644	9.16864e+07	2.69158e+06	1.55398e+06	2.93564	2.7912	1.48088	6.4143e-05	NoSig
ETH_00015485-t26_1-p1	ETH_00015485-t26_1-p1 | transcript=ETH_00015485-t26_1 | gene=ETH_00015485 | organism=Eimeria_tenella_strain_Houghton | gene_product=hypothetical protein, conserved | transcript_product=hypothetical protein, conserved | location=HG675259:277579-278628(-) |	967432	1.20186e+06	1.12147e+06	848540	807740	821086	0.0177904	825788	20802.3	12010.2	2.51908	1.09692e+06	119128	68778.5	10.8602	1.32833	0.409617	0.0247677	NoSig
ETH_00015495-t26_1-p1	ETH_00015495-t26_1-p1 | transcript=ETH_00015495-t26_1 | gene=ETH_00015495 | organism=Eimeria_tenella_strain_Houghton | gene_product=RNA-binding protein, putative | transcript_product=RNA-binding protein, putative | location=HG675259:284138-285369(+) | prot	670980	668453	734919	284749	41436	375557	0.0109749	233914	172764	99745.4	73.8579	691451	37665.9	21746.4	5.44737	2.956	1.56365	0.0160362	NoSig
ETH_00015505-t26_1-p1	ETH_00015505-t26_1-p1 | transcript=ETH_00015505-t26_1 | gene=ETH_00015505 | organism=Eimeria_tenella_strain_Houghton | gene_product=fructose-1,6-bisphosphate aldolase, putative | transcript_product=fructose-1,6-bisphosphate aldolase, putative | location=HG	1.20185e+06	1.43967e+06	1.39654e+06	5.1414e+06	5.31371e+06	5.01101e+06	4.81302e-06	5.15537e+06	151833	87660.7	2.94514	1.34602e+06	126704	73152.5	9.41321	0.261091	-1.93738	6.88522e-05	Down
ETH_00015515-t26_1-p1	ETH_00015515-t26_1-p1 | transcript=ETH_00015515-t26_1 | gene=ETH_00015515 | organism=Eimeria_tenella_strain_Houghton | gene_product=LSM domain-containing protein, putative | transcript_product=LSM domain-containing protein, putative | location=HG675259:300	3032.08	29541.4	4952.35	361.894	361.894	361.894	0.22775	361.894	0	0	0	12508.6	14782	8534.42	118.175	34.5643	5.11121	0.258723	NoSig
ETH_00015540-t26_1-p1	ETH_00015540-t26_1-p1 | transcript=ETH_00015540-t26_1 | gene=ETH_00015540 | organism=Eimeria_tenella_strain_Houghton | gene_product=Splicing factor Prp8, related | transcript_product=Splicing factor Prp8, related | location=HG675259:322074-330912(+) | prot	2.10909e+06	1.9017e+06	2.4613e+06	6.46754e+06	7.22304e+06	7.81743e+06	0.000291504	7.16934e+06	676542	390602	9.4366	2.15736e+06	282908	163337	13.1136	0.300915	-1.73257	0.000775556	Down
ETH_00015550-t26_1-p1	ETH_00015550-t26_1-p1 | transcript=ETH_00015550-t26_1 | gene=ETH_00015550 | organism=Eimeria_tenella_strain_Houghton | gene_product=SNARE protein, putative | transcript_product=SNARE protein, putative | location=HG676534:3994-6673(+) | protein_length=219 |	1.02953e+06	1.46015e+06	1.25376e+06	475432	276783	482345	0.0040963	411520	116737	67398.2	28.3673	1.24781e+06	215375	124347	17.2602	3.03221	1.60037	0.00665265	Up
ETH_00015585-t26_1-p1	ETH_00015585-t26_1-p1 | transcript=ETH_00015585-t26_1 | gene=ETH_00015585 | organism=Eimeria_tenella_strain_Houghton | gene_product=hypothetical protein, conserved | transcript_product=hypothetical protein, conserved | location=HG673817:16000-19170(+) | pr	141524	132415	92791.1	60936.4	72530.6	361.894	0.0448163	44609.6	38755.7	22375.6	86.8774	122243	25910	14959.1	21.1954	2.74029	1.45433	0.0575625	NoSig
ETH_00015605-t26_1-p1	ETH_00015605-t26_1-p1 | transcript=ETH_00015605-t26_1 | gene=ETH_00015605 | organism=Eimeria_tenella_strain_Houghton | gene_product=hypothetical protein, conserved | transcript_product=hypothetical protein, conserved | location=HG675983:2900-3624(-) | prot	221521	250799	234161	361.894	361.894	361.894	1.00539e-05	361.894	0	0	0	235493	14684.4	8478.04	6.23559	650.725	9.3459	9.09804e-05	Up
ETH_00015640-t26_1-p1	ETH_00015640-t26_1-p1 | transcript=ETH_00015640-t26_1 | gene=ETH_00015640 | organism=Eimeria_tenella_strain_Houghton | gene_product=3-ketoacyl-CoA reductase, putative | transcript_product=3-ketoacyl-CoA reductase, putative | location=HG675915:900-2981(+) |	7.43341e+06	7.28399e+06	6.82425e+06	3.5321e+06	3.18519e+06	3.61033e+06	7.70165e-05	3.44254e+06	226278	130641	6.57299	7.18055e+06	317482	183298	4.42141	2.08583	1.06062	0.000300068	NoSig
ETH_00015645-t26_1-p1	ETH_00015645-t26_1-p1 | transcript=ETH_00015645-t26_1 | gene=ETH_00015645 | organism=Eimeria_tenella_strain_Houghton | gene_product=protein-l-isoaspartate o-methyltransferase, putative | transcript_product=protein-l-isoaspartate o-methyltransferase, putati	220617	329406	365459	25504.6	43237.2	21958.8	0.00335274	30233.5	11400.2	6581.93	37.7073	305161	75403.4	43534.2	24.7094	10.0934	3.33535	0.00562479	Up
ETH_00015660-t26_1-p1	ETH_00015660-t26_1-p1 | transcript=ETH_00015660-t26_1 | gene=ETH_00015660 | organism=Eimeria_tenella_strain_Houghton | gene_product=UDP-N-acetylglucosamine 4-epimerase (Fragment) | transcript_product=UDP-N-acetylglucosamine 4-epimerase (Fragment) | locatio	4.21604e+06	4.11288e+06	2.81742e+06	1.81836e+06	1.72077e+06	1.80163e+06	0.0127378	1.78025e+06	52189.3	30131.5	2.93157	3.71545e+06	779424	450000	20.9779	2.08704	1.06146	0.0182547	NoSig
[truncated: 1,478 more rows]
