# Supplementary material for: Insights into the Structural and Proteomic Changes in Eimeria tenella Unsporulated Oocysts Treated with Sodium Hypochlorite
Source: Animals (Basel). 2025 Dec 25;16(1):67. doi: 10.3390/ani16010067 (PMC12784848; doi:10.3390/ani16010067)
Supplement: Supplementary file 1 [file animals-16-00067-s001.zip › Table S4.xlsx]

## Sheet: Sheet1
Protein.IDs	Fasta.headers	Et-T1	Et-T2	Et-T3	Et-C1	Et-C2	Et-C3	ttestPvalue	ControlMean	ControlSD	ControlSE	ControlCV	TestMean	TestSD	TestSE	TestCV	FC	Log2FC	fdr	threshold
ETH_00000150	CMGC kinase, Dyrk family	368492	388568	425414	180768	53204.2	90005.6	0.00230019	107992	65656.4	37906.7	60.7972	394158	28869.9	16668	7.32444	3.64986	1.86784	0.00405043	Up
ETH_00001040	AGC kinase	39294.2	62569.4	75236	9817.56	361.894	3129.15	0.00742629	4436.2	4861.45	2806.76	109.586	59033.2	18230	10525.1	30.8809	13.3072	3.73413	0.0113147	Up
ETH_00004180	CMGC kinase, MAPK family (ERK) TgMAPK-1	180109	211920	228991	361.894	27554.3	361.894	0.000309665	9426.03	15699.5	9064.13	166.555	207007	24809	14323.5	11.9846	21.9612	4.45688	0.000811016	Up
ETH_00004310	Cyclin-dependent serine/threonine protein kinase	63735.1	81900.8	76541.3	19223.4	8610.36	361.894	0.0010846	9398.56	9455.43	5459.09	100.605	74059.1	9333.72	5388.83	12.6031	7.87983	2.97817	0.00215209	Up
ETH_00004340	UMP-CMP kinase	2.20887e+06	2.15454e+06	2.2849e+06	485309	483549	630370	1.06799e-05	533076	84263.8	48649.7	15.8071	2.2161e+06	65479.4	37804.6	2.95471	4.15719	2.05561	9.41336e-05	Up
ETH_00005380	CMGC kinase, MAPK family	459512	442651	427021	136477	109054	104151	1.86736e-05	116561	17421.3	10058.2	14.9461	443061	16248.9	9381.33	3.66742	3.80112	1.92643	0.000123577	Up
ETH_00006260	CAM kinase	26368.9	18830.7	22976.6	361.894	361.894	361.894	0.000508828	361.894	0	0	0	22725.4	3775.37	2179.71	16.613	62.7958	5.9726	0.00118594	Up
ETH_00006915	SCY kinase (incomplete catalytic triad)	169774	230120	236235	361.894	361.894	361.894	0.000566133	361.894	0	0	0	212043	36733.6	21208.2	17.3237	585.926	9.19457	0.00129425	Up
ETH_00009000	S-phase kinase-associated protein	629851	604614	673932	178746	132505	136693	4.14364e-05	149315	25574.3	14765.3	17.1278	636132	35083.5	20255.5	5.51513	4.26034	2.09097	0.000196412	Up
ETH_00010060	[3-methyl-2-oxobutanoate dehydrogenase [lipoamide]] kinase	115814	112617	124852	15428.2	7667	361.894	4.22087e-05	7819.03	7534.3	4349.93	96.3585	117761	6345.77	3663.73	5.38869	15.0608	3.91273	0.00019831	Up
ETH_00011940	CAMP-dependent protein kinase regulatory subunit	4.23012e+06	4.27374e+06	4.46161e+06	870671	963425	1.26308e+06	1.84098e-05	1.03239e+06	205093	118410	19.8658	4.32182e+06	123010	71019.7	2.84625	4.18623	2.06565	0.000123196	Up
ETH_00012950	AGC kinase	1.18279e+06	1.21156e+06	1.28032e+06	91885.5	77779	374042	0.000489908	181235	167124	96489.1	92.2138	1.22489e+06	50113.3	28932.9	4.09124	6.75858	2.75672	0.00114857	Up
ETH_00013355	inositol polyphosphate kinase domain containing protein	3856.45	3276.75	2607.33	361.894	361.894	361.894	0.00132783	361.894	0	0	0	3246.84	625.097	360.9	19.2525	8.9718	3.1654	0.00253357	Up
ETH_00013840	pyruvate kinase	167278	160771	163610	32346.3	29299	15243.6	1.59018e-05	25629.7	9122.7	5266.99	35.5943	163886	3262.1	1883.37	1.99046	6.3944	2.67681	0.000113785	Up
ETH_00014950	3-methyl-2-oxobutanoate dehydrogenase (lipoamide) kinase	299851	296396	267020	361.894	361.894	165186	0.0141812	55303.4	95161.5	54941.5	172.072	287756	18040.8	10415.9	6.2695	5.20321	2.3794	0.0200943	Up
ETH_00016095	myosin light chain kinase	71106.5	83853.1	75047.9	361.894	361.894	361.894	3.50944e-05	361.894	0	0	0	76669.2	6526.12	3767.86	8.51205	211.855	7.72694	0.000179915	Up
ETH_00016125	pantothenate kinase	30383.5	15169.8	26169	361.894	361.894	361.894	0.00655239	361.894	0	0	0	23907.4	7854.91	4535.04	32.8555	66.062	6.04575	0.0101253	Up
ETH_00017550	Kinase-like protein	194064	180043	188375	71838.7	361.894	8594.18	0.00219415	26931.6	39107.9	22579	145.212	187494	7052.13	4071.55	3.76126	6.96186	2.79947	0.00389148	Up
ETH_00018475	Phosphatidylinositol-4-phosphate 5-kinase	59208.5	72306.9	76205	13282.9	361.894	361.894	0.000650637	4668.91	7459.97	4307.02	159.78	69240.1	8903.62	5140.51	12.859	14.83	3.89045	0.00143525	Up
ETH_00020030	protein kinase, PfPK7 homolog	48335.3	37958.5	54702.9	361.894	361.894	361.894	0.000669482	361.894	0	0	0	46998.9	8451.83	4879.66	17.983	129.869	7.02091	0.00147274	Up
ETH_00025085	calcium-dependent protein kinase 3	157497	166143	165092	17582.6	361.894	361.894	1.59976e-05	6102.13	9942.39	5740.24	162.933	162910	4717.95	2723.91	2.89604	26.6973	4.73862	0.000113785	Up
ETH_00025675	Casein kinase one (CK1) TgCK1b	73276.7	84008.8	62559.9	361.894	361.894	361.894	0.000297462	361.894	0	0	0	73281.8	10724.4	6191.76	14.6345	202.495	7.66174	0.000786972	Up
ETH_00026430	PIK3R4 kinase-related protein (incomplete catalytic triad)	166067	158538	132957	17136.3	23196	361.894	0.00033099	13564.7	11828.6	6829.24	87.2012	152520	17355.7	10020.3	11.3793	11.2439	3.49107	0.000854848	Up
ETH_00026795	adenosine kinase	149258	133780	182898	361.894	6564.35	38676.7	0.00171095	15201	20565.7	11873.6	135.292	155312	25112	14498.4	16.1687	10.2173	3.35294	0.00313216	Up
ETH_00027525	AGC kinase TgPKG1	297582	282251	211761	18607	361.894	40722.7	0.00107669	19897.2	20211.3	11669	101.579	263865	45769.8	26425.2	17.3459	13.2614	3.72916	0.00213995	Up
ETH_00028615	AGC kinase	12262.6	11828.8	13471.2	361.894	361.894	361.894	1.58353e-05	361.894	0	0	0	12520.9	851.148	491.41	6.79784	34.5981	5.11262	0.000113785	Up
ETH_00029170	alpha-glucan water dikinase 1	9.65157e+06	9.63693e+06	1.01643e+07	2.90052e+06	2.56213e+06	2.89559e+06	4.42984e-06	2.78608e+06	193961	111983	6.96179	9.81759e+06	300324	173392	3.05904	3.5238	1.81713	6.61431e-05	Up
ETH_00030035	phosphatidylinositol 3-kinase	362074	226125	368115	51874.9	14589.5	49914.3	0.00427652	38792.9	20983.7	12114.9	54.0916	318771	80290.6	46355.8	25.1875	8.21726	3.03866	0.00690312	Up
ETH_00030540	protein kinase (incomplete catalytic triad)	12633.9	15060.3	15533.4	361.894	361.894	361.894	9.75679e-05	361.894	0	0	0	14409.2	1555.53	898.084	10.7954	39.816	5.31528	0.000354779	Up
ETH_00034495	ribokinase	498612	551752	581996	76731.6	49552.2	42396.2	5.13676e-05	56226.7	18114.6	10458.5	32.2172	544120	42212.7	24371.5	7.75798	9.67726	3.2746	0.000228099	Up
ETH_00035055	CMGC kinase, MAPK family TgMAPK2	132714	128355	126927	26580.5	361.894	4990.49	0.000136628	10644.3	13993.9	8079.35	131.468	129332	3015.13	1740.78	2.33131	12.1504	3.60293	0.000449846	Up
ETH_00038400	choline/ethanolamine kinase domain-containing protein	20369.8	20125.5	22012.8	361.894	361.894	361.894	4.1877e-06	361.894	0	0	0	20836	1026.43	592.607	4.92621	57.5749	5.84737	6.55465e-05	Up
ETH_00040840	CAM Kinase, RAD family	91486.7	111730	106197	361.894	361.894	361.894	6.99803e-05	361.894	0	0	0	103138	10462.7	6040.63	10.1444	284.995	8.15479	0.000281453	Up
ETH_00040980	CMGC kinase, CK2 family	815025	635755	1.08608e+06	361.894	148522	99737.1	0.00522911	82873.8	75506.1	43593.5	91.1097	845619	226715	130894	26.8105	10.2037	3.35102	0.00828954	Up
ETH_00043365	Cyclin-dependent serine/threonine protein kinase	13572.1	13944.6	11990.5	361.894	361.894	361.894	2.83007e-05	361.894	0	0	0	13169	1037.53	599.019	7.87857	36.3892	5.18544	0.000156869	Up
ETH_00000830	proteasome component PRE3 precursor	2.88182e+06	2.97175e+06	2.90542e+06	784437	794248	845620	3.54404e-07	808102	32859.9	18971.7	4.0663	2.91966e+06	46623.6	26918.1	1.59688	3.61299	1.85319	2.56567e-05	Up
ETH_00001340	proteasome subunit alpha type 7,	5.02578e+06	5.17713e+06	5.03739e+06	1.45636e+06	1.36733e+06	1.38044e+06	3.21472e-07	1.40138e+06	48063.4	27749.4	3.42973	5.0801e+06	84229.7	48630	1.65803	3.62508	1.85801	2.39999e-05	Up
ETH_00006785	proteasome A-type and B-type domain-containing protein	3.79853e+06	3.92179e+06	4.14083e+06	1.07409e+06	969182	886604	1.27085e-05	976625	93962.9	54249.5	9.62119	3.95372e+06	173368	100094	4.38495	4.04835	2.01733	0.000104977	Up
ETH_00009675	proteasome subunit beta type 5	657517	641624	726256	16596.9	201709	163718	0.000913457	127341	97770.6	56447.9	76.7783	675132	44981.8	25970.3	6.66267	5.30175	2.40647	0.00189596	Up
ETH_00009780	26s proteasome regulatory complex subunit	3.00115e+06	3.0935e+06	2.90924e+06	614832	585055	482345	3.31702e-06	560744	69508.7	40130.9	12.3958	3.0013e+06	92128.2	53190.2	3.06961	5.35235	2.42017	6.23965e-05	Up
ETH_00009940	proteasome PCI domain-containing protein	1.62661e+06	1.62754e+06	1.67229e+06	361312	453705	485282	7.2396e-06	433433	64423	37194.7	14.8634	1.64214e+06	26112	15075.7	1.59011	3.78869	1.9217	8.08197e-05	Up
ETH_00016860	26S proteasome regulatory subunit	1.60374e+06	1.60789e+06	1.63462e+06	487514	233934	558663	0.000276028	426703	170692	98548.9	40.0024	1.61542e+06	16757.8	9675.13	1.03737	3.7858	1.9206	0.000745121	Up
ETH_00018210	26S proteasome subunit RPN2a	1.46154e+06	1.55142e+06	1.53134e+06	528369	456001	374263	3.44429e-05	452877	77100.6	44514	17.0246	1.51476e+06	47177.4	27237.9	3.1145	3.34476	1.7419	0.00017849	Up
ETH_00021820	proteasome subunit alpha type 3	3.19248e+06	3.17686e+06	2.54218e+06	692019	1.01626e+06	1.25597e+06	0.00181731	988085	283031	163408	28.6444	2.9705e+06	371022	214210	12.4902	3.00633	1.588	0.00328407	Up
ETH_00024345	Proteasome subunit beta type	64964.7	53387	81950.3	1796.25	361.894	361.894	0.00136558	840.014	828.128	478.12	98.585	66767.3	14366.7	8294.62	21.5176	79.4836	6.31259	0.00259124	Up
ETH_00027335	proteasome subunit alpha type 2	1.55001e+06	2.07914e+06	2.20955e+06	486655	396983	342372	0.00172187	408670	72848.1	42058.9	17.8257	1.94623e+06	349281	201657	17.9465	4.76235	2.25167	0.00314733	Up
ETH_00031210	proteasome subunit beta type 3	775495	759720	776641	220921	229876	230487	1.0643e-07	227095	5355.08	3091.76	2.35808	770619	9455.77	5459.29	1.22704	3.39338	1.76272	1.27131e-05	Up
ETH_00035240	proteasome subunit beta type 2	2.62902e+06	2.4793e+06	2.51972e+06	329762	907268	843252	0.000601014	693427	316566	182769	45.6524	2.54268e+06	77455.6	44719	3.04622	3.66683	1.87453	0.00135455	Up
ETH_00037405	proteasome PCI domain-containing protein	198620	196494	226734	55107.3	42216.5	52351.9	0.000115564	49891.9	6788.34	3919.25	13.6061	207282	16879.1	9745.13	8.14302	4.15463	2.05472	0.000402389	Up
ETH_00004050	26S proteasome non-ATPase regulatory subunit	2.29888e+06	2.27239e+06	2.35118e+06	607846	654421	522414	2.86087e-06	594894	66949.9	38653.6	11.2541	2.30749e+06	40093.7	23148.1	1.73755	3.87882	1.95562	5.8596e-05	Up
ETH_00012680	26S proteasome non-ATPase regulatory subunit	4.11244e+06	4.19253e+06	4.17252e+06	1.0945e+06	1.05575e+06	2.00185e+06	0.000861811	1.38403e+06	535394	309110	38.6836	4.15917e+06	41681.1	24064.6	1.00215	3.00511	1.58742	0.00180444	Up
ETH_00032875	26S proteasome AAA-ATPase subunit RPT1	2.75296e+06	2.87275e+06	2.63429e+06	713634	628109	562957	1.30159e-05	634900	75567.9	43629.1	11.9023	2.75333e+06	119234	68840	4.33055	4.33664	2.11658	0.000106481	Up
ETH_00001515	ubiquitin-conjugating enzyme domain-containing protein	70596.2	88045.1	89912.8	361.894	361.894	361.894	0.000178847	361.894	0	0	0	82851.4	10654.3	6151.25	12.8595	228.938	7.83881	0.000537206	Up
ETH_00008640	ubiquitin family domain-containing protein	491702	510377	521847	66484.9	44657	78808.9	4.77304e-06	63317	17294.9	9985.23	27.3148	507975	15215.5	8784.68	2.99533	8.02274	3.00409	6.88522e-05	Up
ETH_00011240	ubiquitin-conjugating enzyme e2	202007	215166	227811	361.894	361.894	361.894	8.63744e-06	361.894	0	0	0	214995	12902.8	7449.46	6.00147	594.082	9.21452	8.60532e-05	Up
ETH_00015250	ubiquitin-conjugating enzyme e2	8993.13	11018.5	12581.5	361.894	361.894	361.894	0.000538525	361.894	0	0	0	10864.4	1799.15	1038.74	16.5601	30.0209	4.9079	0.00124544	Up
ETH_00021610	ubiquitin-activating enzyme e1	3.60924e+06	3.77453e+06	3.65299e+06	1.11443e+06	597028	1.022e+06	7.72781e-05	911152	275936	159312	30.2843	3.67892e+06	85638.4	49443.3	2.32781	4.03766	2.01352	0.000300191	Up
ETH_00024900	ubiquitin-conjugating enzyme e2	21984.2	22078.4	20771.4	6431.47	361.894	361.894	0.000742648	2385.09	3504.27	2023.19	146.924	21611.3	728.912	420.837	3.37282	9.06103	3.17967	0.00159981	Up
ETH_00026890	ubiquitin-conjugating enzyme e2	39470.7	72145.3	23737.5	361.894	361.894	361.894	0.0348702	361.894	0	0	0	45117.8	24693	14256.5	54.7301	124.671	6.96199	0.0456465	Up
ETH_00029050	ubiquitin-conjugating enzyme e2	115857	127397	131464	9631.17	361.894	6287.92	2.47552e-05	5426.99	4694.23	2710.21	86.4977	124906	8095.98	4674.22	6.48168	23.0156	4.52454	0.000146584	Up
ETH_00035965	ubiquitin-conjugating enzyme e2	42424.7	59630.8	61704.9	361.894	361.894	2642.1	0.000968383	1121.96	1316.48	760.069	117.337	54586.8	10583.6	6110.45	19.3886	48.653	5.60446	0.00198241	Up
ETH_00043500	ubiquitin-like protein SMT3 precursor	1.04692e+06	1.03861e+06	1.03233e+06	280260	172310	173920	2.08498e-05	208830	61865.6	35718.1	29.6249	1.03929e+06	7320.63	4226.57	0.704389	4.97672	2.31519	0.000131079	Up
ETH_00000245	ubiquitin carboxyl-terminal hydrolase isozyme	22548	17854	18462.5	361.894	361.894	361.894	0.00019793	361.894	0	0	0	19621.5	2552.64	1473.77	13.0094	54.2188	5.76072	0.000578792	Up
ETH_00002580	ubiquitin carboxyl-terminal hydrolase isozyme L5	1.93345e+06	2.03153e+06	2.01068e+06	417885	258014	423899	1.25617e-05	366600	94085.7	54320.4	25.6644	1.99189e+06	51671	29832.3	2.59407	5.43341	2.44186	0.000104564	Up
ETH_00007310	ubiquitin carboxyl-terminal hydrolase	2.68823e+06	3.02876e+06	2.51402e+06	509502	570681	682280	0.000172835	587488	87606.9	50579.9	14.9121	2.74367e+06	261809	151155	9.54228	4.67017	2.22348	0.000528694	Up
ETH_00012075	ubiquitin carboxyl-terminal hydrolase	144893	172018	185941	361.894	30116.3	1954.33	0.000530374	10810.8	16738	9663.67	154.826	167618	20874.7	12052	12.4538	15.5046	3.95462	0.00123072	Up
ETH_00031995	ubiquitin-transferase domain-containing protein	714692	719416	943072	317623	237868	217801	0.00276595	257764	52801.4	30484.9	20.4844	792394	130513	75351.7	16.4707	3.07411	1.62017	0.00475385	Up
ETH_00034675	ubiquitin carboxyl-terminal hydrolase	2.54148e+06	3.10907e+06	2.88958e+06	866319	588587	443413	0.000430037	632773	214888	124065	33.9597	2.84671e+06	286214	165246	10.0542	4.49878	2.16953	0.00103252	Up
ETH_00001555	ubiquitin carboxyl-terminal hydrolase	5.97778e+06	5.77485e+06	5.99266e+06	2.25474e+06	1.54544e+06	1.92278e+06	5.02273e-05	1.90765e+06	354889	204895	18.6034	5.9151e+06	121682	70253.3	2.05715	3.10072	1.6326	0.000224286	Up
ETH_00006315	zinc finger (C3HC4 RING finger) protein	56662	54161.3	47899.7	1746.87	361.894	361.894	3.93196e-05	823.552	799.614	461.658	97.0934	52907.7	4513.67	2605.97	8.53122	64.2433	6.00547	0.000190233	Up
ETH_00007695	zinc finger MYND domain-containing protein	230995	263039	234286	85707.1	44007.2	42131	0.000447333	57281.8	24635	14223	43.0066	242773	17627.9	10177.5	7.26106	4.23823	2.08346	0.00106655	Up
ETH_00008970	putative zinc finger motif, C2HC5-type domain-containing protein	21750	22888.6	20894.5	361.894	361.894	12279.3	0.0120436	4334.38	6880.54	3972.48	158.744	21844.4	1000.39	577.575	4.57962	5.0398	2.33337	0.0173745	Up
ETH_00009390	zinc finger (C3HC4 RING finger) protein	447855	447496	398437	32721.4	42484.9	12496.6	2.73217e-05	29234.3	15295.3	8830.73	52.3196	431263	28428.2	16413	6.59184	14.7519	3.88283	0.000153495	Up
ETH_00010415	zinc finger (C3HC4 RING finger) protein	60280.7	57528.2	74973.8	361.894	361.894	361.894	0.00029518	361.894	0	0	0	64260.9	9379.21	5415.09	14.5955	177.568	7.47223	0.000782668	Up
ETH_00010910	zinc finger (CCCH type) protein	2.61002e+06	2.44912e+06	2.47686e+06	595850	369046	367948	2.18421e-05	444281	131264	75785.1	29.5452	2.512e+06	86016.3	49661.6	3.42422	5.65408	2.49929	0.000135184	Up
ETH_00013085	RNA binding motif-containing zinc finger protein	81182.9	71660.2	92665.7	6687.14	4641.95	14462.1	0.000414031	8597.08	5181.21	2991.38	60.2672	81836.2	10518	6072.57	12.8525	9.51908	3.25082	0.00100623	Up
ETH_00014875	zinc finger (C3HC4 type) / FHA domain-containing protein	87976.3	84451.9	79898.4	30482.5	361.894	361.894	0.00202465	10402.1	17390.1	10040.2	167.179	84108.9	4049.86	2338.19	4.81502	8.08576	3.01538	0.00363402	Up
ETH_00014970	zinc finger (C3HC4 RING finger) protein	4901.1	5340.08	5572.2	361.894	361.894	361.894	1.53226e-05	361.894	0	0	0	5271.12	340.823	196.774	6.46585	14.5654	3.86447	0.000113178	Up
ETH_00016010	zinc finger (C3HC4 RING finger) protein	73006.2	70624.1	52185.3	9918.33	8216.2	6914.37	0.00101491	8349.64	1506.42	869.732	18.0417	65271.9	11395.7	6579.31	17.4588	7.81733	2.96668	0.00204976	Up
ETH_00016870	tim10/DDP zinc finger domain-containing protein	1.79758e+06	1.95098e+06	1.76514e+06	34997.5	29520.5	25159.6	6.04682e-06	29892.5	4929.49	2846.04	16.4907	1.8379e+06	99265.4	57310.9	5.40102	61.4837	5.94213	7.60308e-05	Up
ETH_00029305	ETH_00029305 | transcript=ETH_00029305-t26_1 | gene=ETH_00029305 | organism=Eimeria_tenella_strain_Houghton | gene_product=ww domain U1 zinc finger domain-containing protein, putative | transcript_product=ww domain U1 zinc finger domain-containing	26811.6	27980.2	21731.2	361.894	361.894	1524.71	0.000224728	749.5	671.353	387.606	89.5734	25507.7	3322.25	1918.1	13.0245	34.0329	5.08886	0.000640662	Up
ETH_00029310	zinc finger (C3HC4 type RING finger) protein	23660.1	23288.7	19234.8	361.894	361.894	361.894	0.000106152	361.894	0	0	0	22061.2	2454.79	1417.27	11.1272	60.9604	5.9298	0.000374039	Up
ETH_00030285	zinc finger (CCCH type) protein	52091.1	53992.5	55499.1	5828.81	361.894	361.894	1.53412e-05	2184.2	3156.32	1822.3	144.507	53860.9	1707.84	986.02	3.17083	24.6593	4.62406	0.000113178	Up
ETH_00042445	zinc finger (C3HC4 RING finger) protein	11005.3	10705.9	10713.2	361.894	361.894	361.894	4.76393e-08	361.894	0	0	0	10808.1	170.82	98.6229	1.58048	29.8655	4.90041	8.70598e-06	Up
ETH_00009250	60S ribosomal protein L12	8.78287e+06	8.80511e+06	9.22781e+06	2.147e+06	3.46064e+06	2.16042e+06	0.000158424	2.58935e+06	754586	435660	29.1419	8.9386e+06	250714	144750	2.80484	3.45206	1.78746	0.000497327	Up
ETH_00014990	40S ribosomal protein S12	4.70412e+06	5.01346e+06	4.91987e+06	900732	1.11957e+06	1.03671e+06	4.17078e-06	1.01901e+06	110488	63790.4	10.8428	4.87915e+06	158639	91590.3	3.25137	4.78815	2.25947	6.55465e-05	Up
ETH_00015805	60S ribosomal protein L14	4.71586e+06	4.45759e+06	4.15337e+06	1.25672e+06	1.16665e+06	1.13529e+06	4.0397e-05	1.18622e+06	63034.9	36393.2	5.31393	4.44227e+06	281557	162557	6.33813	3.7449	1.90493	0.000193017	Up
ETH_00018945	40S ribosomal protein S15A	3.66537e+06	3.52384e+06	3.90486e+06	787529	1.05748e+06	1.18951e+06	7.81159e-05	1.0115e+06	204895	118296	20.2564	3.69803e+06	192599	111197	5.20816	3.65596	1.87025	0.000301972	Up
ETH_00019450	40S ribosomal protein S15	5.46504e+06	5.28115e+06	5.37094e+06	2.00062e+06	1.56928e+06	1.71299e+06	1.24761e-05	1.76096e+06	219631	126804	12.4722	5.37238e+06	91954.2	53089.8	1.71161	3.05082	1.60919	0.000104564	Up
ETH_00019965	60S ribosomal protein L22	2.36823e+06	2.44067e+06	2.08501e+06	305856	662615	317995	0.000303558	428822	202562	116949	47.2368	2.29797e+06	187955	108516	8.17916	5.35879	2.42191	0.00079956	Up
ETH_00020700	ribosomal protein L11	3.99318e+06	4.11803e+06	4.05026e+06	492095	1.1989e+06	568104	0.000129849	753031	387996	224009	51.5245	4.05382e+06	62505.5	36087.6	1.54189	5.38334	2.4285	0.000434467	Up
ETH_00022975	40S ribosomal protein S7	1.16306e+07	1.16126e+07	1.16975e+07	2.19215e+06	2.84839e+06	3.19953e+06	7.32055e-06	2.74669e+06	511332	295218	18.6163	1.16469e+07	44740.2	25830.8	0.384139	4.24033	2.08418	8.13432e-05	Up
ETH_00024690	40S ribosomal protein S17	3.29367e+06	3.22123e+06	2.99793e+06	875767	800323	1.45828e+06	0.00071318	1.04479e+06	360072	207888	34.4636	3.17094e+06	154151	88999.3	4.86137	3.03501	1.6017	0.00155313	Up
ETH_00024855	40S ribosomal protein S3	1.37946e+07	1.37248e+07	1.45798e+07	5.7203e+06	3.2547e+06	4.98512e+06	0.000274917	4.65337e+06	1.26584e+06	730831	27.2026	1.40331e+07	474784	274117	3.38332	3.01568	1.59248	0.00074296	Up
ETH_00026265	ribosomal protein	4.82117e+06	4.92704e+06	5.28385e+06	1.9674e+06	1.39495e+06	1.58186e+06	0.000105101	1.64807e+06	291914	168537	17.7125	5.01069e+06	242414	139958	4.83795	3.04033	1.60423	0.000373668	Up
ETH_00028995	ribosomal protein S10	8.26952e+06	8.37692e+06	8.42587e+06	2.82785e+06	2.76564e+06	2.7236e+06	5.72865e-08	2.77236e+06	52453.8	30284.2	1.89203	8.35744e+06	79971.5	46171.6	0.95689	3.01455	1.59194	8.83874e-06	Up
ETH_00032985	60S ribosomal protein L7a	80500.4	71516.4	44791.7	361.894	361.894	361.894	0.00369014	361.894	0	0	0	65602.8	18574.4	10723.9	28.3134	181.276	7.50205	0.00613055	Up
ETH_00003190	RNA binding protein	419612	353797	499898	4292.8	361.894	84227.3	0.00142442	29627.3	47325.8	27323.5	159.737	424436	73169.6	42244.5	17.2393	14.3258	3.84055	0.00268794	Up
ETH_00013085	RNA binding motif-containing zinc finger protein	81182.9	71660.2	92665.7	6687.14	4641.95	14462.1	0.000414031	8597.08	5181.21	2991.38	60.2672	81836.2	10518	6072.57	12.8525	9.51908	3.25082	0.00100623	Up
ETH_00013345	DNA/RNA binding protein	348966	391011	344262	5726.31	361.894	361.894	1.78724e-05	2150.03	3097.15	1788.14	144.051	361413	25740.2	14861.1	7.1221	168.097	7.39315	0.000120955	Up
ETH_00015460	RNA binding motif-containing protein	33079.9	30477.4	38716.3	361.894	361.894	361.894	0.00015658	361.894	0	0	0	34091.2	4211.53	2431.53	12.3537	94.2023	6.55769	0.000493497	Up
ETH_00017600	RNA binding protein	129893	123450	85153.5	361.894	361.894	361.894	0.00129015	361.894	0	0	0	112832	24185.8	13963.7	21.4352	311.782	8.28439	0.00248161	Up
ETH_00020730	RNA binding motif-containing protein	123788	102616	117066	20986.7	26171.2	361.894	0.000605569	15839.9	13652.7	7882.41	86.1918	114490	10818.7	6246.17	9.44947	7.22791	2.85358	0.00135713	Up
