# Supplementary material for: Insights into the Structural and Proteomic Changes in Eimeria tenella Unsporulated Oocysts Treated with Sodium Hypochlorite
Source: Animals (Basel). 2025 Dec 25;16(1):67. doi: 10.3390/ani16010067 (PMC12784848; doi:10.3390/ani16010067)
Supplement: Supplementary file 1 [file animals-16-00067-s001.zip › Table S5.xls]

ID	Description	GeneRatio	BgRatio	pvalue	p.adjust	qvalue	geneID	Count	Symbols	RichFactor	URL
tgo03030	DNA replication	13/255	28/1235	0.00174274402885211	0.032531221871906	0.0299629675135977	TGME49_260680(1.89)/TGME49_247460(1.91)/TGME49_210960(4.20)/TGME49_237110(-2.63)/TGME49_216730(3.33)/TGME49_258030(4.41)/TGME49_320110(2.41)/TGME49_214970(3.21)/TGME49_236080(2.07)/TGME49_219700(1.84)/TGME49_251620(6.50)/TGME49_233820(-1.76)/TGME49_297840(8.17)	13	ETH_00021790-t26_1-p1(1.89422888370804)/ETH_00007715-t26_1-p1(1.90973615767903)/ETH_00021480-t26_1-p1(4.19870858509091)/ETH_00015885-t26_1-p1(-2.63279933765044)/ETH_00035595-t26_1-p1(3.33327541647494)/ETH_00021120-t26_1-p1(4.40890224639348)/ETH_00014640-t26_1-p1(2.40922073703304)/ETH_00022315-t26_1-p1(3.21333129186339)/ETH_00018370-t26_1-p1(2.06892744844711)/ETH_00031110-t26_1-p1(1.84339614952226…	2.25	https://www.kegg.jp/kegg-bin/show_pathway?tgo03030/tgo:TGME49_260680%09red/tgo:TGME49_247460%09red/tgo:TGME49_210960%09red/tgo:TGME49_237110%09yellow/tgo:TGME49_216730%09red/tgo:TGME49_258030%09red/tgo:TGME49_320110%09red/tgo:TGME49_214970%09red/tgo:TGME49_236080%09red/tgo:TGME49_219700%09red/tgo:TGME49_251620%09red/tgo:TGME49_233820%09yellow/tgo:TGME49_297840%09red
tgo03410	Base excision repair	7/255	14/1235	0.0133535105011668	0.149559317613068	0.137752003064668	TGME49_247460(1.91)/TGME49_270840(2.61)/TGME49_258030(4.41)/TGME49_320110(2.41)/TGME49_288680(-4.95)/TGME49_251620(6.50)/TGME49_233820(-1.76)	7	ETH_00007715-t26_1-p1(1.90973615767903)/ETH_00024490-t26_1-p1(2.61428135498164)/ETH_00021120-t26_1-p1(4.40890224639348)/ETH_00014640-t26_1-p1(2.40922073703304)/ETH_00009225-t26_1-p1(-4.94630293181448)/ETH_00012790-t26_1-p1(6.49606336075265)/ETH_00040115-t26_1-p1(-1.75725495513743)	2.42	https://www.kegg.jp/kegg-bin/show_pathway?tgo03410/tgo:TGME49_247460%09red/tgo:TGME49_270840%09red/tgo:TGME49_258030%09red/tgo:TGME49_320110%09red/tgo:TGME49_288680%09yellow/tgo:TGME49_251620%09red/tgo:TGME49_233820%09yellow
tgo00240	Pyrimidine metabolism	9/255	22/1235	0.0234637209914252	0.218994729253302	0.201705671680673	TGME49_310640(1.59)/TGME49_214780(1.90)/TGME49_249180(3.80)/TGME49_257740(2.06)/TGME49_239620(7.53)/TGME49_233140(1.73)/TGME49_299210(-2.29)/TGME49_207060(2.06)/TGME49_294640(1.84)	9	ETH_00030945-t26_1-p1(1.58716290166108)/ETH_00005960-t26_1-p1(1.90088318281622)/ETH_00026125-t26_1-p1(3.80013676965403)/ETH_00004340-t26_1-p1(2.05561038234729)/ETH_00013650-t26_1-p1(7.52675136912565)/ETH_00008300-t26_1-p1(1.73471325060668)/ETH_00023060-t26_1-p1(-2.29388904793903)/ETH_00016690-t26_1-p1(2.05670545288129)/ETH_00032610-t26_1-p1(1.83999878699023)	1.98	https://www.kegg.jp/kegg-bin/show_pathway?tgo00240/tgo:TGME49_310640%09red/tgo:TGME49_214780%09red/tgo:TGME49_249180%09red/tgo:TGME49_257740%09red/tgo:TGME49_239620%09red/tgo:TGME49_233140%09red/tgo:TGME49_299210%09yellow/tgo:TGME49_207060%09red/tgo:TGME49_294640%09red
tgo03430	Mismatch repair	8/255	20/1235	0.0370107515556067	0.296086012444854	0.27271080093605	TGME49_247460(1.91)/TGME49_210960(4.20)/TGME49_237110(-2.63)/TGME49_258030(4.41)/TGME49_320110(2.41)/TGME49_261000(2.03)/TGME49_236080(2.07)/TGME49_233820(-1.76)	8	ETH_00007715-t26_1-p1(1.90973615767903)/ETH_00021480-t26_1-p1(4.19870858509091)/ETH_00015885-t26_1-p1(-2.63279933765044)/ETH_00021120-t26_1-p1(4.40890224639348)/ETH_00014640-t26_1-p1(2.40922073703304)/ETH_00004095-t26_1-p1(2.02847742802134)/ETH_00018370-t26_1-p1(2.06892744844711)/ETH_00040115-t26_1-p1(-1.75725495513743)	1.94	https://www.kegg.jp/kegg-bin/show_pathway?tgo03430/tgo:TGME49_247460%09red/tgo:TGME49_210960%09red/tgo:TGME49_237110%09yellow/tgo:TGME49_258030%09red/tgo:TGME49_320110%09red/tgo:TGME49_261000%09red/tgo:TGME49_236080%09red/tgo:TGME49_233820%09yellow
tgo00250	Alanine, aspartate and glutamate metabolism	5/255	12/1235	0.0804746417275124	0.43816489986969	0.403572934090504	TGME49_248600(5.16)/TGME49_253430(5.15)/TGME49_264030(2.25)/TGME49_249390(1.96)/TGME49_279450(8.25)	5	ETH_00020150-t26_1-p1(5.15825640439202)/ETH_00038210-t26_1-p1(5.15257034358368)/ETH_00022355-t26_1-p1(2.24850355360419)/ETH_00014420-t26_1-p1(1.95596362705066)/ETH_00042040-t26_1-p1(8.25417043486208)	2.02	https://www.kegg.jp/kegg-bin/show_pathway?tgo00250/tgo:TGME49_248600%09red/tgo:TGME49_253430%09red/tgo:TGME49_264030%09red/tgo:TGME49_249390%09red/tgo:TGME49_279450%09red
tgo03440	Homologous recombination	6/255	16/1235	0.0914319959883062	0.43816489986969	0.403572934090504	TGME49_264450(1.86)/TGME49_258030(4.41)/TGME49_236920(3.06)/TGME49_278060(-3.14)/TGME49_236080(2.07)/TGME49_233820(-1.76)	6	ETH_00005220-t26_1-p1(1.85799424594434)/ETH_00021120-t26_1-p1(4.40890224639348)/ETH_00020005-t26_1-p1(3.06139486040595)/ETH_00014730-t26_1-p1(-3.1373706580126)/ETH_00018370-t26_1-p1(2.06892744844711)/ETH_00040115-t26_1-p1(-1.75725495513743)	1.82	https://www.kegg.jp/kegg-bin/show_pathway?tgo03440/tgo:TGME49_264450%09red/tgo:TGME49_258030%09red/tgo:TGME49_236920%09red/tgo:TGME49_278060%09yellow/tgo:TGME49_236080%09red/tgo:TGME49_233820%09yellow
tgo00030	Pentose phosphate pathway	7/255	20/1235	0.0978489605478988	0.43816489986969	0.403572934090504	TGME49_239310(3.29)/TGME49_318580(1.64)/TGME49_236050(-1.94)/TGME49_305030(3.27)/TGME49_285980(2.26)/TGME49_278830(2.71)/TGME49_283780(2.42)	7	ETH_00023000-t26_1-p1(3.29445300768089)/ETH_00002590-t26_1-p1(1.63890577737759)/ETH_00015505-t26_1-p1(-1.93737588050347)/ETH_00034495-t26_1-p1(3.2745985027297)/ETH_00002785-t26_1-p1(2.25814771547965)/ETH_00001825-t26_1-p1(2.71039500705183)/ETH_00018515-t26_1-p1(2.42276367038838)	1.7	https://www.kegg.jp/kegg-bin/show_pathway?tgo00030/tgo:TGME49_239310%09red/tgo:TGME49_318580%09red/tgo:TGME49_236050%09yellow/tgo:TGME49_305030%09red/tgo:TGME49_285980%09red/tgo:TGME49_278830%09red/tgo:TGME49_283780%09red
tgo01232	Nucleotide metabolism	11/255	36/1235	0.103217816916204	0.43816489986969	0.403572934090504	TGME49_234280(2.50)/TGME49_310640(1.59)/TGME49_200320(2.30)/TGME49_249180(3.80)/TGME49_257740(2.06)/TGME49_239620(7.53)/TGME49_233140(1.73)/TGME49_299210(-2.29)/TGME49_207060(2.06)/TGME49_294640(1.84)/TGME49_279450(8.25)	11	ETH_00012985-t26_1-p1(2.49599936246504)/ETH_00030945-t26_1-p1(1.58716290166108)/ETH_00024460-t26_1-p1(2.29542159966894)/ETH_00026125-t26_1-p1(3.80013676965403)/ETH_00004340-t26_1-p1(2.05561038234729)/ETH_00013650-t26_1-p1(7.52675136912565)/ETH_00008300-t26_1-p1(1.73471325060668)/ETH_00023060-t26_1-p1(-2.29388904793903)/ETH_00016690-t26_1-p1(2.05670545288129)/ETH_00032610-t26_1-p1(1.83999878699023…	1.48	https://www.kegg.jp/kegg-bin/show_pathway?tgo01232/tgo:TGME49_234280%09red/tgo:TGME49_310640%09red/tgo:TGME49_200320%09red/tgo:TGME49_249180%09red/tgo:TGME49_257740%09red/tgo:TGME49_239620%09red/tgo:TGME49_233140%09red/tgo:TGME49_299210%09yellow/tgo:TGME49_207060%09red/tgo:TGME49_294640%09red/tgo:TGME49_279450%09red
tgo00061	Fatty acid biosynthesis	5/255	13/1235	0.109541224967422	0.43816489986969	0.403572934090504	TGME49_231890(3.95)/TGME49_297220(1.73)/TGME49_243800(2.15)/TGME49_251930(2.01)/TGME49_293590(1.67)	5	ETH_00002595-t26_1-p1(3.94537624690024)/ETH_00019675-t26_1-p1(1.72589172030142)/ETH_00011645-t26_1-p1(2.15376451865622)/ETH_00000185-t26_1-p1(2.0122382178796)/ETH_00027910-t26_1-p1(1.67372902801767)	1.86	https://www.kegg.jp/kegg-bin/show_pathway?tgo00061/tgo:TGME49_231890%09red/tgo:TGME49_297220%09red/tgo:TGME49_243800%09red/tgo:TGME49_251930%09red/tgo:TGME49_293590%09red
tgo00480	Glutathione metabolism	6/255	18/1235	0.147704529001221	0.463646388023805	0.427042725811399	TGME49_224350(1.90)/TGME49_278830(2.71)/TGME49_309210(2.27)/TGME49_207060(2.06)/TGME49_294640(1.84)/TGME49_246920(1.94)	6	ETH_00013105-t26_1-p1(1.90174595280653)/ETH_00001825-t26_1-p1(2.71039500705183)/ETH_00032305-t26_1-p1(2.27099953241966)/ETH_00016690-t26_1-p1(2.05670545288129)/ETH_00032610-t26_1-p1(1.83999878699023)/ETH_00003395-t26_1-p1(1.94052561091662)	1.61	https://www.kegg.jp/kegg-bin/show_pathway?tgo00480/tgo:TGME49_224350%09red/tgo:TGME49_278830%09red/tgo:TGME49_309210%09red/tgo:TGME49_207060%09red/tgo:TGME49_294640%09red/tgo:TGME49_246920%09red
tgo01200	Carbon metabolism	17/255	64/1235	0.148933484089976	0.463646388023805	0.427042725811399	TGME49_233500(1.66)/TGME49_239310(3.29)/TGME49_248600(5.16)/TGME49_219550(1.71)/TGME49_218780(3.05)/TGME49_290600(1.75)/TGME49_236050(-1.94)/TGME49_224090(-4.04)/TGME49_264030(2.25)/TGME49_278830(2.71)/TGME49_215280(2.84)/TGME49_311780(2.07)/TGME49_283780(2.42)/TGME49_235700(2.02)/TGME49_247500(1.93)/TGME49_299070(2.68)/TGME49_222020(-2.73)	17	ETH_00004665-t26_1-p1(1.66061115742883)/ETH_00023000-t26_1-p1(3.29445300768089)/ETH_00020150-t26_1-p1(5.15825640439202)/ETH_00012475-t26_1-p1(1.70656179596394)/ETH_00043050-t26_1-p1(3.05239863802042)/ETH_00041775-t26_1-p1(1.74515212697779)/ETH_00015505-t26_1-p1(-1.93737588050347)/ETH_00034470-t26_1-p1(-4.03960453515968)/ETH_00022355-t26_1-p1(2.24850355360419)/ETH_00001825-t26_1-p1(2.7103950070518…	1.29	https://www.kegg.jp/kegg-bin/show_pathway?tgo01200/tgo:TGME49_233500%09red/tgo:TGME49_239310%09red/tgo:TGME49_248600%09red/tgo:TGME49_219550%09red/tgo:TGME49_218780%09red/tgo:TGME49_290600%09red/tgo:TGME49_236050%09yellow/tgo:TGME49_224090%09yellow/tgo:TGME49_264030%09red/tgo:TGME49_278830%09red/tgo:TGME49_215280%09red/tgo:TGME49_311780%09red/tgo:TGME49_283780%09red/tgo:TGME49_235700%09red/tgo:TG…
tgo00564	Glycerophospholipid metabolism	7/255	22/1235	0.149029196150509	0.463646388023805	0.427042725811399	TGME49_272420(1.76)/TGME49_281980(2.75)/TGME49_263730(-1.89)/TGME49_256980(3.44)/TGME49_270910(1.68)/TGME49_273540(8.50)/TGME49_225550(2.34)	7	ETH_00005915-t26_1-p1(1.76142586266194)/ETH_00036455-t26_1-p1(2.74875958894997)/ETH_00022360-t26_1-p1(-1.88696251630837)/ETH_00014360-t26_1-p1(3.44312759360711)/ETH_00020645-t26_1-p1(1.68178619980186)/ETH_00020770-t26_1-p1(8.4963467821668)/ETH_00039810-t26_1-p1(2.34299622205932)	1.54	https://www.kegg.jp/kegg-bin/show_pathway?tgo00564/tgo:TGME49_272420%09red/tgo:TGME49_281980%09red/tgo:TGME49_263730%09yellow/tgo:TGME49_256980%09red/tgo:TGME49_270910%09red/tgo:TGME49_273540%09red/tgo:TGME49_225550%09red
tgo00010	Glycolysis / Gluconeogenesis	8/255	27/1235	0.175190303395801	0.473865385430649	0.436454960265071	TGME49_233500(1.66)/TGME49_318580(1.64)/TGME49_236050(-1.94)/TGME49_285980(2.26)/TGME49_311780(2.07)/TGME49_283780(2.42)/TGME49_299070(2.68)/TGME49_222020(-2.73)	8	ETH_00004665-t26_1-p1(1.66061115742883)/ETH_00002590-t26_1-p1(1.63890577737759)/ETH_00015505-t26_1-p1(-1.93737588050347)/ETH_00002785-t26_1-p1(2.25814771547965)/ETH_00020720-t26_1-p1(2.07027364618678)/ETH_00018515-t26_1-p1(2.42276367038838)/ETH_00013840-t26_1-p1(2.67680924820449)/ETH_00027415-t26_1-p1(-2.73084186256466)	1.44	https://www.kegg.jp/kegg-bin/show_pathway?tgo00010/tgo:TGME49_233500%09red/tgo:TGME49_318580%09red/tgo:TGME49_236050%09yellow/tgo:TGME49_285980%09red/tgo:TGME49_311780%09red/tgo:TGME49_283780%09red/tgo:TGME49_299070%09red/tgo:TGME49_222020%09yellow
tgo01250	Biosynthesis of nucleotide sugars	5/255	15/1235	0.180117909846964	0.473865385430649	0.436454960265071	TGME49_318580(1.64)/TGME49_285980(2.26)/TGME49_283780(2.42)/TGME49_260140(6.58)/TGME49_218200(2.10)	5	ETH_00002590-t26_1-p1(1.63890577737759)/ETH_00002785-t26_1-p1(2.25814771547965)/ETH_00018515-t26_1-p1(2.42276367038838)/ETH_00017660-t26_1-p1(6.58163928404348)/ETH_00022135-t26_1-p1(2.09660616468847)	1.61	https://www.kegg.jp/kegg-bin/show_pathway?tgo01250/tgo:TGME49_318580%09red/tgo:TGME49_285980%09red/tgo:TGME49_283780%09red/tgo:TGME49_260140%09red/tgo:TGME49_218200%09red
tgo03060	Protein export	6/255	19/1235	0.180542502047663	0.473865385430649	0.436454960265071	TGME49_313100(-1.72)/TGME49_321400(3.72)/TGME49_256050(2.07)/TGME49_230380(7.43)/TGME49_280740(2.63)/TGME49_258070(2.70)	6	ETH_00021555-t26_1-p1(-1.72122036389162)/ETH_00019930-t26_1-p1(3.72378133225112)/ETH_00034680-t26_1-p1(2.0655186998921)/ETH_00027870-t26_1-p1(7.43374842737478)/ETH_00031705-t26_1-p1(2.63085682664605)/ETH_00009040-t26_1-p1(2.69579260376824)	1.53	https://www.kegg.jp/kegg-bin/show_pathway?tgo03060/tgo:TGME49_313100%09yellow/tgo:TGME49_321400%09red/tgo:TGME49_256050%09red/tgo:TGME49_230380%09red/tgo:TGME49_280740%09red/tgo:TGME49_258070%09red
tgo01110	Biosynthesis of secondary metabolites	38/255	161/1235	0.186161401419183	0.473865385430649	0.436454960265071	TGME49_233500(1.66)/TGME49_234280(2.50)/TGME49_239310(3.29)/TGME49_318580(1.64)/TGME49_259180(4.35)/TGME49_214280(1.93)/TGME49_281980(2.75)/TGME49_248600(5.16)/TGME49_219550(1.71)/TGME49_218780(3.05)/TGME49_289940(3.81)/TGME49_200320(2.30)/TGME49_290600(1.75)/TGME49_224490(8.10)/TGME49_236050(-1.94)/TGME49_253430(5.15)/TGME49_285980(2.26)/TGME49_263730(-1.89)/TGME49_256980(3.44)/TGME49_257050(1.6…	38	ETH_00004665-t26_1-p1(1.66061115742883)/ETH_00012985-t26_1-p1(2.49599936246504)/ETH_00023000-t26_1-p1(3.29445300768089)/ETH_00002590-t26_1-p1(1.63890577737759)/ETH_00004510-t26_1-p1(4.3471811489198)/ETH_00016035-t26_1-p1(1.92784001156114)/ETH_00036455-t26_1-p1(2.74875958894997)/ETH_00020150-t26_1-p1(5.15825640439202)/ETH_00012475-t26_1-p1(1.70656179596394)/ETH_00043050-t26_1-p1(3.05239863802042)/…	1.14	https://www.kegg.jp/kegg-bin/show_pathway?tgo01110/tgo:TGME49_233500%09red/tgo:TGME49_234280%09red/tgo:TGME49_239310%09red/tgo:TGME49_318580%09red/tgo:TGME49_259180%09red/tgo:TGME49_214280%09red/tgo:TGME49_281980%09red/tgo:TGME49_248600%09red/tgo:TGME49_219550%09red/tgo:TGME49_218780%09red/tgo:TGME49_289940%09red/tgo:TGME49_200320%09red/tgo:TGME49_290600%09red/tgo:TGME49_224490%09red/tgo:TGME49_2…
tgo01100	Metabolic pathways	82/255	369/1235	0.206829309598203	0.497508162080777	0.458231201916506	TGME49_252440(4.55)/TGME49_233500(1.66)/TGME49_204400(-1.63)/TGME49_318730(1.96)/TGME49_219320(-9.28)/TGME49_234280(2.50)/TGME49_224350(1.90)/TGME49_239310(3.29)/TGME49_263430(3.64)/TGME49_310640(1.59)/TGME49_304470(2.30)/TGME49_318580(1.64)/TGME49_231890(3.95)/TGME49_259180(4.35)/TGME49_217460(1.73)/TGME49_214280(1.93)/TGME49_290890(1.75)/TGME49_281630(3.10)/TGME49_310960(2.00)/TGME49_281980(2.7…	82	ETH_00004650-t26_1-p1(4.54732780860166)/ETH_00004665-t26_1-p1(1.66061115742883)/ETH_00005270-t26_1-p1(-1.62609630062871)/ETH_00005370-t26_1-p1(1.96133765665799)/ETH_00005385-t26_1-p1(-9.27869452574851)/ETH_00012985-t26_1-p1(2.49599936246504)/ETH_00013105-t26_1-p1(1.90174595280653)/ETH_00023000-t26_1-p1(3.29445300768089)/ETH_00027260-t26_1-p1(3.63926327456866)/ETH_00030945-t26_1-p1(1.5871629016610…	1.08	https://www.kegg.jp/kegg-bin/show_pathway?tgo01100/tgo:TGME49_252440%09red/tgo:TGME49_233500%09red/tgo:TGME49_204400%09yellow/tgo:TGME49_318730%09red/tgo:TGME49_219320%09yellow/tgo:TGME49_234280%09red/tgo:TGME49_224350%09red/tgo:TGME49_239310%09red/tgo:TGME49_263430%09red/tgo:TGME49_310640%09red/tgo:TGME49_304470%09red/tgo:TGME49_318580%09red/tgo:TGME49_231890%09red/tgo:TGME49_259180%09red/tgo:TG…
tgo00520	Amino sugar and nucleotide sugar metabolism	5/255	16/1235	0.220429688873627	0.497508162080777	0.458231201916506	TGME49_318580(1.64)/TGME49_285980(2.26)/TGME49_283780(2.42)/TGME49_260140(6.58)/TGME49_218200(2.10)	5	ETH_00002590-t26_1-p1(1.63890577737759)/ETH_00002785-t26_1-p1(2.25814771547965)/ETH_00018515-t26_1-p1(2.42276367038838)/ETH_00017660-t26_1-p1(6.58163928404348)/ETH_00022135-t26_1-p1(2.09660616468847)	1.51	https://www.kegg.jp/kegg-bin/show_pathway?tgo00520/tgo:TGME49_318580%09red/tgo:TGME49_285980%09red/tgo:TGME49_283780%09red/tgo:TGME49_260140%09red/tgo:TGME49_218200%09red
tgo00500	Starch and sucrose metabolism	4/255	12/1235	0.222101858071776	0.497508162080777	0.458231201916506	TGME49_318580(1.64)/TGME49_285980(2.26)/TGME49_283780(2.42)/TGME49_217850(7.74)	4	ETH_00002590-t26_1-p1(1.63890577737759)/ETH_00002785-t26_1-p1(2.25814771547965)/ETH_00018515-t26_1-p1(2.42276367038838)/ETH_00027505-t26_1-p1(7.73517402701852)	1.61	https://www.kegg.jp/kegg-bin/show_pathway?tgo00500/tgo:TGME49_318580%09red/tgo:TGME49_285980%09red/tgo:TGME49_283780%09red/tgo:TGME49_217850%09red
tgo00071	Fatty acid degradation	4/255	13/1235	0.272128806118155	0.586123582408333	0.539850668007676	TGME49_297220(1.73)/TGME49_243800(2.15)/TGME49_311780(2.07)/TGME49_247500(1.93)	4	ETH_00019675-t26_1-p1(1.72589172030142)/ETH_00011645-t26_1-p1(2.15376451865622)/ETH_00020720-t26_1-p1(2.07027364618678)/ETH_00032045-t26_1-p1(1.930072976446)	1.49	https://www.kegg.jp/kegg-bin/show_pathway?tgo00071/tgo:TGME49_297220%09red/tgo:TGME49_243800%09red/tgo:TGME49_311780%09red/tgo:TGME49_247500%09red
tgo01230	Biosynthesis of amino acids	11/255	45/1235	0.315619309066247	0.654617826211476	0.60293747151057	TGME49_233500(1.66)/TGME49_239310(3.29)/TGME49_259180(4.35)/TGME49_248600(5.16)/TGME49_218780(3.05)/TGME49_236050(-1.94)/TGME49_253430(5.15)/TGME49_264030(2.25)/TGME49_299070(2.68)/TGME49_201380(4.31)/TGME49_222020(-2.73)	11	ETH_00004665-t26_1-p1(1.66061115742883)/ETH_00023000-t26_1-p1(3.29445300768089)/ETH_00004510-t26_1-p1(4.3471811489198)/ETH_00020150-t26_1-p1(5.15825640439202)/ETH_00043050-t26_1-p1(3.05239863802042)/ETH_00015505-t26_1-p1(-1.93737588050347)/ETH_00038210-t26_1-p1(5.15257034358368)/ETH_00022355-t26_1-p1(2.24850355360419)/ETH_00013840-t26_1-p1(2.67680924820449)/ETH_00032645-t26_1-p1(4.30546693385179)…	1.18	https://www.kegg.jp/kegg-bin/show_pathway?tgo01230/tgo:TGME49_233500%09red/tgo:TGME49_239310%09red/tgo:TGME49_259180%09red/tgo:TGME49_248600%09red/tgo:TGME49_218780%09red/tgo:TGME49_236050%09yellow/tgo:TGME49_253430%09red/tgo:TGME49_264030%09red/tgo:TGME49_299070%09red/tgo:TGME49_201380%09red/tgo:TGME49_222020%09yellow
tgo00230	Purine metabolism	10/255	41/1235	0.331642696490202	0.663285392980404	0.610920756692478	TGME49_234280(2.50)/TGME49_318580(1.64)/TGME49_200320(2.30)/TGME49_320120(2.18)/TGME49_214780(1.90)/TGME49_285980(2.26)/TGME49_239620(7.53)/TGME49_207060(2.06)/TGME49_294640(1.84)/TGME49_279450(8.25)	10	ETH_00012985-t26_1-p1(2.49599936246504)/ETH_00002590-t26_1-p1(1.63890577737759)/ETH_00024460-t26_1-p1(2.29542159966894)/ETH_00024235-t26_1-p1(2.1793030250054)/ETH_00005960-t26_1-p1(1.90088318281622)/ETH_00002785-t26_1-p1(2.25814771547965)/ETH_00013650-t26_1-p1(7.52675136912565)/ETH_00016690-t26_1-p1(2.05670545288129)/ETH_00032610-t26_1-p1(1.83999878699023)/ETH_00042040-t26_1-p1(8.25417043486208)	1.18	https://www.kegg.jp/kegg-bin/show_pathway?tgo00230/tgo:TGME49_234280%09red/tgo:TGME49_318580%09red/tgo:TGME49_200320%09red/tgo:TGME49_320120%09red/tgo:TGME49_214780%09red/tgo:TGME49_285980%09red/tgo:TGME49_239620%09red/tgo:TGME49_207060%09red/tgo:TGME49_294640%09red/tgo:TGME49_279450%09red
tgo01212	Fatty acid metabolism	6/255	24/1235	0.373987000249109	0.679326318456564	0.625695293315257	TGME49_231890(3.95)/TGME49_297220(1.73)/TGME49_243800(2.15)/TGME49_251930(2.01)/TGME49_247500(1.93)/TGME49_293590(1.67)	6	ETH_00002595-t26_1-p1(3.94537624690024)/ETH_00019675-t26_1-p1(1.72589172030142)/ETH_00011645-t26_1-p1(2.15376451865622)/ETH_00000185-t26_1-p1(2.0122382178796)/ETH_00032045-t26_1-p1(1.930072976446)/ETH_00027910-t26_1-p1(1.67372902801767)	1.21	https://www.kegg.jp/kegg-bin/show_pathway?tgo01212/tgo:TGME49_231890%09red/tgo:TGME49_297220%09red/tgo:TGME49_243800%09red/tgo:TGME49_251930%09red/tgo:TGME49_247500%09red/tgo:TGME49_293590%09red
tgo00790	Folate biosynthesis	4/255	15/1235	0.37605564057417	0.679326318456564	0.625695293315257	TGME49_202920(4.41)/TGME49_290890(1.75)/TGME49_249180(3.80)/TGME49_271350(2.64)	4	ETH_00026825-t26_1-p1(4.40797950113659)/ETH_00021285-t26_1-p1(1.75385148471712)/ETH_00026125-t26_1-p1(3.80013676965403)/ETH_00014075-t26_1-p1(2.63628211794526)	1.29	https://www.kegg.jp/kegg-bin/show_pathway?tgo00790/tgo:TGME49_202920%09red/tgo:TGME49_290890%09red/tgo:TGME49_249180%09red/tgo:TGME49_271350%09red
tgo03420	Nucleotide excision repair	7/255	30/1235	0.427968725078659	0.744211107604651	0.685457599109547	TGME49_247460(1.91)/TGME49_210960(4.20)/TGME49_237110(-2.63)/TGME49_258030(4.41)/TGME49_320110(2.41)/TGME49_236080(2.07)/TGME49_233820(-1.76)	7	ETH_00007715-t26_1-p1(1.90973615767903)/ETH_00021480-t26_1-p1(4.19870858509091)/ETH_00015885-t26_1-p1(-2.63279933765044)/ETH_00021120-t26_1-p1(4.40890224639348)/ETH_00014640-t26_1-p1(2.40922073703304)/ETH_00018370-t26_1-p1(2.06892744844711)/ETH_00040115-t26_1-p1(-1.75725495513743)	1.13	https://www.kegg.jp/kegg-bin/show_pathway?tgo03420/tgo:TGME49_247460%09red/tgo:TGME49_210960%09red/tgo:TGME49_237110%09yellow/tgo:TGME49_258030%09red/tgo:TGME49_320110%09red/tgo:TGME49_236080%09red/tgo:TGME49_233820%09yellow
tgo00051	Fructose and mannose metabolism	3/255	12/1235	0.464891371804799	0.765703435913786	0.705253164657435	TGME49_233500(1.66)/TGME49_236050(-1.94)/TGME49_260140(6.58)	3	ETH_00004665-t26_1-p1(1.66061115742883)/ETH_00015505-t26_1-p1(-1.93737588050347)/ETH_00017660-t26_1-p1(6.58163928404348)	1.21	https://www.kegg.jp/kegg-bin/show_pathway?tgo00051/tgo:TGME49_233500%09red/tgo:TGME49_236050%09yellow/tgo:TGME49_260140%09red
tgo00270	Cysteine and methionine metabolism	3/255	13/1235	0.522720141510791	0.825128829413237	0.759987079722719	TGME49_259180(4.35)/TGME49_248600(5.16)/TGME49_218780(3.05)	3	ETH_00004510-t26_1-p1(4.3471811489198)/ETH_00020150-t26_1-p1(5.15825640439202)/ETH_00043050-t26_1-p1(3.05239863802042)	1.12	https://www.kegg.jp/kegg-bin/show_pathway?tgo00270/tgo:TGME49_259180%09red/tgo:TGME49_248600%09red/tgo:TGME49_218780%09red
tgo01240	Biosynthesis of cofactors	14/255	67/1235	0.530439961765652	0.825128829413237	0.759987079722719	TGME49_202920(4.41)/TGME49_214280(1.93)/TGME49_218780(3.05)/TGME49_289940(3.81)/TGME49_249180(3.80)/TGME49_257740(2.06)/TGME49_257050(1.63)/TGME49_251930(2.01)/TGME49_265870(3.48)/TGME49_293590(1.67)/TGME49_299210(-2.29)/TGME49_260140(6.58)/TGME49_279450(8.25)/TGME49_271350(2.64)	14	ETH_00026825-t26_1-p1(4.40797950113659)/ETH_00016035-t26_1-p1(1.92784001156114)/ETH_00043050-t26_1-p1(3.05239863802042)/ETH_00024295-t26_1-p1(3.81177876386712)/ETH_00026125-t26_1-p1(3.80013676965403)/ETH_00004340-t26_1-p1(2.05561038234729)/ETH_00001820-t26_1-p1(1.62803586713775)/ETH_00000185-t26_1-p1(2.0122382178796)/ETH_00031750-t26_1-p1(3.476469169578)/ETH_00027910-t26_1-p1(1.67372902801767)/ET…	1.01	https://www.kegg.jp/kegg-bin/show_pathway?tgo01240/tgo:TGME49_202920%09red/tgo:TGME49_214280%09red/tgo:TGME49_218780%09red/tgo:TGME49_289940%09red/tgo:TGME49_249180%09red/tgo:TGME49_257740%09red/tgo:TGME49_257050%09red/tgo:TGME49_251930%09red/tgo:TGME49_265870%09red/tgo:TGME49_293590%09red/tgo:TGME49_299210%09yellow/tgo:TGME49_260140%09red/tgo:TGME49_279450%09red/tgo:TGME49_271350%09red
tgo00620	Pyruvate metabolism	4/255	20/1235	0.617938435306148	0.902234957284674	0.831005881709568	TGME49_281630(3.10)/TGME49_248400(2.62)/TGME49_311780(2.07)/TGME49_299070(2.68)	4	ETH_00029720-t26_1-p1(3.09707863360869)/ETH_00003665-t26_1-p1(2.62457049775353)/ETH_00020720-t26_1-p1(2.07027364618678)/ETH_00013840-t26_1-p1(2.67680924820449)	0.97	https://www.kegg.jp/kegg-bin/show_pathway?tgo00620/tgo:TGME49_281630%09red/tgo:TGME49_248400%09red/tgo:TGME49_311780%09red/tgo:TGME49_299070%09red
tgo01210	2-Oxocarboxylic acid metabolism	2/255	10/1235	0.644453540917624	0.902234957284674	0.831005881709568	TGME49_248600(5.16)/TGME49_264030(2.25)	2	ETH_00020150-t26_1-p1(5.15825640439202)/ETH_00022355-t26_1-p1(2.24850355360419)	0.97	https://www.kegg.jp/kegg-bin/show_pathway?tgo01210/tgo:TGME49_248600%09red/tgo:TGME49_264030%09red
tgo00190	Oxidative phosphorylation	7/255	39/1235	0.725712368925037	0.979798360612345	0.902445858458739	TGME49_204400(-1.63)/TGME49_310960(2.00)/TGME49_246560(2.09)/TGME49_310470(2.91)/TGME49_315620(2.63)/TGME49_215280(2.84)/TGME49_281920(1.87)	7	ETH_00005270-t26_1-p1(-1.62609630062871)/ETH_00043715-t26_1-p1(1.99843997033426)/ETH_00024825-t26_1-p1(2.09140790495281)/ETH_00002795-t26_1-p1(2.9066299770858)/ETH_00026140-t26_1-p1(2.62765984193098)/ETH_00020695-t26_1-p1(2.8418234444316)/ETH_00031940-t26_1-p1(1.87082855254114)	0.87	https://www.kegg.jp/kegg-bin/show_pathway?tgo00190/tgo:TGME49_204400%09yellow/tgo:TGME49_310960%09red/tgo:TGME49_246560%09red/tgo:TGME49_310470%09red/tgo:TGME49_315620%09red/tgo:TGME49_215280%09red/tgo:TGME49_281920%09red
tgo00260	Glycine, serine and threonine metabolism	2/255	12/1235	0.744435187419144	0.979798360612345	0.902445858458739	TGME49_259180(4.35)/TGME49_218780(3.05)	2	ETH_00004510-t26_1-p1(4.3471811489198)/ETH_00043050-t26_1-p1(3.05239863802042)	0.81	https://www.kegg.jp/kegg-bin/show_pathway?tgo00260/tgo:TGME49_259180%09red/tgo:TGME49_218780%09red
tgo00640	Propanoate metabolism	3/255	19/1235	0.785772751380719	0.984761494696529	0.907017166167856	TGME49_290600(1.75)/TGME49_224090(-4.04)/TGME49_247500(1.93)	3	ETH_00041775-t26_1-p1(1.74515212697779)/ETH_00034470-t26_1-p1(-4.03960453515968)/ETH_00032045-t26_1-p1(1.930072976446)	0.76	https://www.kegg.jp/kegg-bin/show_pathway?tgo00640/tgo:TGME49_290600%09red/tgo:TGME49_224090%09yellow/tgo:TGME49_247500%09red
tgo03018	RNA degradation	7/255	42/1235	0.797242757371314	0.984761494696529	0.907017166167856	TGME49_213770(3.74)/TGME49_260240(3.58)/TGME49_257150(6.74)/TGME49_286560(7.61)/TGME49_222290(8.04)/TGME49_242830(4.32)/TGME49_272630(8.28)	7	ETH_00002115-t26_1-p1(3.74274954292121)/ETH_00027390-t26_1-p1(3.57995763695661)/ETH_00034050-t26_1-p1(6.73727700916597)/ETH_00021025-t26_1-p1(7.61486506599117)/ETH_00015465-t26_1-p1(8.041718151289)/ETH_00007485-t26_1-p1(4.32019711039568)/ETH_00023765-t26_1-p1(8.27991653759661)	0.81	https://www.kegg.jp/kegg-bin/show_pathway?tgo03018/tgo:TGME49_213770%09red/tgo:TGME49_260240%09red/tgo:TGME49_257150%09red/tgo:TGME49_286560%09red/tgo:TGME49_222290%09red/tgo:TGME49_242830%09red/tgo:TGME49_272630%09red
tgo00020	Citrate cycle (TCA cycle)	3/255	22/1235	0.864318308898869	0.999999999998263	0.921052631577348	TGME49_219550(1.71)/TGME49_290600(1.75)/TGME49_215280(2.84)	3	ETH_00012475-t26_1-p1(1.70656179596394)/ETH_00041775-t26_1-p1(1.74515212697779)/ETH_00020695-t26_1-p1(2.8418234444316)	0.66	https://www.kegg.jp/kegg-bin/show_pathway?tgo00020/tgo:TGME49_219550%09red/tgo:TGME49_290600%09red/tgo:TGME49_215280%09red
tgo00280	Valine, leucine and isoleucine degradation	2/255	17/1235	0.895274873181098	0.999999999998263	0.921052631577348	TGME49_263430(3.64)/TGME49_224090(-4.04)	2	ETH_00027260-t26_1-p1(3.63926327456866)/ETH_00034470-t26_1-p1(-4.03960453515968)	0.57	https://www.kegg.jp/kegg-bin/show_pathway?tgo00280/tgo:TGME49_263430%09red/tgo:TGME49_224090%09yellow
tgo00860	Porphyrin metabolism	1/255	10/1235	0.90194955644164	0.999999999998263	0.921052631577348	TGME49_289940(3.81)	1	ETH_00024295-t26_1-p1(3.81177876386712)	0.48	https://www.kegg.jp/kegg-bin/show_pathway?tgo00860/tgo:TGME49_289940%09red
tgo03020	RNA polymerase	2/255	22/1235	0.959768813134331	0.999999999998263	0.921052631577348	TGME49_233720(6.12)/TGME49_240590(4.32)	2	ETH_00015220-t26_1-p1(6.11752035232659)/ETH_00035330-t26_1-p1(4.31744624305015)	0.44	https://www.kegg.jp/kegg-bin/show_pathway?tgo03020/tgo:TGME49_233720%09red/tgo:TGME49_240590%09red
tgo03010	Ribosome	14/255	98/1235	0.964560782381748	0.999999999998263	0.921052631577348	TGME49_231080(2.05)/TGME49_239100(2.08)/TGME49_205340(2.26)/TGME49_275810(1.59)/TGME49_267060(1.90)/TGME49_207840(1.60)/TGME49_232300(1.59)/TGME49_213350(1.61)/TGME49_239760(2.42)/TGME49_215470(1.60)/TGME49_234450(1.87)/TGME49_309820(2.43)/TGME49_254440(1.79)/TGME49_239330(5.10)	14	ETH_00013290-t26_1-p1(2.05293009988371)/ETH_00022975-t26_1-p1(2.08417814749916)/ETH_00014990-t26_1-p1(2.25946756698444)/ETH_00028995-t26_1-p1(1.59194490021034)/ETH_00015805-t26_1-p1(1.90492647015681)/ETH_00024690-t26_1-p1(1.60170097765746)/ETH_00024855-t26_1-p1(1.59248399711526)/ETH_00019450-t26_1-p1(1.6091947226157)/ETH_00019965-t26_1-p1(2.4219083719848)/ETH_00026265-t26_1-p1(1.60422910301843)/E…	0.69	https://www.kegg.jp/kegg-bin/show_pathway?tgo03010/tgo:TGME49_231080%09red/tgo:TGME49_239100%09red/tgo:TGME49_205340%09red/tgo:TGME49_275810%09red/tgo:TGME49_267060%09red/tgo:TGME49_207840%09red/tgo:TGME49_232300%09red/tgo:TGME49_213350%09red/tgo:TGME49_239760%09red/tgo:TGME49_215470%09red/tgo:TGME49_234450%09red/tgo:TGME49_309820%09red/tgo:TGME49_254440%09red/tgo:TGME49_239330%09red
tgo00970	Aminoacyl-tRNA biosynthesis	7/255	177/1235	0.999999999998263	0.999999999998263	0.921052631577348	TGME49_292080(1.74)/TGME49_207640(2.15)/TGME49_217460(1.73)/TGME49_205710(1.92)/TGME49_219540(1.97)/TGME49_288360(3.22)/TGME49_256990(1.91)	7	ETH_00013185-t26_1-p1(1.73798515276018)/ETH_00021785-t26_1-p1(2.14916053784501)/ETH_00009425-t26_1-p1(1.72927995075396)/ETH_00031475-t26_1-p1(1.92314784643316)/ETH_00031515-t26_1-p1(1.97091494404152)/ETH_00027440-t26_1-p1(3.22059988727105)/ETH_00032530-t26_1-p1(1.91270424263259)	0.19	https://www.kegg.jp/kegg-bin/show_pathway?tgo00970/tgo:TGME49_292080%09red/tgo:TGME49_207640%09red/tgo:TGME49_217460%09red/tgo:TGME49_205710%09red/tgo:TGME49_219540%09red/tgo:TGME49_288360%09red/tgo:TGME49_256990%09red
